# Supplementary material for: Complex transcriptional regulations of a hyperparasitic quadripartite system in giant viruses infecting protists
Source: Nat Commun. 2024 Oct 9;15:8608. doi: 10.1038/s41467-024-52906-1 (PMC11464507; doi:10.1038/s41467-024-52906-1)
Supplement: Supplementary file 4 — Supplementary Data 1 [file 41467_2024_52906_MOESM4_ESM.xlsx]

## Sheet: Supplementary Data 1
Supplementary Data 1: Early and late megavirus chilensis giant virus regulatory motifs in promoter regions of megavirus chilensis giant virus, zamilon vitis virophage and megavirus vitis transpoviron
The number of early and/or late giant virus regulatory motifs (see Methods) present in gene promoter regions (100 nt upstream of the start codon) of GV, Vp and Tpv is shown. Percentages indicate the proportion of gene promoters matching a given motif among all genes from a specific cluster.
	Giant Virus
Motif Cluster	Early	Early and Late	Late	No motif
GV-1	146 (60%)	13 (5%)	4 (2%)	80 (33%)
GV-2	147 (67%)	21 (10%)	4 (2%)	46 (21%)
GV-3	86 (47%)	22 (12%)	20 (11%)	56 (30%)
GV-4	1 (1%)	1 (1%)	27 (15%)	155 (84%)
GV-5	4 (1%)	2 (1%)	118 (39%)	181 (59%)
	Virophage
Motif Cluster	Early	Early and Late	Late	No motif
Vp-1	0 (0%)	0 (0%)	2 (67%)	1 (33%)
Vp-2	0 (0%)	0 (0%)	2 (50%)	2 (50%)
Vp-3	0 (0%)	0 (0%)	5 (42%)	7 (58%)
Vp-4	0 (0%)	0 (0%)	0 (0%)	1 (100%)
	Transpoviron
Motif Cluster	Early	Early and Late	Late	No motif
Tpv-1	1 (100%)	0 (0%)	0 (0%)	0 (0%)
Tpv-2	0 (0%)	0 (0%)	3 (50%)	3 (50%)
