# Supplementary material for: Complex transcriptional regulations of a hyperparasitic quadripartite system in giant viruses infecting protists
Source: Nat Commun. 2024 Oct 9;15:8608. doi: 10.1038/s41467-024-52906-1 (PMC11464507; doi:10.1038/s41467-024-52906-1)
Supplement: Supplementary file 5 — Supplementary Data 2 [file 41467_2024_52906_MOESM5_ESM.xlsx]

## Sheet: Supplementary Data 2A
Supplementary Data 2A: Number of sequenced read pairs before and after quality control
For each sample, the number of read pairs obtained before and after quality control (QC) is presented. The three different replicates are named R1, R2 and R3. The different conditions and timepoints are defined in Fig. 1A.
Timepoint	Replicate	Condition	Number of sequenced read pairs	Number of read pairs kept after QC	Percentage of read pairs kept after QC
Mock	R1	C+GV	23159608	22803399	0.984619
Mock	R2	C+GV	28093785	27605498	0.982619
Mock	R3	C+GV	21881629	21484920	0.98187
T1	R1	C+GV	19355664	19012296	0.98226
T1	R2	C+GV	23474545	22947760	0.977559
T1	R3	C+GV	21414388	20827437	0.972591
T2	R1	C+GV	21800992	21582356	0.989971
T2	R2	C+GV	18881175	18566541	0.983336
T2	R3	C+GV	19505489	19243401	0.986563
T3	R1	C+GV	16900614	16678976	0.986886
T3	R2	C+GV	22332905	21968760	0.983695
T3	R3	C+GV	19375808	19089453	0.985221
T4	R1	C+GV	22871632	22585396	0.987485
T4	R2	C+GV	18010231	17716407	0.983686
T4	R3	C+GV	18402256	18221484	0.990177
T5	R1	C+GV	17046885	16891939	0.990911
T5	R2	C+GV	19293334	19080092	0.988947
T5	R3	C+GV	24885169	24537683	0.986036
T6	R1	C+GV	19336331	19082833	0.98689
T6	R2	C+GV	15816250	15530977	0.981963
T6	R3	C+GV	17309536	17066921	0.985984
Mock	R1	C+GV+Tpv	24041335	23507304	0.977787
Mock	R2	C+GV+Tpv	23898581	23436079	0.980647
Mock	R3	C+GV+Tpv	11497245	11355174	0.987643
T1	R1	C+GV+Tpv	17687922	17298342	0.977975
T1	R2	C+GV+Tpv	9442742	9269441	0.981647
T1	R3	C+GV+Tpv	10123594	9799641	0.968
T2	R1	C+GV+Tpv	16609574	16369404	0.98554
T2	R2	C+GV+Tpv	10103520	9854912	0.975394
T2	R3	C+GV+Tpv	9247878	9065982	0.980331
T3	R1	C+GV+Tpv	20483215	20296636	0.990891
T3	R2	C+GV+Tpv	10618171	10531844	0.99187
T3	R3	C+GV+Tpv	10231697	10120435	0.989126
T4	R1	C+GV+Tpv	23854110	23650424	0.991461
T4	R2	C+GV+Tpv	10623336	10446325	0.983338
T4	R3	C+GV+Tpv	10630313	10492184	0.987006
T5	R1	C+GV+Tpv	14858150	14743232	0.992266
T5	R2	C+GV+Tpv	12015775	11947579	0.994324
T5	R3	C+GV+Tpv	9925950	9864588	0.993818
T6	R1	C+GV+Tpv	15038530	14840532	0.986834
T6	R2	C+GV+Tpv	9965751	9829654	0.986344
T6	R3	C+GV+Tpv	11719131	11543244	0.984991
Mock	R1	C+GV+Vp	23327924	22911888	0.982166
Mock	R2	C+GV+Vp	22907899	22525375	0.983302
Mock	R3	C+GV+Vp	24250700	23760494	0.979786
T1	R1	C+GV+Vp	22308668	21801140	0.97725
T1	R2	C+GV+Vp	21061784	20599489	0.978051
T1	R3	C+GV+Vp	18904841	18502721	0.978729
T2	R1	C+GV+Vp	19457543	19213237	0.987444
T2	R2	C+GV+Vp	19734032	19499766	0.988129
T2	R3	C+GV+Vp	20838838	20505560	0.984007
T3	R1	C+GV+Vp	26808357	26343265	0.982651
T3	R2	C+GV+Vp	18029673	17761608	0.985132
T3	R3	C+GV+Vp	18675684	18319660	0.980936
T4	R1	C+GV+Vp	16107481	15966038	0.991219
T4	R2	C+GV+Vp	23900634	23704321	0.991786
T5	R1	C+GV+Vp	20352878	20122004	0.988656
T5	R2	C+GV+Vp	15587351	15369057	0.985995
T5	R3	C+GV+Vp	21394314	21164352	0.989251
T6	R1	C+GV+Vp	19514291	19317699	0.989926
T6	R2	C+GV+Vp	17936084	17670808	0.98521
T6	R3	C+GV+Vp	14115938	13852078	0.981308
Mock	R1	C+GV+Vp+Tpv	9129029	8930046	0.978203
Mock	R2	C+GV+Vp+Tpv	12860559	12544742	0.975443
Mock	R3	C+GV+Vp+Tpv	9296918	9095407	0.978325
T1	R1	C+GV+Vp+Tpv	10111872	9868318	0.975914
T1	R2	C+GV+Vp+Tpv	12414327	12213180	0.983797
T1	R3	C+GV+Vp+Tpv	8435208	8174274	0.969066
T2	R1	C+GV+Vp+Tpv	10572623	10449470	0.988352
T2	R3	C+GV+Vp+Tpv	8219086	8078392	0.982882
T3	R1	C+GV+Vp+Tpv	10473862	10315220	0.984854
T3	R2	C+GV+Vp+Tpv	10340321	10195113	0.985957
T3	R3	C+GV+Vp+Tpv	13789693	13645747	0.989561
T4	R1	C+GV+Vp+Tpv	11112763	11016912	0.991375
T4	R2	C+GV+Vp+Tpv	8431340	8375273	0.99335
T4	R3	C+GV+Vp+Tpv	10553881	10330344	0.978819
T5	R1	C+GV+Vp+Tpv	9045533	8949195	0.98935
T5	R2	C+GV+Vp+Tpv	9672490	9558599	0.988225
T5	R3	C+GV+Vp+Tpv	2167324	2154762	0.994204
T6	R1	C+GV+Vp+Tpv	7892592	7809240	0.989439
T6	R2	C+GV+Vp+Tpv	8522701	8438474	0.990117
T6	R3	C+GV+Vp+Tpv	10107094	9971074	0.986542
Total		all samples	1320128876	1299811827	0.98461
Mean		all samples	1.60991e+07	1.58514e+07

## Sheet: Supplementary Data 2B
Supplementary Data 2B: Number and proportion of read pairs mapped to each partner genome
Number of read pairs mapped to the combined reference genomes using RSEM with bowtie2. Unique and multi mapped filtered read pairs are considered. The different conditions are defined in Fig. 1A. Percentages correspond to the number of mapped read pairs among filtered read pairs. The number and percentage of mapped read pairs is also shown for each individual partner. The three different replicat…
Timepoint	Replicate	Condition	All partners combined		Cell		Giant Virus		Virophage		Transpoviron
			Number	Percentage	Number	Percentage	Number	Percentage	Number	Percentage	Number	Percentage
Mock	R1	C+GV	19152676	0.839904	19152609	0.999997	67	3.49821e-06	0	0	0	0
Mock	R2	C+GV	23233144	0.841613	23233135	1	9	3.87378e-07	0	0	0	0
Mock	R3	C+GV	17887720	0.832571	17887715	1	5	2.79521e-07	0	0	0	0
T1	R1	C+GV	16348697	0.859901	10648983	0.651366	5699714	0.348634	0	0	0	0
T1	R2	C+GV	19438670	0.847084	15359751	0.790165	4078919	0.209835	0	0	0	0
T1	R3	C+GV	17449206	0.837799	14241182	0.816151	3208024	0.183849	0	0	0	0
T2	R1	C+GV	18439350	0.854372	11017871	0.597519	7421479	0.402481	0	0	0	0
T2	R2	C+GV	15746256	0.848099	10231410	0.649768	5514846	0.350232	0	0	0	0
T2	R3	C+GV	16494099	0.85713	10282508	0.623405	6211591	0.376595	0	0	0	0
T3	R1	C+GV	14117625	0.846432	7694500	0.545028	6423125	0.454972	0	0	0	0
T3	R2	C+GV	18562290	0.84494	11651896	0.627719	6910394	0.372281	0	0	0	0
T3	R3	C+GV	16019794	0.839196	9429199	0.588597	6590595	0.411403	0	0	0	0
T4	R1	C+GV	18696965	0.827834	2410250	0.128911	16286715	0.871089	0	0	0	0
T4	R2	C+GV	15068787	0.850555	2602680	0.17272	12466107	0.82728	0	0	0	0
T4	R3	C+GV	15230041	0.835829	1943638	0.127619	13286403	0.872381	0	0	0	0
T5	R1	C+GV	14264477	0.844455	600130	0.0420716	13664347	0.957928	0	0	0	0
T5	R2	C+GV	16337961	0.856283	850416	0.0520515	15487545	0.947948	0	0	0	0
T5	R3	C+GV	21373700	0.871056	887046	0.0415018	20486654	0.958498	0	0	0	0
T6	R1	C+GV	16456901	0.862393	368254	0.0223769	16088647	0.977623	0	0	0	0
T6	R2	C+GV	13539277	0.87176	343368	0.0253609	13195909	0.974639	0	0	0	0
T6	R3	C+GV	14900554	0.873066	405006	0.0271806	14495548	0.972819	0	0	0	0
Mock	R1	C+GV+Tpv	19567175	0.832387	19566922	0.999987	253	1.29298e-05	0	0	0	0
Mock	R2	C+GV+Tpv	19410224	0.82822	19410210	0.999999	14	7.21269e-07	0	0	0	0
Mock	R3	C+GV+Tpv	9694237	0.853729	9694232	0.999999	5	5.1577e-07	0	0	0	0
T1	R1	C+GV+Tpv	14602864	0.844177	11373387	0.778846	3229440	0.221151	0	0	37	2.53375e-06
T1	R2	C+GV+Tpv	7958295	0.858552	6398461	0.803999	1559828	0.196	0	0	6	7.5393e-07
T1	R3	C+GV+Tpv	8451717	0.862452	6395888	0.756756	2055805	0.243241	0	0	24	2.83966e-06
T2	R1	C+GV+Tpv	14225994	0.86906	8195901	0.576121	6029367	0.423827	0	0	726	5.10333e-05
T2	R2	C+GV+Tpv	8691446	0.88194	4680057	0.538467	4011011	0.461489	0	0	378	4.3491e-05
T2	R3	C+GV+Tpv	8008640	0.883373	4295159	0.536316	3713053	0.463631	0	0	428	5.34423e-05
T3	R1	C+GV+Tpv	17254135	0.850098	9509759	0.551158	7741233	0.44866	0	0	3143	0.000182159
T3	R2	C+GV+Tpv	9279095	0.881051	3779054	0.407265	5498910	0.592613	0	0	1131	0.000121887
T3	R3	C+GV+Tpv	8837267	0.87321	3802643	0.430296	5032756	0.569492	0	0	1868	0.000211378
T4	R1	C+GV+Tpv	20032332	0.847018	2153165	0.107484	17848205	0.89097	0	0	30962	0.0015456
T4	R2	C+GV+Tpv	9018951	0.863361	1206379	0.13376	7802354	0.865107	0	0	10218	0.00113295
T4	R3	C+GV+Tpv	9124703	0.869667	697375	0.0764271	8413791	0.922089	0	0	13537	0.00148356
T5	R1	C+GV+Tpv	12498855	0.847769	457812	0.0366283	12019103	0.961616	0	0	21940	0.00175536
T5	R2	C+GV+Tpv	10507199	0.879442	290481	0.0276459	10201128	0.97087	0	0	15590	0.00148374
T5	R3	C+GV+Tpv	8647696	0.87664	215840	0.0249592	8418373	0.973482	0	0	13483	0.00155914
T6	R1	C+GV+Tpv	12908975	0.869846	243935	0.0188965	12646792	0.97969	0	0	18248	0.00141359
T6	R2	C+GV+Tpv	8803747	0.895631	169571	0.0192612	8623146	0.979486	0	0	11030	0.00125288
T6	R3	C+GV+Tpv	10409263	0.901762	167515	0.0160929	10228217	0.982607	0	0	13531	0.0012999
Mock	R1	C+GV+Vp	19165876	0.836504	19165867	1	9	4.69585e-07	0	0	0	0
Mock	R2	C+GV+Vp	18844109	0.836572	18844102	1	7	3.71469e-07	0	0	0	0
Mock	R3	C+GV+Vp	19867617	0.836162	19865016	0.999869	2601	0.000130917	0	0	0	0
T1	R1	C+GV+Vp	18281892	0.838575	15621595	0.854485	2660293	0.145515	4	2.18796e-07	0	0
T1	R2	C+GV+Vp	17259054	0.837839	16030152	0.928797	1228902	0.0712033	0	0	0	0
T1	R3	C+GV+Vp	15729597	0.850123	12092405	0.768768	3637184	0.231232	8	5.08595e-07	0	0
T2	R1	C+GV+Vp	16241255	0.845316	11526485	0.709704	4714678	0.29029	92	5.66459e-06	0	0
T2	R2	C+GV+Vp	16781891	0.86062	12443634	0.741492	4338223	0.258506	34	2.02599e-06	0	0
T2	R3	C+GV+Vp	17268314	0.842128	12236803	0.708628	5031429	0.291368	82	4.74858e-06	0	0
T3	R1	C+GV+Vp	21720634	0.824523	14336430	0.660037	7006857	0.32259	377347	0.0173727	0	0
T3	R2	C+GV+Vp	14917599	0.839879	10490527	0.703232	4275686	0.28662	151386	0.0101481	0	0
T3	R3	C+GV+Vp	15277459	0.833938	9874911	0.646371	5148696	0.337013	253852	0.0166161	0	0
T4	R1	C+GV+Vp	13230737	0.82868	2185373	0.165174	8637849	0.652862	2407515	0.181964	0	0
T4	R2	C+GV+Vp	19692260	0.830746	4490242	0.228021	11606552	0.589397	3595466	0.182583	0	0
T5	R1	C+GV+Vp	16956603	0.84269	839159	0.0494886	13842666	0.816358	2274778	0.134153	0	0
T5	R2	C+GV+Vp	12859968	0.836744	791138	0.0615194	10156805	0.7898	1912025	0.14868	0	0
T5	R3	C+GV+Vp	17804905	0.841269	757959	0.0425702	14889417	0.836254	2157529	0.121176	0	0
T6	R1	C+GV+Vp	16621603	0.860434	309994	0.0186501	15304341	0.92075	1007268	0.0605999	0	0
T6	R2	C+GV+Vp	15450507	0.874352	723515	0.0468279	13833931	0.895371	893061	0.0578014	0	0
T6	R3	C+GV+Vp	11952042	0.862834	299326	0.0250439	11136915	0.9318	515801	0.0431559	0	0
Mock	R1	C+GV+Vp+Tpv	7552624	0.845754	7552624	1	0	0	0	0	0	0
Mock	R2	C+GV+Vp+Tpv	10681742	0.851492	10681742	1	0	0	0	0	0	0
Mock	R3	C+GV+Vp+Tpv	7777102	0.855058	7775090	0.999741	2012	0.000258708	0	0	0	0
T1	R1	C+GV+Vp+Tpv	8416938	0.852925	7772124	0.923391	644812	0.0766089	2	2.37616e-07	0	0
T1	R2	C+GV+Vp+Tpv	10460172	0.856466	9505685	0.90875	954486	0.0912496	1	9.56007e-08	0	0
T1	R3	C+GV+Vp+Tpv	7151625	0.874894	4873432	0.681444	2278184	0.318555	9	1.25846e-06	0	0
T2	R1	C+GV+Vp+Tpv	9047685	0.865851	6542299	0.723091	2505384	0.276909	2	2.21051e-07	0	0
T2	R3	C+GV+Vp+Tpv	7086701	0.877242	4059617	0.57285	3027047	0.427145	37	5.22105e-06	0	0
T3	R1	C+GV+Vp+Tpv	8603705	0.834079	6327085	0.735391	2229814	0.259169	46447	0.00539849	359	4.17262e-05
T3	R2	C+GV+Vp+Tpv	8620427	0.845545	5919980	0.686739	2620888	0.304032	79012	0.00916567	547	6.34539e-05
T3	R3	C+GV+Vp+Tpv	11843005	0.86789	6104222	0.515428	5499557	0.464372	237964	0.0200932	1262	0.000106561
T4	R1	C+GV+Vp+Tpv	9244148	0.839087	1864396	0.201684	6017424	0.650944	1325989	0.143441	36339	0.00393103
T4	R2	C+GV+Vp+Tpv	7040432	0.840621	1222279	0.173609	4779493	0.678864	1005625	0.142836	33035	0.00469218
T4	R3	C+GV+Vp+Tpv	8867078	0.858353	1488713	0.167892	6147018	0.693241	1196751	0.134966	34596	0.00390162
T5	R1	C+GV+Vp+Tpv	7551125	0.843777	488342	0.0646714	5970494	0.790676	1014648	0.13437	77641	0.010282
T5	R2	C+GV+Vp+Tpv	8105988	0.848031	412737	0.0509175	6391626	0.788507	1217747	0.150228	83878	0.0103477
T5	R3	C+GV+Vp+Tpv	1902179	0.882779	89060	0.04682	1546059	0.812783	250936	0.13192	16124	0.00847659
T6	R1	C+GV+Vp+Tpv	6755464	0.86506	149605	0.0221458	6101251	0.903158	456286	0.0675433	48322	0.00715302
T6	R2	C+GV+Vp+Tpv	7344073	0.870308	167304	0.0227808	6611910	0.900306	507280	0.0690734	57579	0.0078402
T6	R3	C+GV+Vp+Tpv	8805140	0.883068	121268	0.0137724	8074560	0.917028	555251	0.0630599	54061	0.00613971
Mean		all samples	1.34814e+07	0.854023
Std deviation		all samples	4.67488e+06	0.0171541
