# Supplementary material for: Complex transcriptional regulations of a hyperparasitic quadripartite system in giant viruses infecting protists
Source: Nat Commun. 2024 Oct 9;15:8608. doi: 10.1038/s41467-024-52906-1 (PMC11464507; doi:10.1038/s41467-024-52906-1)
Supplement: Supplementary file 6 — Supplementary Data 3 [file 41467_2024_52906_MOESM6_ESM.xlsx]

## Sheet: Supplementary Data 3A
Supplementary Data 3A: Biological processes significantly enriched in A. castellanii genes differentially expressed in T1 compared to Mock
One-sided Fisher Exact test was used to identify enriched biological processes in each group of differentially expressed gene compared to gene universe. Gene universe is defined as all the cellular genes differentially expressed between mock and any timepoint.
GO Term	GO ID	Number of genes with GO term in gene universe	Number of genes with GO term in differentially expressed group	Pvalue	Differentially expressed group
signal transduction	GO:0007165	404	23	0.00013	overexpressed
translational termination	GO:0006415	7	3	0.00057	overexpressed
microtubule-based movement	GO:0007018	10	6	6.1e-06	underexpressed
nucleosome assembly	GO:0006334	7	3	0.0015	underexpressed
phosphorus metabolic process	GO:0006793	384	24	0.0036	underexpressed
cell cycle	GO:0007049	42	9	0.0042	underexpressed

## Sheet: Supplementary Data 3B
Supplementary Data 3B: Biological processes significantly enriched in A. castellanii genes differentially expressed between Mock and any timepoint (T1 to T6)
One-sided Fisher Exact test was used to identify enriched biological processes in each cluster compared to gene universe. Gene universe is defined as all the cellular genes differentially expressed between mock and any timepoint.
GO Term	GO ID	Number of genes with GO term in gene universe	Number of genes with GO term in cluster	Pvalue	Cluster
carbohydrate metabolic process	GO:0005975	106	47	1.3e-06	C-1
DNA replication initiation	GO:0006270	8	6	0.0017	C-1
cell redox homeostasis	GO:0045454	25	18	0.0025	C-2
lipid biosynthetic process	GO:0008610	37	26	0.0041	C-2
protein modification process	GO:0036211	340	178	7.6e-12	C-3
phosphorus metabolic process	GO:0006793	385	180	2.1e-11	C-3
DNA-templated transcription	GO:0006351	152	87	2.6e-10	C-3
regulation of nucleic acid-templated transcription	GO:1903506	132	74	1.5e-08	C-3
regulation of biological process	GO:0050789	568	264	1.2e-07	C-3
ribosome biogenesis	GO:0042254	22	17	5.6e-05	C-3
protein ubiquitination	GO:0016567	33	20	0.00093	C-3
phosphatidylinositol-mediated signaling	GO:0048015	6	6	0.00126	C-3
protein deubiquitination	GO:0016579	13	10	0.00144	C-3
ubiquitin-dependent protein catabolic process	GO:0006511	19	13	0.00158	C-3
autophagy	GO:0006914	6	6	0.00382	C-3
protein folding	GO:0006457	23	5	0.00085	C-4
regulation of DNA-templated transcription	GO:0006355	132	11	0.00434	C-4

## Sheet: Supplementary Data 3C
Supplementary Data 3C: Functional categories significantly enriched in megavirus chilensis gene expression clusters
One-sided hypergeometric test was used to identify enriched biological processes in each cluster compared to gene universe. Gene universe is defined as all the viral expressed genes during infection.
Functional category	Number of genes with functional category in gene universe	Number of genes with functional category in cluster	Pvalue	Cluster
uncharacterized	518	148	5.73663e-08	GV-1
sel1-like repeat	6	6	9.21935e-05	GV-1
Ankyrin	135	47	3.46507e-06	GV-2
KilA-N domain	7	6	0.000280213	GV-2
FNIP repeat	46	19	0.000347469	GV-2
Transcription	29	16	1.2229e-06	GV-3
FNIP repeat	46	17	0.00041098	GV-3
Helicases	17	9	0.000481944	GV-3
DNA replication and repair	50	16	0.00357904	GV-3
Zinc finger domain	6	5	0.000559333	GV-4
deeploc phobius transmembrane protein	37	29	4.41927e-11	GV-5
Carbohydrate metabolism	28	22	1.13209e-08	GV-5
Collagen	13	12	1.20386e-06	GV-5
morphogenesis module	9	9	6.7493e-06	GV-5
Oxidation, Reduction	17	12	0.000190826	GV-5
