# Supplementary material for: Complex transcriptional regulations of a hyperparasitic quadripartite system in giant viruses infecting protists
Source: Nat Commun. 2024 Oct 9;15:8608. doi: 10.1038/s41467-024-52906-1 (PMC11464507; doi:10.1038/s41467-024-52906-1)
Supplement: Supplementary file 7 — Supplementary Data 4 [file 41467_2024_52906_MOESM7_ESM.xlsx]

## Sheet: Supplementary Data 4A
Supplementary Data 4A: Biological process functional annotations of A. castellanii genes differentially expressed in T1 compared to Mock
GO ID	GO Term	Gene	Differentially expressed group	Functional annotation based on best match in UniRef50	Kegg ID	Kegg Term	Functional annotation from Matthey-Doret et al	GO term annotation from Matthey-Doret et al	Interproscan and PFAM annotations from Matthey-Doret et al
GO:0007165	signal transduction	BAESF_00119	overexpressed	RasGEF domain containing protein UniRef50_L8GS17	K03099	SOS; son of sevenless		GO:0005085,GO:0007264	IPR001895,PF00617,PF00618,IPR023578,IPR000651
GO:0007165	signal transduction	BAESF_07003	overexpressed	Ras-related C3 botulinum toxin substrate 3 UniRef50_A0A401T564	K04392	RAC1; Ras-related C3 botulinum toxin substrate 1		GO:0005525,GO:0007264	IPR005225,IPR027417,PF08477,PF00025,PF00071,IPR001806
GO:0007165	signal transduction	BAESF_07004	overexpressed	Arylamine N-acetyltransferase UniRef50_A0A507FD13	K04392	RAC1; Ras-related C3 botulinum toxin substrate 1		GO:0005525,GO:0007264	IPR005225,IPR027417,PF08477,PF00025,PF00071,IPR001806
GO:0007165	signal transduction	BAESF_07381	overexpressed	Rho-related protein racC UniRef50_P34149	K04392	RAC1; Ras-related C3 botulinum toxin substrate 1		GO:0005525,GO:0007264	IPR005225,IPR027417,PF08477,PF00025,PF00071,IPR001806
GO:0007165	signal transduction	BAESF_12350	overexpressed	small monomeric GTPase UniRef50_C3ZAF6	K04353	RAP1A; Ras-related protein Rap-1A	DNA-binding transcription factor rap1	GO:0005525,GO:0007264,GO:0007165,GO:0016020	IPR005225,IPR027417,PF08477,PF00025,IPR001806,IPR020849,PF00071
GO:0007165	signal transduction	BAESF_00760	overexpressed	RhoGEF domain containing protein UniRef50_L8HIV0	K05724	FGD5_6; FYVE, RhoGEF and PH domain containing 5/6		GO:0005089,GO:0035023	PF16453,IPR033742,PF00621,IPR011993,IPR000219
GO:0007165	signal transduction	BAESF_01167	overexpressed	histidine kinase UniRef50_A0A2P6NJU6	K19691	NIK1, TCSC; osomolarity two-component system, sensor histidine kinase NIK1 [EC:2.7.13.3]		GO:0016772,GO:0000155,GO:0004871,GO:0016310,GO:0007165,GO:0000160,GO:0016021	IPR003660,PF02518,PF00072,PF18947,PF00672,IPR003594,IPR003661,PF00512,IPR005467,IPR004358,IPR011006,IPR001789
GO:0007165	signal transduction	BAESF_01832	overexpressed	GTPaseactivator protein for Ras-like GTPase UniRef50_L8GJB0	K08052	NF1; neurofibromin 1		GO:0043087,GO:0007165,GO:0008289	IPR016137,PF00615,IPR008936,IPR023393,IPR001936,IPR023152,IPR002913
GO:0007165	signal transduction	BAESF_01964	overexpressed	Serine/threonine kinase UniRef50_L8H5T5				GO:0016849,GO:0016787,GO:0005524,GO:0004672,GO:0035556,GO:0009166,GO:0009190,GO:0006468	IPR011009,IPR017441,IPR008271,PF07714,PF02872,IPR000719,PF00211,PF00069,IPR001054,IPR029052,IPR001245,IPR008334,IPR029787
GO:0007165	signal transduction	BAESF_02947	overexpressed	PH domain containing protein UniRef50_L8GTH1	K08052	NF1; neurofibromin 1		GO:0043087,GO:0007165,GO:0005515	IPR008936,IPR001452,IPR011993,IPR001936,IPR023152,IPR001849,PF00169
GO:0007165	signal transduction	BAESF_03142	overexpressed	Rac family small GTPase 3b UniRef50_A9JRY8	K07861	RAC3; Ras-related C3 botulinum toxin substrate 3	Ras- C3 botulinum toxin substrate 3	GO:0005525,GO:0007264	IPR005225,IPR027417,PF08477,PF00025,PF00071,IPR001806
GO:0007165	signal transduction	BAESF_03536	overexpressed	Uncharacterized protein UniRef50_L8GPS0	K07861	RAC3; Ras-related C3 botulinum toxin substrate 3	Ras- C3 botulinum toxin substrate 3	GO:0005525,GO:0007264	IPR005225,IPR027417,PF08477,PF00025,PF00071,IPR001806
GO:0007165	signal transduction	BAESF_04350	overexpressed	RhoGAP domain containing protein UniRef50_L8H487	K20653	GMIP, ARHGAP46; GEM interacting protein		GO:0007165	IPR008936,PF00620,IPR000198
GO:0007165	signal transduction	BAESF_05035	overexpressed	Serine/threonine protein kinase UniRef50_L8H920				GO:0016849,GO:0005524,GO:0004672,GO:0035556,GO:0009190,GO:0006468	IPR011009,IPR017441,IPR008271,PF07714,IPR000719,PF00211,PF00069,IPR001054,PF12849,IPR001245,IPR024370,IPR029787
GO:0007165	signal transduction	BAESF_05306	overexpressed	Serine/threonine kinase UniRef50_L8GFF3				GO:0035556,GO:0009190,GO:0006468,GO:0016849,GO:0005524,GO:0004672	IPR011009,IPR017441,IPR013111,IPR008271,PF07714,IPR000719,PF00211,PF00069,IPR001054,PF12849,IPR001245,IPR024370,IPR029787,IPR013032,PF07974
GO:0007165	signal transduction	BAESF_07678	overexpressed	Protein kinase domain containing protein UniRef50_L8GFL4				GO:0035556,GO:0009166,GO:0009190,GO:0006468,GO:0016849,GO:0016787,GO:0005524,GO:0004672	IPR011009,IPR017441,IPR008271,PF07714,PF02872,IPR000719,PF00211,PF00069,IPR001054,IPR029052,IPR001245,IPR008334,IPR029787,IPR028324
GO:0007165	signal transduction	BAESF_09015	overexpressed	LIM domain containing protein UniRef50_L8HAL3				GO:0008270,GO:0005096,GO:0051056	IPR000331,IPR001781,PF02145,PF00412
GO:0007165	signal transduction	BAESF_09503	overexpressed	Frizzled/Smoothened family membrane region protein UniRef50_L8H7H3	K02376	FZD6; frizzled 6		GO:0007166,GO:0016020,GO:0004888,GO:0005515	PF01392,IPR000539,IPR020067,IPR017981,PF01534
GO:0007165	signal transduction	BAESF_11738	overexpressed	RapGAP/RanGAP domain containing protein UniRef50_L8HC64				GO:0005096,GO:0051056	IPR000331,PF02145
GO:0007165	signal transduction	BAESF_12133	overexpressed	Rac family small GTPase 3b UniRef50_A9JRY8	K07861	RAC3; Ras-related C3 botulinum toxin substrate 3	Ras- C3 botulinum toxin substrate 3	GO:0007264,GO:0005525	IPR005225,IPR027417,PF08477,PF00025,PF00071,IPR001806
GO:0007165	signal transduction	BAESF_12421	overexpressed	GTPaseactivating protein UniRef50_L8GR08	K17703	SIPA1L3, SPAL3; signal-induced proliferation-associated 1 like protein 3		GO:0051056,GO:0005096	IPR000331,PF02145
GO:0007165	signal transduction	BAESF_12559	overexpressed	Serine/threonine kinase UniRef50_L8GVP4				GO:0035556,GO:0009190,GO:0006468,GO:0016849,GO:0005524,GO:0004672	IPR011009,IPR017441,IPR008271,PF07714,IPR000719,PF00211,PF00069,IPR001054,PF12849,IPR001245,IPR024370,IPR029787
GO:0007165	signal transduction	BAESF_14233	overexpressed	RhoGEF domain containing protein UniRef50_L8GM74	K05720	FGD1; FYVE, RhoGEF and PH domain containing 1		GO:0035023,GO:0005089	IPR000219,IPR001849,PF00621,IPR011993
GO:0006415	translational termination	BAESF_05450	overexpressed	Eukaryotic translation initiation factor 5a-2, putative UniRef50_L8HG61	K03263	EIF5A; translation initiation factor 5A		GO:0043022,GO:0003746,GO:0003723,GO:0045905,GO:0045901,GO:0006452	IPR008991,IPR019769,IPR012340,PF01287,IPR020189,IPR014722,IPR001884
GO:0006415	translational termination	BAESF_14338	overexpressed	Eukaryotic peptide chain release factor subunit 1 UniRef50_L8GKN3	K03265	ETF1, ERF1; peptide chain release factor subunit 1		GO:0006415,GO:0016149,GO:0005737	IPR004403,PF03463,IPR005141,IPR024049,IPR005140
GO:0006415	translational termination	BAESF_14339	overexpressed	Eukaryotic peptide chain release factor subunit 1 UniRef50_L8GKN3	K03265	ETF1, ERF1; peptide chain release factor subunit 1		GO:0006415,GO:0016149,GO:0005737	IPR005142,IPR004403,IPR029064,IPR005141,PF03465
GO:0007018	microtubule-based movement	BAESF_08545	underexpressed	Kinesin motor domain containing protein UniRef50_L8GHE8	K11498	CENPE, KIF10; centromeric protein E		GO:0007018,GO:0005524,GO:0008017,GO:0003777	PF00225,PF16796,IPR027417,IPR019821,IPR001752
GO:0007018	microtubule-based movement	BAESF_02779	underexpressed	Kinesin motor domain containing protein UniRef50_L8GI87	K10400	KIF15; kinesin family member 15		GO:0007018,GO:0005524,GO:0008017,GO:0003777	PF00225,PF16796,IPR031794,IPR027417,IPR019821,PF15908,IPR001752
GO:0007018	microtubule-based movement	BAESF_02529	underexpressed	Kinesin motor domain containing protein UniRef50_L8H141	K10401	KIF18A; kinesin family member 18A		GO:0005524,GO:0008017,GO:0003777,GO:0007018	PF00225,PF16796,IPR027417,IPR019821,IPR001752
GO:0007018	microtubule-based movement	BAESF_03321	underexpressed	Kinesin-like protein UniRef50_L8HG27	K10403	KIF22; kinesin family member 22		GO:0007018,GO:0005515,GO:0005524,GO:0008017,GO:0003777	PF00225,PF16796,IPR010994,IPR027417,IPR019821,IPR011990,PF12836,IPR001752,IPR019734,IPR013026
GO:0007018	microtubule-based movement	BAESF_01132	underexpressed	Kinesin motor domain containing protein UniRef50_L8HB32	K10394	KIF3A; kinesin family member 3A		GO:0005524,GO:0008017,GO:0003777,GO:0007018	PF00225,PF16796,IPR027417,IPR019821,IPR001752
GO:0007018	microtubule-based movement	BAESF_00072	underexpressed	Kinesin motor domain containing protein UniRef50_L8GHM5				GO:0005524,GO:0008017,GO:0003777,GO:0007018,GO:0072383,GO:0000910,GO:0000915	PF00225,PF16796,IPR027417,IPR032924,IPR001752
GO:0006334	nucleosome assembly	BAESF_09825	underexpressed		K11275	H1_5; histone H1/5		GO:0000786,GO:0005634,GO:0006334,GO:0003677	PF00538,IPR011991,IPR005819,IPR005818
GO:0006334	nucleosome assembly	BAESF_02724	underexpressed	Histone H4 UniRef50_A0A6P3GP69	K11254	H4; histone H4		GO:0003677,GO:0046982,GO:0000786,GO:0005634,GO:0006334	IPR019809,IPR001951,IPR009072,PF15511,PF02969
GO:0006334	nucleosome assembly	BAESF_04279	underexpressed	Histone H4 UniRef50_A0A6L2LSF0	K11254	H4; histone H4		GO:0000786,GO:0005634,GO:0003677,GO:0046982,GO:0006334	IPR019809,IPR001951,IPR009072,PF15511,PF02969
GO:0006793	phosphorus metabolic process	BAESF_07002	underexpressed	ATPase/histidine kinase/DNA gyrase B/HSP90 domain containing protein UniRef50_L8H4Y0	K14489	AHK2_3_4; arabidopsis histidine kinase 2/3/4 (cytokinin receptor) [EC:2.7.13.3]		GO:0016310,GO:0007165,GO:0000160,GO:0016772,GO:0000155	PF02518,PF00072,IPR003594,IPR003661,PF00512,IPR005467,IPR004358,IPR000014,IPR011006,IPR001789
GO:0006793	phosphorus metabolic process	BAESF_07840	underexpressed	Aurora kinase UniRef50_L8GR28	K11481	AURKA; aurora kinase A [EC:2.7.11.1]		GO:0005524,GO:0004672,GO:0007049,GO:0006468	IPR011009,IPR017441,PF07714,IPR030616,IPR000719,PF00069
GO:0006793	phosphorus metabolic process	BAESF_13166	underexpressed	Aurora kinase UniRef50_L8H545	K11481	AURKA; aurora kinase A [EC:2.7.11.1]		GO:0005524,GO:0004672,GO:0007049,GO:0006468	IPR011009,IPR017441,IPR008271,IPR030616,PF14531,PF07714,IPR000719,PF00069
GO:0006793	phosphorus metabolic process	BAESF_04858	underexpressed	M-phase inducer phosphatase UniRef50_L8H269	K06645	CDC25A; M-phase inducer phosphatase 1 [EC:3.1.3.48]		GO:0006470,GO:0000087,GO:0004725,GO:0005622	PF00581,IPR001763,IPR000751
GO:0006793	phosphorus metabolic process	BAESF_13039	underexpressed	Uncharacterized protein UniRef50_L8H7S1	K08826	HIPK; homeodomain interacting protein kinase [EC:2.7.11.1]		GO:0005515,GO:0005524,GO:0004672,GO:0006468	IPR011009,PF07714,IPR000719,IPR001452,PF00069
GO:0006793	phosphorus metabolic process	BAESF_12722	underexpressed	histidine kinase UniRef50_A0A7Y4U570	K11527	K11527; two-component system, sensor histidine kinase and response regulator [EC:2.7.13.3]		GO:0016772,GO:0016310,GO:0000160	PF02518,PF00072,IPR003594,IPR005467,IPR004358,IPR011006,IPR001789
GO:0006793	phosphorus metabolic process	BAESF_08198	underexpressed	Serine/threonine-protein kinase PLK UniRef50_L8GG91	K06631	PLK1; polo-like kinase 1 [EC:2.7.11.21]		GO:0005515,GO:0005524,GO:0004672,GO:0006468	IPR011009,IPR017441,IPR008271,PF07714,IPR000959,IPR000719,IPR033695,PF00069,IPR033701,PF00659
GO:0006793	phosphorus metabolic process	BAESF_14133	underexpressed	protein-serine/threonine phosphatase UniRef50_L8H0Q6	K14803	PTC2_3; protein phosphatase PTC2/3 [EC:3.1.3.16]		GO:0003824,GO:0004722,GO:0043169,GO:0006470	IPR001932,IPR000222,PF00481,IPR015655
GO:0006793	phosphorus metabolic process	BAESF_14190	underexpressed	ribonucleoside-diphosphate reductase UniRef50_S4VT34	K10808	RRM2; ribonucleoside-diphosphate reductase subunit M2 [EC:1.17.4.1]	Ribonucleoside-diphosphate reductase small chain B	GO:0009263,GO:0055114,GO:0016491	IPR030475,IPR033909,IPR000358,PF00268,IPR012348,IPR009078
GO:0006793	phosphorus metabolic process	BAESF_07639	underexpressed	Probable thymidylate kinase UniRef50_A0A842TRU9	K00943	tmk, DTYMK; dTMP kinase [EC:2.7.4.9]		GO:0004798,GO:0005524,GO:0006233	PF02223,IPR027417,IPR018094,IPR018095
GO:0006793	phosphorus metabolic process	BAESF_14867	underexpressed	Protein kinase UniRef50_L8HEW5	K08866	TTK, MPS1; serine/threonine-protein kinase TTK/MPS1 [EC:2.7.12.1]		GO:0004712,GO:0005524,GO:0004672,GO:0051304,GO:0007093,GO:0006468	IPR011009,IPR017441,IPR008271,PF07714,IPR000719,PF00069,IPR027084
GO:0006793	phosphorus metabolic process	BAESF_02884	underexpressed	UTP--glucose-1-phosphate uridylyltransferase 2 UniRef50_Q54YZ0	K00963	UGP2, galU, galF; UTP--glucose-1-phosphate uridylyltransferase [EC:2.7.7.9]		GO:0070569,GO:0003983,GO:0006011,GO:0008152	IPR002618,IPR016267,PF01704,IPR029044
GO:0006793	phosphorus metabolic process	BAESF_07077	underexpressed	Protein kinase domain containing protein UniRef50_L8H5H9	K06632	WEE1; wee1-like protein kinase [EC:2.7.11.1]		GO:0005524,GO:0004672,GO:0006468	IPR011009,IPR017441,IPR008271,PF07714,IPR000719,PF00069
GO:0006793	phosphorus metabolic process	BAESF_01000	underexpressed	Leucine rich repeat domain containing protein UniRef50_L8H9U3				GO:0006470,GO:0016311,GO:0004725,GO:0016791,GO:0005515,GO:0008138	PF00782,IPR024950,PF13516,IPR016130,IPR000387,IPR003591,IPR001611,IPR032675,IPR020422,IPR029021,IPR003595,PF00560,IPR000340,PF13855
GO:0006793	phosphorus metabolic process	BAESF_01737	underexpressed	Leucinerich repeat protein UniRef50_L8GJ09				GO:0006470,GO:0016311,GO:0004725,GO:0016791,GO:0005515,GO:0008138	PF00782,IPR024950,IPR016130,IPR003591,IPR001611,IPR032675,IPR020422,IPR029021,IPR000387,IPR000340,PF13855
GO:0006793	phosphorus metabolic process	BAESF_02004	underexpressed	Non-specific serine/threonine protein kinase UniRef50_L8GK79				GO:0005524,GO:0004672,GO:0006468	IPR011009,IPR000719
GO:0006793	phosphorus metabolic process	BAESF_02207	underexpressed	Phosphate ABC transporter, putative UniRef50_L8HDX0				GO:0016849,GO:0005524,GO:0004672,GO:0035556,GO:0009190,GO:0006468	IPR011009,IPR017441,IPR008271,PF07714,IPR000719,PF00211,PF00069,IPR001054,PF12849,IPR001245,IPR024370,IPR029787
GO:0006793	phosphorus metabolic process	BAESF_03178	underexpressed	non-specific serine/threonine protein kinase UniRef50_A0A0D2VKL9				GO:0004674,GO:0005524,GO:0004672,GO:0006468	IPR011009,IPR008271,PF07714,IPR000719,PF00069,IPR000961
GO:0006793	phosphorus metabolic process	BAESF_04799	underexpressed	Protein kinase domain containing protein UniRef50_L8HHK8				GO:0006468,GO:0005524,GO:0004672	IPR011009,IPR017441,IPR008271,PF07714,IPR000719,PF00069
GO:0006793	phosphorus metabolic process	BAESF_05439	underexpressed	Protein kinase domain containing protein UniRef50_L8H3N0				GO:0009166,GO:0035556,GO:0009190,GO:0006468,GO:0016849,GO:0016787,GO:0005524,GO:0004672	IPR011009,IPR017441,IPR008271,PF07714,PF02872,IPR000719,PF00069,IPR001054,IPR029052,IPR001245,IPR008334,IPR029787
GO:0006793	phosphorus metabolic process	BAESF_11759	underexpressed	Protein kinase domain containing protein UniRef50_L8HBX3				GO:0005488,GO:0005524,GO:0004672,GO:0006468	IPR011009,IPR011989,IPR017441,IPR011011,IPR008271,IPR016024,PF07714,IPR000719,PF00069,IPR013083
GO:0006793	phosphorus metabolic process	BAESF_13283	underexpressed	protein-serine/threonine phosphatase UniRef50_L8GSL9				GO:0003824,GO:0004722,GO:0006470	IPR001932,IPR016197,PF00481,IPR000953,IPR023780,IPR015655,PF00385,PF13672
GO:0006793	phosphorus metabolic process	BAESF_13422	underexpressed	Protein kinase domain containing protein UniRef50_L8H940				GO:0016849,GO:0005524,GO:0004672,GO:0035556,GO:0009190,GO:0006468	IPR011009,IPR017441,IPR008271,PF07714,IPR000719,PF00069,IPR001054,PF12849,IPR001245,IPR024370,IPR029787
GO:0006793	phosphorus metabolic process	BAESF_15247	underexpressed	Tyrosine specific protein phosphatases domain-containing protein UniRef50_L8HCR5				GO:0016791,GO:0004725,GO:0016311	IPR016130,IPR029021,IPR026893,PF13350
GO:0007049	cell cycle	BAESF_07840	underexpressed	Aurora kinase UniRef50_L8GR28	K11481	AURKA; aurora kinase A [EC:2.7.11.1]		GO:0005524,GO:0004672,GO:0007049,GO:0006468	IPR011009,IPR017441,PF07714,IPR030616,IPR000719,PF00069
GO:0007049	cell cycle	BAESF_13166	underexpressed	Aurora kinase UniRef50_L8H545	K11481	AURKA; aurora kinase A [EC:2.7.11.1]		GO:0005524,GO:0004672,GO:0007049,GO:0006468	IPR011009,IPR017441,IPR008271,IPR030616,PF14531,PF07714,IPR000719,PF00069
GO:0007049	cell cycle	BAESF_05362	underexpressed	Condensin complex subunit 2 UniRef50_L8GII0	K06676	BRRN1, BRN1, CAPH; condensin complex subunit 2		GO:0007076,GO:0000796	PF05786,IPR022816
GO:0007049	cell cycle	BAESF_12556	underexpressed	Mad3/BUB1 region 1 family protein UniRef50_L8GX55	K06637	BUB1B, BUBR1, MAD3L; mitotic checkpoint serine/threonine-protein kinase BUB1 beta [EC:2.7.11.1]		GO:0007094	IPR015661,IPR013212,PF08311
GO:0007049	cell cycle	BAESF_15496	underexpressed		K16589	HAUS6, AUG6; HAUS augmin-like complex subunit 6		GO:0051225,GO:0070652	IPR028163,IPR026797,PF14661
GO:0007049	cell cycle	BAESF_12926	underexpressed	Retinoblastomaassociated protein A domain containing protein UniRef50_L8HGH9	K06618	RB1; retinoblastoma-associated protein		GO:0005634,GO:0051726,GO:0006357	PF01858,PF11934,IPR024599,IPR002720,IPR028309,IPR002719,PF01857,IPR013763
GO:0007049	cell cycle	BAESF_14867	underexpressed	Protein kinase UniRef50_L8HEW5	K08866	TTK, MPS1; serine/threonine-protein kinase TTK/MPS1 [EC:2.7.12.1]		GO:0004712,GO:0005524,GO:0004672,GO:0051304,GO:0007093,GO:0006468	IPR011009,IPR017441,IPR008271,PF07714,IPR000719,PF00069,IPR027084
GO:0007049	cell cycle	BAESF_10451	underexpressed	Histone-lysine N-methyltransferase, H3 lysine-79 specific UniRef50_L8GK80	K22909	ZC3H13; zinc finger CCCH domain-containing protein 13		GO:0031151,GO:0018024,GO:0003677,GO:0051726,GO:0034729,GO:0005634	IPR001739,IPR030445,IPR029063,PF08123,IPR025789,IPR016177
GO:0007049	cell cycle	BAESF_00072	underexpressed	Kinesin motor domain containing protein UniRef50_L8GHM5				GO:0005524,GO:0008017,GO:0003777,GO:0007018,GO:0072383,GO:0000910,GO:0000915	PF00225,PF16796,IPR027417,IPR032924,IPR001752

## Sheet: Supplementary Data 4B
Supplementary Data 4B: Biological process functional annotations of A. castellanii genes differentially expressed between Mock and any timepoint (T1 to T6)
GO ID	GO Term	Gene	Cluster	Functional annotation based on best match in UniRef50	Kegg ID	Kegg Term	Functional annotation from Matthey-Doret et al	GO term annotation from Matthey-Doret et al	Interproscan and PFAM annotations from Matthey-Doret et al
GO:0005975	carbohydrate metabolic process	BAESF_12882	C-1	Glucosyl hydrolase family protein UniRef50_L8GRU3	K06113	abnA; arabinan endo-1,5-alpha-L-arabinosidase [EC:3.2.1.99]		GO:0005975,GO:0004553	PF04616,IPR006710,IPR023296
GO:0005975	carbohydrate metabolic process	BAESF_00414	C-1	alpha-amylase UniRef50_L8HIM5	K01176	AMY, amyA, malS; alpha-amylase [EC:3.2.1.1]		GO:0016052,GO:0005975,GO:0005509,GO:0003824,GO:0004556	IPR017853,IPR006047,IPR015340,IPR013781,PF00128,IPR013780,PF09260
GO:0005975	carbohydrate metabolic process	BAESF_03389	C-1	Galactosyltransferase UniRef50_L8HIG6	K07966	B4GALT1; beta-1,4-galactosyltransferase 1 [EC:2.4.1.22 2.4.1.90 2.4.1.38 2.4.1.-]		GO:0016757,GO:0005975	IPR027995,IPR027791,PF02709,PF13733,IPR003859,IPR029044
GO:0005975	carbohydrate metabolic process	BAESF_14457	C-1	Galactosyltransferase UniRef50_L8HIG6	K07966	B4GALT1; beta-1,4-galactosyltransferase 1 [EC:2.4.1.22 2.4.1.90 2.4.1.38 2.4.1.-]		GO:0005975,GO:0016757	IPR027995,IPR027791,PF02709,PF13733,IPR003859,IPR029044
GO:0005975	carbohydrate metabolic process	BAESF_05935	C-1	GtrA/DPMS transmembrane domain-containing protein UniRef50_L8GZV6	K02198	ccmF; cytochrome c-type biogenesis protein CcmF		GO:0000271,GO:0006810,GO:0016021	PF04138,IPR007267
GO:0005975	carbohydrate metabolic process	BAESF_07838	C-1	Din-acetylchitobiase 2, putative UniRef50_L8GSL6	K12310	CTBS; Di-N-acetylchitobiase [EC:3.2.1.-]		GO:0006032,GO:0005975,GO:0004553,GO:0004568	IPR017853,IPR001223,PF00704,IPR011583,IPR013781
GO:0005975	carbohydrate metabolic process	BAESF_08666	C-1	Glycerone kinase UniRef50_L8GH20	K00863	DAK, TKFC; triose/dihydroxyacetone kinase / FAD-AMP lyase (cyclizing) [EC:2.7.1.28 2.7.1.29 4.6.1.15]		GO:0004371,GO:0006071	PF02734,IPR004006,IPR012736,IPR004007,PF02733
GO:0005975	carbohydrate metabolic process	BAESF_03213	C-1	UDPglucoronosyl and UDP-glucosyl transferase superfamily protein UniRef50_L8GQN9	K05841	E2.4.1.173; sterol 3beta-glucosyltransferase [EC:2.4.1.173]		GO:0016758,GO:0046872,GO:0008152,GO:0030259,GO:0005975	PF01363,IPR004276,IPR011011,PF03033,IPR017455,IPR013083,IPR002213,IPR000306
GO:0005975	carbohydrate metabolic process	BAESF_04103	C-1	FYVE zinc finger domain containing protein UniRef50_L8H522	K05841	E2.4.1.173; sterol 3beta-glucosyltransferase [EC:2.4.1.173]		GO:0016758,GO:0046872,GO:0008152,GO:0030259,GO:0005975	PF01363,IPR004276,IPR011011,PF03033,IPR017455,PF04101,IPR013083,IPR002213,IPR000306
GO:0005975	carbohydrate metabolic process	BAESF_00993	C-1	Cellulase (Glycosyl hydrolase family 5) subfamily protein UniRef50_L8HAR2	K05991	E3.2.1.123; endoglycosylceramidase [EC:3.2.1.123]		GO:0005975,GO:0004553	PF00150,IPR017853,PF18564,IPR013781,IPR001547
GO:0005975	carbohydrate metabolic process	BAESF_12502	C-1	Beta-amylase UniRef50_B1N3U6	K01177	E3.2.1.2; beta-amylase [EC:3.2.1.2]		GO:0000272,GO:0005975,GO:0016161	PF01373,IPR017853,IPR001554,IPR013781,IPR018238
GO:0005975	carbohydrate metabolic process	BAESF_08239	C-1	Alpha-galactosidase UniRef50_L8GMY9	K07407	E3.2.1.22B, galA, rafA; alpha-galactosidase [EC:3.2.1.22]		GO:0005975,GO:0003824,GO:0004553	IPR017853,PF16499,IPR002241,PF17801,IPR013785,IPR000111,IPR013780
GO:0005975	carbohydrate metabolic process	BAESF_11571	C-1	Alpha-galactosidase UniRef50_L8GN31	K07407	E3.2.1.22B, galA, rafA; alpha-galactosidase [EC:3.2.1.22]		GO:0005975,GO:0003824,GO:0004553	IPR017853,PF16499,IPR002241,PF17801,IPR013785,IPR000111,IPR013780
GO:0005975	carbohydrate metabolic process	BAESF_11898	C-1	Alpha-galactosidase UniRef50_L8GN31	K07407	E3.2.1.22B, galA, rafA; alpha-galactosidase [EC:3.2.1.22]		GO:0005975,GO:0003824,GO:0004553	IPR017853,PF16499,IPR002241,PF17801,IPR013785,IPR000111,IPR013780
GO:0005975	carbohydrate metabolic process	BAESF_14937	C-1	Beta-mannosidase mannanase mannase family protein UniRef50_L8HCH4	K01192	E3.2.1.25, MANBA, manB; beta-mannosidase [EC:3.2.1.25]		GO:0005975,GO:0004553	IPR017853,PF17786,PF02836,IPR013812,IPR006102,IPR013781,IPR008979,PF17753,IPR006103
GO:0005975	carbohydrate metabolic process	BAESF_08731	C-1	Glycosyl hydrolase family 10, putative UniRef50_L8GUU4	K01181	E3.2.1.8, xynA; endo-1,4-beta-xylanase [EC:3.2.1.8]		GO:0004553,GO:0005975	IPR001000,PF00331,IPR013781,IPR017853
GO:0005975	carbohydrate metabolic process	BAESF_07924	C-1	phosphoenolpyruvate carboxykinase (GTP) UniRef50_L8GQL5	K01596	E4.1.1.32, pckA, PCK; phosphoenolpyruvate carboxykinase (GTP) [EC:4.1.1.32]		GO:0006094,GO:0004613,GO:0017076,GO:0004611,GO:0005525	IPR008209,PF17297,IPR008210,PF00821,IPR018091,IPR013035
GO:0005975	carbohydrate metabolic process	BAESF_00912	C-1	alpha-L-fucosidase UniRef50_L8GKY7	K01206	FUCA; alpha-L-fucosidase [EC:3.2.1.51]		GO:0006004,GO:0005975,GO:0004560	IPR016286,IPR017853,IPR031919,IPR018526,PF16757,IPR000933,IPR013781,IPR013780,PF01120
GO:0005975	carbohydrate metabolic process	BAESF_03858	C-1	alpha-glucosidase UniRef50_L8GVY3	K12316	GAA; lysosomal alpha-glucosidase [EC:3.2.1.20]		GO:0005975,GO:0003824,GO:0004553,GO:0030246	IPR000519,PF00088,IPR031727,IPR025887,IPR017853,PF01055,IPR030458,IPR000322,IPR030459,IPR011013,PF13802,PF16863
GO:0005975	carbohydrate metabolic process	BAESF_08842	C-1	alpha-glucosidase UniRef50_L8GVY3	K12316	GAA; lysosomal alpha-glucosidase [EC:3.2.1.20]		GO:0003824,GO:0004553,GO:0030246,GO:0005975	IPR000519,IPR031727,IPR025887,IPR017853,PF01055,IPR030458,IPR000322,IPR030459,IPR013785,IPR011013,PF13802,PF16863
GO:0005975	carbohydrate metabolic process	BAESF_07524	C-1	Kinase, putative UniRef50_L8GMW4	K00849	galK; galactokinase [EC:2.7.1.6]		GO:0008152,GO:0006012,GO:0046835,GO:0016301,GO:0016773,GO:0005524,GO:0004335,GO:0005737	PF10509,IPR006206,IPR020568,IPR014721,IPR000705,PF08544,PF00288,IPR006204,IPR019539,IPR013750
GO:0005975	carbohydrate metabolic process	BAESF_04849	C-1	Galactokinase UniRef50_L8HGN2	K18674	GALK2; N-acetylgalactosamine kinase [EC:2.7.1.157]		GO:0005737,GO:0016301,GO:0016773,GO:0005524,GO:0004335,GO:0008152,GO:0006012,GO:0046835	PF10509,IPR006206,IPR020568,IPR014721,IPR000705,IPR019741,PF08544,IPR006203,PF00288,IPR006204,IPR019539,IPR013750
GO:0005975	carbohydrate metabolic process	BAESF_00730	C-1	Aldose 1epimerase subfamily protein UniRef50_L8HLA6	K01785	galM, GALM; aldose 1-epimerase [EC:5.1.3.3]		GO:0005975,GO:0003824,GO:0030246,GO:0016853	PF01263,IPR008183,IPR011013,IPR014718
GO:0005975	carbohydrate metabolic process	BAESF_09171	C-1	Beta-galactosidase (Fragment) UniRef50_L8H838	K12309	GLB1, ELNR1; beta-galactosidase [EC:3.2.1.23]		GO:0004553,GO:0004565,GO:0005975	IPR026283,IPR031330,IPR017853,PF01301,IPR013781,IPR008979,IPR019801,IPR001944
GO:0005975	carbohydrate metabolic process	BAESF_09182	C-1	Beta-galactosidase (Fragment) UniRef50_L8H838	K12309	GLB1, ELNR1; beta-galactosidase [EC:3.2.1.23]		GO:0004553,GO:0004565,GO:0005975	IPR026283,IPR031330,IPR017853,PF01301,IPR013781,IPR008979,IPR019801,IPR001944
GO:0005975	carbohydrate metabolic process	BAESF_03223	C-1	beta-N-acetylhexosaminidase (Fragment) UniRef50_L8GH69	K12373	HEXA_B; hexosaminidase [EC:3.2.1.52]		GO:0004553,GO:0004563,GO:0005975	IPR017853,IPR015883,IPR013781,IPR025705,IPR029019,PF00728,IPR029018
GO:0005975	carbohydrate metabolic process	BAESF_04554	C-1	mannan endo-1,4-beta-mannosidase UniRef50_L8H4P6	K19355	MAN; mannan endo-1,4-beta-mannosidase [EC:3.2.1.78]		GO:0005975	IPR013781,IPR017853
GO:0005975	carbohydrate metabolic process	BAESF_06415	C-1	Alpha-mannosidase UniRef50_L8GX61	K12311	MAN2B1, LAMAN; lysosomal alpha-mannosidase [EC:3.2.1.24]		GO:0015923,GO:0008270,GO:0003824,GO:0004553,GO:0030246,GO:0004559,GO:0006013,GO:0005975	PF01074,IPR000602,PF17677,IPR011682,IPR028995,IPR027291,IPR011013,IPR011330,PF07748,IPR015341,IPR013780,PF09261
GO:0005975	carbohydrate metabolic process	BAESF_05211	C-1	Alpha-galactosidase UniRef50_L8GFS3	K01204	NAGA; alpha-N-acetylgalactosaminidase [EC:3.2.1.49]		GO:0003824,GO:0004553,GO:0005975	IPR017853,PF16499,IPR002241,PF17450,PF17801,IPR013785,IPR013780
GO:0005975	carbohydrate metabolic process	BAESF_05320	C-1	Alpha-galactosidase UniRef50_L8GFS3	K01204	NAGA; alpha-N-acetylgalactosaminidase [EC:3.2.1.49]		GO:0003824,GO:0004553,GO:0005975	IPR017853,PF16499,IPR002241,PF17450,PF17801,IPR013785,IPR013780
GO:0005975	carbohydrate metabolic process	BAESF_09546	C-1	Glycosyl hydrolase family 65 central catalytic domain containing protein UniRef50_L8H5C3	K22078	PGGHG, ATHL1; protein-glucosylgalactosylhydroxylysine glucosidase [EC:3.2.1.107]		GO:0005975,GO:0003824	PF03632,IPR018795,IPR012341,IPR005195,IPR008928
GO:0005975	carbohydrate metabolic process	BAESF_05830	C-1	Uncharacterized protein UniRef50_L8GWW4	K21000	pslG; polysaccharide biosynthesis protein PslG		GO:0005975	IPR024655,IPR013781,IPR017853
GO:0005975	carbohydrate metabolic process	BAESF_12464	C-1	Glycoside hydrolase family 5 domain-containing protein UniRef50_L8GU68	K07884	RAB3D; Ras-related protein Rab-3D		GO:0005515,GO:0005525,GO:0007264,GO:0005975	IPR005225,IPR001810,IPR027417,IPR017853,PF08477,PF12937,IPR013781,PF00025,IPR001806,PF00071
GO:0005975	carbohydrate metabolic process	BAESF_12654	C-1	Fggy protein UniRef50_A0A812MXB7	K00875	rbtK, FGGY; D-ribulokinase [EC:2.7.1.47]		GO:0016773,GO:0005975	IPR018484,PF02782,IPR018485,IPR006003
GO:0005975	carbohydrate metabolic process	BAESF_12590	C-1	Glucuronidase, beta, putative UniRef50_L8HD44	K01195	uidA, GUSB; beta-glucuronidase [EC:3.2.1.31]		GO:0005975,GO:0004553	PF02837,IPR017853,PF00703,IPR013812,IPR006104,IPR006102,IPR013781,IPR008979,IPR006103
GO:0005975	carbohydrate metabolic process	BAESF_05789	C-1	Inositol-1-monophosphatase UniRef50_L8GWY8	K10047	VTC4; inositol-phosphate phosphatase / L-galactose 1-phosphate phosphatase [EC:3.1.3.25 3.1.3.93]		GO:0046855,GO:0046854,GO:0008934	IPR020552,IPR033942,PF00459,IPR020583,IPR000760
GO:0005975	carbohydrate metabolic process	BAESF_09560	C-1	Betaxylosidase UniRef50_L8H7L5	K15920	XYL4; xylan 1,4-beta-xylosidase [EC:3.2.1.37]		GO:0004553,GO:0005975	IPR001764,IPR017853,PF00933,PF01915,IPR002772,PF14310,IPR026891
GO:0005975	carbohydrate metabolic process	BAESF_06559	C-1	Xylose isomerase UniRef50_K1QKM4	K01805	xylA; xylose isomerase [EC:5.3.1.5]		GO:0005975,GO:0009045	IPR013452,PF01261,IPR013022,IPR001998
GO:0005975	carbohydrate metabolic process	BAESF_02090	C-1	Alpha-glucosidase UniRef50_A0A2M6YYK0				GO:0005975,GO:0004553	PF17137,IPR017853,IPR033403,IPR000322,PF01055
GO:0005975	carbohydrate metabolic process	BAESF_02783	C-1	Glycoside hydrolase family 5 domain-containing protein UniRef50_L8GU68				GO:0005975	IPR013781,IPR017853
GO:0005975	carbohydrate metabolic process	BAESF_02869	C-1	Serine rich protein UniRef50_L8GSM5				GO:0005975	IPR024655,IPR013781,PF11790,IPR017853
GO:0005975	carbohydrate metabolic process	BAESF_05783	C-1	Carbohydrate binding domain containing protein UniRef50_L8GXQ5				GO:0005975	IPR008979,IPR013781
GO:0005975	carbohydrate metabolic process	BAESF_07217	C-1	Uncharacterized protein UniRef50_L8H3U6				GO:0005975	IPR013781,IPR017853
GO:0005975	carbohydrate metabolic process	BAESF_07376	C-1	Glycosyl hydrolases family 25 subfamily protein UniRef50_L8H880				GO:0016998,GO:0009253,GO:0005975,GO:0003796	PF01183,IPR002053,IPR013781,IPR017853
GO:0005975	carbohydrate metabolic process	BAESF_08749	C-1	Glycoside hydrolase family protein UniRef50_L8GF02				GO:0003824,GO:0004573,GO:0009311	IPR031335,IPR004888,IPR008928,PF03200
GO:0005975	carbohydrate metabolic process	BAESF_09429	C-1	Lipoprotein, putative UniRef50_L8H5W8				GO:0005975	IPR013781,IPR017853
GO:0005975	carbohydrate metabolic process	BAESF_13119	C-1	Licheninase UniRef50_L8GDY2				GO:0005975,GO:0003824,GO:0004553	IPR002037,PF01270,IPR008928,IPR012341
GO:0006270	DNA replication initiation	BAESF_00650	C-1	CDC45 like protein UniRef50_L8HKN1	K06628	CDC45; cell division control protein 45		GO:0006270	PF02724,IPR003874
GO:0006270	DNA replication initiation	BAESF_14144	C-1	DNA replication licensing factor MCM2 UniRef50_A0A0L0DG83	K02540	MCM2; DNA replication licensing factor MCM2 [EC:5.6.2.3]		GO:0006260,GO:0006270,GO:0003677,GO:0005524,GO:0003678,GO:0005634,GO:0042555	PF12619,IPR001208,PF17855,IPR033762,IPR027417,IPR027925,PF07728,IPR008045,IPR012340,IPR031327,PF00493,PF14551,PF17207
GO:0006270	DNA replication initiation	BAESF_07565	C-1	DNA replication licensing factor MCM4 UniRef50_L8GMI8	K02212	MCM4, CDC54; DNA replication licensing factor MCM4 [EC:5.6.2.3]		GO:0003677,GO:0005524,GO:0003678,GO:0006260,GO:0006270,GO:0042555	IPR001208,PF17855,IPR008047,IPR033762,IPR031327,IPR027925,IPR027417,PF07728,IPR012340,IPR004039,PF00493,PF14551,PF17207
GO:0006270	DNA replication initiation	BAESF_05390	C-1	DNA replication licensing factor MCM5 UniRef50_A0A168PMH3	K02209	MCM5, CDC46; DNA replication licensing factor MCM5 [EC:5.6.2.3]		GO:0003682,GO:0005524,GO:0003677,GO:0003678,GO:0003688,GO:0042555,GO:0005634,GO:0006260,GO:0006270	IPR001208,PF17855,IPR033762,IPR027417,IPR027925,IPR008048,IPR018525,IPR012340,IPR031327,PF00493,PF14551,PF17207
GO:0006270	DNA replication initiation	BAESF_04607	C-1	DNA replication licensing factor MCM6 UniRef50_Q5KLP9	K02542	MCM6; DNA replication licensing factor MCM6 [EC:5.6.2.3]		GO:0006260,GO:0006270,GO:0042555,GO:0005634,GO:0003677,GO:0005524,GO:0003678	IPR008049,IPR001208,PF17855,IPR033762,IPR027417,IPR027925,IPR004039,IPR018525,PF18263,IPR012340,IPR031327,PF00493,PF14551,PF17207
GO:0006270	DNA replication initiation	BAESF_03784	C-1	DNA replication licensing factor MCM7 UniRef50_L8GNV9	K02210	MCM7, CDC47; DNA replication licensing factor MCM7 [EC:5.6.2.3]		GO:0006260,GO:0006270,GO:0003677,GO:0005524,GO:0003678,GO:0005634,GO:0042555	IPR001208,PF17855,IPR033762,IPR027417,IPR027925,IPR008050,PF07728,IPR018525,IPR012340,IPR031327,IPR003593,PF00493,PF14551,PF17207
GO:0045454	cell redox homeostasis	BAESF_07967	C-2	Nfrl, putative UniRef50_L8GQP6	K22747	AIFM3; apoptosis-inducing factor 3		GO:0016491,GO:0050660,GO:0051537,GO:0045454,GO:0055114	IPR004099,IPR016156,PF00070,PF14759,PF13738,PF07992,IPR023753,IPR028202,IPR000103,IPR017941,PF00355
GO:0045454	cell redox homeostasis	BAESF_07916	C-2	thioredoxin-dependent peroxiredoxin UniRef50_L8GRA1	K03564	BCP, PRXQ, DOT5; thioredoxin-dependent peroxiredoxin [EC:1.11.1.24]		GO:0016491,GO:0016209,GO:0045454,GO:0055114	IPR013766,IPR000866,PF00578,IPR024706,IPR012336,PF08534
GO:0045454	cell redox homeostasis	BAESF_08011	C-2	Calponin-homology (CH) domain-containing protein UniRef50_A0A0D2VVJ5	K04437	FLNA; filamin		GO:0003779,GO:0015035,GO:0005515,GO:0009055,GO:0030036,GO:0045454,GO:0030154	IPR001298,IPR006993,IPR001715,IPR017868,IPR014756,PF00630,PF04908,IPR029874,IPR002109,IPR001589,PF00307,IPR013783,IPR012336
GO:0045454	cell redox homeostasis	BAESF_10847	C-2	Glutaredoxin UniRef50_A0A917BYJ0	K03676	grxC, GLRX, GLRX2; glutaredoxin 3		GO:0015035,GO:0009055,GO:0045454	PF13417,PF13409,IPR011900,PF04908,IPR002109,IPR014025,PF00462,IPR012336
GO:0045454	cell redox homeostasis	BAESF_10531	C-2	Glutathione reductase UniRef50_A0A972WV31	K00383	GSR, gor; glutathione reductase (NADPH) [EC:1.8.1.7]		GO:0045454,GO:0055114,GO:0016491,GO:0050660,GO:0016668	IPR004099,IPR016156,PF02852,PF00070,PF13738,PF07992,IPR023753,IPR012999
GO:0045454	cell redox homeostasis	BAESF_11986	C-2	Glutathione reductase UniRef50_Q1D9Y5	K00383	GSR, gor; glutathione reductase (NADPH) [EC:1.8.1.7]		GO:0016668,GO:0016491,GO:0050660,GO:0004362,GO:0050661,GO:0006749,GO:0045454,GO:0055114	IPR004099,IPR016156,PF02852,PF00070,PF13738,PF07992,IPR023753,IPR012999,IPR006324
GO:0045454	cell redox homeostasis	BAESF_12431	C-2	Glutathione reductase UniRef50_A0A523J089	K00383	GSR, gor; glutathione reductase (NADPH) [EC:1.8.1.7]		GO:0016668,GO:0016491,GO:0050660,GO:0004362,GO:0050661,GO:0006749,GO:0045454,GO:0055114	IPR004099,IPR016156,PF02852,PF00070,PF13738,PF07992,IPR023753,IPR012999,IPR006324
GO:0045454	cell redox homeostasis	BAESF_04154	C-2	protein-disulfide reductase UniRef50_L8H1X3	K17609	NXN; nucleoredoxin [EC:1.8.1.8]		GO:0045454	IPR013766,PF13905,IPR012336
GO:0045454	cell redox homeostasis	BAESF_08616	C-2	Protein disulfide-isomerase UniRef50_L8GGX4	K09580	PDIA1, P4HB; protein disulfide-isomerase A1 [EC:5.3.4.1]		GO:0045454,GO:0005783,GO:0016853	IPR013766,IPR017937,PF13848,PF00085,IPR005788,IPR005792,IPR012336
GO:0045454	cell redox homeostasis	BAESF_11139	C-2	Peroxiredoxin UniRef50_A8I2V3	K13279	PRDX1; peroxiredoxin 1 [EC:1.11.1.24]	Peroxiredoxin-2	GO:0016209,GO:0016491,GO:0051920,GO:0045454,GO:0055114	PF10417,IPR013766,IPR000866,IPR019479,PF00578,IPR024706,IPR012336,PF08534
GO:0045454	cell redox homeostasis	BAESF_12103	C-2	Thioredoxin domain-containing protein UniRef50_A0A9P8I1X5	K24158	prx; thioredoxin-dependent peroxiredoxin [EC:1.11.1.24]		GO:0045454,GO:0055114,GO:0016209,GO:0016491,GO:0051920	PF10417,IPR013766,IPR000866,IPR019479,PF00578,IPR024706,IPR012336,PF08534
GO:0045454	cell redox homeostasis	BAESF_14421	C-2	Thioredoxin UniRef50_L8GMP8	K03671	TXN, trxA; thioredoxin		GO:0045454,GO:0006662,GO:0015035	IPR013766,IPR017937,PF00085,IPR005746,PF00578,PF14595,IPR012336
GO:0045454	cell redox homeostasis	BAESF_03263	C-2	ERp19 domain containing protein UniRef50_L8HCQ3	K05360	TXNDC12; protein-disulfide reductase (glutathione) [EC:1.8.4.2]		GO:0045454	IPR013766,IPR017937,PF00085,PF13899,IPR012336
GO:0045454	cell redox homeostasis	BAESF_14366	C-2	Thioredoxin domain containing protein UniRef50_L8GL39	K13984	TXNDC5, ERP46; thioredoxin domain-containing protein 5 [EC:5.3.4.1]		GO:0045454	IPR013766,PF00085,IPR017937,IPR012336
GO:0045454	cell redox homeostasis	BAESF_07597	C-2	Isoform 6 of Thioredoxin reductase 1, cytoplasmic UniRef50_Q16881-6	K22182	TXNRD; thioredoxin reductase (NADPH) [EC:1.8.1.9]	Thioredoxin reductase 1, cytoplasmic	GO:0045454,GO:0055114,GO:0004791,GO:0016491,GO:0050660,GO:0016668	IPR004099,IPR016156,PF02852,PF00070,PF13738,PF07992,IPR023753,IPR012999,IPR006338
GO:0045454	cell redox homeostasis	BAESF_08850	C-2	Thioredoxin domain containing protein UniRef50_L8HEB1	K05838	ybbN; putative thioredoxin		GO:0005515,GO:0045454	IPR013766,IPR017937,PF14559,PF00085,IPR011990,PF14561,IPR012336
GO:0045454	cell redox homeostasis	BAESF_04058	C-2	Peroxiredoxin2F, mitochondrial, putative UniRef50_L8GUR3				GO:0016491,GO:0045454	IPR013766,IPR013740,PF00578,IPR012336,PF08534
GO:0045454	cell redox homeostasis	BAESF_11425	C-2	Glutaredoxin, putative UniRef50_L8GD26				GO:0045454,GO:0015035,GO:0009055	IPR013766,IPR033658,PF00085,IPR002109,IPR004480,PF00462,IPR012336
GO:0008610	lipid biosynthetic process	BAESF_14721	C-2	AcetylCoA carboxylase UniRef50_L8HD42	K11262	ACACA; acetyl-CoA carboxylase / biotin carboxylase 1 [EC:6.4.1.2 6.3.4.14 2.1.3.15]		GO:0005524,GO:0003824,GO:0046872,GO:0016874,GO:0004075,GO:0003989,GO:0006633	PF00364,IPR005482,PF02655,PF02222,IPR005481,IPR029045,IPR011763,IPR011762,IPR016185,PF01039,PF00289,IPR011764,IPR013537,IPR005479,IPR013815,PF07478,IPR011761,IPR000022,IPR011054,IPR011053,IPR000089,PF08326,IPR013816,PF02785,PF02786
GO:0008610	lipid biosynthetic process	BAESF_12717	C-2	CDP-diacylglycerol--inositol 3-phosphatidyltransferase UniRef50_A0A818JH42	K00999	CDIPT; CDP-diacylglycerol--inositol 3-phosphatidyltransferase [EC:2.7.8.11]		GO:0008654,GO:0016020,GO:0016780	IPR014387,PF01066,IPR000462
GO:0008610	lipid biosynthetic process	BAESF_02878	C-2	CDP-alcohol phosphatidyltransferase superfamily protein (Fragment) UniRef50_L8GV80	K00993	EPT1; ethanolaminephosphotransferase [EC:2.7.8.1]		GO:0016020,GO:0008654,GO:0016780	PF01066,IPR000462,IPR014472
GO:0008610	lipid biosynthetic process	BAESF_12561	C-2	squalene synthase UniRef50_L8GX59	K00801	FDFT1; farnesyl-diphosphate farnesyltransferase [EC:2.5.1.21]		GO:0008610,GO:0009058,GO:0006696,GO:0016021,GO:0016765,GO:0016740,GO:0004310,GO:0051996	IPR008949,IPR019845,PF00494,IPR006449,IPR002060,IPR033904
GO:0008610	lipid biosynthetic process	BAESF_06007	C-2		K00021	HMGCR; hydroxymethylglutaryl-CoA reductase (NADPH) [EC:1.1.1.34]		GO:0015936,GO:0008299,GO:0006468,GO:0055114,GO:0005524,GO:0004420,GO:0008270,GO:0016616,GO:0004674,GO:0050662,GO:0050661,GO:0016021	IPR023076,IPR011009,IPR001876,IPR004554,IPR002202,PF02816,IPR023074,IPR009023,IPR009029,PF13365,IPR023282,IPR009003,PF00368,IPR004166
GO:0008610	lipid biosynthetic process	BAESF_11451	C-2	Hydroxymethylglutaryl-CoA synthase UniRef50_A0A2P6NQ26	K01641	HMGCS; hydroxymethylglutaryl-CoA synthase [EC:2.3.3.10]		GO:0003824,GO:0004421,GO:0008152,GO:0008299	IPR013528,IPR013746,IPR010122,PF01154,IPR016039,PF08540,IPR000590
GO:0008610	lipid biosynthetic process	BAESF_01453	C-2	isopentenyl-diphosphate Delta-isomerase UniRef50_A0A9W8IF02	K01823	idi, IDI; isopentenyl-diphosphate Delta-isomerase [EC:5.3.3.2]		GO:0004452,GO:0016787,GO:0008299	IPR011876,IPR000086,IPR015797,PF00293
GO:0008610	lipid biosynthetic process	BAESF_06342	C-2	inositol-3-phosphate synthase UniRef50_F4PXY4	K01858	INO1, ISYNA1; myo-inositol-1-phosphate synthase [EC:5.5.1.4]	Myo-inositol-1-phosphate synthase	GO:0006021,GO:0008654,GO:0004512	PF01658,PF07994,IPR013021,IPR002587,IPR016040
GO:0008610	lipid biosynthetic process	BAESF_06408	C-2	C4methyl sterol oxidase UniRef50_L8GYI0	K07750	MESO1, ERG25; methylsterol monooxygenase [EC:1.14.18.9]		GO:0006633,GO:0055114,GO:0005506,GO:0016491	IPR006694,PF04116
GO:0008610	lipid biosynthetic process	BAESF_06600	C-2	Diphosphomevalonate decarboxylase UniRef50_B5X4K3	K01597	MVD, mvaD; diphosphomevalonate decarboxylase [EC:4.1.1.33]		GO:0016831,GO:0004163,GO:0005524,GO:0008299,GO:0019287,GO:0005829	PF18376,IPR020568,IPR014721,IPR029765,IPR005935,IPR006204,IPR013750
GO:0008610	lipid biosynthetic process	BAESF_04923	C-2	Mevalonate kinase UniRef50_L8HKI6	K00869	MVK, mvaK1; mevalonate kinase [EC:2.7.1.36]		GO:0005737,GO:0016301,GO:0016773,GO:0005524,GO:0004496,GO:0008152,GO:0008299	IPR006206,IPR020568,IPR014721,PF08544,IPR006205,IPR006203,IPR006204,PF00288,IPR013750
GO:0008610	lipid biosynthetic process	BAESF_04550	C-2	3beta-hydroxysteroid dehydrogenase UniRef50_Q54TU9	K07748	NSDHL, ERG26; sterol-4alpha-carboxylate 3-dehydrogenase (decarboxylating) [EC:1.1.1.170]		GO:0006694,GO:0055114,GO:0016616,GO:0003854	PF04321,PF01370,PF16363,PF01073,IPR002225,PF13460,IPR016040,PF07993
GO:0008610	lipid biosynthetic process	BAESF_09269	C-2	3beta hydroxysteroid dehydrogenase/isomerase family protein UniRef50_L8H9V0	K07748	NSDHL, ERG26; sterol-4alpha-carboxylate 3-dehydrogenase (decarboxylating) [EC:1.1.1.170]		GO:0006694,GO:0055114,GO:0016616,GO:0003854	PF04321,PF01370,PF16363,PF01073,IPR002225,PF13460,IPR016040
GO:0008610	lipid biosynthetic process	BAESF_11787	C-2	CDP-diacylglycerol--glycerol-3-phosphate 3-phosphatidyltransferase UniRef50_L8HD08	K00995	pgsA, PGS1; CDP-diacylglycerol---glycerol-3-phosphate 3-phosphatidyltransferase [EC:2.7.8.5]		GO:0008654,GO:0003824,GO:0016780	IPR001736,IPR016270,PF13091,IPR025202
GO:0008610	lipid biosynthetic process	BAESF_12097	C-2	Phosphatidylinositol glycan UniRef50_A0A8J4PMS8	K05290	PIGK; GPI-anchor transamidase subunit K	glycosylphosphatidylinositol anchor biosynthesis	GO:0003923,GO:0008233,GO:0006508,GO:0016255,GO:0042765	IPR028361,PF01650,IPR001096
GO:0008610	lipid biosynthetic process	BAESF_08906	C-2	GPI ethanolamine phosphate transferase 1 UniRef50_L8GSA5	K05285	PIGN; GPI ethanolamine phosphate transferase 1 [EC:2.7.-.-]		GO:0008152,GO:0006506,GO:0008484,GO:0003824,GO:0016740,GO:0005789	IPR017849,IPR017850,PF04987,IPR017852,IPR007070,IPR000917
GO:0008610	lipid biosynthetic process	BAESF_13477	C-2	Gpi16 subunit, GPI transamidase component protein UniRef50_L8H687	K05292	PIGT; GPI-anchor transamidase subunit T		GO:0042765,GO:0016255	PF04113,IPR007245
GO:0008610	lipid biosynthetic process	BAESF_05182	C-2	GPI mannosyltransferase 2 UniRef50_L8GHF5	K07542	PIGV; GPI mannosyltransferase 2 [EC:2.4.1.-]		GO:0004584,GO:0006506	IPR007315,PF04188
GO:0008610	lipid biosynthetic process	BAESF_01078	C-2	Phosphatidylinositol glycan, class W, putative UniRef50_L8HA11	K05283	PIGW; glucosaminylphosphatidylinositol acyltransferase [EC:2.3.-.-]		GO:0016746,GO:0016021,GO:0006506	IPR009447,PF06423
GO:0008610	lipid biosynthetic process	BAESF_10626	C-2	Phosphatidylserine decarboxylase proenzyme 2 UniRef50_L8HEJ4	K01613	psd, PISD; phosphatidylserine decarboxylase [EC:4.1.1.65]		GO:0005515,GO:0005509,GO:0004609,GO:0008654	IPR003817,IPR002048,IPR000008,PF02666,PF00168,IPR018247,IPR011992,IPR033179,PF13202,PF13499,IPR033177
GO:0008610	lipid biosynthetic process	BAESF_05724	C-2	Phosphatidylserine synthase UniRef50_Q1ZXJ3	K08730	PTDSS2; phosphatidylserine synthase 2 [EC:2.7.8.29]		GO:0006659	IPR004277,PF03034
GO:0008610	lipid biosynthetic process	BAESF_13446	C-2	Phosphatidylserine synthase UniRef50_L8H775	K08730	PTDSS2; phosphatidylserine synthase 2 [EC:2.7.8.29]		GO:0006659	IPR004277,PF03034
GO:0008610	lipid biosynthetic process	BAESF_14203	C-2	Methyltransferase UniRef50_M4E3S7	K00559	SMT1, ERG6; sterol 24-C-methyltransferase [EC:2.1.1.41]		GO:0008168,GO:0008152,GO:0006694	IPR013705,IPR013216,PF08241,PF08242,PF13489,PF08498,IPR030384,IPR029063,PF13649,PF13847,PF02353
GO:0008610	lipid biosynthetic process	BAESF_02098	C-2	Sphingosine hydroxylase UniRef50_L8GFW1	K04713	SUR2; sphinganine C4-monooxygenase [EC:1.14.18.5]		GO:0005506,GO:0016491,GO:0006633,GO:0055114	IPR006694,PF04116
GO:0008610	lipid biosynthetic process	BAESF_07805	C-2	diacylglycerol O-acyltransferase UniRef50_A0A3M1FL15	K00635	tgs, wax-dgat; diacylglycerol O-acyltransferase / wax synthase [EC:2.3.1.20 2.3.1.75]		GO:0045017,GO:0004144	PF06974,PF03007,IPR009721,IPR004255
GO:0008610	lipid biosynthetic process	BAESF_09489	C-2	Hydrolase, NUDIX domain containing protein UniRef50_L8H877				GO:0004452,GO:0016787,GO:0008299	IPR011876,IPR000086,IPR015797,PF00293
GO:0036211	protein modification process	BAESF_01501	C-3	non-specific serine/threonine protein kinase UniRef50_L8GI25	K08853	AAK; AP2-associated kinase [EC:2.7.11.1]		GO:0006468,GO:0005524,GO:0004672	IPR011009,IPR017441,IPR008271,PF07714,IPR000719,PF00069
GO:0036211	protein modification process	BAESF_13874	C-3		K08853	AAK; AP2-associated kinase [EC:2.7.11.1]		GO:0006468,GO:0005524,GO:0004672,GO:0005543	IPR011009,IPR008942,PF07651,IPR017441,IPR008271,PF07714,PF14531,IPR000719,PF00069,IPR011417
GO:0036211	protein modification process	BAESF_12998	C-3	Protein kinase domain containing protein UniRef50_L8H0X8	K06619	ABL1; abelson tyrosine-protein kinase 1 [EC:2.7.10.2]		GO:0004713,GO:0005524,GO:0004672,GO:0006468	IPR008266,IPR011009,IPR017441,PF07714,IPR020635,IPR000719,PF00069,IPR001245
GO:0036211	protein modification process	BAESF_06672	C-3	Probable E3 ubiquitin-protein ligase rbrA UniRef50_Q6T486	K11968	ARIH1; ariadne-1 [EC:2.3.2.31]		GO:0008270,GO:0004842,GO:0005515,GO:0016567	PF01485,IPR002867,IPR013083,PF19422,IPR001841,IPR031127,PF13923
GO:0036211	protein modification process	BAESF_10202	C-3	RBR-type E3 ubiquitin transferase UniRef50_L8GEU0	K11968	ARIH1; ariadne-1 [EC:2.3.2.31]		GO:0008270,GO:0004842,GO:0016567	IPR001876,PF01485,IPR002867,IPR013083,PF00641,IPR031127
GO:0036211	protein modification process	BAESF_12765	C-3	RBR-type E3 ubiquitin transferase UniRef50_L8H0J7	K11968	ARIH1; ariadne-1 [EC:2.3.2.31]		GO:0008270,GO:0004842,GO:0005515,GO:0016567	IPR003903,PF01485,IPR002867,IPR013083,PF19422,IPR001841,IPR031127,IPR017907
GO:0036211	protein modification process	BAESF_10824	C-3	Serine/threonine-protein kinase 1 UniRef50_H2ZC99	K08796	BRSK; BR serine/threonine kinase [EC:2.7.11.1]		GO:0006468,GO:0005524,GO:0004672	IPR011009,PF07714,IPR000719,PF01636,PF00069
GO:0036211	protein modification process	BAESF_03428	C-3	Calcium/calmodulindependent protein kinase UniRef50_L8GL10	K08794	CAMK1; calcium/calmodulin-dependent protein kinase I [EC:2.7.11.17]		GO:0005524,GO:0004672,GO:0006468	IPR011009,IPR017441,IPR008271,PF07714,IPR000719,PF00069
GO:0036211	protein modification process	BAESF_05085	C-3	Cyclin, Nterminal domain containing protein UniRef50_L8GF40	K15188	CCNT; cyclin T		GO:0006355,GO:0000079,GO:0019901,GO:0005634	PF02984,IPR004367,IPR015429,IPR006671,PF00134,IPR013763
GO:0036211	protein modification process	BAESF_04858	C-3	M-phase inducer phosphatase UniRef50_L8H269	K06645	CDC25A; M-phase inducer phosphatase 1 [EC:3.1.3.48]		GO:0006470,GO:0000087,GO:0004725,GO:0005622	PF00581,IPR001763,IPR000751
GO:0036211	protein modification process	BAESF_09112	C-3	M-phase inducer phosphatase UniRef50_L8H7Y9	K05866	CDC25B; M-phase inducer phosphatase 2 [EC:3.1.3.48]		GO:0006470,GO:0000087,GO:0004725,GO:0005622	PF00581,IPR001763,IPR000751
GO:0036211	protein modification process	BAESF_13636	C-3	Uncharacterized protein UniRef50_L8H9U9	K16307	CDC42BP; serine/threonine-protein kinase MRCK [EC:2.7.11.1]
GO:0036211	protein modification process	BAESF_10329	C-3		K02214	CDC7; cell division control protein 7 [EC:2.7.11.1]		GO:0006468,GO:0005524,GO:0004672	IPR011009,IPR017441,IPR008271,PF07714,IPR000719,PF00069
GO:0036211	protein modification process	BAESF_00872	C-3	Cyclindependent kinase UniRef50_L8GN38	K08819	CDK12_13; cyclin-dependent kinase 12/13 [EC:2.7.11.22 2.7.11.23]		GO:0006468,GO:0005524,GO:0004672	IPR011009,IPR017441,IPR008271,PF07714,IPR000719,PF00069
GO:0036211	protein modification process	BAESF_04223	C-3	Protein kinase domain containing protein UniRef50_L8H3W0	K08819	CDK12_13; cyclin-dependent kinase 12/13 [EC:2.7.11.22 2.7.11.23]		GO:0008270,GO:0005515,GO:0005524,GO:0004672,GO:0006468	IPR011009,IPR017441,IPR011011,PF00628,IPR008271,PF07714,IPR001965,IPR000719,IPR019786,IPR019787,PF00069,IPR013083
GO:0036211	protein modification process	BAESF_13887	C-3	Cyclindependent kinase UniRef50_L8GN38	K08819	CDK12_13; cyclin-dependent kinase 12/13 [EC:2.7.11.22 2.7.11.23]		GO:0006468,GO:0005524,GO:0004672	IPR011009,IPR017441,IPR008271,PF07714,IPR000719,PF00069
GO:0036211	protein modification process	BAESF_01521	C-3	Protein kinase domain-containing protein UniRef50_A0A5J5B7U4	K03097	CSNK2A; casein kinase II subunit alpha [EC:2.7.11.1]	Homeobox protein HD-6	GO:0006468,GO:0005524,GO:0004672	IPR011009,IPR017441,IPR008271,PF07714,IPR000719,PF00069
GO:0036211	protein modification process	BAESF_01198	C-3	SH2 domain containing protein UniRef50_L8HEU2	K14510	CTR1; serine/threonine-protein kinase CTR1 [EC:2.7.11.1]		GO:0006468,GO:0005515,GO:0005524,GO:0004672	IPR011009,IPR000980,IPR001810,PF07714,IPR000719,PF00069,PF00017,PF12937,IPR001245
GO:0036211	protein modification process	BAESF_04498	C-3	Protein kinase domain containing protein UniRef50_L8H4U8	K14510	CTR1; serine/threonine-protein kinase CTR1 [EC:2.7.11.1]		GO:0006468,GO:0005524,GO:0004672	IPR011009,IPR000980,IPR017441,IPR008271,PF07714,IPR000719,PF00069,PF00017,IPR001245,IPR011992
GO:0036211	protein modification process	BAESF_07461	C-3	Protein kinase domain containing protein UniRef50_L8H9D4	K14510	CTR1; serine/threonine-protein kinase CTR1 [EC:2.7.11.1]		GO:0006468,GO:0005524,GO:0004672	IPR011009,IPR000980,IPR008271,PF07714,IPR000719,PF00069,PF00017,IPR001245
GO:0036211	protein modification process	BAESF_09843	C-3	Tyrosine kinase, putative UniRef50_L8GTK1	K14510	CTR1; serine/threonine-protein kinase CTR1 [EC:2.7.11.1]		GO:0006468,GO:0005524,GO:0004672	IPR008266,IPR011009,IPR017441,PF07714,IPR000719,PF13385,PF00069,IPR001245,IPR013320
GO:0036211	protein modification process	BAESF_00763	C-3	WD domain, G-beta repeat-containing protein UniRef50_L8HIT7	K11789	DCAF1, VPRBP; DDB1- and CUL4-associated factor 1 [EC:2.7.11.1]		GO:0005515,GO:0005488,GO:0016567	PF08513,IPR011989,IPR017986,IPR001680,IPR016024,IPR015943,IPR006594,IPR033270
GO:0036211	protein modification process	BAESF_01778	C-3	deoxyhypusine synthase UniRef50_A0A9W8KZ37	K00809	DHPS, dys; deoxyhypusine synthase [EC:2.5.1.46]		GO:0008612	IPR029035,IPR002773,PF01916
GO:0036211	protein modification process	BAESF_04458	C-3	Cyclin protein UniRef50_L8H4Y3	K09523	DNAJC3; DnaJ homolog subfamily C member 3		GO:0000079,GO:0019901	PF08613,IPR013922
GO:0036211	protein modification process	BAESF_05553	C-3	Dual specificity phosphatase, catalytic domain containing protein UniRef50_L8GWI2	K04459	DUSP, MKP; dual specificity MAP kinase phosphatase [EC:3.1.3.16 3.1.3.48]		GO:0016791,GO:0004725,GO:0008138,GO:0006470,GO:0016311	PF00782,IPR024950,IPR016130,IPR020422,IPR029021,IPR000387,IPR000340
GO:0036211	protein modification process	BAESF_06057	C-3	Dual specificity phosphatase, putative UniRef50_L8GWX5	K04459	DUSP, MKP; dual specificity MAP kinase phosphatase [EC:3.1.3.16 3.1.3.48]		GO:0016791,GO:0008138,GO:0006470,GO:0016311	PF00782,IPR024950,IPR020422,IPR029021,IPR001763,IPR000387,PF00581,IPR000340
GO:0036211	protein modification process	BAESF_03824	C-3	protein-tyrosine-phosphatase UniRef50_L8GPB0	K14819	DUSP12, YVH1; dual specificity phosphatase 12 [EC:3.1.3.16 3.1.3.48]		GO:0016791,GO:0008138,GO:0006470,GO:0016311	PF00782,IPR024950,IPR020422,IPR029021,IPR000387,IPR000340
GO:0036211	protein modification process	BAESF_04810	C-3	protein-tyrosine-phosphatase UniRef50_L8HEF3	K14819	DUSP12, YVH1; dual specificity phosphatase 12 [EC:3.1.3.16 3.1.3.48]		GO:0016791,GO:0004725,GO:0008138,GO:0006470,GO:0016311	PF00782,IPR024950,IPR016130,IPR000387,IPR020422,IPR029021,IPR003595,IPR000340
GO:0036211	protein modification process	BAESF_06424	C-3	Dual specificity phosphatase, putative UniRef50_L8GYG8	K14819	DUSP12, YVH1; dual specificity phosphatase 12 [EC:3.1.3.16 3.1.3.48]		GO:0016791,GO:0004725,GO:0008138,GO:0006470,GO:0016311	PF00782,IPR024950,IPR016130,IPR020422,IPR029021,IPR001763,IPR000387,IPR000340
GO:0036211	protein modification process	BAESF_08091	C-3	Protein phosphatase 2C domain containing protein UniRef50_L8H2W4	K01090	E3.1.3.16; protein phosphatase [EC:3.1.3.16]		GO:0003824,GO:0005515,GO:0004722,GO:0043169,GO:0006470	IPR001932,PF00481,IPR003591,IPR015655,IPR001611,IPR032675,IPR000222,PF13855
GO:0036211	protein modification process	BAESF_00632	C-3	non-specific serine/threonine protein kinase UniRef50_L8HJ53	K16196	EIF2AK4; eukaryotic translation initiation factor 2-alpha kinase 4 [EC:2.7.11.1]		GO:0005515,GO:0005524,GO:0004672,GO:0006468	IPR006575,IPR011009,IPR017441,IPR008271,PF07714,PF13393,IPR000719,PF00069,IPR016135,IPR024435,PF05773
GO:0036211	protein modification process	BAESF_05088	C-3	non-specific serine/threonine protein kinase UniRef50_L8GG37	K08852	ERN1; serine/threonine-protein kinase/endoribonuclease IRE1 [EC:2.7.11.1 3.1.26.-]		GO:0006397,GO:0006468,GO:0004540,GO:0005524,GO:0004672	IPR010513,IPR011009,IPR011047,IPR008271,PF07714,IPR000719,PF00069,IPR027295,IPR018391,PF06479,IPR002372
GO:0036211	protein modification process	BAESF_10076	C-3	Protein kinase domain containing protein UniRef50_L8H456	K08852	ERN1; serine/threonine-protein kinase/endoribonuclease IRE1 [EC:2.7.11.1 3.1.26.-]		GO:0006468,GO:0046872,GO:0005524,GO:0004672	IPR011009,IPR017441,IPR008271,IPR000719,PF00069,IPR000571
GO:0036211	protein modification process	BAESF_14196	C-3	Protein kinase domain containing protein UniRef50_L8GM38	K08889	FER, TYK3; tyrosine-protein kinase Fer [EC:2.7.10.2]		GO:0005515,GO:0005524,GO:0004713,GO:0005525,GO:0004672,GO:0007264,GO:0007165,GO:0006468,GO:0016020	IPR008266,IPR001680,IPR020635,PF00069,PF00400,IPR017441,IPR017986,PF07714,IPR027417,IPR015943,IPR019775,IPR001806,PF00536,IPR013761,IPR020849,IPR011009,IPR001660,PF07647,IPR000719,PF00071,IPR001245
GO:0036211	protein modification process	BAESF_13875	C-3	Protein kinase domain containing protein UniRef50_L8H056	K08892	FRK, PTK5; fyn-related kinase [EC:2.7.10.2]		GO:0004713,GO:0005524,GO:0004672,GO:0006468	IPR008266,IPR011009,PF00415,IPR017441,PF07714,IPR020635,IPR000719,PF00069,PF13540,IPR009091,IPR001245,IPR000408
GO:0036211	protein modification process	BAESF_12111	C-3	UDPglucose:Glycoprotein Glucosyltransferase containing protein UniRef50_L8H1D6	K11718	HUGT; UDP-glucose:glycoprotein glucosyltransferase [EC:2.4.1.-]		GO:0016757,GO:0003980,GO:0006486	PF18402,IPR002495,PF18404,PF18400,PF18401,PF18403,IPR009448,PF01501,PF06427,IPR029044
GO:0036211	protein modification process	BAESF_10823	C-3		K07363	ITK; IL2-inducible T-cell kinase [EC:2.7.10.2]		GO:0005515,GO:0005524,GO:0004672,GO:0006468	IPR008266,IPR011009,PF13637,IPR017441,PF07714,IPR020683,IPR000719,IPR002110,PF12796,PF00069,IPR013761,PF13857,IPR001245,PF13606
GO:0036211	protein modification process	BAESF_04299	C-3	Sel1 repeat/Ubox domain containing protein UniRef50_L8H270	K07126	K07126; uncharacterized protein		GO:0004842,GO:0005515,GO:0016567	PF04564,IPR003613,IPR011990,IPR013083,PF08238,PF13174,IPR006597
GO:0036211	protein modification process	BAESF_04411	C-3	Dual specificity phosphatase, catalytic domain containing protein UniRef50_L8H1W0	K14165	K14165; atypical dual specificity phosphatase [EC:3.1.3.16 3.1.3.48]		GO:0016791,GO:0004725,GO:0008138,GO:0006470,GO:0016311	PF00782,IPR024950,IPR016130,IPR020422,IPR029021,PF04179,IPR000387,IPR000340
GO:0036211	protein modification process	BAESF_04419	C-3	Dual specificity phosphatase, catalytic domain containing protein UniRef50_L8H3C9	K14165	K14165; atypical dual specificity phosphatase [EC:3.1.3.16 3.1.3.48]		GO:0016791,GO:0008138,GO:0006470,GO:0016311	PF00782,IPR024950,IPR020422,IPR029021,IPR000387,IPR000340
GO:0036211	protein modification process	BAESF_09590	C-3	Kinesin-like protein UniRef50_L8H6H7	K10396	KIF5; kinesin family member 5		GO:0005515,GO:0005524,GO:0003777,GO:0008017,GO:0004842,GO:0007018,GO:0016567	PF00225,PF16796,PF04564,IPR001810,IPR027417,IPR003613,IPR019821,PF12937,IPR013083,PF00646,IPR001752
GO:0036211	protein modification process	BAESF_11251	C-3	Serine/threonineprotein kinase UniRef50_L8H263	K05743	LIMK1; LIM domain kinase 1 [EC:2.7.11.1]		GO:0006468,GO:0005524,GO:0004672	IPR011009,IPR017441,IPR008271,PF07714,IPR000719,PF00069,IPR001245
GO:0036211	protein modification process	BAESF_09292	C-3	non-specific serine/threonine protein kinase UniRef50_L8HB78	K08844	LRRK2; leucine-rich repeat kinase 2 [EC:2.7.11.1]		GO:0005515,GO:0005524,GO:0004713,GO:0005525,GO:0004672,GO:0007264,GO:0006468	IPR011009,IPR020859,IPR017441,PF07714,IPR020635,IPR027417,PF08477,IPR000719,IPR001611,IPR032675,IPR025875,PF16095,PF00071,IPR001245,PF12799,IPR032171,IPR013684
GO:0036211	protein modification process	BAESF_15252	C-3	SAM domain (Sterile alpha motif) domain containing protein UniRef50_L8HCS1	K04419	MAP3K11, MLK3; mitogen-activated protein kinase kinase kinase 11 [EC:2.7.11.25]		GO:0005524,GO:0004672,GO:0006468	IPR008266,IPR011009,IPR029058,PF07714,IPR000719,PF00069,IPR013761,IPR001245,IPR000073
GO:0036211	protein modification process	BAESF_04319	C-3	Protein kinase domain containing protein UniRef50_L8H3L2	K04417	MAP3K9, MLK1; mitogen-activated protein kinase kinase kinase 9 [EC:2.7.11.25]		GO:0005524,GO:0004672,GO:0006468	IPR011009,IPR017441,PF07714,IPR000719,PF00069,IPR001245
GO:0036211	protein modification process	BAESF_09720	C-3		K04417	MAP3K9, MLK1; mitogen-activated protein kinase kinase kinase 9 [EC:2.7.11.25]		GO:0006468,GO:0004713,GO:0005515,GO:0005524,GO:0004672	IPR008266,IPR011009,IPR001660,IPR017441,PF07714,IPR020635,IPR020683,IPR000719,IPR002110,PF12796,PF00069,IPR013761,PF00023,IPR001245,PF13857,PF00536
GO:0036211	protein modification process	BAESF_06359	C-3	Protein kinase domain containing protein UniRef50_L8GYL2	K19603	MAPK15; mitogen-activated protein kinase 15 [EC:2.7.11.24]		GO:0004842,GO:0005524,GO:0004672,GO:0016567,GO:0006468	IPR011009,PF04564,PF07714,IPR003613,IPR000719,PF00069,IPR013083
GO:0036211	protein modification process	BAESF_00103	C-3	non-specific serine/threonine protein kinase UniRef50_H9C896	K08798	MARK; MAP/microtubule affinity-regulating kinase [EC:2.7.11.1]		GO:0004674,GO:0005524,GO:0004672,GO:0030010,GO:0000226,GO:0006468	IPR033624,IPR011009,IPR001772,IPR017441,IPR015940,IPR008271,PF07714,IPR000719,PF00069,PF02149,IPR028375
GO:0036211	protein modification process	BAESF_01185	C-3	Chromatin modification-related protein MEAF6 UniRef50_A0A7S4MT88	K11344	MEAF6, EAF6; chromatin modification-related protein EAF6		GO:0000123,GO:0016573	IPR015418,PF09340
GO:0036211	protein modification process	BAESF_02359	C-3	Ca2+/calmodulin-dependent protein kinase UniRef50_L8GTV3	K08799	MELK; maternal embryonic leucine zipper kinase [EC:2.7.11.1]		GO:0005524,GO:0004672,GO:0006468	IPR011009,IPR000719
GO:0036211	protein modification process	BAESF_02138	C-3	mitogen-activated protein kinase kinase UniRef50_L8GG03	K20603	MKK2; mitogen-activated protein kinase kinase 2 [EC:2.7.12.2]		GO:0005524,GO:0004672,GO:0006468	IPR011009,IPR017441,IPR008271,PF07714,IPR000719,PF00069
GO:0036211	protein modification process	BAESF_05564	C-3	RING-type domain-containing protein UniRef50_F4PV64	K10693	MYCBP2, PAM; RCR-type E3 ubiquitin transferase [EC:2.3.2.33]		GO:0008270,GO:0004842,GO:0005515,GO:0016567	IPR002867,PF13639,IPR013083,IPR001841,IPR031127
GO:0036211	protein modification process	BAESF_07239	C-3	Protein kinase domain-containing protein UniRef50_A0A8S2M750	K06210	NMNAT; nicotinamide mononucleotide adenylyltransferase [EC:2.7.7.1 2.7.7.18]		GO:0006468,GO:0005524,GO:0004672	IPR008266,IPR011009,PF04457,IPR017441,PF07714,IPR000719,IPR014729,IPR001245
GO:0036211	protein modification process	BAESF_04805	C-3	Deubiquitinating enzyme A UniRef50_L8HFI6	K12655	OTUD5, DUBA; OTU domain-containing protein 5 [EC:3.4.19.12]		GO:0016579,GO:0004843	IPR031084,IPR003323,PF02338
GO:0036211	protein modification process	BAESF_08389	C-3	Deubiquitinating enzyme A UniRef50_L8GH30	K12655	OTUD5, DUBA; OTU domain-containing protein 5 [EC:3.4.19.12]		GO:0004843,GO:0016579	IPR003903,IPR031084,IPR003323,PF02338
GO:0036211	protein modification process	BAESF_00962	C-3	3phosphoinositide-dependent protein kinase 1, putative UniRef50_L8HAN3	K06276	PDPK1; 3-phosphoinositide dependent protein kinase-1 [EC:2.7.11.1]		GO:0006468,GO:0005524,GO:0004672	IPR011009,IPR008271,PF07714,IPR000719,IPR011993,PF00069,IPR033931,PF14593
GO:0036211	protein modification process	BAESF_08473	C-3	phospholipase D UniRef50_L8GM17	K01115	PLD1_2; phospholipase D1/2 [EC:3.1.4.4]		GO:0003824,GO:0005524,GO:0004672,GO:0006468	IPR011009,PF07714,PF13091,IPR000719,IPR025202,IPR001736,PF00069,IPR001849,IPR001245,IPR015679
GO:0036211	protein modification process	BAESF_12488	C-3	phospholipase D UniRef50_L8GVI1	K01115	PLD1_2; phospholipase D1/2 [EC:3.1.4.4]		GO:0003824,GO:0005524,GO:0004672,GO:0006468	IPR011009,IPR000980,PF13091,IPR000719,IPR025202,IPR001736,IPR011993,PF00069,PF00017,IPR001849,PF00614,IPR015679
GO:0036211	protein modification process	BAESF_11518	C-3	protein-serine/threonine phosphatase (Fragment) UniRef50_A0A2P4XUF9	K14497	PP2C; protein phosphatase 2C [EC:3.1.3.16]		GO:0003824,GO:0004722,GO:0043169,GO:0006470	IPR001932,IPR000222,PF00481,IPR015655
GO:0036211	protein modification process	BAESF_10881	C-3	peptidylprolyl isomerase UniRef50_G1KSN5	K05864	PPID, CYPD; peptidyl-prolyl isomerase D [EC:5.2.1.8]		GO:0006457,GO:0000413,GO:0003755,GO:0005515	IPR020892,IPR029000,IPR024936,IPR011990,IPR002130,IPR023114,PF13181,IPR019734,PF00160,IPR013026
GO:0036211	protein modification process	BAESF_10501	C-3	Peptidyl-prolyl cis-trans isomerase-like 3 UniRef50_Q54E95	K12734	PPIL3; peptidyl-prolyl cis-trans isomerase-like 3 [EC:5.2.1.8]	Peptidyl-prolyl cis-trans isomerase-like 3	GO:0006457,GO:0000413,GO:0003755	IPR020892,IPR029000,IPR024936,IPR002130,PF00160
GO:0036211	protein modification process	BAESF_04730	C-3	protein-serine/threonine phosphatase UniRef50_L8H322	K17506	PPM1L, PP2CE; protein phosphatase 1L [EC:3.1.3.16]		GO:0003824,GO:0004722,GO:0006470	IPR001932,PF00481,IPR015655
GO:0036211	protein modification process	BAESF_07765	C-3	Protein kinase domain containing protein UniRef50_L8GI02	K07198	PRKAA, AMPK; 5'-AMP-activated protein kinase, catalytic alpha subunit [EC:2.7.11.31]		GO:0005524,GO:0004672,GO:0006468	IPR011009,IPR017441,IPR008271,PF07714,IPR000719,PF00069
GO:0036211	protein modification process	BAESF_09184	C-3	non-specific serine/threonine protein kinase UniRef50_L8H795	K07198	PRKAA, AMPK; 5'-AMP-activated protein kinase, catalytic alpha subunit [EC:2.7.11.31]		GO:0005524,GO:0004672,GO:0006468	IPR011009,IPR001772,IPR017441,IPR008271,PF07714,PF14531,IPR000719,PF00069,PF02149,PF01163,IPR028375
GO:0036211	protein modification process	BAESF_13145	C-3	Serine/threonineprotein kinase SNF1-like protein UniRef50_L8HDL9	K07198	PRKAA, AMPK; 5'-AMP-activated protein kinase, catalytic alpha subunit [EC:2.7.11.31]		GO:0005524,GO:0004672,GO:0006355,GO:0006468	IPR011009,IPR015940,IPR008271,PF07714,PF14531,IPR000719,PF00069,IPR013767,PF13426,IPR000014,PF00989,PF01163
GO:0036211	protein modification process	BAESF_02983	C-3	AMPactivated protein kinase, putative UniRef50_L8GH76	K07199	PRKAB; 5'-AMP-activated protein kinase, regulatory beta subunit		GO:0005515,GO:0045859,GO:0007165,GO:0031588	IPR032640,PF16561,IPR014756,IPR030077,IPR006828,PF04739
GO:0036211	protein modification process	BAESF_13613	C-3	Zinc finger, C3HC4 type (RING finger) domain containing protein UniRef50_L8H9S8	K12132	prkC, stkP; eukaryotic-like serine/threonine-protein kinase [EC:2.7.11.1]		GO:0008270,GO:0005515,GO:0005524,GO:0004672,GO:0006468	IPR011009,IPR003123,PF07714,IPR027417,PF13920,IPR000719,PF02204,PF00069,IPR013083,IPR001245,IPR001841,IPR017907
GO:0036211	protein modification process	BAESF_00713	C-3	Protein spalten UniRef50_O15743	K14803	PTC2_3; protein phosphatase PTC2/3 [EC:3.1.3.16]		GO:0003824,GO:0004722,GO:0006470,GO:0007165	IPR001932,PF00620,PF00481,IPR008936,IPR000198,IPR015655
GO:0036211	protein modification process	BAESF_14133	C-3	protein-serine/threonine phosphatase UniRef50_L8H0Q6	K14803	PTC2_3; protein phosphatase PTC2/3 [EC:3.1.3.16]		GO:0003824,GO:0004722,GO:0043169,GO:0006470	IPR001932,IPR000222,PF00481,IPR015655
GO:0036211	protein modification process	BAESF_13861	C-3	Phosphatidylinositol-3,4,5-trisphosphate 3-phosphatase UniRef50_L8GR06	K01110	PTEN; phosphatidylinositol-3,4,5-trisphosphate 3-phosphatase and dual-specificity protein phosphatase PTEN [EC:3.1.3.16 3.1.3.48 3.1.3.67]		GO:0004725,GO:0016791,GO:0005515,GO:0008138,GO:0006470,GO:0016311	IPR014020,IPR000008,IPR029023,IPR016130,IPR029021,IPR003595,PF10409,IPR000340
GO:0036211	protein modification process	BAESF_15260	C-3	Proteintyrosine phosphatase UniRef50_L8HBG9	K06478	PTPRC, CD45; receptor-type tyrosine-protein phosphatase C [EC:3.1.3.48]		GO:0016791,GO:0004725,GO:0006470,GO:0016311	PF00102,IPR000242,IPR003595,PF13350,IPR029021,IPR000387
GO:0036211	protein modification process	BAESF_07339	C-3	Protein kinase domain containing protein UniRef50_L8GWQ0	K19511	PXDN, VPO1; peroxidase [EC:1.11.1.7]		GO:0004601,GO:0005524,GO:0004672,GO:0020037,GO:0055114,GO:0006979,GO:0006468	IPR011009,PF03351,IPR010255,IPR017441,IPR008271,PF07714,IPR000719,IPR019791,IPR005018,PF00069,PF03098
GO:0036211	protein modification process	BAESF_01095	C-3	non-specific serine/threonine protein kinase UniRef50_L8HDY7	K07179	RIOK2; RIO kinase 2 [EC:2.7.11.1]		GO:0004674,GO:0005524,GO:0004672,GO:0006468	IPR011009,IPR000687,IPR011991,IPR015285,IPR030484,IPR018935,PF09202,PF01163
GO:0036211	protein modification process	BAESF_00014b	C-3	IBR domain containing protein UniRef50_L8GRR7	K11973	RNF19B; E3 ubiquitin-protein ligase RNF19B [EC:2.3.2.31]		GO:0008270,GO:0004842,GO:0005515,GO:0016567	PF01485,IPR002867,IPR013083,IPR001841,IPR031127,IPR017907
GO:0036211	protein modification process	BAESF_08402	C-3	IBR domain containing protein UniRef50_L8GRR7	K11973	RNF19B; E3 ubiquitin-protein ligase RNF19B [EC:2.3.2.31]		GO:0016567,GO:0008270,GO:0004842,GO:0005515	PF01485,IPR002867,IPR013083,IPR001841,IPR031127,IPR017907
GO:0036211	protein modification process	BAESF_10934	C-3	RING-type domain-containing protein UniRef50_A0A2K1K3C6	K17592	SACS; sacsin		GO:0004842,GO:0016567	IPR003613,IPR013083,PF04564,IPR003594
GO:0036211	protein modification process	BAESF_05638	C-3	SET domain containing protein UniRef50_L8GPN6	K11433	SETMAR; [histone H3]-lysine36 N-dimethyltransferase SETMAR [EC:2.1.1.357]		GO:0008270,GO:0018024,GO:0005515,GO:0005634,GO:0034968	PF00856,IPR003616,IPR001214,IPR007728
GO:0036211	protein modification process	BAESF_13100	C-3	Protein kinase domain containing protein UniRef50_L8GWJ8	K19008	SIK1; serine/threonine-protein kinase SIK1 [EC:2.7.11.1]		GO:0005524,GO:0004672,GO:0006355,GO:0006468	IPR011009,IPR017441,IPR008271,PF07714,PF14531,PF13188,IPR000719,PF00069,IPR013767,PF13426,PF06293,IPR000014,PF00989
GO:0036211	protein modification process	BAESF_14400	C-3	Protein kinase domain containing protein UniRef50_L8GKA6	K16311	SIK2; serine/threonine-protein kinase SIK2 [EC:2.7.11.1]		GO:0006468,GO:0005524,GO:0004672	IPR011009,IPR017441,IPR008271,IPR000719,PF00069
GO:0036211	protein modification process	BAESF_15065	C-3	Protein kinase domain containing protein UniRef50_L8GTD3	K16311	SIK2; serine/threonine-protein kinase SIK2 [EC:2.7.11.1]		GO:0005524,GO:0004672,GO:0006468	IPR011009,IPR017441,IPR008271,PF07714,IPR000719
GO:0036211	protein modification process	BAESF_01137	C-3	Protein kinase domain containing protein UniRef50_L8HB36	K19009	SIK3; serine/threonine-protein kinase SIK3 [EC:2.7.11.1]		GO:0006468,GO:0005524,GO:0004672	IPR011009,IPR017441,PF10707,IPR008271,PF07714,PF14531,IPR000719,PF00069
GO:0036211	protein modification process	BAESF_09964	C-3	Protein kinase domain containing protein UniRef50_L8HB14	K08802	SNRK; SNF related kinase [EC:2.7.11.1]		GO:0006468,GO:0005524,GO:0004672	IPR008266,IPR011009,PF07714,IPR000719,PF00069
GO:0036211	protein modification process	BAESF_04596	C-3	non-specific serine/threonine protein kinase UniRef50_L8H4H1	K08832	SRPK3, STK23; serine/threonine-protein kinase SRPK3 [EC:2.7.11.1]		GO:0006468,GO:0005524,GO:0004672	IPR011009,IPR017441,IPR008271,PF07714,IPR000719,PF00069
GO:0036211	protein modification process	BAESF_10320	C-3	Serine/threonine kinase UniRef50_L8GLM0	K04412	STK3, MST2; serine/threonine kinase 3		GO:0006468,GO:0005524,GO:0004672,GO:0005525	IPR011009,IPR006073,IPR017441,IPR008271,IPR027417,PF07714,IPR000719,PF00069,PF01926
GO:0036211	protein modification process	BAESF_00792	C-3	non-specific serine/threonine protein kinase UniRef50_L8HL57	K04411	STK4, MST1; serine/threonine kinase 4		GO:0005524,GO:0004672,GO:0006468	IPR011009,IPR017441,PF07714,IPR000719,PF00069
GO:0036211	protein modification process	BAESF_03478	C-3		K04411	STK4, MST1; serine/threonine kinase 4		GO:0043087,GO:0007165,GO:0006468,GO:0005524,GO:0004672	IPR011009,IPR017441,PF00788,IPR008271,PF07714,IPR008936,IPR000719,IPR001936,PF00069,IPR000159,IPR029071
GO:0036211	protein modification process	BAESF_00849	C-3	protein-tyrosine-phosphatase UniRef50_L8GLC7	K18042	STYX; serine/threonine/tyrosine-interacting protein		GO:0016791,GO:0008138,GO:0006470,GO:0016311	PF00782,IPR024950,IPR020417,IPR020422,IPR029021,IPR000387,IPR000340
GO:0036211	protein modification process	BAESF_11728	C-3	Protein kinase domain containing protein UniRef50_L8GQ12	K17535	TNNI3K; serine/threonine-protein kinase TNNI3K [EC:2.7.11.1]		GO:0006468,GO:0005524,GO:0004672	IPR011009,IPR000980,PF07714,IPR000719,PF00069,PF00017,IPR001245
GO:0036211	protein modification process	BAESF_01869	C-3	Dual specificity phosphatase, catalytic domain containing protein UniRef50_L8GL97	K18080	TNS; tensin		GO:0006470,GO:0016311,GO:0004725,GO:0016791,GO:0005515,GO:0008138	IPR014020,IPR000008,IPR029023,IPR016130,IPR029021,IPR003595,PF10409,IPR000340
GO:0036211	protein modification process	BAESF_03269	C-3		K10652	TRIM25, EFP; tripartite motif-containing protein 25 [EC:2.3.2.27]		GO:0008270,GO:0061630,GO:0005515,GO:0003723,GO:0006915,GO:1904262,GO:0000209,GO:0010508,GO:0005764	IPR004088,IPR027370,PF13920,PF13639,PF13445,IPR013083,PF00097,IPR001841,IPR033609,IPR017907
GO:0036211	protein modification process	BAESF_02308	C-3	FAT domain-containing protein UniRef50_A0A2P6N7T1	K08874	TRRAP; transformation/transcription domain-associated protein		GO:0005515,GO:0016301,GO:0005488,GO:0000123,GO:0005634,GO:0016573	IPR011009,IPR003151,IPR011989,IPR033317,IPR016024,IPR000403,IPR003152,PF00454,PF02259,IPR014009
GO:0036211	protein modification process	BAESF_05255	C-3	Protein kinase domain containing protein UniRef50_L8GFL1	K08811	TSSK, STK22; testis-specific serine kinase [EC:2.7.11.1]		GO:0006468,GO:0005524,GO:0004672	IPR011009,IPR017441,IPR008271,PF07714,IPR000719,PF00069
GO:0036211	protein modification process	BAESF_07937	C-3	U-box domain-containing protein UniRef50_A0A2R6WWR1	K10597	UBE4B, UFD2; ubiquitin conjugation factor E4 B [EC:2.3.2.27]		GO:0004842,GO:0034450,GO:0006511,GO:0016567,GO:0000151	IPR019474,PF04564,IPR003613,IPR013083,PF10408
GO:0036211	protein modification process	BAESF_01012	C-3	Protein kinase domain containing protein UniRef50_L8H9V3	K08269	ULK2, ATG1; serine/threonine-protein kinase ULK2 [EC:2.7.11.1]		GO:0006468,GO:0004674,GO:0005524,GO:0004672	IPR011009,IPR017441,PF12063,IPR008271,IPR022708,PF07714,IPR000719,PF00069
GO:0036211	protein modification process	BAESF_01016	C-3	Protein kinase domain containing protein UniRef50_L8H9V3	K08269	ULK2, ATG1; serine/threonine-protein kinase ULK2 [EC:2.7.11.1]		GO:0006468,GO:0004674,GO:0005524,GO:0004672	IPR011009,IPR017441,PF12063,IPR008271,IPR022708,PF07714,IPR000719,PF00069
GO:0036211	protein modification process	BAESF_04402	C-3	Protein kinase domain-containing protein UniRef50_L8H163	K08269	ULK2, ATG1; serine/threonine-protein kinase ULK2 [EC:2.7.11.1]		GO:0006468,GO:0005524,GO:0004672	IPR011009,IPR017441,IPR008271,PF07714,IPR000719,PF00069
GO:0036211	protein modification process	BAESF_09873	C-3	Protein kinase domain containing protein UniRef50_L8H0B0	K08269	ULK2, ATG1; serine/threonine-protein kinase ULK2 [EC:2.7.11.1]		GO:0006468,GO:0005524,GO:0004672	IPR011009,IPR008271,PF07714,IPR000719,PF00069
GO:0036211	protein modification process	BAESF_10341	C-3		K08269	ULK2, ATG1; serine/threonine-protein kinase ULK2 [EC:2.7.11.1]		GO:0006468,GO:0005524,GO:0004672	IPR011009,IPR017441,IPR008271,PF07714,IPR000719,PF00069
GO:0036211	protein modification process	BAESF_13690	C-3	Ubiquitin carboxyl-terminal hydrolase UniRef50_L8GT72	K11841	USP10, UBP3; ubiquitin carboxyl-terminal hydrolase 10 [EC:3.4.19.12]		GO:0006511,GO:0016579,GO:0036459	IPR028889,PF00443,IPR001394,IPR018200
GO:0036211	protein modification process	BAESF_02475	C-3	Ubiquitin interaction motif domain containing protein UniRef50_L8HIP5	K11850	USP26_29_37; ubiquitin carboxyl-terminal hydrolase 26/29/37 [EC:3.4.19.12]		GO:0036459,GO:0006511,GO:0016579	IPR003903,IPR001394,PF00443,PF02809,PF13423,IPR028889,IPR018200
GO:0036211	protein modification process	BAESF_08024	C-3	Uncharacterized protein UniRef50_L8GQ25	K11835	USP4_11, UBP12; ubiquitin carboxyl-terminal hydrolase 4/11 [EC:3.4.19.12]		GO:0005515,GO:0004843,GO:0036459,GO:0006511,GO:0016579	IPR000626,IPR001394,PF00443,IPR006615,PF14836,IPR028135,IPR028889,PF06337,IPR018200
GO:0036211	protein modification process	BAESF_06183	C-3	UBA/TSN domain containing protein UniRef50_L8GWQ2	K11869	USP40; ubiquitin carboxyl-terminal hydrolase 40 [EC:3.4.19.12]		GO:0008270,GO:0005515,GO:0036459,GO:0006511,GO:0016579	IPR000626,IPR001876,IPR001394,IPR015940,PF00443,PF13423,IPR028889,IPR009060,PF00627,IPR018200,IPR029071
GO:0036211	protein modification process	BAESF_00877	C-3	Ubiquitin carboxyl-terminal hydrolase UniRef50_L8GKW0	K11857	USP47; ubiquitin carboxyl-terminal hydrolase 47 [EC:3.4.19.12]		GO:0008270,GO:0036459,GO:0006511,GO:0016579	IPR001876,IPR001394,PF00443,PF03556,PF13423,IPR028889,IPR018200,IPR005176
GO:0036211	protein modification process	BAESF_05032	C-3	Ubox domain containing protein UniRef50_L8GFU9	K24764	WDSUB1; WD repeat, SAM and U-box domain-containing protein 1		GO:0004842,GO:0016567	IPR003613,IPR013083,PF04564
GO:0036211	protein modification process	BAESF_12971	C-3	Ubox domain containing protein UniRef50_L8H139	K24764	WDSUB1; WD repeat, SAM and U-box domain-containing protein 1		GO:0004842,GO:0016567	IPR003613,IPR013083,PF04564
GO:0036211	protein modification process	BAESF_07077	C-3	Protein kinase domain containing protein UniRef50_L8H5H9	K06632	WEE1; wee1-like protein kinase [EC:2.7.11.1]		GO:0005524,GO:0004672,GO:0006468	IPR011009,IPR017441,IPR008271,PF07714,IPR000719,PF00069
GO:0036211	protein modification process	BAESF_00585	C-3	Protein kinase domain containing protein UniRef50_L8HKU2	K04424	ZAK, MLTK; sterile alpha motif and leucine zipper containing kinase AZK [EC:2.7.11.25]		GO:0005515,GO:0005524,GO:0004672,GO:0006468	IPR011009,PF13637,IPR017441,IPR008271,PF07714,IPR020683,IPR000719,IPR002110,PF12796,PF00069,PF00023,PF13857,IPR001245,PF13606
GO:0036211	protein modification process	BAESF_02495	C-3		K04424	ZAK, MLTK; sterile alpha motif and leucine zipper containing kinase AZK [EC:2.7.11.25]		GO:0005524,GO:0004672,GO:0006468	IPR011009,IPR000980,IPR017441,IPR008271,PF07714,IPR000719,PF00069,PF00017,IPR001245
GO:0036211	protein modification process	BAESF_09944	C-3	Thioredoxin, putative UniRef50_L8GMP4	K04424	ZAK, MLTK; sterile alpha motif and leucine zipper containing kinase AZK [EC:2.7.11.25]		GO:0006468,GO:0004713,GO:0005524,GO:0004672	IPR008266,IPR011009,PF07714,IPR020635,IPR000719,PF00069,IPR001245,IPR011042
GO:0036211	protein modification process	BAESF_10451	C-3	Histone-lysine N-methyltransferase, H3 lysine-79 specific UniRef50_L8GK80	K22909	ZC3H13; zinc finger CCCH domain-containing protein 13		GO:0031151,GO:0018024,GO:0003677,GO:0051726,GO:0034729,GO:0005634	IPR001739,IPR030445,IPR029063,PF08123,IPR025789,IPR016177
GO:0036211	protein modification process	BAESF_00251	C-3	Protein kinase domain containing protein UniRef50_L8GSM0				GO:0035556,GO:0009190,GO:0006468,GO:0016849,GO:0005515,GO:0005524,GO:0004672	IPR011009,IPR017441,IPR008271,PF07714,IPR000742,IPR000719,PF00211,PF00069,IPR001054,IPR001245,IPR029787,IPR013032
GO:0036211	protein modification process	BAESF_00624	C-3	Ubiquitin carboxyl-terminal hydrolase UniRef50_L8HKQ7				GO:0036459,GO:0005488,GO:0006511,GO:0016579	IPR001394,IPR016024,PF00443,PF13423,IPR028889,IPR018200
GO:0036211	protein modification process	BAESF_00957	C-3	Protein kinase domain containing protein UniRef50_L8HCX7				GO:0035556,GO:0009190,GO:0006468,GO:0016849,GO:0005515,GO:0005524,GO:0004672	IPR011009,IPR017441,IPR008271,PF07714,IPR000742,IPR000719,PF00211,PF00069,IPR001054,PF12849,IPR001245,IPR024370,IPR029787,IPR013032
GO:0036211	protein modification process	BAESF_01162	C-3	Protein kinase domain containing protein UniRef50_L8HB14				GO:0006468,GO:0005524,GO:0004672	IPR008271,IPR011009,IPR000719
GO:0036211	protein modification process	BAESF_01595	C-3	Phosphate ABC transporter, phosphate-binding protein PstS protein UniRef50_L8GHZ9				GO:0035556,GO:0009190,GO:0006468,GO:0016849,GO:0005515,GO:0005524,GO:0004672	IPR011009,IPR017441,IPR008271,PF07714,IPR000742,IPR000719,PF00211,PF00069,IPR001054,PF12849,IPR001245,IPR024370,IPR029787,IPR013032
GO:0036211	protein modification process	BAESF_02043	C-3	Serine/threonine protein kinase UniRef50_L8H920				GO:0016849,GO:0005524,GO:0004672,GO:0035556,GO:0009190,GO:0006468	IPR011009,IPR017441,IPR008271,PF07714,IPR000719,PF00211,PF00069,IPR001054,PF12849,IPR001245,IPR024370,IPR029787
GO:0036211	protein modification process	BAESF_02136	C-3	Ras subfamily protein UniRef50_L8GGR5				GO:0004842,GO:0005515,GO:0005525,GO:0007264,GO:0016567	IPR000210,PF00071,PF04564,IPR005225,IPR027417,IPR003613,PF08477,IPR013083,PF00025,IPR001806,IPR011333
GO:0036211	protein modification process	BAESF_02232	C-3	Protein kinase domain-containing protein UniRef50_L8GYN3				GO:0005515,GO:0005524,GO:0004672,GO:0006468	IPR011009,PF13637,IPR020683,IPR000719,IPR002110,PF12796,PF00023,PF13606
GO:0036211	protein modification process	BAESF_02240	C-3	LIM domain containing protein UniRef50_L8GXS5				GO:0008270,GO:0005524,GO:0004672,GO:0006468	IPR011009,PF00412,IPR017441,IPR008271,PF07714,IPR000719,PF00069,IPR001781
GO:0036211	protein modification process	BAESF_02330	C-3	SNF1 related protein kinase, putative UniRef50_L8H8B4				GO:0005524,GO:0004672,GO:0006468	IPR011009,PF00069,PF07714,IPR000719
GO:0036211	protein modification process	BAESF_02571	C-3	Serine/threonine protein kinase, putative UniRef50_L8HEY9				GO:0016849,GO:0005524,GO:0004672,GO:0035556,GO:0009190,GO:0006468	IPR011009,PF13458,IPR017441,IPR028082,IPR008271,PF07714,IPR000719,PF00069,IPR028081,IPR001054,IPR001245,IPR029787
GO:0036211	protein modification process	BAESF_02613	C-3	Eukaryotic translation initiation factor 2alpha kinase UniRef50_L8HF97				GO:0005524,GO:0004672,GO:0006468	IPR008271,IPR011009,IPR000719,IPR017441
GO:0036211	protein modification process	BAESF_02921	C-3	IBR domain containing protein UniRef50_L8GRR7				GO:0005515,GO:0008270,GO:0003676,GO:0046872,GO:0004842,GO:0000166,GO:0016567	PF01485,IPR000504,IPR012677,IPR002867,IPR013083,PF00097,IPR001841,IPR031127,IPR018957,IPR017907
GO:0036211	protein modification process	BAESF_03001	C-3	FAD dependent oxidoreductase domain containing protein UniRef50_L8GE50				GO:0018024,GO:0016491,GO:0005515,GO:0003677,GO:0006355,GO:0034968,GO:0055114,GO:0005694	PF08236,IPR011991,IPR009057,IPR007526,IPR023753,PF13450,IPR013257,PF04433,IPR002937
GO:0036211	protein modification process	BAESF_03140	C-3	Protein kinase domain containing protein UniRef50_L8H9F6				GO:0007264,GO:0006468,GO:0005515,GO:0005524,GO:0004713,GO:0005525,GO:0004672	IPR008266,IPR020635,IPR003591,IPR001611,PF00069,PF13855,IPR017441,PF07714,IPR027417,PF08477,IPR032675,PF00536,PF13516,IPR013761,IPR011009,IPR020859,IPR001660,PF07647,IPR000719,IPR001245,PF12799,IPR013684
GO:0036211	protein modification process	BAESF_03503	C-3	Phosphate ABC transporter, putative UniRef50_L8HDX0				GO:0035556,GO:0009190,GO:0006468,GO:0016849,GO:0005524,GO:0004672	IPR011009,IPR017441,IPR008271,PF07714,IPR000719,PF00211,PF00069,IPR001054,PF12849,IPR001245,IPR024370,IPR029787
GO:0036211	protein modification process	BAESF_03515	C-3	Protein kinase domain containing protein UniRef50_L8GRA7				GO:0005515,GO:0005524,GO:0004713,GO:0005525,GO:0004672,GO:0007264,GO:0006468	IPR011009,IPR020859,IPR017441,PF07714,IPR020635,IPR027417,PF08477,IPR000719,IPR001611,PF13855,IPR032675,PF16095,PF00071,IPR001245,IPR032171,IPR013684
GO:0036211	protein modification process	BAESF_03711	C-3	Aurora kinase UniRef50_L8HK05				GO:0005509,GO:0005524,GO:0004672,GO:0006468	IPR011009,IPR002048,IPR008271,PF07714,IPR000719,IPR018247,PF00069,PF13202,IPR011992
GO:0036211	protein modification process	BAESF_03940	C-3	Serine/threonine kinase UniRef50_L8GGV8				GO:0009166,GO:0035556,GO:0009190,GO:0006468,GO:0016849,GO:0016787,GO:0005524,GO:0004672	IPR011009,IPR017441,IPR008271,PF07714,PF02872,IPR000719,PF00069,IPR001054,IPR029052,IPR001245,IPR008334,IPR029787
GO:0036211	protein modification process	BAESF_04296	C-3	Protein kinase domain containing protein UniRef50_L8H3N0				GO:0016849,GO:0004672,GO:0005524,GO:0016787,GO:0009166,GO:0035556,GO:0009190,GO:0006468	IPR011009,IPR017441,IPR008271,PF07714,PF02872,IPR000719,PF00069,IPR001054,IPR006179,IPR029052,IPR001245,IPR008334,IPR029787
GO:0036211	protein modification process	BAESF_04431	C-3	Protein kinase UniRef50_L8H712				GO:0005524,GO:0004672,GO:0006468	IPR011009,IPR008266,IPR017441,PF07714,IPR000719,PF00069,IPR001245
GO:0036211	protein modification process	BAESF_04700	C-3	non-specific serine/threonine protein kinase UniRef50_L8H672				GO:0006468,GO:0004674,GO:0005524,GO:0004672	IPR011009,IPR008271,PF07714,IPR000719,PF00069,IPR000961
GO:0036211	protein modification process	BAESF_05035	C-3	Serine/threonine protein kinase UniRef50_L8H920				GO:0016849,GO:0005524,GO:0004672,GO:0035556,GO:0009190,GO:0006468	IPR011009,IPR017441,IPR008271,PF07714,IPR000719,PF00211,PF00069,IPR001054,PF12849,IPR001245,IPR024370,IPR029787
GO:0036211	protein modification process	BAESF_05049	C-3	Serine/threonine protein kinase UniRef50_L8H920				GO:0016849,GO:0005524,GO:0004672,GO:0035556,GO:0009190,GO:0006468	IPR011009,IPR017441,IPR008271,PF07714,IPR000719,PF00211,PF00069,IPR001054,PF12849,IPR001245,IPR024370,IPR029787
GO:0036211	protein modification process	BAESF_05274	C-3	Ankyrin repeat containing serine/threonine kinase UniRef50_L8GEX5				GO:0005515,GO:0005524,GO:0004672,GO:0006468	IPR011009,IPR008271,PF07714,IPR020683,IPR000719,IPR002110,PF00069,PF00023,IPR001245,PF13606
GO:0036211	protein modification process	BAESF_05306	C-3	Serine/threonine kinase UniRef50_L8GFF3				GO:0035556,GO:0009190,GO:0006468,GO:0016849,GO:0005524,GO:0004672	IPR011009,IPR017441,IPR013111,IPR008271,PF07714,IPR000719,PF00211,PF00069,IPR001054,PF12849,IPR001245,IPR024370,IPR029787,IPR013032,PF07974
GO:0036211	protein modification process	BAESF_05313	C-3	Phosphate ABC transporter, putative UniRef50_L8HDX0				GO:0035556,GO:0009190,GO:0006468,GO:0016849,GO:0005524,GO:0004672	IPR011009,IPR017441,IPR008271,PF07714,IPR000719,PF00211,PF00069,IPR001054,PF12849,IPR001245,IPR024370,IPR029787,IPR013032
GO:0036211	protein modification process	BAESF_05332	C-3	Tyrosine specific protein phosphatases domain-containing protein UniRef50_A0A9W8JYQ4				GO:0016791,GO:0004725,GO:0008138,GO:0006470,GO:0016311	IPR016130,IPR003595,IPR029021,IPR000387,IPR000340
GO:0036211	protein modification process	BAESF_05800	C-3	Serine/threonine protein kinase, putative (Fragment) UniRef50_L8H2J0				GO:0035556,GO:0009190,GO:0006468,GO:0016849,GO:0005524,GO:0004672	IPR011009,IPR017441,IPR013111,IPR008271,PF07714,IPR000719,PF00211,PF00069,IPR001054,IPR001245,IPR024370,IPR029787,IPR013032,PF07974
GO:0036211	protein modification process	BAESF_05971	C-3	Ubox domain containing protein UniRef50_L8GZS8				GO:0004842,GO:0016567	IPR003613,IPR013083,PF04564,IPR002035
GO:0036211	protein modification process	BAESF_06659	C-3	Protein kinase domain containing protein UniRef50_L8HGU1				GO:0006468,GO:0004713,GO:0005524,GO:0004672	IPR008266,IPR011009,IPR001370,IPR017441,PF07714,IPR020635,IPR000719,PF00069,IPR001245
GO:0036211	protein modification process	BAESF_06936	C-3	Phosphate ABC transporter, putative UniRef50_L8HDX0				GO:0035556,GO:0009190,GO:0006468,GO:0016849,GO:0005524,GO:0004672	IPR011009,IPR017441,IPR008271,PF07714,IPR000719,PF00211,PF00069,IPR001054,IPR001245,IPR029787
GO:0036211	protein modification process	BAESF_06967	C-3	GAF domain containing serine/threonine kinase UniRef50_L8GNH5				GO:0005515,GO:0000155,GO:0005524,GO:0004672,GO:0007165,GO:0000160,GO:0006468	IPR011009,IPR003018,PF13191,PF01590,PF02518,PF07714,IPR027417,IPR000719,IPR003594,IPR003661,PF00069,PF00512,IPR005467,IPR001789,IPR029016
GO:0036211	protein modification process	BAESF_07026	C-3	non-specific serine/threonine protein kinase UniRef50_L8H5M8				GO:0005524,GO:0004672,GO:0008138,GO:0006470,GO:0006468	IPR011009,PF00782,IPR008271,PF07714,IPR000719,PF00069,IPR020422,IPR029021,IPR000340
GO:0036211	protein modification process	BAESF_07577	C-3	Protein kinase domain containing protein UniRef50_L8GMR3				GO:0006468,GO:0004713,GO:0005524,GO:0004672	IPR008266,IPR011009,IPR017441,PF07714,IPR020635,IPR000719,PF00069,IPR001245
GO:0036211	protein modification process	BAESF_07656	C-3	Protein kinase domain containing protein UniRef50_L8GFJ3				GO:0006468,GO:0005524,GO:0004672	IPR011009,IPR008266,IPR017441,PF07714,IPR000719,PF00069,IPR001245
GO:0036211	protein modification process	BAESF_09298	C-3	Serine/threonine protein kinase UniRef50_L8H920				GO:0016849,GO:0005524,GO:0004672,GO:0035556,GO:0009190,GO:0006468	IPR011009,IPR017441,IPR008271,PF07714,IPR000719,PF00211,PF00069,IPR001054,PF12849,IPR001245,IPR024370,IPR029787,IPR013032
GO:0036211	protein modification process	BAESF_09507	C-3	Protein kinase domain containing protein UniRef50_L8H625				GO:0005524,GO:0004672,GO:0006468	IPR011009,IPR017441,IPR008271,PF07714,IPR000719,PF00069
GO:0036211	protein modification process	BAESF_09642	C-3	Serine/threonine protein kinase UniRef50_L8H920				GO:0035556,GO:0009190,GO:0006468,GO:0016849,GO:0005524,GO:0004672	IPR011009,IPR017441,IPR008271,PF07714,IPR000719,PF00211,PF00069,IPR001054,PF12849,IPR001245,IPR024370,IPR029787,IPR013032
GO:0036211	protein modification process	BAESF_10016	C-3	histidine kinase UniRef50_A0A140K6B5				GO:0005515,GO:0016772,GO:0005524,GO:0000155,GO:0004672,GO:0016310,GO:0007165,GO:0000160,GO:0006468	PF00069,PF01590,PF07714,IPR027417,IPR003594,IPR003661,PF00512,IPR004358,IPR011006,PF13191,PF02518,IPR008271,PF00072,IPR029016,IPR011009,IPR003018,IPR000719,IPR005467,IPR001789
GO:0036211	protein modification process	BAESF_10050	C-3	Phosphate ABC transporter, putative UniRef50_L8HDX0				GO:0006468,GO:0005524,GO:0004672	IPR011009,IPR008271,PF07714,IPR000719,PF00069,IPR001245
GO:0036211	protein modification process	BAESF_10291	C-3	Tyrosine kinase, putative UniRef50_L8HG15				GO:0035556,GO:0006468,GO:0004713,GO:0005524,GO:0004672	IPR008266,IPR011009,IPR011991,IPR017441,PF07714,IPR020635,IPR000719,PF00069,PF00610,IPR001245,IPR000591
GO:0036211	protein modification process	BAESF_10443	C-3	Serine/threonine protein kinase UniRef50_L8GLZ6				GO:0016849,GO:0005515,GO:0005524,GO:0004672,GO:0035556,GO:0009190,GO:0006468	IPR011009,IPR017441,IPR008271,PF07714,IPR000742,IPR000719,PF00211,PF00069,IPR001054,PF12849,IPR001245,IPR024370,IPR029787,IPR013032
GO:0036211	protein modification process	BAESF_10600	C-3	Serine/threonine protein kinase UniRef50_L8GTJ0				GO:0035091,GO:0005524,GO:0004672,GO:0006468	IPR011009,PF00787,IPR017441,IPR008271,PF07714,IPR001683,IPR000719,PF00069,IPR001245
GO:0036211	protein modification process	BAESF_11286	C-3	Serine/threonine kinase UniRef50_L8GSP9				GO:0035556,GO:0009190,GO:0006468,GO:0016849,GO:0005524,GO:0004672	IPR011009,IPR017441,IPR008271,PF07714,IPR000719,PF00069,IPR001054,PF12849,IPR001245,IPR024370,IPR029787
GO:0036211	protein modification process	BAESF_11302	C-3	RanBP-type and C3HC4-type zinc finger-containing protein 1 UniRef50_L8GXL6				GO:0016567,GO:0008270,GO:0004842,GO:0005515	IPR027370,PF01485,IPR002867,IPR013083,PF00097,IPR001841,IPR031127,IPR017907
GO:0036211	protein modification process	BAESF_11307	C-3	Protein kinase domain containing protein (Fragment) UniRef50_L8GZH3				GO:0035556,GO:0009190,GO:0006468,GO:0016849,GO:0005524,GO:0004672	IPR011009,IPR017441,IPR008271,PF07714,IPR000719,PF00211,PF00069,IPR001054,PF12849,IPR001245,IPR024370,IPR029787,IPR013032
GO:0036211	protein modification process	BAESF_11326	C-3	Protein-tyrosine phosphatase domain containing protein UniRef50_L8GZM7				GO:0006470,GO:0016311,GO:0016791,GO:0004725	PF00102,IPR000242,IPR003595,IPR029021,IPR000387
GO:0036211	protein modification process	BAESF_11530	C-3	Serine/threonine protein kinase, putative (Fragment) UniRef50_L8H2J0				GO:0035556,GO:0009190,GO:0006468,GO:0016849,GO:0005515,GO:0005524,GO:0004672	IPR011009,IPR017441,IPR008271,PF07714,IPR000742,IPR000719,PF00211,PF00069,IPR001054,IPR001245,IPR029787,IPR013032
GO:0036211	protein modification process	BAESF_11907	C-3	Ubiquitin carboxyl-terminal hydrolase UniRef50_L8HKW6				GO:0016579,GO:0036459	PF00443,PF13423,IPR001394,IPR028889
GO:0036211	protein modification process	BAESF_11992	C-3	Protein-tyrosine phosphatase domain containing protein UniRef50_L8GZM7				GO:0006470,GO:0016311,GO:0016791,GO:0004725	PF00102,IPR000242,IPR003595,IPR029021,IPR000387
GO:0036211	protein modification process	BAESF_12246	C-3	Protein kinase domain containing protein UniRef50_L8H0M5				GO:0006468,GO:0005524,GO:0004672	IPR011009,IPR017441,PF07714,IPR000719,PF00069,IPR001245
GO:0036211	protein modification process	BAESF_12563	C-3	Serine/threonine kinase UniRef50_L8GVP4				GO:0035556,GO:0009190,GO:0006468,GO:0016849,GO:0005524,GO:0004672	IPR011009,IPR017441,IPR008271,PF07714,IPR000719,PF00211,PF00069,IPR001054,PF12849,IPR001245,IPR024370,IPR029787
GO:0036211	protein modification process	BAESF_13074	C-3	Dual specificity phosphatase, catalytic domain containing protein UniRef50_L8HE71				GO:0016791,GO:0004725,GO:0008138,GO:0006470,GO:0016311	PF00782,IPR024950,IPR016130,IPR020422,IPR029021,IPR000387,IPR000340
GO:0036211	protein modification process	BAESF_13209	C-3	RGS-containing protein kinase UniRef50_D3BF23				GO:0008270,GO:0004842,GO:0005515,GO:0016567	IPR001841,IPR001293,IPR008974,PF02176,IPR013323,IPR013083,IPR002083,PF00917
GO:0036211	protein modification process	BAESF_13297	C-3	Serine/threonine-protein kinase sepA UniRef50_Q8T2I8				GO:0005488,GO:0005524,GO:0004672,GO:0006468	IPR011009,IPR011989,IPR017441,IPR008271,IPR016024,PF07714,IPR000719,PF00069
GO:0036211	protein modification process	BAESF_13359	C-3	Ankyrin repeat-containing protein UniRef50_L8H5U9				GO:0005515,GO:0005524,GO:0004672,GO:0006468	IPR011009,PF13637,IPR017441,IPR008271,PF07714,IPR020683,IPR000719,IPR002110,PF12796,PF00069,PF00023,PF13857,PF13606
GO:0036211	protein modification process	BAESF_13374	C-3	Dual specificity phosphatase, catalytic domain containing protein UniRef50_L8H8X5				GO:0016791,GO:0004725,GO:0008138,GO:0006470,GO:0016311	PF00782,IPR024950,IPR016130,IPR029006,IPR020422,IPR029021,IPR000387,IPR000340
GO:0036211	protein modification process	BAESF_13673	C-3	non-specific serine/threonine protein kinase (Fragment) UniRef50_L8GTH0				GO:0005515,GO:0005524,GO:0004713,GO:0005525,GO:0004672,GO:0007264,GO:0006468	IPR001680,IPR020635,IPR001611,PF00400,PF13855,PF13637,IPR017441,IPR017986,PF07714,IPR027417,PF08477,IPR015943,IPR032675,PF00023,PF13857,PF16095,IPR011047,IPR032171,IPR011009,IPR020859,IPR020683,IPR000719,IPR002110,PF12796,PF00071,IPR001245,PF13606,IPR013684
GO:0036211	protein modification process	BAESF_13705	C-3	Protein kinase domain containing protein UniRef50_L8GVT2				GO:0005524,GO:0004672,GO:0006468	IPR011009,IPR000980,IPR017441,IPR008271,PF07714,IPR000719,PF00069,PF00017,IPR001245
GO:0036211	protein modification process	BAESF_14167	C-3	Guanylate cyclase domain-containing protein UniRef50_A0A6A5C591				GO:0006865,GO:0006468,GO:0005524,GO:0004672	IPR011009,PF13458,IPR017441,IPR028082,IPR008271,PF07714,PF01094,IPR000719,PF00069,IPR028081,IPR000709,IPR001245
GO:0036211	protein modification process	BAESF_14422	C-3	non-specific serine/threonine protein kinase UniRef50_L8GKE2				GO:0006468,GO:0005524,GO:0004672	IPR011009,IPR020636,PF00069,IPR000719
GO:0036211	protein modification process	BAESF_14630	C-3	Dual specificity phosphatase, catalytic domain containing protein UniRef50_L8HEF6				GO:0004725,GO:0016791,GO:0008138,GO:0006470,GO:0016311	IPR024950,PF00505,IPR016130,PF09011,IPR020422,IPR029021,IPR000387,IPR000340,IPR009071
GO:0036211	protein modification process	BAESF_14795	C-3	Serine/threonine protein kinase UniRef50_L8H920				GO:0016849,GO:0005524,GO:0004672,GO:0035556,GO:0009190,GO:0006468	IPR011009,IPR017441,IPR008271,PF07714,IPR000719,PF00211,PF00069,IPR001054,PF12849,IPR001245,IPR024370,IPR029787
GO:0036211	protein modification process	BAESF_14812	C-3	Ubiquitin specific protease 54 family protein UniRef50_L8HF22				GO:0036459,GO:0016579	PF00443,IPR001394,IPR028889
GO:0036211	protein modification process	BAESF_14909	C-3	Tyrosine phosphatase UniRef50_L8HDF9				GO:0016791,GO:0004725,GO:0006470,GO:0016311	PF00102,IPR000242,IPR003595,IPR029021,IPR000387
GO:0036211	protein modification process	BAESF_14938	C-3	Dual specificity protein kinase UniRef50_L8HDC3				GO:0005515,GO:0005524,GO:0004672,GO:0006468	IPR008266,IPR011009,IPR001660,IPR017441,PF07647,PF07714,IPR003877,PF00622,IPR000719,PF00069,IPR013761,PF00536,IPR001870,IPR001245,IPR013320
GO:0036211	protein modification process	BAESF_15086	C-3	Phosphate ABC transporter, putative UniRef50_L8HDX0				GO:0016849,GO:0005524,GO:0004672,GO:0035556,GO:0009190,GO:0006468	IPR011009,IPR017441,IPR008271,PF07714,IPR000719,PF00211,PF00069,IPR001054,PF12849,IPR001245,IPR024370,IPR029787
GO:0006793	phosphorus metabolic process	BAESF_01501	C-3	non-specific serine/threonine protein kinase UniRef50_L8GI25	K08853	AAK; AP2-associated kinase [EC:2.7.11.1]		GO:0006468,GO:0005524,GO:0004672	IPR011009,IPR017441,IPR008271,PF07714,IPR000719,PF00069
GO:0006793	phosphorus metabolic process	BAESF_13874	C-3		K08853	AAK; AP2-associated kinase [EC:2.7.11.1]		GO:0006468,GO:0005524,GO:0004672,GO:0005543	IPR011009,IPR008942,PF07651,IPR017441,IPR008271,PF07714,PF14531,IPR000719,PF00069,IPR011417
GO:0006793	phosphorus metabolic process	BAESF_12998	C-3	Protein kinase domain containing protein UniRef50_L8H0X8	K06619	ABL1; abelson tyrosine-protein kinase 1 [EC:2.7.10.2]		GO:0004713,GO:0005524,GO:0004672,GO:0006468	IPR008266,IPR011009,IPR017441,PF07714,IPR020635,IPR000719,PF00069,IPR001245
GO:0006793	phosphorus metabolic process	BAESF_07002	C-3	ATPase/histidine kinase/DNA gyrase B/HSP90 domain containing protein UniRef50_L8H4Y0	K14489	AHK2_3_4; arabidopsis histidine kinase 2/3/4 (cytokinin receptor) [EC:2.7.13.3]		GO:0016310,GO:0007165,GO:0000160,GO:0016772,GO:0000155	PF02518,PF00072,IPR003594,IPR003661,PF00512,IPR005467,IPR004358,IPR000014,IPR011006,IPR001789
GO:0006793	phosphorus metabolic process	BAESF_10824	C-3	Serine/threonine-protein kinase 1 UniRef50_H2ZC99	K08796	BRSK; BR serine/threonine kinase [EC:2.7.11.1]		GO:0006468,GO:0005524,GO:0004672	IPR011009,PF07714,IPR000719,PF01636,PF00069
GO:0006793	phosphorus metabolic process	BAESF_03428	C-3	Calcium/calmodulindependent protein kinase UniRef50_L8GL10	K08794	CAMK1; calcium/calmodulin-dependent protein kinase I [EC:2.7.11.17]		GO:0005524,GO:0004672,GO:0006468	IPR011009,IPR017441,IPR008271,PF07714,IPR000719,PF00069
GO:0006793	phosphorus metabolic process	BAESF_05085	C-3	Cyclin, Nterminal domain containing protein UniRef50_L8GF40	K15188	CCNT; cyclin T		GO:0006355,GO:0000079,GO:0019901,GO:0005634	PF02984,IPR004367,IPR015429,IPR006671,PF00134,IPR013763
GO:0006793	phosphorus metabolic process	BAESF_04858	C-3	M-phase inducer phosphatase UniRef50_L8H269	K06645	CDC25A; M-phase inducer phosphatase 1 [EC:3.1.3.48]		GO:0006470,GO:0000087,GO:0004725,GO:0005622	PF00581,IPR001763,IPR000751
GO:0006793	phosphorus metabolic process	BAESF_09112	C-3	M-phase inducer phosphatase UniRef50_L8H7Y9	K05866	CDC25B; M-phase inducer phosphatase 2 [EC:3.1.3.48]		GO:0006470,GO:0000087,GO:0004725,GO:0005622	PF00581,IPR001763,IPR000751
GO:0006793	phosphorus metabolic process	BAESF_13636	C-3	Uncharacterized protein UniRef50_L8H9U9	K16307	CDC42BP; serine/threonine-protein kinase MRCK [EC:2.7.11.1]
GO:0006793	phosphorus metabolic process	BAESF_10329	C-3		K02214	CDC7; cell division control protein 7 [EC:2.7.11.1]		GO:0006468,GO:0005524,GO:0004672	IPR011009,IPR017441,IPR008271,PF07714,IPR000719,PF00069
GO:0006793	phosphorus metabolic process	BAESF_00872	C-3	Cyclindependent kinase UniRef50_L8GN38	K08819	CDK12_13; cyclin-dependent kinase 12/13 [EC:2.7.11.22 2.7.11.23]		GO:0006468,GO:0005524,GO:0004672	IPR011009,IPR017441,IPR008271,PF07714,IPR000719,PF00069
GO:0006793	phosphorus metabolic process	BAESF_04223	C-3	Protein kinase domain containing protein UniRef50_L8H3W0	K08819	CDK12_13; cyclin-dependent kinase 12/13 [EC:2.7.11.22 2.7.11.23]		GO:0008270,GO:0005515,GO:0005524,GO:0004672,GO:0006468	IPR011009,IPR017441,IPR011011,PF00628,IPR008271,PF07714,IPR001965,IPR000719,IPR019786,IPR019787,PF00069,IPR013083
GO:0006793	phosphorus metabolic process	BAESF_13887	C-3	Cyclindependent kinase UniRef50_L8GN38	K08819	CDK12_13; cyclin-dependent kinase 12/13 [EC:2.7.11.22 2.7.11.23]		GO:0006468,GO:0005524,GO:0004672	IPR011009,IPR017441,IPR008271,PF07714,IPR000719,PF00069
GO:0006793	phosphorus metabolic process	BAESF_01521	C-3	Protein kinase domain-containing protein UniRef50_A0A5J5B7U4	K03097	CSNK2A; casein kinase II subunit alpha [EC:2.7.11.1]	Homeobox protein HD-6	GO:0006468,GO:0005524,GO:0004672	IPR011009,IPR017441,IPR008271,PF07714,IPR000719,PF00069
GO:0006793	phosphorus metabolic process	BAESF_01198	C-3	SH2 domain containing protein UniRef50_L8HEU2	K14510	CTR1; serine/threonine-protein kinase CTR1 [EC:2.7.11.1]		GO:0006468,GO:0005515,GO:0005524,GO:0004672	IPR011009,IPR000980,IPR001810,PF07714,IPR000719,PF00069,PF00017,PF12937,IPR001245
GO:0006793	phosphorus metabolic process	BAESF_04498	C-3	Protein kinase domain containing protein UniRef50_L8H4U8	K14510	CTR1; serine/threonine-protein kinase CTR1 [EC:2.7.11.1]		GO:0006468,GO:0005524,GO:0004672	IPR011009,IPR000980,IPR017441,IPR008271,PF07714,IPR000719,PF00069,PF00017,IPR001245,IPR011992
GO:0006793	phosphorus metabolic process	BAESF_07461	C-3	Protein kinase domain containing protein UniRef50_L8H9D4	K14510	CTR1; serine/threonine-protein kinase CTR1 [EC:2.7.11.1]		GO:0006468,GO:0005524,GO:0004672	IPR011009,IPR000980,IPR008271,PF07714,IPR000719,PF00069,PF00017,IPR001245
GO:0006793	phosphorus metabolic process	BAESF_09843	C-3	Tyrosine kinase, putative UniRef50_L8GTK1	K14510	CTR1; serine/threonine-protein kinase CTR1 [EC:2.7.11.1]		GO:0006468,GO:0005524,GO:0004672	IPR008266,IPR011009,IPR017441,PF07714,IPR000719,PF13385,PF00069,IPR001245,IPR013320
GO:0006793	phosphorus metabolic process	BAESF_04458	C-3	Cyclin protein UniRef50_L8H4Y3	K09523	DNAJC3; DnaJ homolog subfamily C member 3		GO:0000079,GO:0019901	PF08613,IPR013922
GO:0006793	phosphorus metabolic process	BAESF_05553	C-3	Dual specificity phosphatase, catalytic domain containing protein UniRef50_L8GWI2	K04459	DUSP, MKP; dual specificity MAP kinase phosphatase [EC:3.1.3.16 3.1.3.48]		GO:0016791,GO:0004725,GO:0008138,GO:0006470,GO:0016311	PF00782,IPR024950,IPR016130,IPR020422,IPR029021,IPR000387,IPR000340
GO:0006793	phosphorus metabolic process	BAESF_06057	C-3	Dual specificity phosphatase, putative UniRef50_L8GWX5	K04459	DUSP, MKP; dual specificity MAP kinase phosphatase [EC:3.1.3.16 3.1.3.48]		GO:0016791,GO:0008138,GO:0006470,GO:0016311	PF00782,IPR024950,IPR020422,IPR029021,IPR001763,IPR000387,PF00581,IPR000340
GO:0006793	phosphorus metabolic process	BAESF_03824	C-3	protein-tyrosine-phosphatase UniRef50_L8GPB0	K14819	DUSP12, YVH1; dual specificity phosphatase 12 [EC:3.1.3.16 3.1.3.48]		GO:0016791,GO:0008138,GO:0006470,GO:0016311	PF00782,IPR024950,IPR020422,IPR029021,IPR000387,IPR000340
GO:0006793	phosphorus metabolic process	BAESF_04810	C-3	protein-tyrosine-phosphatase UniRef50_L8HEF3	K14819	DUSP12, YVH1; dual specificity phosphatase 12 [EC:3.1.3.16 3.1.3.48]		GO:0016791,GO:0004725,GO:0008138,GO:0006470,GO:0016311	PF00782,IPR024950,IPR016130,IPR000387,IPR020422,IPR029021,IPR003595,IPR000340
GO:0006793	phosphorus metabolic process	BAESF_06424	C-3	Dual specificity phosphatase, putative UniRef50_L8GYG8	K14819	DUSP12, YVH1; dual specificity phosphatase 12 [EC:3.1.3.16 3.1.3.48]		GO:0016791,GO:0004725,GO:0008138,GO:0006470,GO:0016311	PF00782,IPR024950,IPR016130,IPR020422,IPR029021,IPR001763,IPR000387,IPR000340
GO:0006793	phosphorus metabolic process	BAESF_08091	C-3	Protein phosphatase 2C domain containing protein UniRef50_L8H2W4	K01090	E3.1.3.16; protein phosphatase [EC:3.1.3.16]		GO:0003824,GO:0005515,GO:0004722,GO:0043169,GO:0006470	IPR001932,PF00481,IPR003591,IPR015655,IPR001611,IPR032675,IPR000222,PF13855
GO:0006793	phosphorus metabolic process	BAESF_06259	C-3	RNA recognition motif domain containing protein UniRef50_L8GWR7	K01104	E3.1.3.48; protein-tyrosine phosphatase [EC:3.1.3.48]		GO:0004725,GO:0016791,GO:0000166,GO:0003676,GO:0016311	IPR000504,IPR016130,IPR012677,IPR026893,IPR029021,IPR000387
GO:0006793	phosphorus metabolic process	BAESF_00632	C-3	non-specific serine/threonine protein kinase UniRef50_L8HJ53	K16196	EIF2AK4; eukaryotic translation initiation factor 2-alpha kinase 4 [EC:2.7.11.1]		GO:0005515,GO:0005524,GO:0004672,GO:0006468	IPR006575,IPR011009,IPR017441,IPR008271,PF07714,PF13393,IPR000719,PF00069,IPR016135,IPR024435,PF05773
GO:0006793	phosphorus metabolic process	BAESF_05088	C-3	non-specific serine/threonine protein kinase UniRef50_L8GG37	K08852	ERN1; serine/threonine-protein kinase/endoribonuclease IRE1 [EC:2.7.11.1 3.1.26.-]		GO:0006397,GO:0006468,GO:0004540,GO:0005524,GO:0004672	IPR010513,IPR011009,IPR011047,IPR008271,PF07714,IPR000719,PF00069,IPR027295,IPR018391,PF06479,IPR002372
GO:0006793	phosphorus metabolic process	BAESF_10076	C-3	Protein kinase domain containing protein UniRef50_L8H456	K08852	ERN1; serine/threonine-protein kinase/endoribonuclease IRE1 [EC:2.7.11.1 3.1.26.-]		GO:0006468,GO:0046872,GO:0005524,GO:0004672	IPR011009,IPR017441,IPR008271,IPR000719,PF00069,IPR000571
GO:0006793	phosphorus metabolic process	BAESF_14196	C-3	Protein kinase domain containing protein UniRef50_L8GM38	K08889	FER, TYK3; tyrosine-protein kinase Fer [EC:2.7.10.2]		GO:0005515,GO:0005524,GO:0004713,GO:0005525,GO:0004672,GO:0007264,GO:0007165,GO:0006468,GO:0016020	IPR008266,IPR001680,IPR020635,PF00069,PF00400,IPR017441,IPR017986,PF07714,IPR027417,IPR015943,IPR019775,IPR001806,PF00536,IPR013761,IPR020849,IPR011009,IPR001660,PF07647,IPR000719,PF00071,IPR001245
GO:0006793	phosphorus metabolic process	BAESF_13875	C-3	Protein kinase domain containing protein UniRef50_L8H056	K08892	FRK, PTK5; fyn-related kinase [EC:2.7.10.2]		GO:0004713,GO:0005524,GO:0004672,GO:0006468	IPR008266,IPR011009,PF00415,IPR017441,PF07714,IPR020635,IPR000719,PF00069,PF13540,IPR009091,IPR001245,IPR000408
GO:0006793	phosphorus metabolic process	BAESF_00162	C-3	Glycerol-3-phosphate dehydrogenase [NAD(+)] UniRef50_F4NUC7	K00006	GPD1; glycerol-3-phosphate dehydrogenase (NAD+) [EC:1.1.1.8]		GO:0009331,GO:0005975,GO:0046168,GO:0006072,GO:0055114,GO:0004367,GO:0042803,GO:0051287,GO:0016491,GO:0016616	PF07479,IPR017751,IPR008927,PF01210,IPR006168,IPR013328,IPR016040,IPR011128,IPR006109
GO:0006793	phosphorus metabolic process	BAESF_12390	C-3	Glycerol-3-phosphate dehydrogenase [NAD(+)] UniRef50_A0A2P6NIK6	K00006	GPD1; glycerol-3-phosphate dehydrogenase (NAD+) [EC:1.1.1.8]		GO:0004367,GO:0042803,GO:0051287,GO:0016491,GO:0016616,GO:0005975,GO:0046168,GO:0006072,GO:0055114,GO:0009331	PF07479,IPR017751,IPR008927,PF01210,IPR006168,IPR013328,IPR016040,IPR011128,IPR006109
GO:0006793	phosphorus metabolic process	BAESF_05480	C-3	guanylate cyclase UniRef50_L8GR76	K12319	GUCY1B; guanylate cyclase soluble subunit beta [EC:4.6.1.2]		GO:0004383,GO:0020037,GO:0043087,GO:0007165,GO:0006182	IPR008936,IPR011645,IPR024096,IPR001936,IPR011644,PF07700
GO:0006793	phosphorus metabolic process	BAESF_09268	C-3	guanylate cyclase UniRef50_L8H8D6	K12319	GUCY1B; guanylate cyclase soluble subunit beta [EC:4.6.1.2]		GO:0004383,GO:0020037,GO:0006182	PF07701,IPR011645,IPR024096,IPR011644,PF07700
GO:0006793	phosphorus metabolic process	BAESF_10823	C-3		K07363	ITK; IL2-inducible T-cell kinase [EC:2.7.10.2]		GO:0005515,GO:0005524,GO:0004672,GO:0006468	IPR008266,IPR011009,PF13637,IPR017441,PF07714,IPR020683,IPR000719,IPR002110,PF12796,PF00069,IPR013761,PF13857,IPR001245,PF13606
GO:0006793	phosphorus metabolic process	BAESF_00834	C-3	His Kinase A (Phosphoacceptor) domain containing protein UniRef50_L8HKZ2	K11527	K11527; two-component system, sensor histidine kinase and response regulator [EC:2.7.13.3]		GO:0016772,GO:0000155,GO:0016310,GO:0007165,GO:0000160	PF02518,PF00072,IPR003594,IPR003661,PF00512,IPR005467,IPR004358,IPR011006,IPR001789
GO:0006793	phosphorus metabolic process	BAESF_03937	C-3	Sensory transduction histidine kinase, putative UniRef50_L8GG59	K11527	K11527; two-component system, sensor histidine kinase and response regulator [EC:2.7.13.3]		GO:0016772,GO:0000155,GO:0016310,GO:0007165,GO:0000160	PF02518,PF00072,IPR003594,IPR003661,PF00512,IPR005467,IPR004358,IPR011006,IPR001789
GO:0006793	phosphorus metabolic process	BAESF_06832	C-3	ATPase/histidine kinase/DNA gyrase B/HSP90 domain containing protein UniRef50_L8HJR6	K11527	K11527; two-component system, sensor histidine kinase and response regulator [EC:2.7.13.3]		GO:0016310,GO:0007165,GO:0000160,GO:0016772,GO:0000155	PF02518,PF00072,IPR003594,IPR003661,PF00512,IPR005467,IPR004358,IPR011006,IPR001789
GO:0006793	phosphorus metabolic process	BAESF_08893	C-3	Histidine kinase UniRef50_L8GS37	K11527	K11527; two-component system, sensor histidine kinase and response regulator [EC:2.7.13.3]		GO:0016772,GO:0000155,GO:0016310,GO:0007165,GO:0000160	PF02518,PF00072,IPR003594,IPR003661,PF00512,IPR005467,IPR004358,IPR011006,IPR001789
GO:0006793	phosphorus metabolic process	BAESF_12722	C-3	histidine kinase UniRef50_A0A7Y4U570	K11527	K11527; two-component system, sensor histidine kinase and response regulator [EC:2.7.13.3]		GO:0016772,GO:0016310,GO:0000160	PF02518,PF00072,IPR003594,IPR005467,IPR004358,IPR011006,IPR001789
GO:0006793	phosphorus metabolic process	BAESF_04411	C-3	Dual specificity phosphatase, catalytic domain containing protein UniRef50_L8H1W0	K14165	K14165; atypical dual specificity phosphatase [EC:3.1.3.16 3.1.3.48]		GO:0016791,GO:0004725,GO:0008138,GO:0006470,GO:0016311	PF00782,IPR024950,IPR016130,IPR020422,IPR029021,PF04179,IPR000387,IPR000340
GO:0006793	phosphorus metabolic process	BAESF_04419	C-3	Dual specificity phosphatase, catalytic domain containing protein UniRef50_L8H3C9	K14165	K14165; atypical dual specificity phosphatase [EC:3.1.3.16 3.1.3.48]		GO:0016791,GO:0008138,GO:0006470,GO:0016311	PF00782,IPR024950,IPR020422,IPR029021,IPR000387,IPR000340
GO:0006793	phosphorus metabolic process	BAESF_00790	C-3	ATPase/histidine kinase/DNA gyrase B/HSP90 domain containing protein UniRef50_L8HIR4	K20974	K20974; two-component system, sensor histidine kinase [EC:2.7.13.3]		GO:0016772,GO:0000155,GO:0016310,GO:0007165,GO:0000160	PF02518,PF00072,IPR003594,IPR003661,PF00512,IPR005467,IPR004358,IPR011006,IPR001789
GO:0006793	phosphorus metabolic process	BAESF_09421	C-3	Sensor histidine kinase UniRef50_L8H7A7	K20974	K20974; two-component system, sensor histidine kinase [EC:2.7.13.3]		GO:0016772,GO:0000155,GO:0016310,GO:0007165,GO:0000160	PF02518,PF00072,IPR027417,PF14417,IPR003594,IPR003661,PF00512,IPR005467,IPR004358,IPR025847,IPR011006,IPR001789
GO:0006793	phosphorus metabolic process	BAESF_11251	C-3	Serine/threonineprotein kinase UniRef50_L8H263	K05743	LIMK1; LIM domain kinase 1 [EC:2.7.11.1]		GO:0006468,GO:0005524,GO:0004672	IPR011009,IPR017441,IPR008271,PF07714,IPR000719,PF00069,IPR001245
GO:0006793	phosphorus metabolic process	BAESF_09292	C-3	non-specific serine/threonine protein kinase UniRef50_L8HB78	K08844	LRRK2; leucine-rich repeat kinase 2 [EC:2.7.11.1]		GO:0005515,GO:0005524,GO:0004713,GO:0005525,GO:0004672,GO:0007264,GO:0006468	IPR011009,IPR020859,IPR017441,PF07714,IPR020635,IPR027417,PF08477,IPR000719,IPR001611,IPR032675,IPR025875,PF16095,PF00071,IPR001245,PF12799,IPR032171,IPR013684
GO:0006793	phosphorus metabolic process	BAESF_15252	C-3	SAM domain (Sterile alpha motif) domain containing protein UniRef50_L8HCS1	K04419	MAP3K11, MLK3; mitogen-activated protein kinase kinase kinase 11 [EC:2.7.11.25]		GO:0005524,GO:0004672,GO:0006468	IPR008266,IPR011009,IPR029058,PF07714,IPR000719,PF00069,IPR013761,IPR001245,IPR000073
GO:0006793	phosphorus metabolic process	BAESF_04319	C-3	Protein kinase domain containing protein UniRef50_L8H3L2	K04417	MAP3K9, MLK1; mitogen-activated protein kinase kinase kinase 9 [EC:2.7.11.25]		GO:0005524,GO:0004672,GO:0006468	IPR011009,IPR017441,PF07714,IPR000719,PF00069,IPR001245
GO:0006793	phosphorus metabolic process	BAESF_09720	C-3		K04417	MAP3K9, MLK1; mitogen-activated protein kinase kinase kinase 9 [EC:2.7.11.25]		GO:0006468,GO:0004713,GO:0005515,GO:0005524,GO:0004672	IPR008266,IPR011009,IPR001660,IPR017441,PF07714,IPR020635,IPR020683,IPR000719,IPR002110,PF12796,PF00069,IPR013761,PF00023,IPR001245,PF13857,PF00536
GO:0006793	phosphorus metabolic process	BAESF_06359	C-3	Protein kinase domain containing protein UniRef50_L8GYL2	K19603	MAPK15; mitogen-activated protein kinase 15 [EC:2.7.11.24]		GO:0004842,GO:0005524,GO:0004672,GO:0016567,GO:0006468	IPR011009,PF04564,PF07714,IPR003613,IPR000719,PF00069,IPR013083
GO:0006793	phosphorus metabolic process	BAESF_00103	C-3	non-specific serine/threonine protein kinase UniRef50_H9C896	K08798	MARK; MAP/microtubule affinity-regulating kinase [EC:2.7.11.1]		GO:0004674,GO:0005524,GO:0004672,GO:0030010,GO:0000226,GO:0006468	IPR033624,IPR011009,IPR001772,IPR017441,IPR015940,IPR008271,PF07714,IPR000719,PF00069,PF02149,IPR028375
GO:0006793	phosphorus metabolic process	BAESF_02359	C-3	Ca2+/calmodulin-dependent protein kinase UniRef50_L8GTV3	K08799	MELK; maternal embryonic leucine zipper kinase [EC:2.7.11.1]		GO:0005524,GO:0004672,GO:0006468	IPR011009,IPR000719
GO:0006793	phosphorus metabolic process	BAESF_02138	C-3	mitogen-activated protein kinase kinase UniRef50_L8GG03	K20603	MKK2; mitogen-activated protein kinase kinase 2 [EC:2.7.12.2]		GO:0005524,GO:0004672,GO:0006468	IPR011009,IPR017441,IPR008271,PF07714,IPR000719,PF00069
GO:0006793	phosphorus metabolic process	BAESF_06078	C-3	Myotubularin, putative UniRef50_L8GWZ6	K01108	MTM1; myotubularin [EC:3.1.3.64 3.1.3.95]		GO:0004725,GO:0016791,GO:0005515,GO:0016311	IPR030564,IPR000008,PF06602,IPR016130,PF00168,IPR029021,IPR010569
GO:0006793	phosphorus metabolic process	BAESF_03535	C-3	Myotubularinrelated protein 2, putative UniRef50_L8GNT0	K18081	MTMR1_2; myotubularin-related protein 1/2 [EC:3.1.3.64 3.1.3.95]		GO:0016311,GO:0004725,GO:0016791	IPR030564,IPR008999,PF06602,IPR016130,IPR011993,IPR029021,IPR010569
GO:0006793	phosphorus metabolic process	BAESF_04376	C-3	PH domain containing protein UniRef50_L8H1Z3	K18081	MTMR1_2; myotubularin-related protein 1/2 [EC:3.1.3.64 3.1.3.95]		GO:0016311,GO:0016791,GO:0004725	IPR030564,PF06602,IPR016130,IPR011993,IPR001849,IPR029021,IPR003595,PF00169,IPR010569
GO:0006793	phosphorus metabolic process	BAESF_15504	C-3	phosphatidylinositol-3-phosphatase UniRef50_L8GMR0	K18081	MTMR1_2; myotubularin-related protein 1/2 [EC:3.1.3.64 3.1.3.95]		GO:0016791,GO:0004725,GO:0016311	IPR030564,PF06602,IPR016130,IPR011993,IPR029021,IPR003595,IPR010569
GO:0006793	phosphorus metabolic process	BAESF_01167	C-3	histidine kinase UniRef50_A0A2P6NJU6	K19691	NIK1, TCSC; osomolarity two-component system, sensor histidine kinase NIK1 [EC:2.7.13.3]		GO:0016772,GO:0000155,GO:0004871,GO:0016310,GO:0007165,GO:0000160,GO:0016021	IPR003660,PF02518,PF00072,PF18947,PF00672,IPR003594,IPR003661,PF00512,IPR005467,IPR004358,IPR011006,IPR001789
GO:0006793	phosphorus metabolic process	BAESF_07239	C-3	Protein kinase domain-containing protein UniRef50_A0A8S2M750	K06210	NMNAT; nicotinamide mononucleotide adenylyltransferase [EC:2.7.7.1 2.7.7.18]		GO:0006468,GO:0005524,GO:0004672	IPR008266,IPR011009,PF04457,IPR017441,PF07714,IPR000719,IPR014729,IPR001245
GO:0006793	phosphorus metabolic process	BAESF_00962	C-3	3phosphoinositide-dependent protein kinase 1, putative UniRef50_L8HAN3	K06276	PDPK1; 3-phosphoinositide dependent protein kinase-1 [EC:2.7.11.1]		GO:0006468,GO:0005524,GO:0004672	IPR011009,IPR008271,PF07714,IPR000719,IPR011993,PF00069,IPR033931,PF14593
GO:0006793	phosphorus metabolic process	BAESF_02269	C-3	6-phosphogluconate dehydrogenase, decarboxylating UniRef50_A0A352YW87	K00033	PGD, gnd, gntZ; 6-phosphogluconate dehydrogenase [EC:1.1.1.44 1.1.1.343]		GO:0006098,GO:0055114,GO:0016491,GO:0004616	IPR006183,IPR006115,PF03446,IPR012284,IPR006114,IPR008927,IPR013328,PF00393,IPR006184,IPR016040,IPR006113
GO:0006793	phosphorus metabolic process	BAESF_05453	C-3	Phosphatidylinositol 3-and 4-kinase UniRef50_L8HJE7	K19801	PI4KB; phosphatidylinositol 4-kinase B [EC:2.7.1.67]		GO:0016301,GO:0048015,GO:0046854	IPR011009,IPR018936,IPR015433,IPR000403,IPR001263,PF00454
GO:0006793	phosphorus metabolic process	BAESF_08260	C-3	Phosphoinositide 3kinase family, accessory domain (Pik domain) domain containing protein UniRef50_L8GQK9	K00922	PIK3CA_B_D; phosphatidylinositol-4,5-bisphosphate 3-kinase catalytic subunit alpha/beta/delta [EC:2.7.1.153]		GO:0005515,GO:0016301,GO:0005488,GO:0048015,GO:0046854	IPR011009,PF00792,IPR000008,IPR018936,IPR016024,IPR000341,IPR000403,IPR015433,PF00794,IPR001263,IPR002420,PF00454,IPR029071,PF00613
GO:0006793	phosphorus metabolic process	BAESF_11004	C-3	phosphatidylinositol-4-phosphate 3-kinase UniRef50_L8H064	K00922	PIK3CA_B_D; phosphatidylinositol-4,5-bisphosphate 3-kinase catalytic subunit alpha/beta/delta [EC:2.7.1.153]		GO:0005515,GO:0016301,GO:0005488,GO:0048015,GO:0046854	IPR011009,PF00792,IPR000008,IPR018936,IPR016024,IPR000341,IPR000403,IPR015433,PF00794,IPR001263,IPR002420,PF00454,IPR029071,PF00613
GO:0006793	phosphorus metabolic process	BAESF_14114	C-3	Phosphoinositide 3kinase family, accessory domain (Pik domain) domain containing protein UniRef50_L8GXD2	K00922	PIK3CA_B_D; phosphatidylinositol-4,5-bisphosphate 3-kinase catalytic subunit alpha/beta/delta [EC:2.7.1.153]		GO:0005515,GO:0016301,GO:0005488,GO:0035556,GO:0048015,GO:0046854	IPR011009,PF00792,PF00130,IPR002219,IPR000008,IPR018936,IPR016024,IPR000403,IPR015433,IPR011993,IPR001849,IPR002420,IPR001263,PF00169,PF00454,PF00613
GO:0006793	phosphorus metabolic process	BAESF_08999	C-3	Phosphatidylinositol4 phosphate 5-kinase, putative UniRef50_L8H972	K00889	PIP5K; 1-phosphatidylinositol-4-phosphate 5-kinase [EC:2.7.1.68]		GO:0016307,GO:0046488	PF01504,IPR027484,IPR027483,IPR023610,IPR002498,IPR007330
GO:0006793	phosphorus metabolic process	BAESF_12549	C-3	Phorbol esters/diacylglycerol binding domain containing protein UniRef50_L8GUI1	K00889	PIP5K; 1-phosphatidylinositol-4-phosphate 5-kinase [EC:2.7.1.68]		GO:0005515,GO:0005509,GO:0016307,GO:0035556,GO:0046488	PF13637,PF01504,PF00130,IPR002219,IPR027484,IPR002048,IPR020683,PF12796,IPR002110,IPR027483,PF00023,PF13857,PF13606,IPR023610,IPR002498,IPR011992
GO:0006793	phosphorus metabolic process	BAESF_03610	C-3	Uncharacterized protein UniRef50_L8GS06	K01047	PLA2G, SPLA2; secretory phospholipase A2 [EC:3.1.1.4]		GO:0050482,GO:0006644,GO:0004623	IPR016090
GO:0006793	phosphorus metabolic process	BAESF_08473	C-3	phospholipase D UniRef50_L8GM17	K01115	PLD1_2; phospholipase D1/2 [EC:3.1.4.4]		GO:0003824,GO:0005524,GO:0004672,GO:0006468	IPR011009,PF07714,PF13091,IPR000719,IPR025202,IPR001736,PF00069,IPR001849,IPR001245,IPR015679
GO:0006793	phosphorus metabolic process	BAESF_12488	C-3	phospholipase D UniRef50_L8GVI1	K01115	PLD1_2; phospholipase D1/2 [EC:3.1.4.4]		GO:0003824,GO:0005524,GO:0004672,GO:0006468	IPR011009,IPR000980,PF13091,IPR000719,IPR025202,IPR001736,IPR011993,PF00069,PF00017,IPR001849,PF00614,IPR015679
GO:0006793	phosphorus metabolic process	BAESF_11518	C-3	protein-serine/threonine phosphatase (Fragment) UniRef50_A0A2P4XUF9	K14497	PP2C; protein phosphatase 2C [EC:3.1.3.16]		GO:0003824,GO:0004722,GO:0043169,GO:0006470	IPR001932,IPR000222,PF00481,IPR015655
GO:0006793	phosphorus metabolic process	BAESF_04730	C-3	protein-serine/threonine phosphatase UniRef50_L8H322	K17506	PPM1L, PP2CE; protein phosphatase 1L [EC:3.1.3.16]		GO:0003824,GO:0004722,GO:0006470	IPR001932,PF00481,IPR015655
GO:0006793	phosphorus metabolic process	BAESF_07765	C-3	Protein kinase domain containing protein UniRef50_L8GI02	K07198	PRKAA, AMPK; 5'-AMP-activated protein kinase, catalytic alpha subunit [EC:2.7.11.31]		GO:0005524,GO:0004672,GO:0006468	IPR011009,IPR017441,IPR008271,PF07714,IPR000719,PF00069
GO:0006793	phosphorus metabolic process	BAESF_09184	C-3	non-specific serine/threonine protein kinase UniRef50_L8H795	K07198	PRKAA, AMPK; 5'-AMP-activated protein kinase, catalytic alpha subunit [EC:2.7.11.31]		GO:0005524,GO:0004672,GO:0006468	IPR011009,IPR001772,IPR017441,IPR008271,PF07714,PF14531,IPR000719,PF00069,PF02149,PF01163,IPR028375
GO:0006793	phosphorus metabolic process	BAESF_13145	C-3	Serine/threonineprotein kinase SNF1-like protein UniRef50_L8HDL9	K07198	PRKAA, AMPK; 5'-AMP-activated protein kinase, catalytic alpha subunit [EC:2.7.11.31]		GO:0005524,GO:0004672,GO:0006355,GO:0006468	IPR011009,IPR015940,IPR008271,PF07714,PF14531,IPR000719,PF00069,IPR013767,PF13426,IPR000014,PF00989,PF01163
GO:0006793	phosphorus metabolic process	BAESF_02983	C-3	AMPactivated protein kinase, putative UniRef50_L8GH76	K07199	PRKAB; 5'-AMP-activated protein kinase, regulatory beta subunit		GO:0005515,GO:0045859,GO:0007165,GO:0031588	IPR032640,PF16561,IPR014756,IPR030077,IPR006828,PF04739
GO:0006793	phosphorus metabolic process	BAESF_13613	C-3	Zinc finger, C3HC4 type (RING finger) domain containing protein UniRef50_L8H9S8	K12132	prkC, stkP; eukaryotic-like serine/threonine-protein kinase [EC:2.7.11.1]		GO:0008270,GO:0005515,GO:0005524,GO:0004672,GO:0006468	IPR011009,IPR003123,PF07714,IPR027417,PF13920,IPR000719,PF02204,PF00069,IPR013083,IPR001245,IPR001841,IPR017907
GO:0006793	phosphorus metabolic process	BAESF_00713	C-3	Protein spalten UniRef50_O15743	K14803	PTC2_3; protein phosphatase PTC2/3 [EC:3.1.3.16]		GO:0003824,GO:0004722,GO:0006470,GO:0007165	IPR001932,PF00620,PF00481,IPR008936,IPR000198,IPR015655
GO:0006793	phosphorus metabolic process	BAESF_14133	C-3	protein-serine/threonine phosphatase UniRef50_L8H0Q6	K14803	PTC2_3; protein phosphatase PTC2/3 [EC:3.1.3.16]		GO:0003824,GO:0004722,GO:0043169,GO:0006470	IPR001932,IPR000222,PF00481,IPR015655
GO:0006793	phosphorus metabolic process	BAESF_13861	C-3	Phosphatidylinositol-3,4,5-trisphosphate 3-phosphatase UniRef50_L8GR06	K01110	PTEN; phosphatidylinositol-3,4,5-trisphosphate 3-phosphatase and dual-specificity protein phosphatase PTEN [EC:3.1.3.16 3.1.3.48 3.1.3.67]		GO:0004725,GO:0016791,GO:0005515,GO:0008138,GO:0006470,GO:0016311	IPR014020,IPR000008,IPR029023,IPR016130,IPR029021,IPR003595,PF10409,IPR000340
GO:0006793	phosphorus metabolic process	BAESF_15260	C-3	Proteintyrosine phosphatase UniRef50_L8HBG9	K06478	PTPRC, CD45; receptor-type tyrosine-protein phosphatase C [EC:3.1.3.48]		GO:0016791,GO:0004725,GO:0006470,GO:0016311	PF00102,IPR000242,IPR003595,PF13350,IPR029021,IPR000387
GO:0006793	phosphorus metabolic process	BAESF_07339	C-3	Protein kinase domain containing protein UniRef50_L8GWQ0	K19511	PXDN, VPO1; peroxidase [EC:1.11.1.7]		GO:0004601,GO:0005524,GO:0004672,GO:0020037,GO:0055114,GO:0006979,GO:0006468	IPR011009,PF03351,IPR010255,IPR017441,IPR008271,PF07714,IPR000719,IPR019791,IPR005018,PF00069,PF03098
GO:0006793	phosphorus metabolic process	BAESF_14833	C-3	CTP synthase UniRef50_A0A327GW85	K01937	pyrG, CTPS; CTP synthase [EC:6.3.4.2]		GO:0003883,GO:0006221,GO:0006241	IPR027417,IPR033828,PF00117,PF06418,IPR004468,IPR017456,IPR029062,IPR017926
GO:0006793	phosphorus metabolic process	BAESF_01095	C-3	non-specific serine/threonine protein kinase UniRef50_L8HDY7	K07179	RIOK2; RIO kinase 2 [EC:2.7.11.1]		GO:0004674,GO:0005524,GO:0004672,GO:0006468	IPR011009,IPR000687,IPR011991,IPR015285,IPR030484,IPR018935,PF09202,PF01163
GO:0006793	phosphorus metabolic process	BAESF_13100	C-3	Protein kinase domain containing protein UniRef50_L8GWJ8	K19008	SIK1; serine/threonine-protein kinase SIK1 [EC:2.7.11.1]		GO:0005524,GO:0004672,GO:0006355,GO:0006468	IPR011009,IPR017441,IPR008271,PF07714,PF14531,PF13188,IPR000719,PF00069,IPR013767,PF13426,PF06293,IPR000014,PF00989
GO:0006793	phosphorus metabolic process	BAESF_14400	C-3	Protein kinase domain containing protein UniRef50_L8GKA6	K16311	SIK2; serine/threonine-protein kinase SIK2 [EC:2.7.11.1]		GO:0006468,GO:0005524,GO:0004672	IPR011009,IPR017441,IPR008271,IPR000719,PF00069
GO:0006793	phosphorus metabolic process	BAESF_15065	C-3	Protein kinase domain containing protein UniRef50_L8GTD3	K16311	SIK2; serine/threonine-protein kinase SIK2 [EC:2.7.11.1]		GO:0005524,GO:0004672,GO:0006468	IPR011009,IPR017441,IPR008271,PF07714,IPR000719
GO:0006793	phosphorus metabolic process	BAESF_01137	C-3	Protein kinase domain containing protein UniRef50_L8HB36	K19009	SIK3; serine/threonine-protein kinase SIK3 [EC:2.7.11.1]		GO:0006468,GO:0005524,GO:0004672	IPR011009,IPR017441,PF10707,IPR008271,PF07714,PF14531,IPR000719,PF00069
GO:0006793	phosphorus metabolic process	BAESF_10804	C-3	non-specific serine/threonine protein kinase (Fragment) UniRef50_A0A7D9HRV6	K08873	SMG1; serine/threonine-protein kinase SMG1 [EC:2.7.11.1]		GO:0005515,GO:0004674,GO:0016301,GO:0005488,GO:0016310,GO:0000184	IPR011009,IPR011989,PF15785,IPR016024,IPR031559,IPR021133,IPR000403,IPR003152,PF02260,PF00454,IPR014009
GO:0006793	phosphorus metabolic process	BAESF_09964	C-3	Protein kinase domain containing protein UniRef50_L8HB14	K08802	SNRK; SNF related kinase [EC:2.7.11.1]		GO:0006468,GO:0005524,GO:0004672	IPR008266,IPR011009,PF07714,IPR000719,PF00069
GO:0006793	phosphorus metabolic process	BAESF_04596	C-3	non-specific serine/threonine protein kinase UniRef50_L8H4H1	K08832	SRPK3, STK23; serine/threonine-protein kinase SRPK3 [EC:2.7.11.1]		GO:0006468,GO:0005524,GO:0004672	IPR011009,IPR017441,IPR008271,PF07714,IPR000719,PF00069
GO:0006793	phosphorus metabolic process	BAESF_10320	C-3	Serine/threonine kinase UniRef50_L8GLM0	K04412	STK3, MST2; serine/threonine kinase 3		GO:0006468,GO:0005524,GO:0004672,GO:0005525	IPR011009,IPR006073,IPR017441,IPR008271,IPR027417,PF07714,IPR000719,PF00069,PF01926
GO:0006793	phosphorus metabolic process	BAESF_00792	C-3	non-specific serine/threonine protein kinase UniRef50_L8HL57	K04411	STK4, MST1; serine/threonine kinase 4		GO:0005524,GO:0004672,GO:0006468	IPR011009,IPR017441,PF07714,IPR000719,PF00069
GO:0006793	phosphorus metabolic process	BAESF_03478	C-3		K04411	STK4, MST1; serine/threonine kinase 4		GO:0043087,GO:0007165,GO:0006468,GO:0005524,GO:0004672	IPR011009,IPR017441,PF00788,IPR008271,PF07714,IPR008936,IPR000719,IPR001936,PF00069,IPR000159,IPR029071
GO:0006793	phosphorus metabolic process	BAESF_00849	C-3	protein-tyrosine-phosphatase UniRef50_L8GLC7	K18042	STYX; serine/threonine/tyrosine-interacting protein		GO:0016791,GO:0008138,GO:0006470,GO:0016311	PF00782,IPR024950,IPR020417,IPR020422,IPR029021,IPR000387,IPR000340
GO:0006793	phosphorus metabolic process	BAESF_03078	C-3	Thymidylate kinase UniRef50_A0A7Y3L1N7	K00943	tmk, DTYMK; dTMP kinase [EC:2.7.4.9]		GO:0006233,GO:0055085,GO:0016021,GO:0004798,GO:0005524	IPR011009,IPR018721,IPR011701,PF07690,IPR027417,PF02223,IPR020846,IPR004331,IPR018094
GO:0006793	phosphorus metabolic process	BAESF_11728	C-3	Protein kinase domain containing protein UniRef50_L8GQ12	K17535	TNNI3K; serine/threonine-protein kinase TNNI3K [EC:2.7.11.1]		GO:0006468,GO:0005524,GO:0004672	IPR011009,IPR000980,PF07714,IPR000719,PF00069,PF00017,IPR001245
GO:0006793	phosphorus metabolic process	BAESF_01869	C-3	Dual specificity phosphatase, catalytic domain containing protein UniRef50_L8GL97	K18080	TNS; tensin		GO:0006470,GO:0016311,GO:0004725,GO:0016791,GO:0005515,GO:0008138	IPR014020,IPR000008,IPR029023,IPR016130,IPR029021,IPR003595,PF10409,IPR000340
GO:0006793	phosphorus metabolic process	BAESF_05255	C-3	Protein kinase domain containing protein UniRef50_L8GFL1	K08811	TSSK, STK22; testis-specific serine kinase [EC:2.7.11.1]		GO:0006468,GO:0005524,GO:0004672	IPR011009,IPR017441,IPR008271,PF07714,IPR000719,PF00069
GO:0006793	phosphorus metabolic process	BAESF_02884	C-3	UTP--glucose-1-phosphate uridylyltransferase 2 UniRef50_Q54YZ0	K00963	UGP2, galU, galF; UTP--glucose-1-phosphate uridylyltransferase [EC:2.7.7.9]		GO:0070569,GO:0003983,GO:0006011,GO:0008152	IPR002618,IPR016267,PF01704,IPR029044
GO:0006793	phosphorus metabolic process	BAESF_01012	C-3	Protein kinase domain containing protein UniRef50_L8H9V3	K08269	ULK2, ATG1; serine/threonine-protein kinase ULK2 [EC:2.7.11.1]		GO:0006468,GO:0004674,GO:0005524,GO:0004672	IPR011009,IPR017441,PF12063,IPR008271,IPR022708,PF07714,IPR000719,PF00069
GO:0006793	phosphorus metabolic process	BAESF_01016	C-3	Protein kinase domain containing protein UniRef50_L8H9V3	K08269	ULK2, ATG1; serine/threonine-protein kinase ULK2 [EC:2.7.11.1]		GO:0006468,GO:0004674,GO:0005524,GO:0004672	IPR011009,IPR017441,PF12063,IPR008271,IPR022708,PF07714,IPR000719,PF00069
GO:0006793	phosphorus metabolic process	BAESF_04402	C-3	Protein kinase domain-containing protein UniRef50_L8H163	K08269	ULK2, ATG1; serine/threonine-protein kinase ULK2 [EC:2.7.11.1]		GO:0006468,GO:0005524,GO:0004672	IPR011009,IPR017441,IPR008271,PF07714,IPR000719,PF00069
GO:0006793	phosphorus metabolic process	BAESF_09873	C-3	Protein kinase domain containing protein UniRef50_L8H0B0	K08269	ULK2, ATG1; serine/threonine-protein kinase ULK2 [EC:2.7.11.1]		GO:0006468,GO:0005524,GO:0004672	IPR011009,IPR008271,PF07714,IPR000719,PF00069
GO:0006793	phosphorus metabolic process	BAESF_10341	C-3		K08269	ULK2, ATG1; serine/threonine-protein kinase ULK2 [EC:2.7.11.1]		GO:0006468,GO:0005524,GO:0004672	IPR011009,IPR017441,IPR008271,PF07714,IPR000719,PF00069
GO:0006793	phosphorus metabolic process	BAESF_07077	C-3	Protein kinase domain containing protein UniRef50_L8H5H9	K06632	WEE1; wee1-like protein kinase [EC:2.7.11.1]		GO:0005524,GO:0004672,GO:0006468	IPR011009,IPR017441,IPR008271,PF07714,IPR000719,PF00069
GO:0006793	phosphorus metabolic process	BAESF_00585	C-3	Protein kinase domain containing protein UniRef50_L8HKU2	K04424	ZAK, MLTK; sterile alpha motif and leucine zipper containing kinase AZK [EC:2.7.11.25]		GO:0005515,GO:0005524,GO:0004672,GO:0006468	IPR011009,PF13637,IPR017441,IPR008271,PF07714,IPR020683,IPR000719,IPR002110,PF12796,PF00069,PF00023,PF13857,IPR001245,PF13606
GO:0006793	phosphorus metabolic process	BAESF_02495	C-3		K04424	ZAK, MLTK; sterile alpha motif and leucine zipper containing kinase AZK [EC:2.7.11.25]		GO:0005524,GO:0004672,GO:0006468	IPR011009,IPR000980,IPR017441,IPR008271,PF07714,IPR000719,PF00069,PF00017,IPR001245
GO:0006793	phosphorus metabolic process	BAESF_09944	C-3	Thioredoxin, putative UniRef50_L8GMP4	K04424	ZAK, MLTK; sterile alpha motif and leucine zipper containing kinase AZK [EC:2.7.11.25]		GO:0006468,GO:0004713,GO:0005524,GO:0004672	IPR008266,IPR011009,PF07714,IPR020635,IPR000719,PF00069,IPR001245,IPR011042
GO:0006793	phosphorus metabolic process	BAESF_00251	C-3	Protein kinase domain containing protein UniRef50_L8GSM0				GO:0035556,GO:0009190,GO:0006468,GO:0016849,GO:0005515,GO:0005524,GO:0004672	IPR011009,IPR017441,IPR008271,PF07714,IPR000742,IPR000719,PF00211,PF00069,IPR001054,IPR001245,IPR029787,IPR013032
GO:0006793	phosphorus metabolic process	BAESF_00957	C-3	Protein kinase domain containing protein UniRef50_L8HCX7				GO:0035556,GO:0009190,GO:0006468,GO:0016849,GO:0005515,GO:0005524,GO:0004672	IPR011009,IPR017441,IPR008271,PF07714,IPR000742,IPR000719,PF00211,PF00069,IPR001054,PF12849,IPR001245,IPR024370,IPR029787,IPR013032
GO:0006793	phosphorus metabolic process	BAESF_01162	C-3	Protein kinase domain containing protein UniRef50_L8HB14				GO:0006468,GO:0005524,GO:0004672	IPR008271,IPR011009,IPR000719
GO:0006793	phosphorus metabolic process	BAESF_01595	C-3	Phosphate ABC transporter, phosphate-binding protein PstS protein UniRef50_L8GHZ9				GO:0035556,GO:0009190,GO:0006468,GO:0016849,GO:0005515,GO:0005524,GO:0004672	IPR011009,IPR017441,IPR008271,PF07714,IPR000742,IPR000719,PF00211,PF00069,IPR001054,PF12849,IPR001245,IPR024370,IPR029787,IPR013032
GO:0006793	phosphorus metabolic process	BAESF_02043	C-3	Serine/threonine protein kinase UniRef50_L8H920				GO:0016849,GO:0005524,GO:0004672,GO:0035556,GO:0009190,GO:0006468	IPR011009,IPR017441,IPR008271,PF07714,IPR000719,PF00211,PF00069,IPR001054,PF12849,IPR001245,IPR024370,IPR029787
GO:0006793	phosphorus metabolic process	BAESF_02232	C-3	Protein kinase domain-containing protein UniRef50_L8GYN3				GO:0005515,GO:0005524,GO:0004672,GO:0006468	IPR011009,PF13637,IPR020683,IPR000719,IPR002110,PF12796,PF00023,PF13606
GO:0006793	phosphorus metabolic process	BAESF_02240	C-3	LIM domain containing protein UniRef50_L8GXS5				GO:0008270,GO:0005524,GO:0004672,GO:0006468	IPR011009,PF00412,IPR017441,IPR008271,PF07714,IPR000719,PF00069,IPR001781
GO:0006793	phosphorus metabolic process	BAESF_02330	C-3	SNF1 related protein kinase, putative UniRef50_L8H8B4				GO:0005524,GO:0004672,GO:0006468	IPR011009,PF00069,PF07714,IPR000719
GO:0006793	phosphorus metabolic process	BAESF_02571	C-3	Serine/threonine protein kinase, putative UniRef50_L8HEY9				GO:0016849,GO:0005524,GO:0004672,GO:0035556,GO:0009190,GO:0006468	IPR011009,PF13458,IPR017441,IPR028082,IPR008271,PF07714,IPR000719,PF00069,IPR028081,IPR001054,IPR001245,IPR029787
GO:0006793	phosphorus metabolic process	BAESF_02613	C-3	Eukaryotic translation initiation factor 2alpha kinase UniRef50_L8HF97				GO:0005524,GO:0004672,GO:0006468	IPR008271,IPR011009,IPR000719,IPR017441
GO:0006793	phosphorus metabolic process	BAESF_03140	C-3	Protein kinase domain containing protein UniRef50_L8H9F6				GO:0007264,GO:0006468,GO:0005515,GO:0005524,GO:0004713,GO:0005525,GO:0004672	IPR008266,IPR020635,IPR003591,IPR001611,PF00069,PF13855,IPR017441,PF07714,IPR027417,PF08477,IPR032675,PF00536,PF13516,IPR013761,IPR011009,IPR020859,IPR001660,PF07647,IPR000719,IPR001245,PF12799,IPR013684
GO:0006793	phosphorus metabolic process	BAESF_03503	C-3	Phosphate ABC transporter, putative UniRef50_L8HDX0				GO:0035556,GO:0009190,GO:0006468,GO:0016849,GO:0005524,GO:0004672	IPR011009,IPR017441,IPR008271,PF07714,IPR000719,PF00211,PF00069,IPR001054,PF12849,IPR001245,IPR024370,IPR029787
GO:0006793	phosphorus metabolic process	BAESF_03515	C-3	Protein kinase domain containing protein UniRef50_L8GRA7				GO:0005515,GO:0005524,GO:0004713,GO:0005525,GO:0004672,GO:0007264,GO:0006468	IPR011009,IPR020859,IPR017441,PF07714,IPR020635,IPR027417,PF08477,IPR000719,IPR001611,PF13855,IPR032675,PF16095,PF00071,IPR001245,IPR032171,IPR013684
GO:0006793	phosphorus metabolic process	BAESF_03711	C-3	Aurora kinase UniRef50_L8HK05				GO:0005509,GO:0005524,GO:0004672,GO:0006468	IPR011009,IPR002048,IPR008271,PF07714,IPR000719,IPR018247,PF00069,PF13202,IPR011992
GO:0006793	phosphorus metabolic process	BAESF_03940	C-3	Serine/threonine kinase UniRef50_L8GGV8				GO:0009166,GO:0035556,GO:0009190,GO:0006468,GO:0016849,GO:0016787,GO:0005524,GO:0004672	IPR011009,IPR017441,IPR008271,PF07714,PF02872,IPR000719,PF00069,IPR001054,IPR029052,IPR001245,IPR008334,IPR029787
GO:0006793	phosphorus metabolic process	BAESF_04296	C-3	Protein kinase domain containing protein UniRef50_L8H3N0				GO:0016849,GO:0004672,GO:0005524,GO:0016787,GO:0009166,GO:0035556,GO:0009190,GO:0006468	IPR011009,IPR017441,IPR008271,PF07714,PF02872,IPR000719,PF00069,IPR001054,IPR006179,IPR029052,IPR001245,IPR008334,IPR029787
GO:0006793	phosphorus metabolic process	BAESF_04431	C-3	Protein kinase UniRef50_L8H712				GO:0005524,GO:0004672,GO:0006468	IPR011009,IPR008266,IPR017441,PF07714,IPR000719,PF00069,IPR001245
GO:0006793	phosphorus metabolic process	BAESF_04700	C-3	non-specific serine/threonine protein kinase UniRef50_L8H672				GO:0006468,GO:0004674,GO:0005524,GO:0004672	IPR011009,IPR008271,PF07714,IPR000719,PF00069,IPR000961
GO:0006793	phosphorus metabolic process	BAESF_05035	C-3	Serine/threonine protein kinase UniRef50_L8H920				GO:0016849,GO:0005524,GO:0004672,GO:0035556,GO:0009190,GO:0006468	IPR011009,IPR017441,IPR008271,PF07714,IPR000719,PF00211,PF00069,IPR001054,PF12849,IPR001245,IPR024370,IPR029787
GO:0006793	phosphorus metabolic process	BAESF_05049	C-3	Serine/threonine protein kinase UniRef50_L8H920				GO:0016849,GO:0005524,GO:0004672,GO:0035556,GO:0009190,GO:0006468	IPR011009,IPR017441,IPR008271,PF07714,IPR000719,PF00211,PF00069,IPR001054,PF12849,IPR001245,IPR024370,IPR029787
GO:0006793	phosphorus metabolic process	BAESF_05274	C-3	Ankyrin repeat containing serine/threonine kinase UniRef50_L8GEX5				GO:0005515,GO:0005524,GO:0004672,GO:0006468	IPR011009,IPR008271,PF07714,IPR020683,IPR000719,IPR002110,PF00069,PF00023,IPR001245,PF13606
GO:0006793	phosphorus metabolic process	BAESF_05306	C-3	Serine/threonine kinase UniRef50_L8GFF3				GO:0035556,GO:0009190,GO:0006468,GO:0016849,GO:0005524,GO:0004672	IPR011009,IPR017441,IPR013111,IPR008271,PF07714,IPR000719,PF00211,PF00069,IPR001054,PF12849,IPR001245,IPR024370,IPR029787,IPR013032,PF07974
GO:0006793	phosphorus metabolic process	BAESF_05313	C-3	Phosphate ABC transporter, putative UniRef50_L8HDX0				GO:0035556,GO:0009190,GO:0006468,GO:0016849,GO:0005524,GO:0004672	IPR011009,IPR017441,IPR008271,PF07714,IPR000719,PF00211,PF00069,IPR001054,PF12849,IPR001245,IPR024370,IPR029787,IPR013032
GO:0006793	phosphorus metabolic process	BAESF_05332	C-3	Tyrosine specific protein phosphatases domain-containing protein UniRef50_A0A9W8JYQ4				GO:0016791,GO:0004725,GO:0008138,GO:0006470,GO:0016311	IPR016130,IPR003595,IPR029021,IPR000387,IPR000340
GO:0006793	phosphorus metabolic process	BAESF_05622	C-3	Nucleoside diphosphate kinase UniRef50_W5S5I9				GO:0006228,GO:0006241,GO:0006165,GO:0006183,GO:0004550	IPR001564,PF00334
GO:0006793	phosphorus metabolic process	BAESF_05703	C-3	Ribose-phosphate pyrophosphokinase N-terminal domain-containing protein UniRef50_A0A2P6NAW1				GO:0009116,GO:0009165,GO:0004749,GO:0000287	IPR029057,IPR005946,PF13793,IPR000836,IPR029099
GO:0006793	phosphorus metabolic process	BAESF_05800	C-3	Serine/threonine protein kinase, putative (Fragment) UniRef50_L8H2J0				GO:0035556,GO:0009190,GO:0006468,GO:0016849,GO:0005524,GO:0004672	IPR011009,IPR017441,IPR013111,IPR008271,PF07714,IPR000719,PF00211,PF00069,IPR001054,IPR001245,IPR024370,IPR029787,IPR013032,PF07974
GO:0006793	phosphorus metabolic process	BAESF_05803	C-3	Phosphatidylinositol 3kinase UniRef50_L8GXT7				GO:0005515,GO:0016301,GO:0005488,GO:0048015,GO:0046854	IPR011009,PF00792,IPR000008,IPR018936,IPR016024,IPR000341,IPR000403,IPR015433,IPR011993,PF00794,IPR001849,IPR001263,IPR002420,PF00169,PF00454,IPR029071,PF00613
GO:0006793	phosphorus metabolic process	BAESF_06171	C-3	RNA recognition motif domain containing protein UniRef50_L8GWR7				GO:0004725,GO:0003676,GO:0016791,GO:0000166,GO:0016311	IPR000504,IPR016130,IPR012677,IPR026893,PF13350,IPR029021,IPR000387
GO:0006793	phosphorus metabolic process	BAESF_06659	C-3	Protein kinase domain containing protein UniRef50_L8HGU1				GO:0006468,GO:0004713,GO:0005524,GO:0004672	IPR008266,IPR011009,IPR001370,IPR017441,PF07714,IPR020635,IPR000719,PF00069,IPR001245
GO:0006793	phosphorus metabolic process	BAESF_06936	C-3	Phosphate ABC transporter, putative UniRef50_L8HDX0				GO:0035556,GO:0009190,GO:0006468,GO:0016849,GO:0005524,GO:0004672	IPR011009,IPR017441,IPR008271,PF07714,IPR000719,PF00211,PF00069,IPR001054,IPR001245,IPR029787
GO:0006793	phosphorus metabolic process	BAESF_06967	C-3	GAF domain containing serine/threonine kinase UniRef50_L8GNH5				GO:0005515,GO:0000155,GO:0005524,GO:0004672,GO:0007165,GO:0000160,GO:0006468	IPR011009,IPR003018,PF13191,PF01590,PF02518,PF07714,IPR027417,IPR000719,IPR003594,IPR003661,PF00069,PF00512,IPR005467,IPR001789,IPR029016
GO:0006793	phosphorus metabolic process	BAESF_07026	C-3	non-specific serine/threonine protein kinase UniRef50_L8H5M8				GO:0005524,GO:0004672,GO:0008138,GO:0006470,GO:0006468	IPR011009,PF00782,IPR008271,PF07714,IPR000719,PF00069,IPR020422,IPR029021,IPR000340
GO:0006793	phosphorus metabolic process	BAESF_07107	C-3	Phosphoinositide 3-kinase family, accessory domain (Pik domain) domain containing protein UniRef50_L8H2G4				GO:0016301,GO:0048015,GO:0046854	IPR015433,IPR018936,IPR011009,IPR000403
GO:0006793	phosphorus metabolic process	BAESF_07259	C-3	Multisensor hybrid histidine kinase UniRef50_L8GL34				GO:0016310,GO:0007165,GO:0000160,GO:0016772,GO:0000155	IPR013656,PF02518,PF00072,IPR029016,IPR003594,IPR003661,PF00512,IPR005467,IPR004358,PF08448,IPR000014,PF00989,IPR011006,IPR001789
GO:0006793	phosphorus metabolic process	BAESF_07260	C-3	Response regulator receiver domain containing protein UniRef50_L8H9G7				GO:0016310,GO:0007165,GO:0000160,GO:0016772,GO:0000155	IPR013656,PF02518,PF00072,IPR029016,IPR003594,IPR003661,PF00512,IPR005467,IPR004358,PF08448,IPR000014,PF00989,IPR011006,IPR001789
GO:0006793	phosphorus metabolic process	BAESF_07488	C-3	Response regulator receiver domain containing protein UniRef50_L8H9G7				GO:0016310,GO:0007165,GO:0000160,GO:0016772,GO:0000155	IPR013656,PF02518,PF00072,IPR029016,IPR003594,IPR003661,PF00512,IPR005467,IPR004358,PF08448,IPR000014,PF00989,IPR011006,IPR001789
GO:0006793	phosphorus metabolic process	BAESF_07577	C-3	Protein kinase domain containing protein UniRef50_L8GMR3				GO:0006468,GO:0004713,GO:0005524,GO:0004672	IPR008266,IPR011009,IPR017441,PF07714,IPR020635,IPR000719,PF00069,IPR001245
GO:0006793	phosphorus metabolic process	BAESF_07640	C-3	Tyrosine specific protein phosphatases domain-containing protein UniRef50_L8GFW2				GO:0004725,GO:0016791,GO:0016311	IPR016130,IPR000387,IPR029021,IPR003595
GO:0006793	phosphorus metabolic process	BAESF_07656	C-3	Protein kinase domain containing protein UniRef50_L8GFJ3				GO:0006468,GO:0005524,GO:0004672	IPR011009,IPR008266,IPR017441,PF07714,IPR000719,PF00069,IPR001245
GO:0006793	phosphorus metabolic process	BAESF_09298	C-3	Serine/threonine protein kinase UniRef50_L8H920				GO:0016849,GO:0005524,GO:0004672,GO:0035556,GO:0009190,GO:0006468	IPR011009,IPR017441,IPR008271,PF07714,IPR000719,PF00211,PF00069,IPR001054,PF12849,IPR001245,IPR024370,IPR029787,IPR013032
GO:0006793	phosphorus metabolic process	BAESF_09507	C-3	Protein kinase domain containing protein UniRef50_L8H625				GO:0005524,GO:0004672,GO:0006468	IPR011009,IPR017441,IPR008271,PF07714,IPR000719,PF00069
GO:0006793	phosphorus metabolic process	BAESF_09642	C-3	Serine/threonine protein kinase UniRef50_L8H920				GO:0035556,GO:0009190,GO:0006468,GO:0016849,GO:0005524,GO:0004672	IPR011009,IPR017441,IPR008271,PF07714,IPR000719,PF00211,PF00069,IPR001054,PF12849,IPR001245,IPR024370,IPR029787,IPR013032
GO:0006793	phosphorus metabolic process	BAESF_09671	C-3	Tyrosine serine phosphatase UniRef50_A0A5J4Y9K7				GO:0016311,GO:0004725,GO:0016791	IPR016130,PF03162,IPR026893,PF13350,IPR029021,IPR000387
GO:0006793	phosphorus metabolic process	BAESF_10016	C-3	histidine kinase UniRef50_A0A140K6B5				GO:0005515,GO:0016772,GO:0005524,GO:0000155,GO:0004672,GO:0016310,GO:0007165,GO:0000160,GO:0006468	PF00069,PF01590,PF07714,IPR027417,IPR003594,IPR003661,PF00512,IPR004358,IPR011006,PF13191,PF02518,IPR008271,PF00072,IPR029016,IPR011009,IPR003018,IPR000719,IPR005467,IPR001789
GO:0006793	phosphorus metabolic process	BAESF_10050	C-3	Phosphate ABC transporter, putative UniRef50_L8HDX0				GO:0006468,GO:0005524,GO:0004672	IPR011009,IPR008271,PF07714,IPR000719,PF00069,IPR001245
GO:0006793	phosphorus metabolic process	BAESF_10291	C-3	Tyrosine kinase, putative UniRef50_L8HG15				GO:0035556,GO:0006468,GO:0004713,GO:0005524,GO:0004672	IPR008266,IPR011009,IPR011991,IPR017441,PF07714,IPR020635,IPR000719,PF00069,PF00610,IPR001245,IPR000591
GO:0006793	phosphorus metabolic process	BAESF_10443	C-3	Serine/threonine protein kinase UniRef50_L8GLZ6				GO:0016849,GO:0005515,GO:0005524,GO:0004672,GO:0035556,GO:0009190,GO:0006468	IPR011009,IPR017441,IPR008271,PF07714,IPR000742,IPR000719,PF00211,PF00069,IPR001054,PF12849,IPR001245,IPR024370,IPR029787,IPR013032
GO:0006793	phosphorus metabolic process	BAESF_10600	C-3	Serine/threonine protein kinase UniRef50_L8GTJ0				GO:0035091,GO:0005524,GO:0004672,GO:0006468	IPR011009,PF00787,IPR017441,IPR008271,PF07714,IPR001683,IPR000719,PF00069,IPR001245
GO:0006793	phosphorus metabolic process	BAESF_11286	C-3	Serine/threonine kinase UniRef50_L8GSP9				GO:0035556,GO:0009190,GO:0006468,GO:0016849,GO:0005524,GO:0004672	IPR011009,IPR017441,IPR008271,PF07714,IPR000719,PF00069,IPR001054,PF12849,IPR001245,IPR024370,IPR029787
GO:0006793	phosphorus metabolic process	BAESF_11307	C-3	Protein kinase domain containing protein (Fragment) UniRef50_L8GZH3				GO:0035556,GO:0009190,GO:0006468,GO:0016849,GO:0005524,GO:0004672	IPR011009,IPR017441,IPR008271,PF07714,IPR000719,PF00211,PF00069,IPR001054,PF12849,IPR001245,IPR024370,IPR029787,IPR013032
GO:0006793	phosphorus metabolic process	BAESF_11326	C-3	Protein-tyrosine phosphatase domain containing protein UniRef50_L8GZM7				GO:0006470,GO:0016311,GO:0016791,GO:0004725	PF00102,IPR000242,IPR003595,IPR029021,IPR000387
GO:0006793	phosphorus metabolic process	BAESF_11530	C-3	Serine/threonine protein kinase, putative (Fragment) UniRef50_L8H2J0				GO:0035556,GO:0009190,GO:0006468,GO:0016849,GO:0005515,GO:0005524,GO:0004672	IPR011009,IPR017441,IPR008271,PF07714,IPR000742,IPR000719,PF00211,PF00069,IPR001054,IPR001245,IPR029787,IPR013032
GO:0006793	phosphorus metabolic process	BAESF_11992	C-3	Protein-tyrosine phosphatase domain containing protein UniRef50_L8GZM7				GO:0006470,GO:0016311,GO:0016791,GO:0004725	PF00102,IPR000242,IPR003595,IPR029021,IPR000387
GO:0006793	phosphorus metabolic process	BAESF_12246	C-3	Protein kinase domain containing protein UniRef50_L8H0M5				GO:0006468,GO:0005524,GO:0004672	IPR011009,IPR017441,PF07714,IPR000719,PF00069,IPR001245
GO:0006793	phosphorus metabolic process	BAESF_12563	C-3	Serine/threonine kinase UniRef50_L8GVP4				GO:0035556,GO:0009190,GO:0006468,GO:0016849,GO:0005524,GO:0004672	IPR011009,IPR017441,IPR008271,PF07714,IPR000719,PF00211,PF00069,IPR001054,PF12849,IPR001245,IPR024370,IPR029787
GO:0006793	phosphorus metabolic process	BAESF_13074	C-3	Dual specificity phosphatase, catalytic domain containing protein UniRef50_L8HE71				GO:0016791,GO:0004725,GO:0008138,GO:0006470,GO:0016311	PF00782,IPR024950,IPR016130,IPR020422,IPR029021,IPR000387,IPR000340
GO:0006793	phosphorus metabolic process	BAESF_13297	C-3	Serine/threonine-protein kinase sepA UniRef50_Q8T2I8				GO:0005488,GO:0005524,GO:0004672,GO:0006468	IPR011009,IPR011989,IPR017441,IPR008271,IPR016024,PF07714,IPR000719,PF00069
GO:0006793	phosphorus metabolic process	BAESF_13359	C-3	Ankyrin repeat-containing protein UniRef50_L8H5U9				GO:0005515,GO:0005524,GO:0004672,GO:0006468	IPR011009,PF13637,IPR017441,IPR008271,PF07714,IPR020683,IPR000719,IPR002110,PF12796,PF00069,PF00023,PF13857,PF13606
GO:0006793	phosphorus metabolic process	BAESF_13374	C-3	Dual specificity phosphatase, catalytic domain containing protein UniRef50_L8H8X5				GO:0016791,GO:0004725,GO:0008138,GO:0006470,GO:0016311	PF00782,IPR024950,IPR016130,IPR029006,IPR020422,IPR029021,IPR000387,IPR000340
GO:0006793	phosphorus metabolic process	BAESF_13673	C-3	non-specific serine/threonine protein kinase (Fragment) UniRef50_L8GTH0				GO:0005515,GO:0005524,GO:0004713,GO:0005525,GO:0004672,GO:0007264,GO:0006468	IPR001680,IPR020635,IPR001611,PF00400,PF13855,PF13637,IPR017441,IPR017986,PF07714,IPR027417,PF08477,IPR015943,IPR032675,PF00023,PF13857,PF16095,IPR011047,IPR032171,IPR011009,IPR020859,IPR020683,IPR000719,IPR002110,PF12796,PF00071,IPR001245,PF13606,IPR013684
GO:0006793	phosphorus metabolic process	BAESF_13705	C-3	Protein kinase domain containing protein UniRef50_L8GVT2				GO:0005524,GO:0004672,GO:0006468	IPR011009,IPR000980,IPR017441,IPR008271,PF07714,IPR000719,PF00069,PF00017,IPR001245
GO:0006793	phosphorus metabolic process	BAESF_14167	C-3	Guanylate cyclase domain-containing protein UniRef50_A0A6A5C591				GO:0006865,GO:0006468,GO:0005524,GO:0004672	IPR011009,PF13458,IPR017441,IPR028082,IPR008271,PF07714,PF01094,IPR000719,PF00069,IPR028081,IPR000709,IPR001245
GO:0006793	phosphorus metabolic process	BAESF_14422	C-3	non-specific serine/threonine protein kinase UniRef50_L8GKE2				GO:0006468,GO:0005524,GO:0004672	IPR011009,IPR020636,PF00069,IPR000719
GO:0006793	phosphorus metabolic process	BAESF_14630	C-3	Dual specificity phosphatase, catalytic domain containing protein UniRef50_L8HEF6				GO:0004725,GO:0016791,GO:0008138,GO:0006470,GO:0016311	IPR024950,PF00505,IPR016130,PF09011,IPR020422,IPR029021,IPR000387,IPR000340,IPR009071
GO:0006793	phosphorus metabolic process	BAESF_14795	C-3	Serine/threonine protein kinase UniRef50_L8H920				GO:0016849,GO:0005524,GO:0004672,GO:0035556,GO:0009190,GO:0006468	IPR011009,IPR017441,IPR008271,PF07714,IPR000719,PF00211,PF00069,IPR001054,PF12849,IPR001245,IPR024370,IPR029787
GO:0006793	phosphorus metabolic process	BAESF_14909	C-3	Tyrosine phosphatase UniRef50_L8HDF9				GO:0016791,GO:0004725,GO:0006470,GO:0016311	PF00102,IPR000242,IPR003595,IPR029021,IPR000387
GO:0006793	phosphorus metabolic process	BAESF_14938	C-3	Dual specificity protein kinase UniRef50_L8HDC3				GO:0005515,GO:0005524,GO:0004672,GO:0006468	IPR008266,IPR011009,IPR001660,IPR017441,PF07647,PF07714,IPR003877,PF00622,IPR000719,PF00069,IPR013761,PF00536,IPR001870,IPR001245,IPR013320
GO:0006793	phosphorus metabolic process	BAESF_15086	C-3	Phosphate ABC transporter, putative UniRef50_L8HDX0				GO:0016849,GO:0005524,GO:0004672,GO:0035556,GO:0009190,GO:0006468	IPR011009,IPR017441,IPR008271,PF07714,IPR000719,PF00211,PF00069,IPR001054,PF12849,IPR001245,IPR024370,IPR029787
GO:0006351	DNA-templated transcription	BAESF_01621	C-3		K18648	ANP32E; acidic leucine-rich nuclear phosphoprotein 32 family member E		GO:0003677,GO:0006355	IPR011991,IPR003150,PF02257
GO:0006351	DNA-templated transcription	BAESF_06144	C-3	BZIP transcription factor domain containing protein UniRef50_L8GXX9	K09054	ATF6A; cyclic AMP-dependent transcription factor ATF-6 alpha		GO:0003677,GO:0043565,GO:0003700,GO:0006355	IPR004827,IPR008917,PF00170,PF07716
GO:0006351	DNA-templated transcription	BAESF_12489	C-3	BZIP transcription factor domain containing protein UniRef50_L8GTV0	K09049	ATF6B, CREBL1; cyclic AMP-dependent transcription factor ATF-6 beta		GO:0003677,GO:0043565,GO:0003700,GO:0006355	IPR004827,PF00170,IPR008917,PF03131,PF07716
GO:0006351	DNA-templated transcription	BAESF_01557	C-3	TFIIB-type domain-containing protein UniRef50_L8GKF1	K15196	BRF1, GTF3B; transcription factor IIIB 90 kDa subunit		GO:0006384,GO:0006355,GO:0006352,GO:0000126,GO:0008270	IPR029529,IPR000812,IPR013763
GO:0006351	DNA-templated transcription	BAESF_08139	C-3		K25783	BZIP17_28_49; bZIP transcription factor 17/28/49		GO:0006355,GO:0043565,GO:0003700	IPR004827,PF00170,PF07716
GO:0006351	DNA-templated transcription	BAESF_05085	C-3	Cyclin, Nterminal domain containing protein UniRef50_L8GF40	K15188	CCNT; cyclin T		GO:0006355,GO:0000079,GO:0019901,GO:0005634	PF02984,IPR004367,IPR015429,IPR006671,PF00134,IPR013763
GO:0006351	DNA-templated transcription	BAESF_02555	C-3	RNA helicase UniRef50_L8GHC7	K16543	CEP89; centrosomal protein CEP89		GO:0005634,GO:0008270,GO:0000981,GO:0006355	IPR001138,IPR000014
GO:0006351	DNA-templated transcription	BAESF_07101	C-3	RFX DNAbinding domain containing protein UniRef50_L8H5G4	K00747	CHPF; chondroitin polymerizing factor [EC:2.4.1.175 2.4.1.226]		GO:0003677,GO:0009055,GO:0020037,GO:0006355	IPR009056,IPR011991,IPR003150,PF02257
GO:0006351	DNA-templated transcription	BAESF_05885	C-3	Homeobox domain containing protein UniRef50_L8GXK9	K24896	DUX; double homeobox protein		GO:0003677,GO:0043565,GO:0006355	IPR001356,PF00046,IPR017970,IPR009057
GO:0006351	DNA-templated transcription	BAESF_07272	C-3	Transcription factor e2f domain containing protein UniRef50_L8HBK9	K06620	E2F3; transcription factor E2F3		GO:0006355,GO:0005667,GO:0046983,GO:0003700	IPR011991,IPR015633,PF02319,IPR003316,PF16421,IPR032198
GO:0006351	DNA-templated transcription	BAESF_07105	C-3	RFX DNAbinding domain containing protein UniRef50_L8H5G1	K01223	E3.2.1.86B, bglA; 6-phospho-beta-glucosidase [EC:3.2.1.86]		GO:0003677,GO:0006355	IPR011991,IPR003150,PF02257
GO:0006351	DNA-templated transcription	BAESF_06857	C-3	TFIIE alpha subunit UniRef50_L8HGD3	K10843	ERCC3, XPB; DNA excision repair protein ERCC-3 [EC:5.6.2.4]		GO:0004003,GO:0003677,GO:0005524,GO:0016787,GO:0006367,GO:0006289	IPR006935,IPR001650,IPR003166,IPR014001,IPR027417,PF16203,IPR001161,PF00271,IPR032438,PF04851
GO:0006351	DNA-templated transcription	BAESF_05433	C-3		K17894	GATA2; GATA-binding protein 2		GO:0008270,GO:0005488,GO:0043565,GO:0003700,GO:0006355	IPR013088,IPR000679,IPR013083,IPR016024
GO:0006351	DNA-templated transcription	BAESF_08824	C-3	GATA zinc finger domain containing protein UniRef50_L8HC44	K09183	GATA4; GATA-binding protein 4		GO:0008270,GO:0043565,GO:0003700,GO:0006355	IPR013088,IPR000679,PF00320
GO:0006351	DNA-templated transcription	BAESF_03735	C-3	GATA zinc finger domain containing protein UniRef50_L8GPF8	K09184	GATAF; GATA-binding protein, other eukaryote		GO:0008270,GO:0043565,GO:0003700,GO:0006355	IPR013088,IPR000679,PF00320
GO:0006351	DNA-templated transcription	BAESF_09896	C-3	GATA zinc finger domain containing protein UniRef50_L8HK85	K09184	GATAF; GATA-binding protein, other eukaryote		GO:0008270,GO:0043565,GO:0003700,GO:0006355	IPR013088,IPR000679,PF00320
GO:0006351	DNA-templated transcription	BAESF_02027	C-3	Uncharacterized protein UniRef50_L8H6B9	K00799	GST, gst; glutathione S-transferase [EC:2.5.1.18]		GO:0006355,GO:0003677	IPR011991,IPR003150,PF02257
GO:0006351	DNA-templated transcription	BAESF_01859	C-3	Zinc finger, c2h2 type domain containing protein UniRef50_L8GL87	K09228	KRAB; KRAB domain-containing zinc finger protein		GO:0003676,GO:0046872	PF00096,IPR013087,IPR015880,IPR007087
GO:0006351	DNA-templated transcription	BAESF_12281	C-3	Homeobox domain containing protein UniRef50_L8HB27	K09372	LHX1; LIM homeobox protein 1		GO:0003677,GO:0043565,GO:0006355	IPR009057,IPR001356,PF00046,IPR000047,IPR017970,PF05920
GO:0006351	DNA-templated transcription	BAESF_01187	C-3	Repressor of RNA polymerase III transcription UniRef50_L8HFX0	K25817	MAF1; repressor of RNA polymerase III transcription MAF1		GO:0016480	IPR015257,PF09174
GO:0006351	DNA-templated transcription	BAESF_15059	C-3	Uncharacterized protein UniRef50_L8H6P0	K12561	MARCKS; myristoylated alanine-rich C-kinase substrate		GO:0006355,GO:0003677	IPR011991,IPR003150,PF02257
GO:0006351	DNA-templated transcription	BAESF_05621	C-3	UniRef50_UPI0006449F37	K15156	MED14, RGR1; mediator of RNA polymerase II transcription subunit 14		GO:0016592,GO:0001104,GO:0006357	PF08638,IPR013947
GO:0006351	DNA-templated transcription	BAESF_04606	C-3	Mediator of RNA polymerase II transcription subunit 4 UniRef50_L8H5U5	K15146	MED4; mediator of RNA polymerase II transcription subunit 4		GO:0006357,GO:0016592,GO:0001104	PF10018,IPR019258
GO:0006351	DNA-templated transcription	BAESF_01258	C-3	Transcription mediator subunit med12 protein UniRef50_L8HH02	K17433	MRPL52; large subunit ribosomal protein L52		GO:0001104,GO:0016592,GO:0006357	PF09497,IPR021990,IPR019035
GO:0006351	DNA-templated transcription	BAESF_04860	C-3	Transcription factor protein UniRef50_A0A0L0DB85	K12236	NFX1; transcriptional repressor NF-X1		GO:0005515,GO:0008270,GO:0003676,GO:0003700,GO:0000166,GO:0005634,GO:0006355	IPR001876,PF01424,IPR001374,IPR000967,IPR012677,IPR019786,PF01422,IPR019787,IPR034078
GO:0006351	DNA-templated transcription	BAESF_00223	C-3	NFX1 type zinc finger domain containing protein UniRef50_L8HBT2	K15683	NFXL1, OZFP; NF-X1-type zinc finger protein NFXL1		GO:0006355,GO:0008270,GO:0005515,GO:0003700,GO:0005634	IPR019787,IPR000967,IPR034078,PF01422
GO:0006351	DNA-templated transcription	BAESF_14704	C-3	Nuclear transcription factor Y subunit UniRef50_L8HE26	K08064	NFYA, HAP2; nuclear transcription factor Y, alpha		GO:0006355,GO:0003700	PF02045,IPR001289
GO:0006351	DNA-templated transcription	BAESF_07989	C-3	Histone acetyltransferase GCN5 (Fragment) UniRef50_L8GSZ1	K06062	PCAF, KAT2, GCN5; histone acetyltransferase [EC:2.3.1.48]		GO:0004402,GO:0008080,GO:0005515,GO:0006355,GO:0005634	IPR018359,PF06466,IPR009464,IPR000182,PF00583,IPR001487,PF00439,IPR016181
GO:0006351	DNA-templated transcription	BAESF_08210	C-3	Homeobox domain containing protein UniRef50_L8GGA5	K04686	PITX2; paired-like homeodomain transcription factor 2		GO:0003677,GO:0043565,GO:0006355	IPR001356,PF00046,IPR017970,IPR009057
GO:0006351	DNA-templated transcription	BAESF_08224	C-3	Homeobox domain containing protein UniRef50_L8GGA5	K04686	PITX2; paired-like homeodomain transcription factor 2		GO:0003677,GO:0043565,GO:0006355	IPR001356,PF00046,IPR017970,IPR009057
GO:0006351	DNA-templated transcription	BAESF_03955	C-3	DNA-directed RNA polymerase UniRef50_L8GGB1	K10908	POLRMT, RPO41; DNA-directed RNA polymerase, mitochondrial [EC:2.7.7.6]		GO:0003677,GO:0003899,GO:0006351	IPR002092,IPR024075,PF14700,PF00940,IPR029262
GO:0006351	DNA-templated transcription	BAESF_13145	C-3	Serine/threonineprotein kinase SNF1-like protein UniRef50_L8HDL9	K07198	PRKAA, AMPK; 5'-AMP-activated protein kinase, catalytic alpha subunit [EC:2.7.11.31]		GO:0005524,GO:0004672,GO:0006355,GO:0006468	IPR011009,IPR015940,IPR008271,PF07714,PF14531,IPR000719,PF00069,IPR013767,PF13426,IPR000014,PF00989,PF01163
GO:0006351	DNA-templated transcription	BAESF_01300	C-3	RFX DNAbinding domain containing protein UniRef50_L8HAD4	K09173	RFX1_2_3; regulatory factor X 1/2/3		GO:0003677,GO:0006355	IPR011991,IPR003150,PF02257
GO:0006351	DNA-templated transcription	BAESF_13976	C-3	RFX-type winged-helix domain-containing protein UniRef50_L8HK41	K09173	RFX1_2_3; regulatory factor X 1/2/3		GO:0006355,GO:0003677	IPR011991,IPR003150,PF02257
GO:0006351	DNA-templated transcription	BAESF_14997	C-3	RFX DNAbinding domain containing protein UniRef50_L8H8T8	K09173	RFX1_2_3; regulatory factor X 1/2/3		GO:0006355,GO:0003677	IPR011991,IPR003150,PF02257
GO:0006351	DNA-templated transcription	BAESF_01281	C-3	RFX DNAbinding domain containing protein UniRef50_L8HJC7	K09173|K12869	RFX1_2_3; regulatory factor X 1/2/3|CRN, CRNKL1, CLF1, SYF3; crooked neck		GO:0003677,GO:0006355	IPR011991,IPR003150,PF02257
GO:0006351	DNA-templated transcription	BAESF_01622	C-3	RFX-type winged-helix domain-containing protein UniRef50_L8GIP9	K09174	RFX4; regulatory factor X 4		GO:0003677,GO:0006355	IPR011991,IPR003150,PF02257
GO:0006351	DNA-templated transcription	BAESF_03891	C-3	RFX DNAbinding domain containing protein UniRef50_L8GXJ0	K09174	RFX4; regulatory factor X 4		GO:0003677,GO:0006355	IPR011991,IPR003150,PF02257
GO:0006351	DNA-templated transcription	BAESF_07093	C-3	RFX DNAbinding domain containing protein UniRef50_L8H3B6	K09174	RFX4; regulatory factor X 4		GO:0003677,GO:0006355	IPR011991,IPR003150,PF02257
GO:0006351	DNA-templated transcription	BAESF_12780	C-3	RFX-type winged-helix domain-containing protein UniRef50_L8H9K1	K09175	RFX7; DNA-binding protein RFX7		GO:0003677,GO:0006355	IPR011991,IPR003150,PF02257
GO:0006351	DNA-templated transcription	BAESF_13974	C-3		K09175	RFX7; DNA-binding protein RFX7		GO:0006355,GO:0003677	IPR011991,IPR003150,PF02257
GO:0006351	DNA-templated transcription	BAESF_14017	C-3		K09175	RFX7; DNA-binding protein RFX7		GO:0006355,GO:0003677	PF03288,IPR011991,IPR003150,PF02257
GO:0006351	DNA-templated transcription	BAESF_15058	C-3	RFX DNA-binding domain containing protein UniRef50_L8H6F5	K09175	RFX7; DNA-binding protein RFX7		GO:0006355,GO:0003677	IPR011991,IPR003150,PF02257
GO:0006351	DNA-templated transcription	BAESF_15171	C-3	DNA-directed RNA polymerase subunit UniRef50_L8GTL5	K02999	RPA1, POLR1A; DNA-directed RNA polymerase I subunit RPA1 [EC:2.7.7.6]		GO:0006351,GO:0008270,GO:0003677,GO:0003899,GO:0005634	IPR007066,IPR000722,IPR015699,PF05000,PF04983,IPR007080,PF04997,PF04998,IPR006592,IPR007081,IPR007083,PF00623
GO:0006351	DNA-templated transcription	BAESF_12798	C-3	DNA-directed RNA polymerase subunit beta UniRef50_A0A8H7W1G8	K03002	RPA2, POLR1B; DNA-directed RNA polymerase I subunit RPA2 [EC:2.7.7.6]		GO:0032549,GO:0003677,GO:0003899,GO:0006351,GO:0005634	IPR007121,IPR007641,PF04560,IPR007645,PF04563,PF06883,IPR009674,IPR007120,PF04565,IPR007644,PF00562,PF04561,IPR014724,IPR015712,IPR007642
GO:0006351	DNA-templated transcription	BAESF_02471	C-3	Ultraviolet-B receptor UVR8 UniRef50_A0A2P6TTL8	K03013	RPABC1, RPB5, POLR2E; DNA-directed RNA polymerases I, II, and III subunit RPABC1		GO:0003677,GO:0003899,GO:0006351,GO:0005634	IPR000783,IPR005571,IPR014381,IPR020609,PF03871,PF01191
GO:0006351	DNA-templated transcription	BAESF_14175	C-3	DNA-directed RNA polymerases I, II, and III subunit RPABC4 UniRef50_H2XTG7	K03009	RPABC4, RPB12, POLR2K; DNA-directed RNA polymerases I, II, and III subunit RPABC4		GO:0003677,GO:0003899,GO:0006351	PF03604,IPR029040,IPR006591
GO:0006351	DNA-templated transcription	BAESF_07668	C-3	DNA-directed RNA polymerase subunit (Fragment) UniRef50_O00820	K03006	RPB1, POLR2A; DNA-directed RNA polymerase II subunit RPB1 [EC:2.7.7.6]	DNA-directed RNA polymerase II subunit RPB1	GO:0006366,GO:0006351,GO:0003677,GO:0003899,GO:0005665	PF04992,IPR007075,IPR007066,IPR000722,PF05000,PF04983,IPR007080,PF04997,PF04990,PF04998,IPR006592,IPR007081,IPR007073,IPR007083,IPR000684,PF00623
GO:0006351	DNA-templated transcription	BAESF_04471	C-3	DNA-directed RNA polymerase II family protein UniRef50_L8H6X7	K03017	RPB9, POLR2I; DNA-directed RNA polymerase II subunit RPB9		GO:0008270,GO:0003676,GO:0006379,GO:0006351	IPR034012,PF01096,IPR001222,PF02150,IPR001529
GO:0006351	DNA-templated transcription	BAESF_08756	C-3	DNA-directed RNA polymerase subunit UniRef50_A0A1L2FUP2	K03018	RPC1, POLR3A; DNA-directed RNA polymerase III subunit RPC1 [EC:2.7.7.6]		GO:0003677,GO:0003899,GO:0006351	IPR000722,IPR007066,PF05000,PF04983,IPR007080,PF04997,PF04998,IPR006592,IPR007081,IPR007083,PF00623
GO:0006351	DNA-templated transcription	BAESF_09888	C-3	RNA polymerase III RPC4 protein (Fragment) UniRef50_L8HK79	K03026	RPC4, POLR3D; DNA-directed RNA polymerase III subunit RPC4		GO:0003677,GO:0003899,GO:0006383,GO:0005666	IPR007811,PF05132
GO:0006351	DNA-templated transcription	BAESF_01363	C-3	DNA-directed RNA polymerase III subunit RPC6 UniRef50_L8H8X0	K03025	RPC6, POLR3F; DNA-directed RNA polymerase III subunit RPC6		GO:0005666,GO:0006359,GO:0003899	PF05158,IPR011991,IPR016049,IPR007832
GO:0006351	DNA-templated transcription	BAESF_03231	C-3	DNA-directed RNA polymerase III subunit RPC8 UniRef50_A0A067R5A3	K03022	RPC8, POLR3H; DNA-directed RNA polymerase III subunit RPC8		GO:0003676,GO:0003899,GO:0006351	IPR005576,PF08292,IPR013238,PF03876,PF00575,IPR003029,IPR012340
GO:0006351	DNA-templated transcription	BAESF_13100	C-3	Protein kinase domain containing protein UniRef50_L8GWJ8	K19008	SIK1; serine/threonine-protein kinase SIK1 [EC:2.7.11.1]		GO:0005524,GO:0004672,GO:0006355,GO:0006468	IPR011009,IPR017441,IPR008271,PF07714,PF14531,PF13188,IPR000719,PF00069,IPR013767,PF13426,PF06293,IPR000014,PF00989
GO:0006351	DNA-templated transcription	BAESF_10678	C-3	SNF2-related domain-containing protein UniRef50_F4Q2H2	K14439	SMARCAD1; SWI/SNF-related matrix-associated actin-dependent regulator of chromatin subfamily A containing DEAD/H box 1 [EC:5.6.2.-]		GO:0016887,GO:0005524,GO:0006281,GO:0006338,GO:0006351,GO:0031011,GO:0005634	IPR001650,IPR031047,IPR014001,IPR027417,PF00176,IPR000330,PF00271
GO:0006351	DNA-templated transcription	BAESF_11703	C-3	Signal transducer and activator of transcription UniRef50_L8GN02	K11224	STAT5B; signal transducer and activator of transcription 5B		GO:0003677,GO:0004871,GO:0003700,GO:0006355,GO:0007165,GO:0005634	IPR001217,IPR000980,IPR011539,PF18214,PF17901,PF00017,IPR015347,IPR008967,IPR015988,IPR011992,PF09267
GO:0006351	DNA-templated transcription	BAESF_10562	C-3	UniRef50_UPI000644E6DC	K11786	STH1_SNF2; ATP-dependent helicase STH1/SNF2 [EC:5.6.2.-]		GO:0005515,GO:0042393,GO:0005524,GO:0005634,GO:0006355	IPR001650,IPR014001,IPR029295,IPR027417,IPR000330,PF07529,IPR014012,PF08880,PF00176,IPR001487,PF00439,PF00271,IPR014978,PF04851,PF14619
GO:0006351	DNA-templated transcription	BAESF_00436	C-3	Transcription elongation factor SII, hS-II-T1 isoform 8, putative UniRef50_L8HIK4	K03145	TFIIS; transcription elongation factor S-II		GO:0008270,GO:0003676,GO:0032784,GO:0006351,GO:0006357,GO:0006355,GO:0005634	IPR016492,IPR003617,PF08711,IPR017923,PF01096,IPR001222,IPR006289,PF07500,IPR003618
GO:0006351	DNA-templated transcription	BAESF_04839	C-3	Activating signal cointegrator protein UniRef50_L8HGP3	K23398	TRIP4; activating signal cointegrator 1		GO:0008270,GO:0006355,GO:0005634	IPR009349,PF06221
GO:0006351	DNA-templated transcription	BAESF_02287	C-3	Homeobox domain containing protein UniRef50_L8HCI5	K09328	UNC4; homeobox protein Unc-4		GO:0003677,GO:0043565,GO:0006355	IPR001356,PF00046,IPR017970,IPR009057
GO:0006351	DNA-templated transcription	BAESF_01080	C-3	YEATS family protein UniRef50_L8HD99	K11341	YEATS4, GAS41, YAF9; YEATS domain-containing protein 4		GO:0006355	PF03366,IPR005033
GO:0006351	DNA-templated transcription	BAESF_01373	C-3	Homeobox domain containing protein UniRef50_L8HA67	K12411	YOX1, YHP1; homeobox protein YOX1/YHP1		GO:0003677,GO:0043565,GO:0006355	IPR009057,IPR001356,PF00046,IPR017970,PF05920
GO:0006351	DNA-templated transcription	BAESF_00270	C-3	Uncharacterized protein UniRef50_L8GRM1				GO:0006355,GO:0008270,GO:0000981,GO:0005634	IPR001138,PF00172
GO:0006351	DNA-templated transcription	BAESF_00552	C-3	WRKY DNA-binding domain containing protein UniRef50_L8HLM9				GO:0003676,GO:0043565,GO:0003700,GO:0046872,GO:0006355	PF03106,IPR007087,PF00096,IPR003657,IPR015880,IPR013087
GO:0006351	DNA-templated transcription	BAESF_01736	C-3	Fungal Zn(2)-Cys(6) binuclear cluster domain containing protein UniRef50_L8GJA3				GO:0005634,GO:0008270,GO:0000981,GO:0006355	IPR001138,IPR000014,PF00172
GO:0006351	DNA-templated transcription	BAESF_02582	C-3	Fungal Zn(2)-Cys(6) binuclear cluster domain containing protein UniRef50_L8HLU8				GO:0005634,GO:0008270,GO:0000981,GO:0006355	IPR001138,IPR000014,PF00172
GO:0006351	DNA-templated transcription	BAESF_02584	C-3	PAS domain-containing protein UniRef50_L8HKA1				GO:0005634,GO:0008270,GO:0000981,GO:0006355	IPR013767,PF13426,IPR001138,IPR000014,PF00989
GO:0006351	DNA-templated transcription	BAESF_02588	C-3	Zn(2)-C6 fungal-type domain-containing protein UniRef50_L8HF39				GO:0005634,GO:0008270,GO:0000981,GO:0006355	IPR001138,IPR000014
GO:0006351	DNA-templated transcription	BAESF_02612	C-3	PAS domain-containing protein UniRef50_L8HEA3				GO:0008270,GO:0000981,GO:0006355,GO:0005634	IPR001138,IPR000014,PF00172
GO:0006351	DNA-templated transcription	BAESF_02688	C-3	AT hook motif domain containing protein UniRef50_L8H2U7				GO:0008270,GO:0000981,GO:0006355,GO:0005634	IPR001138,IPR000014
GO:0006351	DNA-templated transcription	BAESF_03001	C-3	FAD dependent oxidoreductase domain containing protein UniRef50_L8GE50				GO:0018024,GO:0016491,GO:0005515,GO:0003677,GO:0006355,GO:0034968,GO:0055114,GO:0005694	PF08236,IPR011991,IPR009057,IPR007526,IPR023753,PF13450,IPR013257,PF04433,IPR002937
GO:0006351	DNA-templated transcription	BAESF_03809	C-3	Fungal Zn(2)-Cys(6) binuclear cluster domain containing protein UniRef50_L8GPB9				GO:0008270,GO:0000981,GO:0005634,GO:0006355	IPR001138,PF00172
GO:0006351	DNA-templated transcription	BAESF_04008	C-3	Signal transducer and activator of transcription UniRef50_L8GXQ7				GO:0003677,GO:0004871,GO:0003700,GO:0006355,GO:0007165,GO:0005634	IPR001217,IPR000980,PF18214,PF17901,IPR011992,PF00017,IPR015347,IPR008967,IPR015988,IPR011539,PF09267
GO:0006351	DNA-templated transcription	BAESF_04393	C-3	Homeobox domain containing protein UniRef50_L8H3F0				GO:0003677,GO:0043565,GO:0006355	IPR009057,IPR001356,PF00046,IPR017970,PF05920
GO:0006351	DNA-templated transcription	BAESF_04784	C-3	Fungal Zn(2)-Cys(6) binuclear cluster domain containing protein UniRef50_L8HHM7				GO:0008270,GO:0000981,GO:0005634,GO:0006355	IPR001138,PF00172
GO:0006351	DNA-templated transcription	BAESF_04968	C-3	Homeobox domain containing protein UniRef50_L8H2R6				GO:0003677,GO:0043565,GO:0006355	IPR001356,PF00046,IPR017970,IPR009057
GO:0006351	DNA-templated transcription	BAESF_05819	C-3	GATA zinc finger domain containing protein (Fragment) UniRef50_L8GXM6				GO:0008270,GO:0043565,GO:0003700,GO:0006355	IPR013088,IPR000679,PF00320
GO:0006351	DNA-templated transcription	BAESF_06426	C-3	BZIP transcription factor domain containing protein UniRef50_L8GVB0				GO:0003677,GO:0043565,GO:0003700,GO:0006355,GO:0005634	IPR004827,IPR001630,PF00170,PF07716
GO:0006351	DNA-templated transcription	BAESF_06931	C-3	GATA zinc finger domain containing protein UniRef50_L8GLX1				GO:0008270,GO:0043565,GO:0003700,GO:0006355	IPR013088,IPR000679,PF00320
GO:0006351	DNA-templated transcription	BAESF_07223	C-3	Fungal Zn(2)-Cys(6) binuclear cluster domain containing protein UniRef50_L8HF21				GO:0008270,GO:0000981,GO:0006355,GO:0005634	IPR001138,IPR000014,PF00172
GO:0006351	DNA-templated transcription	BAESF_09656	C-3					GO:0008270,GO:0043565,GO:0003700,GO:0006355	IPR013088,IPR000679,PF00320
GO:0006351	DNA-templated transcription	BAESF_09997	C-3	NFX1-type zinc finger-containing protein 1-like UniRef50_A0A9J7N6F9				GO:0008270,GO:0003700,GO:0006355,GO:0005634	PF13087,IPR000967,IPR027417,PF13086,PF13245
GO:0006351	DNA-templated transcription	BAESF_10333	C-3	RFX DNA-binding domain containing protein UniRef50_L8GEG4				GO:0006355,GO:0003677	IPR011991,IPR003150,PF02257
GO:0006351	DNA-templated transcription	BAESF_10675	C-3	RNA helicase UniRef50_L8GHC7				GO:0006355,GO:0005634,GO:0008270,GO:0000981	IPR001138,IPR000014
GO:0006351	DNA-templated transcription	BAESF_12719	C-3					GO:0008270,GO:0043565,GO:0003700,GO:0006355	PF03457,IPR000679,PF00320,IPR013088,IPR005114
GO:0006351	DNA-templated transcription	BAESF_13302	C-3	GATA zinc finger domain containing protein UniRef50_L8GTZ2				GO:0008270,GO:0043565,GO:0003700,GO:0006355	IPR013088,IPR000679,PF00320
GO:0006351	DNA-templated transcription	BAESF_15084	C-3	RFX DNAbinding domain containing protein UniRef50_L8GUI4				GO:0006355,GO:0003677	IPR011991,IPR003150,PF02257
GO:1903506	regulation of nucleic acid-templated transcription	BAESF_01621	C-3		K18648	ANP32E; acidic leucine-rich nuclear phosphoprotein 32 family member E		GO:0003677,GO:0006355	IPR011991,IPR003150,PF02257
GO:1903506	regulation of nucleic acid-templated transcription	BAESF_06144	C-3	BZIP transcription factor domain containing protein UniRef50_L8GXX9	K09054	ATF6A; cyclic AMP-dependent transcription factor ATF-6 alpha		GO:0003677,GO:0043565,GO:0003700,GO:0006355	IPR004827,IPR008917,PF00170,PF07716
GO:1903506	regulation of nucleic acid-templated transcription	BAESF_12489	C-3	BZIP transcription factor domain containing protein UniRef50_L8GTV0	K09049	ATF6B, CREBL1; cyclic AMP-dependent transcription factor ATF-6 beta		GO:0003677,GO:0043565,GO:0003700,GO:0006355	IPR004827,PF00170,IPR008917,PF03131,PF07716
GO:1903506	regulation of nucleic acid-templated transcription	BAESF_01557	C-3	TFIIB-type domain-containing protein UniRef50_L8GKF1	K15196	BRF1, GTF3B; transcription factor IIIB 90 kDa subunit		GO:0006384,GO:0006355,GO:0006352,GO:0000126,GO:0008270	IPR029529,IPR000812,IPR013763
GO:1903506	regulation of nucleic acid-templated transcription	BAESF_08139	C-3		K25783	BZIP17_28_49; bZIP transcription factor 17/28/49		GO:0006355,GO:0043565,GO:0003700	IPR004827,PF00170,PF07716
GO:1903506	regulation of nucleic acid-templated transcription	BAESF_05085	C-3	Cyclin, Nterminal domain containing protein UniRef50_L8GF40	K15188	CCNT; cyclin T		GO:0006355,GO:0000079,GO:0019901,GO:0005634	PF02984,IPR004367,IPR015429,IPR006671,PF00134,IPR013763
GO:1903506	regulation of nucleic acid-templated transcription	BAESF_02555	C-3	RNA helicase UniRef50_L8GHC7	K16543	CEP89; centrosomal protein CEP89		GO:0005634,GO:0008270,GO:0000981,GO:0006355	IPR001138,IPR000014
GO:1903506	regulation of nucleic acid-templated transcription	BAESF_07101	C-3	RFX DNAbinding domain containing protein UniRef50_L8H5G4	K00747	CHPF; chondroitin polymerizing factor [EC:2.4.1.175 2.4.1.226]		GO:0003677,GO:0009055,GO:0020037,GO:0006355	IPR009056,IPR011991,IPR003150,PF02257
GO:1903506	regulation of nucleic acid-templated transcription	BAESF_05885	C-3	Homeobox domain containing protein UniRef50_L8GXK9	K24896	DUX; double homeobox protein		GO:0003677,GO:0043565,GO:0006355	IPR001356,PF00046,IPR017970,IPR009057
GO:1903506	regulation of nucleic acid-templated transcription	BAESF_07272	C-3	Transcription factor e2f domain containing protein UniRef50_L8HBK9	K06620	E2F3; transcription factor E2F3		GO:0006355,GO:0005667,GO:0046983,GO:0003700	IPR011991,IPR015633,PF02319,IPR003316,PF16421,IPR032198
GO:1903506	regulation of nucleic acid-templated transcription	BAESF_07105	C-3	RFX DNAbinding domain containing protein UniRef50_L8H5G1	K01223	E3.2.1.86B, bglA; 6-phospho-beta-glucosidase [EC:3.2.1.86]		GO:0003677,GO:0006355	IPR011991,IPR003150,PF02257
GO:1903506	regulation of nucleic acid-templated transcription	BAESF_05433	C-3		K17894	GATA2; GATA-binding protein 2		GO:0008270,GO:0005488,GO:0043565,GO:0003700,GO:0006355	IPR013088,IPR000679,IPR013083,IPR016024
GO:1903506	regulation of nucleic acid-templated transcription	BAESF_08824	C-3	GATA zinc finger domain containing protein UniRef50_L8HC44	K09183	GATA4; GATA-binding protein 4		GO:0008270,GO:0043565,GO:0003700,GO:0006355	IPR013088,IPR000679,PF00320
GO:1903506	regulation of nucleic acid-templated transcription	BAESF_03735	C-3	GATA zinc finger domain containing protein UniRef50_L8GPF8	K09184	GATAF; GATA-binding protein, other eukaryote		GO:0008270,GO:0043565,GO:0003700,GO:0006355	IPR013088,IPR000679,PF00320
GO:1903506	regulation of nucleic acid-templated transcription	BAESF_09896	C-3	GATA zinc finger domain containing protein UniRef50_L8HK85	K09184	GATAF; GATA-binding protein, other eukaryote		GO:0008270,GO:0043565,GO:0003700,GO:0006355	IPR013088,IPR000679,PF00320
GO:1903506	regulation of nucleic acid-templated transcription	BAESF_02027	C-3	Uncharacterized protein UniRef50_L8H6B9	K00799	GST, gst; glutathione S-transferase [EC:2.5.1.18]		GO:0006355,GO:0003677	IPR011991,IPR003150,PF02257
GO:1903506	regulation of nucleic acid-templated transcription	BAESF_12281	C-3	Homeobox domain containing protein UniRef50_L8HB27	K09372	LHX1; LIM homeobox protein 1		GO:0003677,GO:0043565,GO:0006355	IPR009057,IPR001356,PF00046,IPR000047,IPR017970,PF05920
GO:1903506	regulation of nucleic acid-templated transcription	BAESF_01187	C-3	Repressor of RNA polymerase III transcription UniRef50_L8HFX0	K25817	MAF1; repressor of RNA polymerase III transcription MAF1		GO:0016480	IPR015257,PF09174
GO:1903506	regulation of nucleic acid-templated transcription	BAESF_15059	C-3	Uncharacterized protein UniRef50_L8H6P0	K12561	MARCKS; myristoylated alanine-rich C-kinase substrate		GO:0006355,GO:0003677	IPR011991,IPR003150,PF02257
GO:1903506	regulation of nucleic acid-templated transcription	BAESF_05621	C-3	UniRef50_UPI0006449F37	K15156	MED14, RGR1; mediator of RNA polymerase II transcription subunit 14		GO:0016592,GO:0001104,GO:0006357	PF08638,IPR013947
GO:1903506	regulation of nucleic acid-templated transcription	BAESF_04606	C-3	Mediator of RNA polymerase II transcription subunit 4 UniRef50_L8H5U5	K15146	MED4; mediator of RNA polymerase II transcription subunit 4		GO:0006357,GO:0016592,GO:0001104	PF10018,IPR019258
GO:1903506	regulation of nucleic acid-templated transcription	BAESF_01258	C-3	Transcription mediator subunit med12 protein UniRef50_L8HH02	K17433	MRPL52; large subunit ribosomal protein L52		GO:0001104,GO:0016592,GO:0006357	PF09497,IPR021990,IPR019035
GO:1903506	regulation of nucleic acid-templated transcription	BAESF_04860	C-3	Transcription factor protein UniRef50_A0A0L0DB85	K12236	NFX1; transcriptional repressor NF-X1		GO:0005515,GO:0008270,GO:0003676,GO:0003700,GO:0000166,GO:0005634,GO:0006355	IPR001876,PF01424,IPR001374,IPR000967,IPR012677,IPR019786,PF01422,IPR019787,IPR034078
GO:1903506	regulation of nucleic acid-templated transcription	BAESF_00223	C-3	NFX1 type zinc finger domain containing protein UniRef50_L8HBT2	K15683	NFXL1, OZFP; NF-X1-type zinc finger protein NFXL1		GO:0006355,GO:0008270,GO:0005515,GO:0003700,GO:0005634	IPR019787,IPR000967,IPR034078,PF01422
GO:1903506	regulation of nucleic acid-templated transcription	BAESF_14704	C-3	Nuclear transcription factor Y subunit UniRef50_L8HE26	K08064	NFYA, HAP2; nuclear transcription factor Y, alpha		GO:0006355,GO:0003700	PF02045,IPR001289
GO:1903506	regulation of nucleic acid-templated transcription	BAESF_07989	C-3	Histone acetyltransferase GCN5 (Fragment) UniRef50_L8GSZ1	K06062	PCAF, KAT2, GCN5; histone acetyltransferase [EC:2.3.1.48]		GO:0004402,GO:0008080,GO:0005515,GO:0006355,GO:0005634	IPR018359,PF06466,IPR009464,IPR000182,PF00583,IPR001487,PF00439,IPR016181
GO:1903506	regulation of nucleic acid-templated transcription	BAESF_08210	C-3	Homeobox domain containing protein UniRef50_L8GGA5	K04686	PITX2; paired-like homeodomain transcription factor 2		GO:0003677,GO:0043565,GO:0006355	IPR001356,PF00046,IPR017970,IPR009057
GO:1903506	regulation of nucleic acid-templated transcription	BAESF_08224	C-3	Homeobox domain containing protein UniRef50_L8GGA5	K04686	PITX2; paired-like homeodomain transcription factor 2		GO:0003677,GO:0043565,GO:0006355	IPR001356,PF00046,IPR017970,IPR009057
GO:1903506	regulation of nucleic acid-templated transcription	BAESF_13145	C-3	Serine/threonineprotein kinase SNF1-like protein UniRef50_L8HDL9	K07198	PRKAA, AMPK; 5'-AMP-activated protein kinase, catalytic alpha subunit [EC:2.7.11.31]		GO:0005524,GO:0004672,GO:0006355,GO:0006468	IPR011009,IPR015940,IPR008271,PF07714,PF14531,IPR000719,PF00069,IPR013767,PF13426,IPR000014,PF00989,PF01163
GO:1903506	regulation of nucleic acid-templated transcription	BAESF_01300	C-3	RFX DNAbinding domain containing protein UniRef50_L8HAD4	K09173	RFX1_2_3; regulatory factor X 1/2/3		GO:0003677,GO:0006355	IPR011991,IPR003150,PF02257
GO:1903506	regulation of nucleic acid-templated transcription	BAESF_13976	C-3	RFX-type winged-helix domain-containing protein UniRef50_L8HK41	K09173	RFX1_2_3; regulatory factor X 1/2/3		GO:0006355,GO:0003677	IPR011991,IPR003150,PF02257
GO:1903506	regulation of nucleic acid-templated transcription	BAESF_14997	C-3	RFX DNAbinding domain containing protein UniRef50_L8H8T8	K09173	RFX1_2_3; regulatory factor X 1/2/3		GO:0006355,GO:0003677	IPR011991,IPR003150,PF02257
GO:1903506	regulation of nucleic acid-templated transcription	BAESF_01281	C-3	RFX DNAbinding domain containing protein UniRef50_L8HJC7	K09173|K12869	RFX1_2_3; regulatory factor X 1/2/3|CRN, CRNKL1, CLF1, SYF3; crooked neck		GO:0003677,GO:0006355	IPR011991,IPR003150,PF02257
GO:1903506	regulation of nucleic acid-templated transcription	BAESF_01622	C-3	RFX-type winged-helix domain-containing protein UniRef50_L8GIP9	K09174	RFX4; regulatory factor X 4		GO:0003677,GO:0006355	IPR011991,IPR003150,PF02257
GO:1903506	regulation of nucleic acid-templated transcription	BAESF_03891	C-3	RFX DNAbinding domain containing protein UniRef50_L8GXJ0	K09174	RFX4; regulatory factor X 4		GO:0003677,GO:0006355	IPR011991,IPR003150,PF02257
GO:1903506	regulation of nucleic acid-templated transcription	BAESF_07093	C-3	RFX DNAbinding domain containing protein UniRef50_L8H3B6	K09174	RFX4; regulatory factor X 4		GO:0003677,GO:0006355	IPR011991,IPR003150,PF02257
GO:1903506	regulation of nucleic acid-templated transcription	BAESF_12780	C-3	RFX-type winged-helix domain-containing protein UniRef50_L8H9K1	K09175	RFX7; DNA-binding protein RFX7		GO:0003677,GO:0006355	IPR011991,IPR003150,PF02257
GO:1903506	regulation of nucleic acid-templated transcription	BAESF_13974	C-3		K09175	RFX7; DNA-binding protein RFX7		GO:0006355,GO:0003677	IPR011991,IPR003150,PF02257
GO:1903506	regulation of nucleic acid-templated transcription	BAESF_14017	C-3		K09175	RFX7; DNA-binding protein RFX7		GO:0006355,GO:0003677	PF03288,IPR011991,IPR003150,PF02257
GO:1903506	regulation of nucleic acid-templated transcription	BAESF_15058	C-3	RFX DNA-binding domain containing protein UniRef50_L8H6F5	K09175	RFX7; DNA-binding protein RFX7		GO:0006355,GO:0003677	IPR011991,IPR003150,PF02257
GO:1903506	regulation of nucleic acid-templated transcription	BAESF_01363	C-3	DNA-directed RNA polymerase III subunit RPC6 UniRef50_L8H8X0	K03025	RPC6, POLR3F; DNA-directed RNA polymerase III subunit RPC6		GO:0005666,GO:0006359,GO:0003899	PF05158,IPR011991,IPR016049,IPR007832
GO:1903506	regulation of nucleic acid-templated transcription	BAESF_13100	C-3	Protein kinase domain containing protein UniRef50_L8GWJ8	K19008	SIK1; serine/threonine-protein kinase SIK1 [EC:2.7.11.1]		GO:0005524,GO:0004672,GO:0006355,GO:0006468	IPR011009,IPR017441,IPR008271,PF07714,PF14531,PF13188,IPR000719,PF00069,IPR013767,PF13426,PF06293,IPR000014,PF00989
GO:1903506	regulation of nucleic acid-templated transcription	BAESF_11703	C-3	Signal transducer and activator of transcription UniRef50_L8GN02	K11224	STAT5B; signal transducer and activator of transcription 5B		GO:0003677,GO:0004871,GO:0003700,GO:0006355,GO:0007165,GO:0005634	IPR001217,IPR000980,IPR011539,PF18214,PF17901,PF00017,IPR015347,IPR008967,IPR015988,IPR011992,PF09267
GO:1903506	regulation of nucleic acid-templated transcription	BAESF_10562	C-3	UniRef50_UPI000644E6DC	K11786	STH1_SNF2; ATP-dependent helicase STH1/SNF2 [EC:5.6.2.-]		GO:0005515,GO:0042393,GO:0005524,GO:0005634,GO:0006355	IPR001650,IPR014001,IPR029295,IPR027417,IPR000330,PF07529,IPR014012,PF08880,PF00176,IPR001487,PF00439,PF00271,IPR014978,PF04851,PF14619
GO:1903506	regulation of nucleic acid-templated transcription	BAESF_00436	C-3	Transcription elongation factor SII, hS-II-T1 isoform 8, putative UniRef50_L8HIK4	K03145	TFIIS; transcription elongation factor S-II		GO:0008270,GO:0003676,GO:0032784,GO:0006351,GO:0006357,GO:0006355,GO:0005634	IPR016492,IPR003617,PF08711,IPR017923,PF01096,IPR001222,IPR006289,PF07500,IPR003618
GO:1903506	regulation of nucleic acid-templated transcription	BAESF_04839	C-3	Activating signal cointegrator protein UniRef50_L8HGP3	K23398	TRIP4; activating signal cointegrator 1		GO:0008270,GO:0006355,GO:0005634	IPR009349,PF06221
GO:1903506	regulation of nucleic acid-templated transcription	BAESF_02287	C-3	Homeobox domain containing protein UniRef50_L8HCI5	K09328	UNC4; homeobox protein Unc-4		GO:0003677,GO:0043565,GO:0006355	IPR001356,PF00046,IPR017970,IPR009057
GO:1903506	regulation of nucleic acid-templated transcription	BAESF_01080	C-3	YEATS family protein UniRef50_L8HD99	K11341	YEATS4, GAS41, YAF9; YEATS domain-containing protein 4		GO:0006355	PF03366,IPR005033
GO:1903506	regulation of nucleic acid-templated transcription	BAESF_01373	C-3	Homeobox domain containing protein UniRef50_L8HA67	K12411	YOX1, YHP1; homeobox protein YOX1/YHP1		GO:0003677,GO:0043565,GO:0006355	IPR009057,IPR001356,PF00046,IPR017970,PF05920
GO:1903506	regulation of nucleic acid-templated transcription	BAESF_00270	C-3	Uncharacterized protein UniRef50_L8GRM1				GO:0006355,GO:0008270,GO:0000981,GO:0005634	IPR001138,PF00172
GO:1903506	regulation of nucleic acid-templated transcription	BAESF_00552	C-3	WRKY DNA-binding domain containing protein UniRef50_L8HLM9				GO:0003676,GO:0043565,GO:0003700,GO:0046872,GO:0006355	PF03106,IPR007087,PF00096,IPR003657,IPR015880,IPR013087
GO:1903506	regulation of nucleic acid-templated transcription	BAESF_01736	C-3	Fungal Zn(2)-Cys(6) binuclear cluster domain containing protein UniRef50_L8GJA3				GO:0005634,GO:0008270,GO:0000981,GO:0006355	IPR001138,IPR000014,PF00172
GO:1903506	regulation of nucleic acid-templated transcription	BAESF_02582	C-3	Fungal Zn(2)-Cys(6) binuclear cluster domain containing protein UniRef50_L8HLU8				GO:0005634,GO:0008270,GO:0000981,GO:0006355	IPR001138,IPR000014,PF00172
GO:1903506	regulation of nucleic acid-templated transcription	BAESF_02584	C-3	PAS domain-containing protein UniRef50_L8HKA1				GO:0005634,GO:0008270,GO:0000981,GO:0006355	IPR013767,PF13426,IPR001138,IPR000014,PF00989
GO:1903506	regulation of nucleic acid-templated transcription	BAESF_02588	C-3	Zn(2)-C6 fungal-type domain-containing protein UniRef50_L8HF39				GO:0005634,GO:0008270,GO:0000981,GO:0006355	IPR001138,IPR000014
GO:1903506	regulation of nucleic acid-templated transcription	BAESF_02612	C-3	PAS domain-containing protein UniRef50_L8HEA3				GO:0008270,GO:0000981,GO:0006355,GO:0005634	IPR001138,IPR000014,PF00172
GO:1903506	regulation of nucleic acid-templated transcription	BAESF_02688	C-3	AT hook motif domain containing protein UniRef50_L8H2U7				GO:0008270,GO:0000981,GO:0006355,GO:0005634	IPR001138,IPR000014
GO:1903506	regulation of nucleic acid-templated transcription	BAESF_03001	C-3	FAD dependent oxidoreductase domain containing protein UniRef50_L8GE50				GO:0018024,GO:0016491,GO:0005515,GO:0003677,GO:0006355,GO:0034968,GO:0055114,GO:0005694	PF08236,IPR011991,IPR009057,IPR007526,IPR023753,PF13450,IPR013257,PF04433,IPR002937
GO:1903506	regulation of nucleic acid-templated transcription	BAESF_03809	C-3	Fungal Zn(2)-Cys(6) binuclear cluster domain containing protein UniRef50_L8GPB9				GO:0008270,GO:0000981,GO:0005634,GO:0006355	IPR001138,PF00172
GO:1903506	regulation of nucleic acid-templated transcription	BAESF_04008	C-3	Signal transducer and activator of transcription UniRef50_L8GXQ7				GO:0003677,GO:0004871,GO:0003700,GO:0006355,GO:0007165,GO:0005634	IPR001217,IPR000980,PF18214,PF17901,IPR011992,PF00017,IPR015347,IPR008967,IPR015988,IPR011539,PF09267
GO:1903506	regulation of nucleic acid-templated transcription	BAESF_04393	C-3	Homeobox domain containing protein UniRef50_L8H3F0				GO:0003677,GO:0043565,GO:0006355	IPR009057,IPR001356,PF00046,IPR017970,PF05920
GO:1903506	regulation of nucleic acid-templated transcription	BAESF_04784	C-3	Fungal Zn(2)-Cys(6) binuclear cluster domain containing protein UniRef50_L8HHM7				GO:0008270,GO:0000981,GO:0005634,GO:0006355	IPR001138,PF00172
GO:1903506	regulation of nucleic acid-templated transcription	BAESF_04968	C-3	Homeobox domain containing protein UniRef50_L8H2R6				GO:0003677,GO:0043565,GO:0006355	IPR001356,PF00046,IPR017970,IPR009057
GO:1903506	regulation of nucleic acid-templated transcription	BAESF_05819	C-3	GATA zinc finger domain containing protein (Fragment) UniRef50_L8GXM6				GO:0008270,GO:0043565,GO:0003700,GO:0006355	IPR013088,IPR000679,PF00320
GO:1903506	regulation of nucleic acid-templated transcription	BAESF_06426	C-3	BZIP transcription factor domain containing protein UniRef50_L8GVB0				GO:0003677,GO:0043565,GO:0003700,GO:0006355,GO:0005634	IPR004827,IPR001630,PF00170,PF07716
GO:1903506	regulation of nucleic acid-templated transcription	BAESF_06931	C-3	GATA zinc finger domain containing protein UniRef50_L8GLX1				GO:0008270,GO:0043565,GO:0003700,GO:0006355	IPR013088,IPR000679,PF00320
GO:1903506	regulation of nucleic acid-templated transcription	BAESF_07223	C-3	Fungal Zn(2)-Cys(6) binuclear cluster domain containing protein UniRef50_L8HF21				GO:0008270,GO:0000981,GO:0006355,GO:0005634	IPR001138,IPR000014,PF00172
GO:1903506	regulation of nucleic acid-templated transcription	BAESF_09656	C-3					GO:0008270,GO:0043565,GO:0003700,GO:0006355	IPR013088,IPR000679,PF00320
GO:1903506	regulation of nucleic acid-templated transcription	BAESF_09997	C-3	NFX1-type zinc finger-containing protein 1-like UniRef50_A0A9J7N6F9				GO:0008270,GO:0003700,GO:0006355,GO:0005634	PF13087,IPR000967,IPR027417,PF13086,PF13245
GO:1903506	regulation of nucleic acid-templated transcription	BAESF_10333	C-3	RFX DNA-binding domain containing protein UniRef50_L8GEG4				GO:0006355,GO:0003677	IPR011991,IPR003150,PF02257
GO:1903506	regulation of nucleic acid-templated transcription	BAESF_10675	C-3	RNA helicase UniRef50_L8GHC7				GO:0006355,GO:0005634,GO:0008270,GO:0000981	IPR001138,IPR000014
GO:1903506	regulation of nucleic acid-templated transcription	BAESF_12719	C-3					GO:0008270,GO:0043565,GO:0003700,GO:0006355	PF03457,IPR000679,PF00320,IPR013088,IPR005114
GO:1903506	regulation of nucleic acid-templated transcription	BAESF_13302	C-3	GATA zinc finger domain containing protein UniRef50_L8GTZ2				GO:0008270,GO:0043565,GO:0003700,GO:0006355	IPR013088,IPR000679,PF00320
GO:1903506	regulation of nucleic acid-templated transcription	BAESF_15084	C-3	RFX DNAbinding domain containing protein UniRef50_L8GUI4				GO:0006355,GO:0003677	IPR011991,IPR003150,PF02257
GO:0050789	regulation of biological process	BAESF_07002	C-3	ATPase/histidine kinase/DNA gyrase B/HSP90 domain containing protein UniRef50_L8H4Y0	K14489	AHK2_3_4; arabidopsis histidine kinase 2/3/4 (cytokinin receptor) [EC:2.7.13.3]		GO:0016310,GO:0007165,GO:0000160,GO:0016772,GO:0000155	PF02518,PF00072,IPR003594,IPR003661,PF00512,IPR005467,IPR004358,IPR000014,IPR011006,IPR001789
GO:0050789	regulation of biological process	BAESF_12611	C-3	Ras subfamily protein UniRef50_L8GUV8	K10380	ANK; ankyrin		GO:0005515,GO:0005525,GO:0007264	PF13637,IPR001810,IPR027417,IPR020683,PF08477,PF12796,IPR002110,PF12937,PF00023,PF00646,PF13857,IPR001806,PF13606,PF00071
GO:0050789	regulation of biological process	BAESF_01621	C-3		K18648	ANP32E; acidic leucine-rich nuclear phosphoprotein 32 family member E		GO:0003677,GO:0006355	IPR011991,IPR003150,PF02257
GO:0050789	regulation of biological process	BAESF_02195	C-3	ADP-ribosylation factor UniRef50_T1JAZ4	K07937	ARF1_2; ADP-ribosylation factor 1/2	ADP-ribosylation factor 1	GO:0005525,GO:0005622,GO:0007264	PF00071,IPR005225,IPR027417,PF08477,PF09439,PF01926,PF00025,IPR024156,IPR006689
GO:0050789	regulation of biological process	BAESF_03878	C-3	Thioredoxin domain-containing protein 9 UniRef50_A0A7J6QIA9	K07937	ARF1_2; ADP-ribosylation factor 1/2		GO:0005525,GO:0007264,GO:0005622	PF00071,IPR005225,IPR027417,PF08477,PF09439,PF04670,PF01926,PF00025,IPR024156,IPR006689
GO:0050789	regulation of biological process	BAESF_11234	C-3	ADP-ribosylation factor 1 UniRef50_A0A2P6MX09	K07937	ARF1_2; ADP-ribosylation factor 1/2		GO:0005515,GO:0005525,GO:0007264,GO:0005622	PF00071,IPR005225,IPR001810,IPR027417,PF08477,PF09439,PF12937,PF00646,PF00025,IPR024156,IPR006689
GO:0050789	regulation of biological process	BAESF_14918	C-3	ADPribosylation factor subfamily protein UniRef50_L8HDE8	K07937	ARF1_2; ADP-ribosylation factor 1/2		GO:0005515,GO:0005525,GO:0005622,GO:0007264	PF00071,IPR001810,IPR027417,PF08477,PF09439,PF12937,PF00646,PF00025,IPR024156,IPR006689
GO:0050789	regulation of biological process	BAESF_14947	C-3	ADP-ribosylation factor UniRef50_A0A5N5I104	K07937	ARF1_2; ADP-ribosylation factor 1/2		GO:0005525,GO:0005622,GO:0007264	PF00071,IPR005225,IPR027417,PF08477,PF09439,PF00025,IPR024156,IPR006689
GO:0050789	regulation of biological process	BAESF_05036	C-3	Sec7 domain containing protein UniRef50_L8GFG5	K18442	ARFGEF, BIG; brefeldin A-inhibited guanine nucleotide-exchange protein		GO:0032012,GO:0005086,GO:0005515	IPR001810,PF01369,PF12937,IPR000904,PF00646,IPR023394
GO:0050789	regulation of biological process	BAESF_13683	C-3	ADPribosylation factor related protein 1, putative UniRef50_L8GTG3	K07952	ARFRP1; ADP-ribosylation factor related protein 1		GO:0005525,GO:0005622,GO:0007264	PF00071,IPR005225,IPR027417,PF08477,PF09439,PF04670,PF01926,PF00025,IPR024156,IPR006689
GO:0050789	regulation of biological process	BAESF_02691	C-3	RhoGAP domain containing protein UniRef50_L8GZP8	K18470	ARHGAP1, CDC42GAP; Rho GTPase-activating protein 1		GO:0007165	IPR008936,PF00620,IPR000198
GO:0050789	regulation of biological process	BAESF_12972	C-3	RhoGAP domain containing protein UniRef50_L8H3D6	K18470	ARHGAP1, CDC42GAP; Rho GTPase-activating protein 1		GO:0007165	PF00620,PF00650,IPR008936,IPR000198,IPR001251,PF13716
GO:0050789	regulation of biological process	BAESF_12509	C-3	RhoGAP domain containing protein UniRef50_L8GX18	K20636	ARHGAP12_27; Rho GTPase-activating protein 12/27		GO:0007165,GO:0005515	PF00620,IPR008936,IPR000198,IPR001452,IPR027267,PF14604
GO:0050789	regulation of biological process	BAESF_14687	C-3	RhoGAP domain containing protein UniRef50_L8HGC8	K20638	ARHGAP17, RICH1; Rho GTPase-activating protein 17		GO:0035556,GO:0007165	PF00620,IPR011991,IPR008936,IPR000198,IPR000591
GO:0050789	regulation of biological process	BAESF_14652	C-3	RhoGAP domain containing protein UniRef50_L8HGG4	K20642	ARHGAP22_24_25; Rho GTPase-activating protein 22/24/25		GO:0007165	IPR008936,PF00620,IPR000198
GO:0050789	regulation of biological process	BAESF_05719	C-3		K20649	ARHGAP39; Rho GTPase-activating protein 39		GO:0007165	IPR008936,PF00620,IPR000198
GO:0050789	regulation of biological process	BAESF_10811	C-3	RhoGAP domain containing protein UniRef50_L8GTM9	K20649	ARHGAP39; Rho GTPase-activating protein 39		GO:0035556,GO:0007165	PF00620,IPR011991,IPR008936,IPR000198,IPR000591
GO:0050789	regulation of biological process	BAESF_14954	C-3		K20649	ARHGAP39; Rho GTPase-activating protein 39		GO:0005856,GO:0007165	PF00620,PF00784,IPR008936,IPR000198,IPR000857
GO:0050789	regulation of biological process	BAESF_05490	C-3	RhoGEF domain containing protein UniRef50_L8GP07	K20689	ARHGEF17; Rho guanine nucleotide exchange factor 17		GO:0035023,GO:0005089	IPR000219,IPR001849,PF00621,IPR011993
GO:0050789	regulation of biological process	BAESF_05654	C-3		K20689	ARHGEF17; Rho guanine nucleotide exchange factor 17		GO:0035556,GO:0035023,GO:0005085,GO:0005089,GO:0046872	PF01363,IPR001331,IPR011011,PF00621,IPR011993,IPR017455,IPR000219,IPR001849,IPR013083,IPR000306
GO:0050789	regulation of biological process	BAESF_06379	C-3	RhoGEF domain containing protein UniRef50_L8GVE4	K20689	ARHGEF17; Rho guanine nucleotide exchange factor 17		GO:0035023,GO:0005089	IPR000219,IPR001849,PF00621,IPR011993
GO:0050789	regulation of biological process	BAESF_10146	C-3	RhoGEF domain containing protein UniRef50_L8H2M0	K20689	ARHGEF17; Rho guanine nucleotide exchange factor 17		GO:0035023,GO:0005089	IPR000219,PF00621
GO:0050789	regulation of biological process	BAESF_12755	C-3	RhoGEF domain containing protein UniRef50_L8GHA4	K20689	ARHGEF17; Rho guanine nucleotide exchange factor 17		GO:0035556,GO:0035023,GO:0005089,GO:0005515,GO:0035091	PF00787,PF07653,IPR002219,IPR001683,IPR001452,PF00621,PF00018,PF14604,IPR000219
GO:0050789	regulation of biological process	BAESF_10342	C-3		K07944	ARL3; ADP-ribosylation factor-like protein 3		GO:0005515,GO:0005525,GO:0007264,GO:0005622	IPR001810,IPR027417,IPR024156,IPR006689
GO:0050789	regulation of biological process	BAESF_06144	C-3	BZIP transcription factor domain containing protein UniRef50_L8GXX9	K09054	ATF6A; cyclic AMP-dependent transcription factor ATF-6 alpha		GO:0003677,GO:0043565,GO:0003700,GO:0006355	IPR004827,IPR008917,PF00170,PF07716
GO:0050789	regulation of biological process	BAESF_12489	C-3	BZIP transcription factor domain containing protein UniRef50_L8GTV0	K09049	ATF6B, CREBL1; cyclic AMP-dependent transcription factor ATF-6 beta		GO:0003677,GO:0043565,GO:0003700,GO:0006355	IPR004827,PF00170,IPR008917,PF03131,PF07716
GO:0050789	regulation of biological process	BAESF_01557	C-3	TFIIB-type domain-containing protein UniRef50_L8GKF1	K15196	BRF1, GTF3B; transcription factor IIIB 90 kDa subunit		GO:0006384,GO:0006355,GO:0006352,GO:0000126,GO:0008270	IPR029529,IPR000812,IPR013763
GO:0050789	regulation of biological process	BAESF_08139	C-3		K25783	BZIP17_28_49; bZIP transcription factor 17/28/49		GO:0006355,GO:0043565,GO:0003700	IPR004827,PF00170,PF07716
GO:0050789	regulation of biological process	BAESF_05085	C-3	Cyclin, Nterminal domain containing protein UniRef50_L8GF40	K15188	CCNT; cyclin T		GO:0006355,GO:0000079,GO:0019901,GO:0005634	PF02984,IPR004367,IPR015429,IPR006671,PF00134,IPR013763
GO:0050789	regulation of biological process	BAESF_02555	C-3	RNA helicase UniRef50_L8GHC7	K16543	CEP89; centrosomal protein CEP89		GO:0005634,GO:0008270,GO:0000981,GO:0006355	IPR001138,IPR000014
GO:0050789	regulation of biological process	BAESF_07101	C-3	RFX DNAbinding domain containing protein UniRef50_L8H5G4	K00747	CHPF; chondroitin polymerizing factor [EC:2.4.1.175 2.4.1.226]		GO:0003677,GO:0009055,GO:0020037,GO:0006355	IPR009056,IPR011991,IPR003150,PF02257
GO:0050789	regulation of biological process	BAESF_03630	C-3	poly(A)-specific ribonuclease UniRef50_A0A015L5A1	K12581	CNOT7_8, CAF1, POP2; CCR4-NOT transcription complex subunit 7/8	CCR4-NOT transcription complex subunit 7	GO:0003676,GO:0004535,GO:0000289	IPR006941,IPR012337
GO:0050789	regulation of biological process	BAESF_10520	C-3	Ankyrin repeat-containing protein UniRef50_D3BAQ3	K18441	CYTH; cytohesin		GO:0005086,GO:0005515,GO:0032012	PF13637,PF01369,IPR020683,PF12796,IPR002110,IPR011993,IPR001849,IPR000904,PF00023,PF13857,PF00169,PF13606,IPR023394
GO:0050789	regulation of biological process	BAESF_13060	C-3	GTPaseactivator protein for Ras-like GTPase (Fragment) UniRef50_L8HB43	K19901	DAB2IP, AIP1; disabled homolog 2-interacting protein		GO:0043087,GO:0007165,GO:0008289	IPR002913,IPR008936,IPR023393,IPR001936
GO:0050789	regulation of biological process	BAESF_00791	C-3	non-specific serine/threonine protein kinase UniRef50_L8HL57	K20402	DEPTOR; DEP domain-containing mTOR-interacting protein		GO:0035556	IPR011991,PF00610,IPR000591
GO:0050789	regulation of biological process	BAESF_01329	C-3	Diacylglycerol kinase UniRef50_L8H8Z8	K00901	dgkA, DGK; diacylglycerol kinase (ATP) [EC:2.7.1.107]		GO:0035556,GO:0007205,GO:0004143,GO:0016301	IPR002219,IPR000756,PF00781,IPR001206,IPR016064,PF00609
GO:0050789	regulation of biological process	BAESF_06657	C-3	Diacylglycerol kinase UniRef50_L8HK54	K00901	dgkA, DGK; diacylglycerol kinase (ATP) [EC:2.7.1.107]		GO:0035556,GO:0007205,GO:0004143,GO:0016301	PF00130,IPR002219,IPR000756,PF00781,IPR001206,IPR016064,PF00609
GO:0050789	regulation of biological process	BAESF_00042	C-3	DIS3-like exonuclease 2 UniRef50_L8H7H8	K18758	DIS3L2; DIS3-like exonuclease 2 [EC:3.1.13.-]		GO:0008270,GO:0003676,GO:0000175,GO:0034427	IPR022966,IPR001374,PF01424,PF00098,PF17877,IPR028591,PF17216,PF00773,IPR012340,IPR001878,PF17849,IPR033771
GO:0050789	regulation of biological process	BAESF_04458	C-3	Cyclin protein UniRef50_L8H4Y3	K09523	DNAJC3; DnaJ homolog subfamily C member 3		GO:0000079,GO:0019901	PF08613,IPR013922
GO:0050789	regulation of biological process	BAESF_14949	C-3	SH3 domain containing protein UniRef50_L8HFM1	K17707	DOCK5; dedicator of cytokinesis protein 5		GO:0005085,GO:0005515,GO:0005488,GO:0007264	IPR027357,IPR027007,IPR010703,PF06920,IPR016024,IPR032376,IPR001452,PF14429,PF00018,IPR026791,PF16172
GO:0050789	regulation of biological process	BAESF_05885	C-3	Homeobox domain containing protein UniRef50_L8GXK9	K24896	DUX; double homeobox protein		GO:0003677,GO:0043565,GO:0006355	IPR001356,PF00046,IPR017970,IPR009057
GO:0050789	regulation of biological process	BAESF_07272	C-3	Transcription factor e2f domain containing protein UniRef50_L8HBK9	K06620	E2F3; transcription factor E2F3		GO:0006355,GO:0005667,GO:0046983,GO:0003700	IPR011991,IPR015633,PF02319,IPR003316,PF16421,IPR032198
GO:0050789	regulation of biological process	BAESF_07105	C-3	RFX DNAbinding domain containing protein UniRef50_L8H5G1	K01223	E3.2.1.86B, bglA; 6-phospho-beta-glucosidase [EC:3.2.1.86]		GO:0003677,GO:0006355	IPR011991,IPR003150,PF02257
GO:0050789	regulation of biological process	BAESF_07298	C-3	RhoGEF domain containing protein UniRef50_L8GCK6	K20704	ECT2, ARHGEF31; protein ECT2		GO:0005089,GO:0035023	IPR000219,PF00621
GO:0050789	regulation of biological process	BAESF_09248	C-3	RhoGEF domain containing protein UniRef50_L8HAN1	K20704	ECT2, ARHGEF31; protein ECT2		GO:0035556,GO:0035023,GO:0005085,GO:0005089	IPR001331,PF00621,IPR011993,IPR000219,IPR001849
GO:0050789	regulation of biological process	BAESF_13569	C-3	Eukaryotic translation initiation factor 4e1a-binding protein UniRef50_L8H8S1	K18645	EIF4EBP3; eukaryotic translation initiation factor 4E binding protein 3		GO:0045947,GO:0008190	IPR008606,PF05456
GO:0050789	regulation of biological process	BAESF_14196	C-3	Protein kinase domain containing protein UniRef50_L8GM38	K08889	FER, TYK3; tyrosine-protein kinase Fer [EC:2.7.10.2]		GO:0005515,GO:0005524,GO:0004713,GO:0005525,GO:0004672,GO:0007264,GO:0007165,GO:0006468,GO:0016020	IPR008266,IPR001680,IPR020635,PF00069,PF00400,IPR017441,IPR017986,PF07714,IPR027417,IPR015943,IPR019775,IPR001806,PF00536,IPR013761,IPR020849,IPR011009,IPR001660,PF07647,IPR000719,PF00071,IPR001245
GO:0050789	regulation of biological process	BAESF_05900	C-3	RhoGEF domain containing protein UniRef50_L8GYQ6	K05723	FGD4; FYVE, RhoGEF and PH domain containing 4		GO:0035023,GO:0005089	IPR000219,IPR001849,PF00621,IPR011993
GO:0050789	regulation of biological process	BAESF_11632	C-3	Calponin domain containing protein UniRef50_L8GWE8	K05723	FGD4; FYVE, RhoGEF and PH domain containing 4		GO:0035023,GO:0005089,GO:0005515	IPR001715,PF00621,IPR011993,IPR000219,IPR000048,PF00307
GO:0050789	regulation of biological process	BAESF_14236	C-3	RhoGEF domain containing protein UniRef50_L8GKG2	K05723	FGD4; FYVE, RhoGEF and PH domain containing 4		GO:0035556,GO:0035023,GO:0005085,GO:0005089	IPR001331,PF00621,IPR011993,IPR000219,IPR001849
GO:0050789	regulation of biological process	BAESF_15492	C-3	RhoGEF domain containing protein UniRef50_L8GPR0	K05723	FGD4; FYVE, RhoGEF and PH domain containing 4		GO:0005085,GO:0005089,GO:0005515,GO:0035556,GO:0035023	IPR001331,PF00621,IPR011993,IPR000219,IPR001849,IPR000048,PF00169
GO:0050789	regulation of biological process	BAESF_06134	C-3	PH domain containing protein UniRef50_L8GXZ1	K05724	FGD5_6; FYVE, RhoGEF and PH domain containing 5/6		GO:0008270,GO:0005089,GO:0005085,GO:0035556,GO:0035023	IPR001876,IPR001331,PF00621,IPR011993,IPR000219,IPR001849,PF00169
GO:0050789	regulation of biological process	BAESF_05433	C-3		K17894	GATA2; GATA-binding protein 2		GO:0008270,GO:0005488,GO:0043565,GO:0003700,GO:0006355	IPR013088,IPR000679,IPR013083,IPR016024
GO:0050789	regulation of biological process	BAESF_08824	C-3	GATA zinc finger domain containing protein UniRef50_L8HC44	K09183	GATA4; GATA-binding protein 4		GO:0008270,GO:0043565,GO:0003700,GO:0006355	IPR013088,IPR000679,PF00320
GO:0050789	regulation of biological process	BAESF_03735	C-3	GATA zinc finger domain containing protein UniRef50_L8GPF8	K09184	GATAF; GATA-binding protein, other eukaryote		GO:0008270,GO:0043565,GO:0003700,GO:0006355	IPR013088,IPR000679,PF00320
GO:0050789	regulation of biological process	BAESF_09896	C-3	GATA zinc finger domain containing protein UniRef50_L8HK85	K09184	GATAF; GATA-binding protein, other eukaryote		GO:0008270,GO:0043565,GO:0003700,GO:0006355	IPR013088,IPR000679,PF00320
GO:0050789	regulation of biological process	BAESF_09208	C-3	Slime mold cyclic amp receptor protein UniRef50_L8H869	K22987	GCR1, CRLA; cAMP receptor-like G-protein coupled receptor		GO:0016021,GO:0016020,GO:0007166,GO:0004888	IPR022343,PF05462,IPR017452,IPR017981,PF01534
GO:0050789	regulation of biological process	BAESF_04350	C-3	RhoGAP domain containing protein UniRef50_L8H487	K20653	GMIP, ARHGAP46; GEM interacting protein		GO:0007165	IPR008936,PF00620,IPR000198
GO:0050789	regulation of biological process	BAESF_14903	C-3	Uncharacterized protein UniRef50_T1G955	K04630	GNAI; guanine nucleotide-binding protein G(i) subunit alpha		GO:0003924,GO:0031683,GO:0019001,GO:0004871,GO:0007186,GO:0007165	IPR001019,IPR027417,PF00503,IPR011025
GO:0050789	regulation of biological process	BAESF_02027	C-3	Uncharacterized protein UniRef50_L8H6B9	K00799	GST, gst; glutathione S-transferase [EC:2.5.1.18]		GO:0006355,GO:0003677	IPR011991,IPR003150,PF02257
GO:0050789	regulation of biological process	BAESF_05480	C-3	guanylate cyclase UniRef50_L8GR76	K12319	GUCY1B; guanylate cyclase soluble subunit beta [EC:4.6.1.2]		GO:0004383,GO:0020037,GO:0043087,GO:0007165,GO:0006182	IPR008936,IPR011645,IPR024096,IPR001936,IPR011644,PF07700
GO:0050789	regulation of biological process	BAESF_10516	C-3	Cell cycle checkpoint protein RAD1 UniRef50_A0A2P6NPI2	K02830	HRAD1, RAD17; cell cycle checkpoint protein [EC:3.1.11.2]		GO:0000077,GO:0005634	IPR003011,PF02144,IPR003021
GO:0050789	regulation of biological process	BAESF_09631	C-3	GTPase activating protein Sar1, putative UniRef50_L8H8K2	K05767	IQGAP2_3; Ras GTPase-activating-like protein IQGAP2/3		GO:0043087,GO:0007165	PF00616,IPR008936,IPR023152,IPR001936
GO:0050789	regulation of biological process	BAESF_04744	C-3	RhoGEF domain containing protein UniRef50_L8H307	K20045	ITSN; intersectin		GO:0035556,GO:0035023,GO:0005085,GO:0005089	IPR001331,PF00621,IPR011993,IPR000219,PF16652,IPR001849
GO:0050789	regulation of biological process	BAESF_14211	C-3		K20045	ITSN; intersectin		GO:0035023,GO:0005089	IPR000219,IPR001849,PF00621,IPR011993
GO:0050789	regulation of biological process	BAESF_00834	C-3	His Kinase A (Phosphoacceptor) domain containing protein UniRef50_L8HKZ2	K11527	K11527; two-component system, sensor histidine kinase and response regulator [EC:2.7.13.3]		GO:0016772,GO:0000155,GO:0016310,GO:0007165,GO:0000160	PF02518,PF00072,IPR003594,IPR003661,PF00512,IPR005467,IPR004358,IPR011006,IPR001789
GO:0050789	regulation of biological process	BAESF_03937	C-3	Sensory transduction histidine kinase, putative UniRef50_L8GG59	K11527	K11527; two-component system, sensor histidine kinase and response regulator [EC:2.7.13.3]		GO:0016772,GO:0000155,GO:0016310,GO:0007165,GO:0000160	PF02518,PF00072,IPR003594,IPR003661,PF00512,IPR005467,IPR004358,IPR011006,IPR001789
GO:0050789	regulation of biological process	BAESF_06832	C-3	ATPase/histidine kinase/DNA gyrase B/HSP90 domain containing protein UniRef50_L8HJR6	K11527	K11527; two-component system, sensor histidine kinase and response regulator [EC:2.7.13.3]		GO:0016310,GO:0007165,GO:0000160,GO:0016772,GO:0000155	PF02518,PF00072,IPR003594,IPR003661,PF00512,IPR005467,IPR004358,IPR011006,IPR001789
GO:0050789	regulation of biological process	BAESF_08893	C-3	Histidine kinase UniRef50_L8GS37	K11527	K11527; two-component system, sensor histidine kinase and response regulator [EC:2.7.13.3]		GO:0016772,GO:0000155,GO:0016310,GO:0007165,GO:0000160	PF02518,PF00072,IPR003594,IPR003661,PF00512,IPR005467,IPR004358,IPR011006,IPR001789
GO:0050789	regulation of biological process	BAESF_12722	C-3	histidine kinase UniRef50_A0A7Y4U570	K11527	K11527; two-component system, sensor histidine kinase and response regulator [EC:2.7.13.3]		GO:0016772,GO:0016310,GO:0000160	PF02518,PF00072,IPR003594,IPR005467,IPR004358,IPR011006,IPR001789
GO:0050789	regulation of biological process	BAESF_00790	C-3	ATPase/histidine kinase/DNA gyrase B/HSP90 domain containing protein UniRef50_L8HIR4	K20974	K20974; two-component system, sensor histidine kinase [EC:2.7.13.3]		GO:0016772,GO:0000155,GO:0016310,GO:0007165,GO:0000160	PF02518,PF00072,IPR003594,IPR003661,PF00512,IPR005467,IPR004358,IPR011006,IPR001789
GO:0050789	regulation of biological process	BAESF_09421	C-3	Sensor histidine kinase UniRef50_L8H7A7	K20974	K20974; two-component system, sensor histidine kinase [EC:2.7.13.3]		GO:0016772,GO:0000155,GO:0016310,GO:0007165,GO:0000160	PF02518,PF00072,IPR027417,PF14417,IPR003594,IPR003661,PF00512,IPR005467,IPR004358,IPR025847,IPR011006,IPR001789
GO:0050789	regulation of biological process	BAESF_00875	C-3	RasG, putative UniRef50_L8GLE5	K07827	KRAS, KRAS2; GTPase KRas		GO:0005525,GO:0007264,GO:0007165,GO:0016020	IPR005225,IPR027417,PF08477,PF00025,IPR001806,IPR020849,PF00071
GO:0050789	regulation of biological process	BAESF_07843	C-3	Rasrelated GTPase UniRef50_L8GSM1	K07827	KRAS, KRAS2; GTPase KRas		GO:0005525,GO:0007264,GO:0007165,GO:0016020	IPR005225,IPR027417,PF08477,PF00071,IPR001806,IPR020849
GO:0050789	regulation of biological process	BAESF_08581	C-3	GTPase NRas, putative UniRef50_L8GHH9	K07827	KRAS, KRAS2; GTPase KRas		GO:0005525,GO:0007264,GO:0007165,GO:0016020	IPR005225,IPR027417,PF08477,PF00025,IPR001806,IPR020849,PF00071
GO:0050789	regulation of biological process	BAESF_11870	C-3	Ras subfamily protein UniRef50_L8GMY0	K07827	KRAS, KRAS2; GTPase KRas		GO:0005515,GO:0005525,GO:0007264,GO:0007165,GO:0016020	IPR000210,PF00651,IPR005225,IPR001810,IPR027417,PF08477,IPR006553,IPR003591,IPR001611,PF13855,IPR032675,PF12937,PF00071,IPR001806,IPR020849,IPR011333
GO:0050789	regulation of biological process	BAESF_15445	C-3	Ras GTPase UniRef50_A0A2P6NUJ0	K07827	KRAS, KRAS2; GTPase KRas		GO:0005525,GO:0007264,GO:0007165,GO:0016020	IPR005225,IPR027417,PF08477,PF00025,IPR001806,IPR020849,PF00071
GO:0050789	regulation of biological process	BAESF_13102	C-3	Uncharacterized protein UniRef50_L8GV36	K20397	LAMTOR1; ragulator complex protein LAMTOR1		GO:0071986,GO:0045121,GO:0031902,GO:0001919,GO:0032008,GO:0071230,GO:0007040,GO:0042632,GO:0032439,GO:0043410	PF15454,IPR028209
GO:0050789	regulation of biological process	BAESF_12281	C-3	Homeobox domain containing protein UniRef50_L8HB27	K09372	LHX1; LIM homeobox protein 1		GO:0003677,GO:0043565,GO:0006355	IPR009057,IPR001356,PF00046,IPR000047,IPR017970,PF05920
GO:0050789	regulation of biological process	BAESF_10735	C-3	Ras-GAP domain-containing protein UniRef50_A0A3N4KNF4	K20493	LRRC16, CARMIL; leucine-rich repeat-containing protein 16		GO:0005515,GO:0043087,GO:0007165	PF13637,IPR020683,IPR008936,PF12796,IPR002110,IPR001936,PF00023,PF13857,PF13606
GO:0050789	regulation of biological process	BAESF_09292	C-3	non-specific serine/threonine protein kinase UniRef50_L8HB78	K08844	LRRK2; leucine-rich repeat kinase 2 [EC:2.7.11.1]		GO:0005515,GO:0005524,GO:0004713,GO:0005525,GO:0004672,GO:0007264,GO:0006468	IPR011009,IPR020859,IPR017441,PF07714,IPR020635,IPR027417,PF08477,IPR000719,IPR001611,IPR032675,IPR025875,PF16095,PF00071,IPR001245,PF12799,IPR032171,IPR013684
GO:0050789	regulation of biological process	BAESF_06319	C-3	Macrophage erythroblast attacher UniRef50_L8GWD1	K18624	MAEA, EMP; macrophage erythroblast attacher		GO:0005515,GO:0045721	IPR013144,IPR006595,PF10607,IPR024964,IPR006594,IPR027714
GO:0050789	regulation of biological process	BAESF_01187	C-3	Repressor of RNA polymerase III transcription UniRef50_L8HFX0	K25817	MAF1; repressor of RNA polymerase III transcription MAF1		GO:0016480	IPR015257,PF09174
GO:0050789	regulation of biological process	BAESF_07334	C-3	RBD domain-containing protein UniRef50_L8GV87	K20410	MAPKAP1, SIN1, AVO1; target of rapamycin complex 2 subunit MAPKAP1/AVO1		GO:0007165,GO:0005057	IPR003116,PF02196,IPR031313,PF16979,IPR029071
GO:0050789	regulation of biological process	BAESF_15059	C-3	Uncharacterized protein UniRef50_L8H6P0	K12561	MARCKS; myristoylated alanine-rich C-kinase substrate		GO:0006355,GO:0003677	IPR011991,IPR003150,PF02257
GO:0050789	regulation of biological process	BAESF_05621	C-3	UniRef50_UPI0006449F37	K15156	MED14, RGR1; mediator of RNA polymerase II transcription subunit 14		GO:0016592,GO:0001104,GO:0006357	PF08638,IPR013947
GO:0050789	regulation of biological process	BAESF_04606	C-3	Mediator of RNA polymerase II transcription subunit 4 UniRef50_L8H5U5	K15146	MED4; mediator of RNA polymerase II transcription subunit 4		GO:0006357,GO:0016592,GO:0001104	PF10018,IPR019258
GO:0050789	regulation of biological process	BAESF_01258	C-3	Transcription mediator subunit med12 protein UniRef50_L8HH02	K17433	MRPL52; large subunit ribosomal protein L52		GO:0001104,GO:0016592,GO:0006357	PF09497,IPR021990,IPR019035
GO:0050789	regulation of biological process	BAESF_01279	C-3	START domain containing protein UniRef50_L8HKE4	K08052	NF1; neurofibromin 1		GO:0043087,GO:0007165,GO:0008289	IPR016137,PF01852,PF00616,IPR008936,IPR023393,IPR001936,IPR023152,IPR002913
GO:0050789	regulation of biological process	BAESF_01832	C-3	GTPaseactivator protein for Ras-like GTPase UniRef50_L8GJB0	K08052	NF1; neurofibromin 1		GO:0043087,GO:0007165,GO:0008289	IPR016137,PF00615,IPR008936,IPR023393,IPR001936,IPR023152,IPR002913
GO:0050789	regulation of biological process	BAESF_02947	C-3	PH domain containing protein UniRef50_L8GTH1	K08052	NF1; neurofibromin 1		GO:0043087,GO:0007165,GO:0005515	IPR008936,IPR001452,IPR011993,IPR001936,IPR023152,IPR001849,PF00169
GO:0050789	regulation of biological process	BAESF_10551	C-3	Neurofibromin UniRef50_A0A1M2VPJ5	K08052	NF1; neurofibromin 1		GO:0043087,GO:0007165	PF00616,IPR008936,IPR023152,IPR001936
GO:0050789	regulation of biological process	BAESF_12747	C-3	Ras GTPase activating protein ira2 (Fragment) UniRef50_A0A9P6IIM6	K08052	NF1; neurofibromin 1		GO:0043087,GO:0007165	PF00616,IPR008936,IPR023152,IPR001936
GO:0050789	regulation of biological process	BAESF_04860	C-3	Transcription factor protein UniRef50_A0A0L0DB85	K12236	NFX1; transcriptional repressor NF-X1		GO:0005515,GO:0008270,GO:0003676,GO:0003700,GO:0000166,GO:0005634,GO:0006355	IPR001876,PF01424,IPR001374,IPR000967,IPR012677,IPR019786,PF01422,IPR019787,IPR034078
GO:0050789	regulation of biological process	BAESF_00223	C-3	NFX1 type zinc finger domain containing protein UniRef50_L8HBT2	K15683	NFXL1, OZFP; NF-X1-type zinc finger protein NFXL1		GO:0006355,GO:0008270,GO:0005515,GO:0003700,GO:0005634	IPR019787,IPR000967,IPR034078,PF01422
GO:0050789	regulation of biological process	BAESF_14704	C-3	Nuclear transcription factor Y subunit UniRef50_L8HE26	K08064	NFYA, HAP2; nuclear transcription factor Y, alpha		GO:0006355,GO:0003700	PF02045,IPR001289
GO:0050789	regulation of biological process	BAESF_01167	C-3	histidine kinase UniRef50_A0A2P6NJU6	K19691	NIK1, TCSC; osomolarity two-component system, sensor histidine kinase NIK1 [EC:2.7.13.3]		GO:0016772,GO:0000155,GO:0004871,GO:0016310,GO:0007165,GO:0000160,GO:0016021	IPR003660,PF02518,PF00072,PF18947,PF00672,IPR003594,IPR003661,PF00512,IPR005467,IPR004358,IPR011006,IPR001789
GO:0050789	regulation of biological process	BAESF_07989	C-3	Histone acetyltransferase GCN5 (Fragment) UniRef50_L8GSZ1	K06062	PCAF, KAT2, GCN5; histone acetyltransferase [EC:2.3.1.48]		GO:0004402,GO:0008080,GO:0005515,GO:0006355,GO:0005634	IPR018359,PF06466,IPR009464,IPR000182,PF00583,IPR001487,PF00439,IPR016181
GO:0050789	regulation of biological process	BAESF_05453	C-3	Phosphatidylinositol 3-and 4-kinase UniRef50_L8HJE7	K19801	PI4KB; phosphatidylinositol 4-kinase B [EC:2.7.1.67]		GO:0016301,GO:0048015,GO:0046854	IPR011009,IPR018936,IPR015433,IPR000403,IPR001263,PF00454
GO:0050789	regulation of biological process	BAESF_08260	C-3	Phosphoinositide 3kinase family, accessory domain (Pik domain) domain containing protein UniRef50_L8GQK9	K00922	PIK3CA_B_D; phosphatidylinositol-4,5-bisphosphate 3-kinase catalytic subunit alpha/beta/delta [EC:2.7.1.153]		GO:0005515,GO:0016301,GO:0005488,GO:0048015,GO:0046854	IPR011009,PF00792,IPR000008,IPR018936,IPR016024,IPR000341,IPR000403,IPR015433,PF00794,IPR001263,IPR002420,PF00454,IPR029071,PF00613
GO:0050789	regulation of biological process	BAESF_11004	C-3	phosphatidylinositol-4-phosphate 3-kinase UniRef50_L8H064	K00922	PIK3CA_B_D; phosphatidylinositol-4,5-bisphosphate 3-kinase catalytic subunit alpha/beta/delta [EC:2.7.1.153]		GO:0005515,GO:0016301,GO:0005488,GO:0048015,GO:0046854	IPR011009,PF00792,IPR000008,IPR018936,IPR016024,IPR000341,IPR000403,IPR015433,PF00794,IPR001263,IPR002420,PF00454,IPR029071,PF00613
GO:0050789	regulation of biological process	BAESF_14114	C-3	Phosphoinositide 3kinase family, accessory domain (Pik domain) domain containing protein UniRef50_L8GXD2	K00922	PIK3CA_B_D; phosphatidylinositol-4,5-bisphosphate 3-kinase catalytic subunit alpha/beta/delta [EC:2.7.1.153]		GO:0005515,GO:0016301,GO:0005488,GO:0035556,GO:0048015,GO:0046854	IPR011009,PF00792,PF00130,IPR002219,IPR000008,IPR018936,IPR016024,IPR000403,IPR015433,IPR011993,IPR001849,IPR002420,IPR001263,PF00169,PF00454,PF00613
GO:0050789	regulation of biological process	BAESF_12549	C-3	Phorbol esters/diacylglycerol binding domain containing protein UniRef50_L8GUI1	K00889	PIP5K; 1-phosphatidylinositol-4-phosphate 5-kinase [EC:2.7.1.68]		GO:0005515,GO:0005509,GO:0016307,GO:0035556,GO:0046488	PF13637,PF01504,PF00130,IPR002219,IPR027484,IPR002048,IPR020683,PF12796,IPR002110,IPR027483,PF00023,PF13857,PF13606,IPR023610,IPR002498,IPR011992
GO:0050789	regulation of biological process	BAESF_08210	C-3	Homeobox domain containing protein UniRef50_L8GGA5	K04686	PITX2; paired-like homeodomain transcription factor 2		GO:0003677,GO:0043565,GO:0006355	IPR001356,PF00046,IPR017970,IPR009057
GO:0050789	regulation of biological process	BAESF_08224	C-3	Homeobox domain containing protein UniRef50_L8GGA5	K04686	PITX2; paired-like homeodomain transcription factor 2		GO:0003677,GO:0043565,GO:0006355	IPR001356,PF00046,IPR017970,IPR009057
GO:0050789	regulation of biological process	BAESF_14824	C-3	PH domain containing protein UniRef50_L8HFY1	K23796	PLEKHA1_2; pleckstrin homology domain-containing family A member 1/2		GO:0007165	PF00620,IPR008936,IPR000198,IPR011993,IPR001849,PF00169
GO:0050789	regulation of biological process	BAESF_06860	C-3	PH domain containing protein UniRef50_L8HHC3	K24020	PLEKHH; pleckstrin homology domain-containing family H		GO:0007165	PF00620,IPR008936,IPR000198,IPR011993,IPR001849,PF00169
GO:0050789	regulation of biological process	BAESF_02629	C-3	RhoGEF domain containing protein UniRef50_L8GZK0	K12365	PREX1; phosphatidylinositol-3,4,5-trisphosphate-dependent Rac exchanger 1 protein		GO:0005085,GO:0005089,GO:0035556,GO:0035023	IPR001331,PF00621,IPR011993,IPR000219,IPR001849
GO:0050789	regulation of biological process	BAESF_13145	C-3	Serine/threonineprotein kinase SNF1-like protein UniRef50_L8HDL9	K07198	PRKAA, AMPK; 5'-AMP-activated protein kinase, catalytic alpha subunit [EC:2.7.11.31]		GO:0005524,GO:0004672,GO:0006355,GO:0006468	IPR011009,IPR015940,IPR008271,PF07714,PF14531,IPR000719,PF00069,IPR013767,PF13426,IPR000014,PF00989,PF01163
GO:0050789	regulation of biological process	BAESF_02983	C-3	AMPactivated protein kinase, putative UniRef50_L8GH76	K07199	PRKAB; 5'-AMP-activated protein kinase, regulatory beta subunit		GO:0005515,GO:0045859,GO:0007165,GO:0031588	IPR032640,PF16561,IPR014756,IPR030077,IPR006828,PF04739
GO:0050789	regulation of biological process	BAESF_00713	C-3	Protein spalten UniRef50_O15743	K14803	PTC2_3; protein phosphatase PTC2/3 [EC:3.1.3.16]		GO:0003824,GO:0004722,GO:0006470,GO:0007165	IPR001932,PF00620,PF00481,IPR008936,IPR000198,IPR015655
GO:0050789	regulation of biological process	BAESF_03388	C-3	Ras subfamily protein UniRef50_L8GIK8	K07910	RAB18; Ras-related protein Rab-18		GO:0005515,GO:0005525,GO:0007264	IPR005225,IPR001810,IPR027417,IPR020683,PF08477,PF12796,IPR002110,PF12937,PF00646,PF00025,IPR001806,PF00071
GO:0050789	regulation of biological process	BAESF_04351	C-3	GTPbinding protein UniRef50_L8H231	K07890	RAB21; Ras-related protein Rab-21		GO:0005525,GO:0007264	IPR005225,IPR027417,PF08477,PF00025,PF00071,IPR001806
GO:0050789	regulation of biological process	BAESF_00344	C-3	Ras-related protein Rab UniRef50_L8HJZ6	K07918	RAB32; Ras-related protein Rab-32		GO:0003924,GO:0005525,GO:0007264,GO:0016192,GO:0005802,GO:0005794,GO:0031982	IPR005225,IPR027417,PF08477,IPR030697,PF00025,IPR001806,PF00071
GO:0050789	regulation of biological process	BAESF_06584	C-3	Ras-related protein Rab UniRef50_A0A6J2UI50	K07918	RAB32; Ras-related protein Rab-32		GO:0003924,GO:0005525,GO:0007264,GO:0016192,GO:0005802,GO:0005794,GO:0031982	IPR005225,IPR027417,PF08477,IPR030697,PF04670,PF00025,IPR001806,PF00071
GO:0050789	regulation of biological process	BAESF_09000	C-3	Ras subfamily protein UniRef50_L8H6Y7	K07918	RAB32; Ras-related protein Rab-32		GO:0005525,GO:0007264	IPR005225,IPR027417,PF08477,PF09439,PF00025,PF00071,IPR001806
GO:0050789	regulation of biological process	BAESF_10435	C-3	Ras-related protein Rab-5A UniRef50_P20339	K07887	RAB5A; Ras-related protein Rab-5A	Ras- protein Rab-5A	GO:0007264,GO:0005525	IPR005225,IPR027417,PF08477,PF00025,PF00071,IPR001806
GO:0050789	regulation of biological process	BAESF_03929	C-3	GTPbinding protein YPTC5, putative UniRef50_L8GXM9	K07897	RAB7A; Ras-related protein Rab-7A		GO:0005525,GO:0007264	IPR005225,IPR027417,PF08477,PF04670,PF01926,PF00025,IPR001806,PF00071
GO:0050789	regulation of biological process	BAESF_00134	C-3	Rabtype small GTP-binding protein UniRef50_L8H1Y4	K07901	RAB8A, MEL; Ras-related protein Rab-8A		GO:0005525,GO:0007264	IPR005225,PF00009,IPR027417,PF08477,PF01926,PF00025,IPR001806,PF00071
GO:0050789	regulation of biological process	BAESF_07003	C-3	Ras-related C3 botulinum toxin substrate 3 UniRef50_A0A401T564	K04392	RAC1; Ras-related C3 botulinum toxin substrate 1		GO:0005525,GO:0007264	IPR005225,IPR027417,PF08477,PF00025,PF00071,IPR001806
GO:0050789	regulation of biological process	BAESF_07004	C-3	Arylamine N-acetyltransferase UniRef50_A0A507FD13	K04392	RAC1; Ras-related C3 botulinum toxin substrate 1		GO:0005525,GO:0007264	IPR005225,IPR027417,PF08477,PF00025,PF00071,IPR001806
GO:0050789	regulation of biological process	BAESF_07381	C-3	Rho-related protein racC UniRef50_P34149	K04392	RAC1; Ras-related C3 botulinum toxin substrate 1		GO:0005525,GO:0007264	IPR005225,IPR027417,PF08477,PF00025,PF00071,IPR001806
GO:0050789	regulation of biological process	BAESF_07739	C-3	Ras subfamily protein UniRef50_L8GPX9	K04392	RAC1; Ras-related C3 botulinum toxin substrate 1		GO:0005515,GO:0005525,GO:0007264	PF13964,IPR005225,IPR001810,IPR027417,PF08477,IPR015915,PF01344,PF13854,PF12937,PF00071,IPR001806,PF13415,PF13418,IPR006652
GO:0050789	regulation of biological process	BAESF_11306	C-3	G_PROTEIN_RECEP_F1_2 domain-containing protein UniRef50_A0A1I8JF30	K04392	RAC1; Ras-related C3 botulinum toxin substrate 1		GO:0005525,GO:0007264	IPR001806,IPR027417,PF08477,PF00071
GO:0050789	regulation of biological process	BAESF_03142	C-3	Rac family small GTPase 3b UniRef50_A9JRY8	K07861	RAC3; Ras-related C3 botulinum toxin substrate 3	Ras- C3 botulinum toxin substrate 3	GO:0005525,GO:0007264	IPR005225,IPR027417,PF08477,PF00025,PF00071,IPR001806
GO:0050789	regulation of biological process	BAESF_03536	C-3	Uncharacterized protein UniRef50_L8GPS0	K07861	RAC3; Ras-related C3 botulinum toxin substrate 3	Ras- C3 botulinum toxin substrate 3	GO:0005525,GO:0007264	IPR005225,IPR027417,PF08477,PF00025,PF00071,IPR001806
GO:0050789	regulation of biological process	BAESF_12133	C-3	Rac family small GTPase 3b UniRef50_A9JRY8	K07861	RAC3; Ras-related C3 botulinum toxin substrate 3	Ras- C3 botulinum toxin substrate 3	GO:0007264,GO:0005525	IPR005225,IPR027417,PF08477,PF00025,PF00071,IPR001806
GO:0050789	regulation of biological process	BAESF_14761	C-3	Ras-related C3 botulinum toxin substrate 3 UniRef50_A0A401T564	K07861	RAC3; Ras-related C3 botulinum toxin substrate 3	Ras- C3 botulinum toxin substrate 3	GO:0005525,GO:0007264	IPR005225,IPR027417,PF08477,PF00025,PF00071,IPR001806
GO:0050789	regulation of biological process	BAESF_11076	C-3	Ras subfamily protein UniRef50_L8HBB1	K04353	RAP1A; Ras-related protein Rap-1A		GO:0005515,GO:0005525,GO:0007264,GO:0007165,GO:0016020	IPR005225,IPR001810,IPR027417,PF08477,PF12937,PF00646,PF00071,IPR001806,IPR020849
GO:0050789	regulation of biological process	BAESF_11222	C-3	Ras GTPase rap1b, putative UniRef50_L8GZS5	K04353	RAP1A; Ras-related protein Rap-1A		GO:0005525,GO:0007264,GO:0007165,GO:0016020	IPR005225,IPR027417,PF08477,PF00025,IPR001806,IPR020849,PF00071
GO:0050789	regulation of biological process	BAESF_12350	C-3	small monomeric GTPase UniRef50_C3ZAF6	K04353	RAP1A; Ras-related protein Rap-1A	DNA-binding transcription factor rap1	GO:0005525,GO:0007264,GO:0007165,GO:0016020	IPR005225,IPR027417,PF08477,PF00025,IPR001806,IPR020849,PF00071
GO:0050789	regulation of biological process	BAESF_14853	C-3	Raslike protein 1, putative UniRef50_L8HKN5	K04353	RAP1A; Ras-related protein Rap-1A		GO:0005525,GO:0007264,GO:0007165,GO:0016020	IPR005225,IPR027417,PF08477,PF00025,IPR001806,IPR020849,PF00071
GO:0050789	regulation of biological process	BAESF_00629	C-3	GTPase activating Rap/RanGAP domainlike 3, putative UniRef50_L8HJ83	K17700	RAP1GAP, RAPGAP; RAP1 GTPase activating protein 1		GO:0005096,GO:0051056	IPR000331,PF02145
GO:0050789	regulation of biological process	BAESF_10182	C-3	RapGAP/RanGAP domain containing protein UniRef50_L8H1P5	K17700	RAP1GAP, RAPGAP; RAP1 GTPase activating protein 1		GO:0051056,GO:0005096	IPR000331,PF02145
GO:0050789	regulation of biological process	BAESF_13602	C-3		K17700	RAP1GAP, RAPGAP; RAP1 GTPase activating protein 1		GO:0051056,GO:0007264,GO:0007165,GO:0005096,GO:0005525,GO:0016020	PF00620,IPR005225,IPR027417,IPR008936,IPR000198,PF00071,IPR001806,IPR000331,IPR020849,PF02145
GO:0050789	regulation of biological process	BAESF_13933	C-3	Leucine rich repeat domain containing protein UniRef50_L8H6A0	K17700	RAP1GAP, RAPGAP; RAP1 GTPase activating protein 1		GO:0005515,GO:0005096,GO:0051056	IPR003591,IPR001611,IPR032675,PF12799,IPR000331,PF02145,PF13855
GO:0050789	regulation of biological process	BAESF_13047	C-3	RasGEF domain containing protein UniRef50_L8HCI8	K06277	RAPGEF1, GRF2; Rap guanine nucleotide exchange factor 1		GO:0005085,GO:0007264	IPR001895,PF00617,IPR023578
GO:0050789	regulation of biological process	BAESF_03393	C-3		K08019	RAPGEF5; Rap guanine nucleotide exchange factor 5		GO:0005085,GO:0007264	IPR001895,IPR024096,IPR004096,PF00617,IPR023578
GO:0050789	regulation of biological process	BAESF_13695	C-3	RasGEF domain containing protein UniRef50_L8GT69	K08019	RAPGEF5; Rap guanine nucleotide exchange factor 5		GO:0005085,GO:0007264	IPR001895,PF00617,PF00618,IPR023578,IPR000651
GO:0050789	regulation of biological process	BAESF_05412	C-3		K04352	RASA1, RASGAP; Ras GTPase-activating protein 1		GO:0043087,GO:0007165	PF00616,IPR008936,IPR001936
GO:0050789	regulation of biological process	BAESF_02936	C-3	guanylate cyclase UniRef50_L8GTF9	K17634	RASAL3; RAS protein activator-like 3		GO:0043087,GO:0007165	IPR008936,IPR001936
GO:0050789	regulation of biological process	BAESF_01300	C-3	RFX DNAbinding domain containing protein UniRef50_L8HAD4	K09173	RFX1_2_3; regulatory factor X 1/2/3		GO:0003677,GO:0006355	IPR011991,IPR003150,PF02257
GO:0050789	regulation of biological process	BAESF_13976	C-3	RFX-type winged-helix domain-containing protein UniRef50_L8HK41	K09173	RFX1_2_3; regulatory factor X 1/2/3		GO:0006355,GO:0003677	IPR011991,IPR003150,PF02257
GO:0050789	regulation of biological process	BAESF_14997	C-3	RFX DNAbinding domain containing protein UniRef50_L8H8T8	K09173	RFX1_2_3; regulatory factor X 1/2/3		GO:0006355,GO:0003677	IPR011991,IPR003150,PF02257
GO:0050789	regulation of biological process	BAESF_01281	C-3	RFX DNAbinding domain containing protein UniRef50_L8HJC7	K09173|K12869	RFX1_2_3; regulatory factor X 1/2/3|CRN, CRNKL1, CLF1, SYF3; crooked neck		GO:0003677,GO:0006355	IPR011991,IPR003150,PF02257
GO:0050789	regulation of biological process	BAESF_01622	C-3	RFX-type winged-helix domain-containing protein UniRef50_L8GIP9	K09174	RFX4; regulatory factor X 4		GO:0003677,GO:0006355	IPR011991,IPR003150,PF02257
GO:0050789	regulation of biological process	BAESF_03891	C-3	RFX DNAbinding domain containing protein UniRef50_L8GXJ0	K09174	RFX4; regulatory factor X 4		GO:0003677,GO:0006355	IPR011991,IPR003150,PF02257
GO:0050789	regulation of biological process	BAESF_07093	C-3	RFX DNAbinding domain containing protein UniRef50_L8H3B6	K09174	RFX4; regulatory factor X 4		GO:0003677,GO:0006355	IPR011991,IPR003150,PF02257
GO:0050789	regulation of biological process	BAESF_12780	C-3	RFX-type winged-helix domain-containing protein UniRef50_L8H9K1	K09175	RFX7; DNA-binding protein RFX7		GO:0003677,GO:0006355	IPR011991,IPR003150,PF02257
GO:0050789	regulation of biological process	BAESF_13974	C-3		K09175	RFX7; DNA-binding protein RFX7		GO:0006355,GO:0003677	IPR011991,IPR003150,PF02257
GO:0050789	regulation of biological process	BAESF_14017	C-3		K09175	RFX7; DNA-binding protein RFX7		GO:0006355,GO:0003677	PF03288,IPR011991,IPR003150,PF02257
GO:0050789	regulation of biological process	BAESF_15058	C-3	RFX DNA-binding domain containing protein UniRef50_L8H6F5	K09175	RFX7; DNA-binding protein RFX7		GO:0006355,GO:0003677	IPR011991,IPR003150,PF02257
GO:0050789	regulation of biological process	BAESF_06637	C-3	GTP-binding protein Rheb homolog UniRef50_Q550Q4	K07208	RHEB; Ras homolog enriched in brain		GO:0005525,GO:0007264,GO:0007165,GO:0016020	IPR005225,PF00009,IPR027417,PF08477,PF00025,IPR001806,IPR020849,PF00071
GO:0050789	regulation of biological process	BAESF_04996	C-3	Ras subfamily protein UniRef50_L8HEW7	K04513	RHOA; Ras homolog gene family, member A		GO:0005525,GO:0007264,GO:0007165,GO:0016020	IPR001806,IPR027417,IPR020849,PF00071
GO:0050789	regulation of biological process	BAESF_01363	C-3	DNA-directed RNA polymerase III subunit RPC6 UniRef50_L8H8X0	K03025	RPC6, POLR3F; DNA-directed RNA polymerase III subunit RPC6		GO:0005666,GO:0006359,GO:0003899	PF05158,IPR011991,IPR016049,IPR007832
GO:0050789	regulation of biological process	BAESF_13171	C-3	Protein SDA1 UniRef50_A0A397UCG7	K14856	SDA1, SDAD1; protein SDA1		GO:0030036,GO:0007165,GO:0042273,GO:0000055,GO:0005488,GO:0004871	IPR016024,IPR007949,PF05285,IPR012977,PF08158,IPR011025,IPR027312
GO:0050789	regulation of biological process	BAESF_07149	C-3	Sestrinlike protein UniRef50_L8H4J3	K10141	SESN1_3; sestrin 1/3		GO:1901031,GO:0005634	IPR006730,PF04636,IPR029032
GO:0050789	regulation of biological process	BAESF_05814	C-3	RhoGAP domain containing protein UniRef50_L8GXS7	K20652	SH3BP1, ARHGAP43; SH3-domain binding protein 1		GO:0007165,GO:0005622,GO:0003779	PF00620,IPR002108,IPR008936,IPR000198,IPR027267,IPR029006,PF00241
GO:0050789	regulation of biological process	BAESF_13100	C-3	Protein kinase domain containing protein UniRef50_L8GWJ8	K19008	SIK1; serine/threonine-protein kinase SIK1 [EC:2.7.11.1]		GO:0005524,GO:0004672,GO:0006355,GO:0006468	IPR011009,IPR017441,IPR008271,PF07714,PF14531,PF13188,IPR000719,PF00069,IPR013767,PF13426,PF06293,IPR000014,PF00989
GO:0050789	regulation of biological process	BAESF_10804	C-3	non-specific serine/threonine protein kinase (Fragment) UniRef50_A0A7D9HRV6	K08873	SMG1; serine/threonine-protein kinase SMG1 [EC:2.7.11.1]		GO:0005515,GO:0004674,GO:0016301,GO:0005488,GO:0016310,GO:0000184	IPR011009,IPR011989,PF15785,IPR016024,IPR031559,IPR021133,IPR000403,IPR003152,PF02260,PF00454,IPR014009
GO:0050789	regulation of biological process	BAESF_00119	C-3	RasGEF domain containing protein UniRef50_L8GS17	K03099	SOS; son of sevenless		GO:0005085,GO:0007264	IPR001895,PF00617,PF00618,IPR023578,IPR000651
GO:0050789	regulation of biological process	BAESF_03773	C-3		K03099	SOS; son of sevenless		GO:0005085,GO:0007264	IPR001895,PF07683,IPR027417,IPR011629,PF02492,PF00617,IPR003495,PF00618,IPR023578,IPR000651
GO:0050789	regulation of biological process	BAESF_04732	C-3	RasGEF domain containing protein UniRef50_L8H3Y5	K03099	SOS; son of sevenless		GO:0007264,GO:0005085	IPR001895,PF00617,IPR032425,PF00618,IPR023578,IPR000651
GO:0050789	regulation of biological process	BAESF_07033	C-3	RasGEF domain containing protein UniRef50_L8H4V2	K03099	SOS; son of sevenless		GO:0005085,GO:0007264	IPR001895,PF00617,PF00618,IPR023578,IPR000651
GO:0050789	regulation of biological process	BAESF_07902	C-3	RasGEF domain containing protein UniRef50_L8GSS2	K03099	SOS; son of sevenless		GO:0005085,GO:0005515,GO:0007264	IPR001895,IPR001810,PF12937,PF00617,PF00646,PF00618,IPR023578,IPR000651
GO:0050789	regulation of biological process	BAESF_08039	C-3	RasGEF domain containing protein UniRef50_L8GQN2	K03099	SOS; son of sevenless		GO:0005085,GO:0005515,GO:0007264	IPR001895,PF00618,PF00617,IPR006594,IPR023578,IPR000651
GO:0050789	regulation of biological process	BAESF_09895	C-3	RasGEF domain containing protein UniRef50_L8HMK7	K03099	SOS; son of sevenless		GO:0030036,GO:0007264,GO:0016043,GO:0005515,GO:0003779,GO:0005488,GO:0005085,GO:0017048	IPR001895,IPR014768,PF06367,IPR016024,PF00618,PF06371,IPR003591,IPR001611,PF13855,IPR032675,IPR010472,PF00617,IPR010473,IPR019804,IPR023578,IPR000651
GO:0050789	regulation of biological process	BAESF_11494	C-3	Ras-GEF domain-containing protein UniRef50_L8HGS6	K03099	SOS; son of sevenless		GO:0005085,GO:0007264	IPR001895,PF00617,IPR023578
GO:0050789	regulation of biological process	BAESF_11703	C-3	Signal transducer and activator of transcription UniRef50_L8GN02	K11224	STAT5B; signal transducer and activator of transcription 5B		GO:0003677,GO:0004871,GO:0003700,GO:0006355,GO:0007165,GO:0005634	IPR001217,IPR000980,IPR011539,PF18214,PF17901,PF00017,IPR015347,IPR008967,IPR015988,IPR011992,PF09267
GO:0050789	regulation of biological process	BAESF_10562	C-3	UniRef50_UPI000644E6DC	K11786	STH1_SNF2; ATP-dependent helicase STH1/SNF2 [EC:5.6.2.-]		GO:0005515,GO:0042393,GO:0005524,GO:0005634,GO:0006355	IPR001650,IPR014001,IPR029295,IPR027417,IPR000330,PF07529,IPR014012,PF08880,PF00176,IPR001487,PF00439,PF00271,IPR014978,PF04851,PF14619
GO:0050789	regulation of biological process	BAESF_03478	C-3		K04411	STK4, MST1; serine/threonine kinase 4		GO:0043087,GO:0007165,GO:0006468,GO:0005524,GO:0004672	IPR011009,IPR017441,PF00788,IPR008271,PF07714,IPR008936,IPR000719,IPR001936,PF00069,IPR000159,IPR029071
GO:0050789	regulation of biological process	BAESF_05732	C-3	Septum-promoting GTP-binding protein 1 UniRef50_E3KCU8	K06682	TEM1; Gtp-binding protein of the ras superfamily involved in termination of M-phase	septum-promoting GTP-binding protein 1	GO:0007264,GO:0005525	IPR005225,IPR027417,PF08477,PF04670,PF00025,IPR001806,PF00071
GO:0050789	regulation of biological process	BAESF_00436	C-3	Transcription elongation factor SII, hS-II-T1 isoform 8, putative UniRef50_L8HIK4	K03145	TFIIS; transcription elongation factor S-II		GO:0008270,GO:0003676,GO:0032784,GO:0006351,GO:0006357,GO:0006355,GO:0005634	IPR016492,IPR003617,PF08711,IPR017923,PF01096,IPR001222,IPR006289,PF07500,IPR003618
GO:0050789	regulation of biological process	BAESF_03269	C-3		K10652	TRIM25, EFP; tripartite motif-containing protein 25 [EC:2.3.2.27]		GO:0008270,GO:0061630,GO:0005515,GO:0003723,GO:0006915,GO:1904262,GO:0000209,GO:0010508,GO:0005764	IPR004088,IPR027370,PF13920,PF13639,PF13445,IPR013083,PF00097,IPR001841,IPR033609,IPR017907
GO:0050789	regulation of biological process	BAESF_04839	C-3	Activating signal cointegrator protein UniRef50_L8HGP3	K23398	TRIP4; activating signal cointegrator 1		GO:0008270,GO:0006355,GO:0005634	IPR009349,PF06221
GO:0050789	regulation of biological process	BAESF_02287	C-3	Homeobox domain containing protein UniRef50_L8HCI5	K09328	UNC4; homeobox protein Unc-4		GO:0003677,GO:0043565,GO:0006355	IPR001356,PF00046,IPR017970,IPR009057
GO:0050789	regulation of biological process	BAESF_01080	C-3	YEATS family protein UniRef50_L8HD99	K11341	YEATS4, GAS41, YAF9; YEATS domain-containing protein 4		GO:0006355	PF03366,IPR005033
GO:0050789	regulation of biological process	BAESF_01373	C-3	Homeobox domain containing protein UniRef50_L8HA67	K12411	YOX1, YHP1; homeobox protein YOX1/YHP1		GO:0003677,GO:0043565,GO:0006355	IPR009057,IPR001356,PF00046,IPR017970,PF05920
GO:0050789	regulation of biological process	BAESF_10451	C-3	Histone-lysine N-methyltransferase, H3 lysine-79 specific UniRef50_L8GK80	K22909	ZC3H13; zinc finger CCCH domain-containing protein 13		GO:0031151,GO:0018024,GO:0003677,GO:0051726,GO:0034729,GO:0005634	IPR001739,IPR030445,IPR029063,PF08123,IPR025789,IPR016177
GO:0050789	regulation of biological process	BAESF_12525	C-3	RhoGEF domain containing protein UniRef50_L8GX30	K22909	ZC3H13; zinc finger CCCH domain-containing protein 13		GO:0035023,GO:0005089,GO:0005515	IPR033742,PF16453,PF00621,IPR011993,IPR000219,IPR001849,IPR000048
GO:0050789	regulation of biological process	BAESF_00251	C-3	Protein kinase domain containing protein UniRef50_L8GSM0				GO:0035556,GO:0009190,GO:0006468,GO:0016849,GO:0005515,GO:0005524,GO:0004672	IPR011009,IPR017441,IPR008271,PF07714,IPR000742,IPR000719,PF00211,PF00069,IPR001054,IPR001245,IPR029787,IPR013032
GO:0050789	regulation of biological process	BAESF_00270	C-3	Uncharacterized protein UniRef50_L8GRM1				GO:0006355,GO:0008270,GO:0000981,GO:0005634	IPR001138,PF00172
GO:0050789	regulation of biological process	BAESF_00552	C-3	WRKY DNA-binding domain containing protein UniRef50_L8HLM9				GO:0003676,GO:0043565,GO:0003700,GO:0046872,GO:0006355	PF03106,IPR007087,PF00096,IPR003657,IPR015880,IPR013087
GO:0050789	regulation of biological process	BAESF_00683	C-3	RhoGEF domain containing protein UniRef50_L8HJ05				GO:0005089,GO:0035023	IPR000219,PF00621,IPR011993
GO:0050789	regulation of biological process	BAESF_00957	C-3	Protein kinase domain containing protein UniRef50_L8HCX7				GO:0035556,GO:0009190,GO:0006468,GO:0016849,GO:0005515,GO:0005524,GO:0004672	IPR011009,IPR017441,IPR008271,PF07714,IPR000742,IPR000719,PF00211,PF00069,IPR001054,PF12849,IPR001245,IPR024370,IPR029787,IPR013032
GO:0050789	regulation of biological process	BAESF_01411	C-3	Ras-GAP domain-containing protein UniRef50_A0A7S4L2P0				GO:0043087,GO:0007165	IPR008936,IPR023152,IPR001936
GO:0050789	regulation of biological process	BAESF_01595	C-3	Phosphate ABC transporter, phosphate-binding protein PstS protein UniRef50_L8GHZ9				GO:0035556,GO:0009190,GO:0006468,GO:0016849,GO:0005515,GO:0005524,GO:0004672	IPR011009,IPR017441,IPR008271,PF07714,IPR000742,IPR000719,PF00211,PF00069,IPR001054,PF12849,IPR001245,IPR024370,IPR029787,IPR013032
GO:0050789	regulation of biological process	BAESF_01736	C-3	Fungal Zn(2)-Cys(6) binuclear cluster domain containing protein UniRef50_L8GJA3				GO:0005634,GO:0008270,GO:0000981,GO:0006355	IPR001138,IPR000014,PF00172
GO:0050789	regulation of biological process	BAESF_02043	C-3	Serine/threonine protein kinase UniRef50_L8H920				GO:0016849,GO:0005524,GO:0004672,GO:0035556,GO:0009190,GO:0006468	IPR011009,IPR017441,IPR008271,PF07714,IPR000719,PF00211,PF00069,IPR001054,PF12849,IPR001245,IPR024370,IPR029787
GO:0050789	regulation of biological process	BAESF_02136	C-3	Ras subfamily protein UniRef50_L8GGR5				GO:0004842,GO:0005515,GO:0005525,GO:0007264,GO:0016567	IPR000210,PF00071,PF04564,IPR005225,IPR027417,IPR003613,PF08477,IPR013083,PF00025,IPR001806,IPR011333
GO:0050789	regulation of biological process	BAESF_02571	C-3	Serine/threonine protein kinase, putative UniRef50_L8HEY9				GO:0016849,GO:0005524,GO:0004672,GO:0035556,GO:0009190,GO:0006468	IPR011009,PF13458,IPR017441,IPR028082,IPR008271,PF07714,IPR000719,PF00069,IPR028081,IPR001054,IPR001245,IPR029787
GO:0050789	regulation of biological process	BAESF_02582	C-3	Fungal Zn(2)-Cys(6) binuclear cluster domain containing protein UniRef50_L8HLU8				GO:0005634,GO:0008270,GO:0000981,GO:0006355	IPR001138,IPR000014,PF00172
GO:0050789	regulation of biological process	BAESF_02584	C-3	PAS domain-containing protein UniRef50_L8HKA1				GO:0005634,GO:0008270,GO:0000981,GO:0006355	IPR013767,PF13426,IPR001138,IPR000014,PF00989
GO:0050789	regulation of biological process	BAESF_02588	C-3	Zn(2)-C6 fungal-type domain-containing protein UniRef50_L8HF39				GO:0005634,GO:0008270,GO:0000981,GO:0006355	IPR001138,IPR000014
GO:0050789	regulation of biological process	BAESF_02612	C-3	PAS domain-containing protein UniRef50_L8HEA3				GO:0008270,GO:0000981,GO:0006355,GO:0005634	IPR001138,IPR000014,PF00172
GO:0050789	regulation of biological process	BAESF_02688	C-3	AT hook motif domain containing protein UniRef50_L8H2U7				GO:0008270,GO:0000981,GO:0006355,GO:0005634	IPR001138,IPR000014
GO:0050789	regulation of biological process	BAESF_03001	C-3	FAD dependent oxidoreductase domain containing protein UniRef50_L8GE50				GO:0018024,GO:0016491,GO:0005515,GO:0003677,GO:0006355,GO:0034968,GO:0055114,GO:0005694	PF08236,IPR011991,IPR009057,IPR007526,IPR023753,PF13450,IPR013257,PF04433,IPR002937
GO:0050789	regulation of biological process	BAESF_03105	C-3	Fbox domain containing protein UniRef50_L8GUZ4				GO:0043022,GO:0003746,GO:0005515,GO:0003723,GO:0045905,GO:0045901,GO:0006452	IPR001810,IPR032675,PF12937,PF00646,PF01287,IPR020189
GO:0050789	regulation of biological process	BAESF_03140	C-3	Protein kinase domain containing protein UniRef50_L8H9F6				GO:0007264,GO:0006468,GO:0005515,GO:0005524,GO:0004713,GO:0005525,GO:0004672	IPR008266,IPR020635,IPR003591,IPR001611,PF00069,PF13855,IPR017441,PF07714,IPR027417,PF08477,IPR032675,PF00536,PF13516,IPR013761,IPR011009,IPR020859,IPR001660,PF07647,IPR000719,IPR001245,PF12799,IPR013684
GO:0050789	regulation of biological process	BAESF_03503	C-3	Phosphate ABC transporter, putative UniRef50_L8HDX0				GO:0035556,GO:0009190,GO:0006468,GO:0016849,GO:0005524,GO:0004672	IPR011009,IPR017441,IPR008271,PF07714,IPR000719,PF00211,PF00069,IPR001054,PF12849,IPR001245,IPR024370,IPR029787
GO:0050789	regulation of biological process	BAESF_03515	C-3	Protein kinase domain containing protein UniRef50_L8GRA7				GO:0005515,GO:0005524,GO:0004713,GO:0005525,GO:0004672,GO:0007264,GO:0006468	IPR011009,IPR020859,IPR017441,PF07714,IPR020635,IPR027417,PF08477,IPR000719,IPR001611,PF13855,IPR032675,PF16095,PF00071,IPR001245,IPR032171,IPR013684
GO:0050789	regulation of biological process	BAESF_03626	C-3	Rab-like protein 6 UniRef50_L8GRW1				GO:0005525,GO:0007264	IPR027417,IPR013684
GO:0050789	regulation of biological process	BAESF_03809	C-3	Fungal Zn(2)-Cys(6) binuclear cluster domain containing protein UniRef50_L8GPB9				GO:0008270,GO:0000981,GO:0005634,GO:0006355	IPR001138,PF00172
GO:0050789	regulation of biological process	BAESF_03940	C-3	Serine/threonine kinase UniRef50_L8GGV8				GO:0009166,GO:0035556,GO:0009190,GO:0006468,GO:0016849,GO:0016787,GO:0005524,GO:0004672	IPR011009,IPR017441,IPR008271,PF07714,PF02872,IPR000719,PF00069,IPR001054,IPR029052,IPR001245,IPR008334,IPR029787
GO:0050789	regulation of biological process	BAESF_04008	C-3	Signal transducer and activator of transcription UniRef50_L8GXQ7				GO:0003677,GO:0004871,GO:0003700,GO:0006355,GO:0007165,GO:0005634	IPR001217,IPR000980,PF18214,PF17901,IPR011992,PF00017,IPR015347,IPR008967,IPR015988,IPR011539,PF09267
GO:0050789	regulation of biological process	BAESF_04296	C-3	Protein kinase domain containing protein UniRef50_L8H3N0				GO:0016849,GO:0004672,GO:0005524,GO:0016787,GO:0009166,GO:0035556,GO:0009190,GO:0006468	IPR011009,IPR017441,IPR008271,PF07714,PF02872,IPR000719,PF00069,IPR001054,IPR006179,IPR029052,IPR001245,IPR008334,IPR029787
GO:0050789	regulation of biological process	BAESF_04393	C-3	Homeobox domain containing protein UniRef50_L8H3F0				GO:0003677,GO:0043565,GO:0006355	IPR009057,IPR001356,PF00046,IPR017970,PF05920
GO:0050789	regulation of biological process	BAESF_04536	C-3	GTPaseactivating protein gacA UniRef50_L8H6T0				GO:0007165	IPR008936,PF00620,IPR000198
GO:0050789	regulation of biological process	BAESF_04784	C-3	Fungal Zn(2)-Cys(6) binuclear cluster domain containing protein UniRef50_L8HHM7				GO:0008270,GO:0000981,GO:0005634,GO:0006355	IPR001138,PF00172
GO:0050789	regulation of biological process	BAESF_04795	C-3	RhoGEF domain containing protein UniRef50_L8HHL5				GO:0005089,GO:0005515,GO:0035023	IPR001715,PF00621,IPR011993,IPR000219,IPR001849,IPR000048,PF00307
GO:0050789	regulation of biological process	BAESF_04968	C-3	Homeobox domain containing protein UniRef50_L8H2R6				GO:0003677,GO:0043565,GO:0006355	IPR001356,PF00046,IPR017970,IPR009057
GO:0050789	regulation of biological process	BAESF_05035	C-3	Serine/threonine protein kinase UniRef50_L8H920				GO:0016849,GO:0005524,GO:0004672,GO:0035556,GO:0009190,GO:0006468	IPR011009,IPR017441,IPR008271,PF07714,IPR000719,PF00211,PF00069,IPR001054,PF12849,IPR001245,IPR024370,IPR029787
GO:0050789	regulation of biological process	BAESF_05049	C-3	Serine/threonine protein kinase UniRef50_L8H920				GO:0016849,GO:0005524,GO:0004672,GO:0035556,GO:0009190,GO:0006468	IPR011009,IPR017441,IPR008271,PF07714,IPR000719,PF00211,PF00069,IPR001054,PF12849,IPR001245,IPR024370,IPR029787
GO:0050789	regulation of biological process	BAESF_05202	C-3	Ras subfamily protein UniRef50_L8GHB6				GO:0007264,GO:0007165,GO:0005525,GO:0016020	PF00071,IPR005225,IPR027417,PF08477,IPR013761,PF00025,IPR001806,IPR020849,IPR002035
GO:0050789	regulation of biological process	BAESF_05306	C-3	Serine/threonine kinase UniRef50_L8GFF3				GO:0035556,GO:0009190,GO:0006468,GO:0016849,GO:0005524,GO:0004672	IPR011009,IPR017441,IPR013111,IPR008271,PF07714,IPR000719,PF00211,PF00069,IPR001054,PF12849,IPR001245,IPR024370,IPR029787,IPR013032,PF07974
GO:0050789	regulation of biological process	BAESF_05313	C-3	Phosphate ABC transporter, putative UniRef50_L8HDX0				GO:0035556,GO:0009190,GO:0006468,GO:0016849,GO:0005524,GO:0004672	IPR011009,IPR017441,IPR008271,PF07714,IPR000719,PF00211,PF00069,IPR001054,PF12849,IPR001245,IPR024370,IPR029787,IPR013032
GO:0050789	regulation of biological process	BAESF_05800	C-3	Serine/threonine protein kinase, putative (Fragment) UniRef50_L8H2J0				GO:0035556,GO:0009190,GO:0006468,GO:0016849,GO:0005524,GO:0004672	IPR011009,IPR017441,IPR013111,IPR008271,PF07714,IPR000719,PF00211,PF00069,IPR001054,IPR001245,IPR024370,IPR029787,IPR013032,PF07974
GO:0050789	regulation of biological process	BAESF_05803	C-3	Phosphatidylinositol 3kinase UniRef50_L8GXT7				GO:0005515,GO:0016301,GO:0005488,GO:0048015,GO:0046854	IPR011009,PF00792,IPR000008,IPR018936,IPR016024,IPR000341,IPR000403,IPR015433,IPR011993,PF00794,IPR001849,IPR001263,IPR002420,PF00169,PF00454,IPR029071,PF00613
GO:0050789	regulation of biological process	BAESF_05819	C-3	GATA zinc finger domain containing protein (Fragment) UniRef50_L8GXM6				GO:0008270,GO:0043565,GO:0003700,GO:0006355	IPR013088,IPR000679,PF00320
GO:0050789	regulation of biological process	BAESF_06048	C-3	Calmodulin-binding protein UniRef50_A0A2P6NIU0				GO:0035556,GO:0035023,GO:0005085,GO:0005089	IPR000219,PF00621,IPR001331,IPR011993
GO:0050789	regulation of biological process	BAESF_06161	C-3	Pyridine nucleotide-disulfide oxidoreductase domain-containing protein 2 (Fragment) UniRef50_L8GWS6				GO:0035556,GO:0035023,GO:0005085,GO:0005089,GO:0005515	PF13964,IPR001331,PF00621,IPR011993,IPR015915,IPR000219,IPR001849,PF01344,PF13415,PF07646,PF13418,IPR006652
GO:0050789	regulation of biological process	BAESF_06172	C-3	Ras subfamily protein UniRef50_L8GWK6				GO:0005515,GO:0005525,GO:0007264,GO:0006897,GO:0016020	IPR012466,PF07933,IPR005225,IPR001810,IPR027417,PF08477,IPR011993,PF12937,PF00646,PF00071,IPR001806
GO:0050789	regulation of biological process	BAESF_06426	C-3	BZIP transcription factor domain containing protein UniRef50_L8GVB0				GO:0003677,GO:0043565,GO:0003700,GO:0006355,GO:0005634	IPR004827,IPR001630,PF00170,PF07716
GO:0050789	regulation of biological process	BAESF_06931	C-3	GATA zinc finger domain containing protein UniRef50_L8GLX1				GO:0008270,GO:0043565,GO:0003700,GO:0006355	IPR013088,IPR000679,PF00320
GO:0050789	regulation of biological process	BAESF_06936	C-3	Phosphate ABC transporter, putative UniRef50_L8HDX0				GO:0035556,GO:0009190,GO:0006468,GO:0016849,GO:0005524,GO:0004672	IPR011009,IPR017441,IPR008271,PF07714,IPR000719,PF00211,PF00069,IPR001054,IPR001245,IPR029787
GO:0050789	regulation of biological process	BAESF_06967	C-3	GAF domain containing serine/threonine kinase UniRef50_L8GNH5				GO:0005515,GO:0000155,GO:0005524,GO:0004672,GO:0007165,GO:0000160,GO:0006468	IPR011009,IPR003018,PF13191,PF01590,PF02518,PF07714,IPR027417,IPR000719,IPR003594,IPR003661,PF00069,PF00512,IPR005467,IPR001789,IPR029016
GO:0050789	regulation of biological process	BAESF_07107	C-3	Phosphoinositide 3-kinase family, accessory domain (Pik domain) domain containing protein UniRef50_L8H2G4				GO:0016301,GO:0048015,GO:0046854	IPR015433,IPR018936,IPR011009,IPR000403
GO:0050789	regulation of biological process	BAESF_07223	C-3	Fungal Zn(2)-Cys(6) binuclear cluster domain containing protein UniRef50_L8HF21				GO:0008270,GO:0000981,GO:0006355,GO:0005634	IPR001138,IPR000014,PF00172
GO:0050789	regulation of biological process	BAESF_07259	C-3	Multisensor hybrid histidine kinase UniRef50_L8GL34				GO:0016310,GO:0007165,GO:0000160,GO:0016772,GO:0000155	IPR013656,PF02518,PF00072,IPR029016,IPR003594,IPR003661,PF00512,IPR005467,IPR004358,PF08448,IPR000014,PF00989,IPR011006,IPR001789
GO:0050789	regulation of biological process	BAESF_07260	C-3	Response regulator receiver domain containing protein UniRef50_L8H9G7				GO:0016310,GO:0007165,GO:0000160,GO:0016772,GO:0000155	IPR013656,PF02518,PF00072,IPR029016,IPR003594,IPR003661,PF00512,IPR005467,IPR004358,PF08448,IPR000014,PF00989,IPR011006,IPR001789
GO:0050789	regulation of biological process	BAESF_07333	C-3	RhoGEF domain containing protein UniRef50_L8GWP3				GO:0005089,GO:0035023	IPR000219,PF00621,IPR011993
GO:0050789	regulation of biological process	BAESF_07469	C-3	Rap/ranGAP domain containing protein UniRef50_L8HAQ1				GO:0005096,GO:0051056	IPR000331,PF02145
GO:0050789	regulation of biological process	BAESF_07488	C-3	Response regulator receiver domain containing protein UniRef50_L8H9G7				GO:0016310,GO:0007165,GO:0000160,GO:0016772,GO:0000155	IPR013656,PF02518,PF00072,IPR029016,IPR003594,IPR003661,PF00512,IPR005467,IPR004358,PF08448,IPR000014,PF00989,IPR011006,IPR001789
GO:0050789	regulation of biological process	BAESF_07980	C-3	RasGEF domain containing protein UniRef50_L8H319				GO:0005085,GO:0007264	IPR001895,PF00617,IPR023578
GO:0050789	regulation of biological process	BAESF_08085	C-3	Protein F53A10.2, isoform a UniRef50_A0A2P6NS82				GO:0005515,GO:0005096,GO:0051056	PF13637,IPR020683,PF12796,IPR002110,PF00023,PF13857,PF13606,IPR000331,PF02145
GO:0050789	regulation of biological process	BAESF_09015	C-3	LIM domain containing protein UniRef50_L8HAL3				GO:0008270,GO:0005096,GO:0051056	IPR000331,IPR001781,PF02145,PF00412
GO:0050789	regulation of biological process	BAESF_09298	C-3	Serine/threonine protein kinase UniRef50_L8H920				GO:0016849,GO:0005524,GO:0004672,GO:0035556,GO:0009190,GO:0006468	IPR011009,IPR017441,IPR008271,PF07714,IPR000719,PF00211,PF00069,IPR001054,PF12849,IPR001245,IPR024370,IPR029787,IPR013032
GO:0050789	regulation of biological process	BAESF_09504	C-3	Fbox domain containing protein UniRef50_L8H592				GO:0005515,GO:0005525,GO:0007264	IPR001810,IPR027417,IPR020683,PF12937,PF00646,PF00071,IPR001806
GO:0050789	regulation of biological process	BAESF_09642	C-3	Serine/threonine protein kinase UniRef50_L8H920				GO:0035556,GO:0009190,GO:0006468,GO:0016849,GO:0005524,GO:0004672	IPR011009,IPR017441,IPR008271,PF07714,IPR000719,PF00211,PF00069,IPR001054,PF12849,IPR001245,IPR024370,IPR029787,IPR013032
GO:0050789	regulation of biological process	BAESF_09656	C-3					GO:0008270,GO:0043565,GO:0003700,GO:0006355	IPR013088,IPR000679,PF00320
GO:0050789	regulation of biological process	BAESF_09997	C-3	NFX1-type zinc finger-containing protein 1-like UniRef50_A0A9J7N6F9				GO:0008270,GO:0003700,GO:0006355,GO:0005634	PF13087,IPR000967,IPR027417,PF13086,PF13245
GO:0050789	regulation of biological process	BAESF_10016	C-3	histidine kinase UniRef50_A0A140K6B5				GO:0005515,GO:0016772,GO:0005524,GO:0000155,GO:0004672,GO:0016310,GO:0007165,GO:0000160,GO:0006468	PF00069,PF01590,PF07714,IPR027417,IPR003594,IPR003661,PF00512,IPR004358,IPR011006,PF13191,PF02518,IPR008271,PF00072,IPR029016,IPR011009,IPR003018,IPR000719,IPR005467,IPR001789
GO:0050789	regulation of biological process	BAESF_10291	C-3	Tyrosine kinase, putative UniRef50_L8HG15				GO:0035556,GO:0006468,GO:0004713,GO:0005524,GO:0004672	IPR008266,IPR011009,IPR011991,IPR017441,PF07714,IPR020635,IPR000719,PF00069,PF00610,IPR001245,IPR000591
GO:0050789	regulation of biological process	BAESF_10333	C-3	RFX DNA-binding domain containing protein UniRef50_L8GEG4				GO:0006355,GO:0003677	IPR011991,IPR003150,PF02257
GO:0050789	regulation of biological process	BAESF_10443	C-3	Serine/threonine protein kinase UniRef50_L8GLZ6				GO:0016849,GO:0005515,GO:0005524,GO:0004672,GO:0035556,GO:0009190,GO:0006468	IPR011009,IPR017441,IPR008271,PF07714,IPR000742,IPR000719,PF00211,PF00069,IPR001054,PF12849,IPR001245,IPR024370,IPR029787,IPR013032
GO:0050789	regulation of biological process	BAESF_10675	C-3	RNA helicase UniRef50_L8GHC7				GO:0006355,GO:0005634,GO:0008270,GO:0000981	IPR001138,IPR000014
GO:0050789	regulation of biological process	BAESF_11286	C-3	Serine/threonine kinase UniRef50_L8GSP9				GO:0035556,GO:0009190,GO:0006468,GO:0016849,GO:0005524,GO:0004672	IPR011009,IPR017441,IPR008271,PF07714,IPR000719,PF00069,IPR001054,PF12849,IPR001245,IPR024370,IPR029787
GO:0050789	regulation of biological process	BAESF_11307	C-3	Protein kinase domain containing protein (Fragment) UniRef50_L8GZH3				GO:0035556,GO:0009190,GO:0006468,GO:0016849,GO:0005524,GO:0004672	IPR011009,IPR017441,IPR008271,PF07714,IPR000719,PF00211,PF00069,IPR001054,PF12849,IPR001245,IPR024370,IPR029787,IPR013032
GO:0050789	regulation of biological process	BAESF_11530	C-3	Serine/threonine protein kinase, putative (Fragment) UniRef50_L8H2J0				GO:0035556,GO:0009190,GO:0006468,GO:0016849,GO:0005515,GO:0005524,GO:0004672	IPR011009,IPR017441,IPR008271,PF07714,IPR000742,IPR000719,PF00211,PF00069,IPR001054,IPR001245,IPR029787,IPR013032
GO:0050789	regulation of biological process	BAESF_11738	C-3	RapGAP/RanGAP domain containing protein UniRef50_L8HC64				GO:0005096,GO:0051056	IPR000331,PF02145
GO:0050789	regulation of biological process	BAESF_11815	C-3	RapGAP/RanGAP domain containing protein UniRef50_L8HC64				GO:0005096,GO:0051056	IPR000331,PF02145
GO:0050789	regulation of biological process	BAESF_12506	C-3	RhoGEF domain containing protein UniRef50_L8GVJ9				GO:0035023,GO:0005089,GO:0005515	PF13637,PF07653,IPR020683,IPR001452,IPR002110,IPR011993,PF12796,PF00621,PF00018,IPR000219,IPR001849,PF00023,PF00169,PF13857,PF14604,PF13606,IPR011511
GO:0050789	regulation of biological process	BAESF_12563	C-3	Serine/threonine kinase UniRef50_L8GVP4				GO:0035556,GO:0009190,GO:0006468,GO:0016849,GO:0005524,GO:0004672	IPR011009,IPR017441,IPR008271,PF07714,IPR000719,PF00211,PF00069,IPR001054,PF12849,IPR001245,IPR024370,IPR029787
GO:0050789	regulation of biological process	BAESF_12719	C-3					GO:0008270,GO:0043565,GO:0003700,GO:0006355	PF03457,IPR000679,PF00320,IPR013088,IPR005114
GO:0050789	regulation of biological process	BAESF_13299	C-3	Rap1 GTPase-activating protein 1 UniRef50_A0A4Y2E1N8				GO:0005096,GO:0051056	IPR000331,PF02145
GO:0050789	regulation of biological process	BAESF_13302	C-3	GATA zinc finger domain containing protein UniRef50_L8GTZ2				GO:0008270,GO:0043565,GO:0003700,GO:0006355	IPR013088,IPR000679,PF00320
GO:0050789	regulation of biological process	BAESF_13673	C-3	non-specific serine/threonine protein kinase (Fragment) UniRef50_L8GTH0				GO:0005515,GO:0005524,GO:0004713,GO:0005525,GO:0004672,GO:0007264,GO:0006468	IPR001680,IPR020635,IPR001611,PF00400,PF13855,PF13637,IPR017441,IPR017986,PF07714,IPR027417,PF08477,IPR015943,IPR032675,PF00023,PF13857,PF16095,IPR011047,IPR032171,IPR011009,IPR020859,IPR020683,IPR000719,IPR002110,PF12796,PF00071,IPR001245,PF13606,IPR013684
GO:0050789	regulation of biological process	BAESF_14191	C-3	ROCO family protein kinase, putative UniRef50_L8GYH9				GO:0043087,GO:0007264,GO:0007165,GO:0005515,GO:0005525	IPR030564,IPR020859,PF06602,IPR027417,IPR008936,PF00616,PF08477,IPR001611,IPR011993,IPR003591,IPR001936,PF13855,IPR032675,IPR029021,PF00071,IPR010569,IPR013684
GO:0050789	regulation of biological process	BAESF_14795	C-3	Serine/threonine protein kinase UniRef50_L8H920				GO:0016849,GO:0005524,GO:0004672,GO:0035556,GO:0009190,GO:0006468	IPR011009,IPR017441,IPR008271,PF07714,IPR000719,PF00211,PF00069,IPR001054,PF12849,IPR001245,IPR024370,IPR029787
GO:0050789	regulation of biological process	BAESF_14965	C-3	Variant sh3 domain containing protein UniRef50_L8HDE5				GO:0005085,GO:0005515,GO:0007264	IPR027357,IPR010703,IPR027007,PF06920,IPR032376,IPR001452,PF14429,IPR026791,PF16172
GO:0050789	regulation of biological process	BAESF_15084	C-3	RFX DNAbinding domain containing protein UniRef50_L8GUI4				GO:0006355,GO:0003677	IPR011991,IPR003150,PF02257
GO:0050789	regulation of biological process	BAESF_15086	C-3	Phosphate ABC transporter, putative UniRef50_L8HDX0				GO:0016849,GO:0005524,GO:0004672,GO:0035556,GO:0009190,GO:0006468	IPR011009,IPR017441,IPR008271,PF07714,IPR000719,PF00211,PF00069,IPR001054,PF12849,IPR001245,IPR024370,IPR029787
GO:0050789	regulation of biological process	BAESF_15093	C-3	RhoGEF domain containing protein UniRef50_L8GTP3				GO:0005089,GO:0035023	PF00621,IPR011993,IPR000219,IPR001849,PF00169
GO:0050789	regulation of biological process	BAESF_15515	C-3	RasGEF domain containing protein (Fragment) UniRef50_L8GSC7				GO:0007264,GO:0005085	IPR001895,IPR019804,IPR023578,PF00617
GO:0042254	ribosome biogenesis	BAESF_00416	C-3	Ribosome biogenesis protein UniRef50_L8HJR5	K14569	BMS1; ribosome biogenesis protein BMS1		GO:0005634,GO:0042254	PF04950,IPR030387,IPR027417,IPR012948,IPR007034,PF08142
GO:0042254	ribosome biogenesis	BAESF_11344	C-3	rRNA adenine N(6)-methyltransferase UniRef50_A0A813V733	K14191	DIM1; 18S rRNA (adenine1779-N6/adenine1780-N6)-dimethyltransferase [EC:2.1.1.183]	dimethyladenosine transferase	GO:0006364,GO:0000154,GO:0008649,GO:0000179	IPR020598,PF08241,IPR001737,IPR029063,PF13649,IPR011530,PF00398,IPR020596
GO:0042254	ribosome biogenesis	BAESF_11363	C-3	rRNA adenine N(6)-methyltransferase UniRef50_A0A813V733	K14191	DIM1; 18S rRNA (adenine1779-N6/adenine1780-N6)-dimethyltransferase [EC:2.1.1.183]	dimethyladenosine transferase	GO:0006364,GO:0000154,GO:0008649,GO:0000179	IPR020598,PF08241,IPR001737,IPR029063,PF13649,IPR011530,PF00398,IPR020596
GO:0042254	ribosome biogenesis	BAESF_13714	C-3	Eukaryotic translation initiation factor 6 UniRef50_A0A7R9A5D3	K03264	EIF6; translation initiation factor 6	eukaryotic translation initiation factor 6	GO:0042256,GO:0043022	PF01912,IPR002769
GO:0042254	ribosome biogenesis	BAESF_08815	C-3	Ribosome assembly factor mrt4 UniRef50_L8HB77	K14815	MRT4; mRNA turnover protein 4		GO:0042254,GO:0000027,GO:0005622	PF17777,PF00466,IPR033867,IPR001790
GO:0042254	ribosome biogenesis	BAESF_13243	C-3	Nucleolar protein 10 UniRef50_A0A1C9ZPH2	K11130	NOP10, NOLA3; H/ACA ribonucleoprotein complex subunit 3	snoRNP complex protein	GO:0042254,GO:0001522,GO:0030515	IPR007264,PF04135
GO:0042254	ribosome biogenesis	BAESF_09467	C-3	Probable RNA 3'-terminal phosphate cyclase-like protein UniRef50_Q54S38	K11108	RCL1; RNA 3'-terminal phosphate cyclase-like protein		GO:0005730,GO:0006396,GO:0042254,GO:0003824	IPR000228,IPR016443,IPR013791,PF05189,IPR013792,IPR020719,PF01137,IPR023797
GO:0042254	ribosome biogenesis	BAESF_05501	C-3	Large ribosomal subunit protein eL8 UniRef50_A0A3M6TY05	K02936	RP-L7Ae, RPL7A; large subunit ribosomal protein L7Ae		GO:0030529,GO:0042254	IPR004037,PF01248,IPR018492,IPR029064,IPR001921,IPR004038
GO:0042254	ribosome biogenesis	BAESF_06396	C-3	rRNA biogenesis protein RRP36 UniRef50_L8GX72	K14795	RRP36; ribosomal RNA-processing protein 36		GO:0000469	PF06102,IPR009292
GO:0042254	ribosome biogenesis	BAESF_13171	C-3	Protein SDA1 UniRef50_A0A397UCG7	K14856	SDA1, SDAD1; protein SDA1		GO:0030036,GO:0007165,GO:0042273,GO:0000055,GO:0005488,GO:0004871	IPR016024,IPR007949,PF05285,IPR012977,PF08158,IPR011025,IPR027312
GO:0042254	ribosome biogenesis	BAESF_09361	C-3	Ribosome maturation protein SBDS UniRef50_L8H5P7	K14574	SDO1, SBDS; ribosome maturation protein SDO1		GO:0042256,GO:0042254	IPR002140,IPR018978,PF09377,PF01172,IPR019783
GO:0042254	ribosome biogenesis	BAESF_15229	C-3	rRNA metabolism protein, SBDS family UniRef50_L8HCP3	K14574	SDO1, SBDS; ribosome maturation protein SDO1		GO:0042256,GO:0042254	IPR002140,IPR018978,IPR019783,PF09377,PF01172,IPR009022
GO:0042254	ribosome biogenesis	BAESF_02860	C-3	Ribonucloprotein UniRef50_A0A0K9NT11	K12845	SNU13, NHP2L; U4/U6 small nuclear ribonucleoprotein SNU13		GO:0030529,GO:0005730,GO:0003723,GO:0042254	IPR004037,PF01248,IPR018492,IPR029064,IPR002415,IPR004038
GO:0042254	ribosome biogenesis	BAESF_04225	C-3	Ribosomal RNA large subunit methyltransferase J, putative UniRef50_L8H4M6	K14857	SPB1, FTSJ3; AdoMet-dependent rRNA methyltransferase SPB1 [EC:2.1.1.-]		GO:0005634,GO:0006364,GO:0032259,GO:0001510,GO:0008168	PF01728,IPR015507,IPR029063,IPR002877,IPR024576,PF11861,PF07780,IPR012920
GO:0042254	ribosome biogenesis	BAESF_04873	C-3	Bms1-type G domain-containing protein UniRef50_L8H0X3	K14799	TSR1; pre-rRNA-processing protein TSR1		GO:0005634,GO:0042254	PF04950,IPR030387,IPR027417,IPR012948,IPR007034,PF08142
GO:0042254	ribosome biogenesis	BAESF_02062	C-3	U3 small nucleolar RNA-associated protein 11 UniRef50_L8H7S0	K14769	UTP11; U3 small nucleolar RNA-associated protein 11		GO:0032040,GO:0006364	IPR007144,PF03998
GO:0042254	ribosome biogenesis	BAESF_01968	C-3	RRP15-like protein UniRef50_L8GJ84				GO:0006364	IPR012459,PF07890
GO:0016567	protein ubiquitination	BAESF_06672	C-3	Probable E3 ubiquitin-protein ligase rbrA UniRef50_Q6T486	K11968	ARIH1; ariadne-1 [EC:2.3.2.31]		GO:0008270,GO:0004842,GO:0005515,GO:0016567	PF01485,IPR002867,IPR013083,PF19422,IPR001841,IPR031127,PF13923
GO:0016567	protein ubiquitination	BAESF_10202	C-3	RBR-type E3 ubiquitin transferase UniRef50_L8GEU0	K11968	ARIH1; ariadne-1 [EC:2.3.2.31]		GO:0008270,GO:0004842,GO:0016567	IPR001876,PF01485,IPR002867,IPR013083,PF00641,IPR031127
GO:0016567	protein ubiquitination	BAESF_12765	C-3	RBR-type E3 ubiquitin transferase UniRef50_L8H0J7	K11968	ARIH1; ariadne-1 [EC:2.3.2.31]		GO:0008270,GO:0004842,GO:0005515,GO:0016567	IPR003903,PF01485,IPR002867,IPR013083,PF19422,IPR001841,IPR031127,IPR017907
GO:0016567	protein ubiquitination	BAESF_00763	C-3	WD domain, G-beta repeat-containing protein UniRef50_L8HIT7	K11789	DCAF1, VPRBP; DDB1- and CUL4-associated factor 1 [EC:2.7.11.1]		GO:0005515,GO:0005488,GO:0016567	PF08513,IPR011989,IPR017986,IPR001680,IPR016024,IPR015943,IPR006594,IPR033270
GO:0016567	protein ubiquitination	BAESF_04299	C-3	Sel1 repeat/Ubox domain containing protein UniRef50_L8H270	K07126	K07126; uncharacterized protein		GO:0004842,GO:0005515,GO:0016567	PF04564,IPR003613,IPR011990,IPR013083,PF08238,PF13174,IPR006597
GO:0016567	protein ubiquitination	BAESF_09590	C-3	Kinesin-like protein UniRef50_L8H6H7	K10396	KIF5; kinesin family member 5		GO:0005515,GO:0005524,GO:0003777,GO:0008017,GO:0004842,GO:0007018,GO:0016567	PF00225,PF16796,PF04564,IPR001810,IPR027417,IPR003613,IPR019821,PF12937,IPR013083,PF00646,IPR001752
GO:0016567	protein ubiquitination	BAESF_06359	C-3	Protein kinase domain containing protein UniRef50_L8GYL2	K19603	MAPK15; mitogen-activated protein kinase 15 [EC:2.7.11.24]		GO:0004842,GO:0005524,GO:0004672,GO:0016567,GO:0006468	IPR011009,PF04564,PF07714,IPR003613,IPR000719,PF00069,IPR013083
GO:0016567	protein ubiquitination	BAESF_05564	C-3	RING-type domain-containing protein UniRef50_F4PV64	K10693	MYCBP2, PAM; RCR-type E3 ubiquitin transferase [EC:2.3.2.33]		GO:0008270,GO:0004842,GO:0005515,GO:0016567	IPR002867,PF13639,IPR013083,IPR001841,IPR031127
GO:0016567	protein ubiquitination	BAESF_00014b	C-3	IBR domain containing protein UniRef50_L8GRR7	K11973	RNF19B; E3 ubiquitin-protein ligase RNF19B [EC:2.3.2.31]		GO:0008270,GO:0004842,GO:0005515,GO:0016567	PF01485,IPR002867,IPR013083,IPR001841,IPR031127,IPR017907
GO:0016567	protein ubiquitination	BAESF_08402	C-3	IBR domain containing protein UniRef50_L8GRR7	K11973	RNF19B; E3 ubiquitin-protein ligase RNF19B [EC:2.3.2.31]		GO:0016567,GO:0008270,GO:0004842,GO:0005515	PF01485,IPR002867,IPR013083,IPR001841,IPR031127,IPR017907
GO:0016567	protein ubiquitination	BAESF_10934	C-3	RING-type domain-containing protein UniRef50_A0A2K1K3C6	K17592	SACS; sacsin		GO:0004842,GO:0016567	IPR003613,IPR013083,PF04564,IPR003594
GO:0016567	protein ubiquitination	BAESF_03269	C-3		K10652	TRIM25, EFP; tripartite motif-containing protein 25 [EC:2.3.2.27]		GO:0008270,GO:0061630,GO:0005515,GO:0003723,GO:0006915,GO:1904262,GO:0000209,GO:0010508,GO:0005764	IPR004088,IPR027370,PF13920,PF13639,PF13445,IPR013083,PF00097,IPR001841,IPR033609,IPR017907
GO:0016567	protein ubiquitination	BAESF_07937	C-3	U-box domain-containing protein UniRef50_A0A2R6WWR1	K10597	UBE4B, UFD2; ubiquitin conjugation factor E4 B [EC:2.3.2.27]		GO:0004842,GO:0034450,GO:0006511,GO:0016567,GO:0000151	IPR019474,PF04564,IPR003613,IPR013083,PF10408
GO:0016567	protein ubiquitination	BAESF_05032	C-3	Ubox domain containing protein UniRef50_L8GFU9	K24764	WDSUB1; WD repeat, SAM and U-box domain-containing protein 1		GO:0004842,GO:0016567	IPR003613,IPR013083,PF04564
GO:0016567	protein ubiquitination	BAESF_12971	C-3	Ubox domain containing protein UniRef50_L8H139	K24764	WDSUB1; WD repeat, SAM and U-box domain-containing protein 1		GO:0004842,GO:0016567	IPR003613,IPR013083,PF04564
GO:0016567	protein ubiquitination	BAESF_02136	C-3	Ras subfamily protein UniRef50_L8GGR5				GO:0004842,GO:0005515,GO:0005525,GO:0007264,GO:0016567	IPR000210,PF00071,PF04564,IPR005225,IPR027417,IPR003613,PF08477,IPR013083,PF00025,IPR001806,IPR011333
GO:0016567	protein ubiquitination	BAESF_02921	C-3	IBR domain containing protein UniRef50_L8GRR7				GO:0005515,GO:0008270,GO:0003676,GO:0046872,GO:0004842,GO:0000166,GO:0016567	PF01485,IPR000504,IPR012677,IPR002867,IPR013083,PF00097,IPR001841,IPR031127,IPR018957,IPR017907
GO:0016567	protein ubiquitination	BAESF_05971	C-3	Ubox domain containing protein UniRef50_L8GZS8				GO:0004842,GO:0016567	IPR003613,IPR013083,PF04564,IPR002035
GO:0016567	protein ubiquitination	BAESF_11302	C-3	RanBP-type and C3HC4-type zinc finger-containing protein 1 UniRef50_L8GXL6				GO:0016567,GO:0008270,GO:0004842,GO:0005515	IPR027370,PF01485,IPR002867,IPR013083,PF00097,IPR001841,IPR031127,IPR017907
GO:0016567	protein ubiquitination	BAESF_13209	C-3	RGS-containing protein kinase UniRef50_D3BF23				GO:0008270,GO:0004842,GO:0005515,GO:0016567	IPR001841,IPR001293,IPR008974,PF02176,IPR013323,IPR013083,IPR002083,PF00917
GO:0048015	phosphatidylinositol-mediated signaling	BAESF_05453	C-3	Phosphatidylinositol 3-and 4-kinase UniRef50_L8HJE7	K19801	PI4KB; phosphatidylinositol 4-kinase B [EC:2.7.1.67]		GO:0016301,GO:0048015,GO:0046854	IPR011009,IPR018936,IPR015433,IPR000403,IPR001263,PF00454
GO:0048015	phosphatidylinositol-mediated signaling	BAESF_08260	C-3	Phosphoinositide 3kinase family, accessory domain (Pik domain) domain containing protein UniRef50_L8GQK9	K00922	PIK3CA_B_D; phosphatidylinositol-4,5-bisphosphate 3-kinase catalytic subunit alpha/beta/delta [EC:2.7.1.153]		GO:0005515,GO:0016301,GO:0005488,GO:0048015,GO:0046854	IPR011009,PF00792,IPR000008,IPR018936,IPR016024,IPR000341,IPR000403,IPR015433,PF00794,IPR001263,IPR002420,PF00454,IPR029071,PF00613
GO:0048015	phosphatidylinositol-mediated signaling	BAESF_11004	C-3	phosphatidylinositol-4-phosphate 3-kinase UniRef50_L8H064	K00922	PIK3CA_B_D; phosphatidylinositol-4,5-bisphosphate 3-kinase catalytic subunit alpha/beta/delta [EC:2.7.1.153]		GO:0005515,GO:0016301,GO:0005488,GO:0048015,GO:0046854	IPR011009,PF00792,IPR000008,IPR018936,IPR016024,IPR000341,IPR000403,IPR015433,PF00794,IPR001263,IPR002420,PF00454,IPR029071,PF00613
GO:0048015	phosphatidylinositol-mediated signaling	BAESF_14114	C-3	Phosphoinositide 3kinase family, accessory domain (Pik domain) domain containing protein UniRef50_L8GXD2	K00922	PIK3CA_B_D; phosphatidylinositol-4,5-bisphosphate 3-kinase catalytic subunit alpha/beta/delta [EC:2.7.1.153]		GO:0005515,GO:0016301,GO:0005488,GO:0035556,GO:0048015,GO:0046854	IPR011009,PF00792,PF00130,IPR002219,IPR000008,IPR018936,IPR016024,IPR000403,IPR015433,IPR011993,IPR001849,IPR002420,IPR001263,PF00169,PF00454,PF00613
GO:0048015	phosphatidylinositol-mediated signaling	BAESF_05803	C-3	Phosphatidylinositol 3kinase UniRef50_L8GXT7				GO:0005515,GO:0016301,GO:0005488,GO:0048015,GO:0046854	IPR011009,PF00792,IPR000008,IPR018936,IPR016024,IPR000341,IPR000403,IPR015433,IPR011993,PF00794,IPR001849,IPR001263,IPR002420,PF00169,PF00454,IPR029071,PF00613
GO:0048015	phosphatidylinositol-mediated signaling	BAESF_07107	C-3	Phosphoinositide 3-kinase family, accessory domain (Pik domain) domain containing protein UniRef50_L8H2G4				GO:0016301,GO:0048015,GO:0046854	IPR015433,IPR018936,IPR011009,IPR000403
GO:0016579	protein deubiquitination	BAESF_04805	C-3	Deubiquitinating enzyme A UniRef50_L8HFI6	K12655	OTUD5, DUBA; OTU domain-containing protein 5 [EC:3.4.19.12]		GO:0016579,GO:0004843	IPR031084,IPR003323,PF02338
GO:0016579	protein deubiquitination	BAESF_08389	C-3	Deubiquitinating enzyme A UniRef50_L8GH30	K12655	OTUD5, DUBA; OTU domain-containing protein 5 [EC:3.4.19.12]		GO:0004843,GO:0016579	IPR003903,IPR031084,IPR003323,PF02338
GO:0016579	protein deubiquitination	BAESF_13690	C-3	Ubiquitin carboxyl-terminal hydrolase UniRef50_L8GT72	K11841	USP10, UBP3; ubiquitin carboxyl-terminal hydrolase 10 [EC:3.4.19.12]		GO:0006511,GO:0016579,GO:0036459	IPR028889,PF00443,IPR001394,IPR018200
GO:0016579	protein deubiquitination	BAESF_02475	C-3	Ubiquitin interaction motif domain containing protein UniRef50_L8HIP5	K11850	USP26_29_37; ubiquitin carboxyl-terminal hydrolase 26/29/37 [EC:3.4.19.12]		GO:0036459,GO:0006511,GO:0016579	IPR003903,IPR001394,PF00443,PF02809,PF13423,IPR028889,IPR018200
GO:0016579	protein deubiquitination	BAESF_08024	C-3	Uncharacterized protein UniRef50_L8GQ25	K11835	USP4_11, UBP12; ubiquitin carboxyl-terminal hydrolase 4/11 [EC:3.4.19.12]		GO:0005515,GO:0004843,GO:0036459,GO:0006511,GO:0016579	IPR000626,IPR001394,PF00443,IPR006615,PF14836,IPR028135,IPR028889,PF06337,IPR018200
GO:0016579	protein deubiquitination	BAESF_06183	C-3	UBA/TSN domain containing protein UniRef50_L8GWQ2	K11869	USP40; ubiquitin carboxyl-terminal hydrolase 40 [EC:3.4.19.12]		GO:0008270,GO:0005515,GO:0036459,GO:0006511,GO:0016579	IPR000626,IPR001876,IPR001394,IPR015940,PF00443,PF13423,IPR028889,IPR009060,PF00627,IPR018200,IPR029071
GO:0016579	protein deubiquitination	BAESF_00877	C-3	Ubiquitin carboxyl-terminal hydrolase UniRef50_L8GKW0	K11857	USP47; ubiquitin carboxyl-terminal hydrolase 47 [EC:3.4.19.12]		GO:0008270,GO:0036459,GO:0006511,GO:0016579	IPR001876,IPR001394,PF00443,PF03556,PF13423,IPR028889,IPR018200,IPR005176
GO:0016579	protein deubiquitination	BAESF_00624	C-3	Ubiquitin carboxyl-terminal hydrolase UniRef50_L8HKQ7				GO:0036459,GO:0005488,GO:0006511,GO:0016579	IPR001394,IPR016024,PF00443,PF13423,IPR028889,IPR018200
GO:0016579	protein deubiquitination	BAESF_11907	C-3	Ubiquitin carboxyl-terminal hydrolase UniRef50_L8HKW6				GO:0016579,GO:0036459	PF00443,PF13423,IPR001394,IPR028889
GO:0016579	protein deubiquitination	BAESF_14812	C-3	Ubiquitin specific protease 54 family protein UniRef50_L8HF22				GO:0036459,GO:0016579	PF00443,IPR001394,IPR028889
GO:0006511	ubiquitin-dependent protein catabolic process	BAESF_00482	C-3	Cullin 1, putative UniRef50_L8HJK9	K03347	CUL1, CDC53; cullin 1		GO:0031625,GO:0006511,GO:0031461	PF10557,IPR019559,IPR011991,IPR001373,IPR016157,PF00888,IPR016158,IPR016159
GO:0006511	ubiquitin-dependent protein catabolic process	BAESF_10894	C-3	Cullin family protein UniRef50_L8H0W0	K10609	CUL4; cullin 4		GO:0031625,GO:0006511	PF10557,IPR019559,IPR011991,IPR001373,PF00888,IPR016158,IPR016159
GO:0006511	ubiquitin-dependent protein catabolic process	BAESF_14821	C-3	Cullin 4B, putative UniRef50_L8HCT6	K10609	CUL4; cullin 4		GO:0031625,GO:0006511,GO:0031461	PF10557,IPR019559,IPR011991,IPR001373,IPR016157,PF00888,IPR016158,IPR016159
GO:0006511	ubiquitin-dependent protein catabolic process	BAESF_02203	C-3	Proteasome subunit alpha type UniRef50_L8GYR7	K02726	PSMA2; 20S proteasome subunit alpha 2 [EC:3.4.25.1]	Protein phosphatase PP2A regulatory subunit B	GO:0006511,GO:0051603,GO:0004175,GO:0004298,GO:0019773,GO:0005839	IPR029055,IPR000426,PF10584,IPR023332,IPR001353,PF00227
GO:0006511	ubiquitin-dependent protein catabolic process	BAESF_07937	C-3	U-box domain-containing protein UniRef50_A0A2R6WWR1	K10597	UBE4B, UFD2; ubiquitin conjugation factor E4 B [EC:2.3.2.27]		GO:0004842,GO:0034450,GO:0006511,GO:0016567,GO:0000151	IPR019474,PF04564,IPR003613,IPR013083,PF10408
GO:0006511	ubiquitin-dependent protein catabolic process	BAESF_01422	C-3	TRAF-type domain-containing protein UniRef50_A0A2P6NUC5	K14016	UFD1; ubiquitin fusion degradation protein 1		GO:0006511,GO:0046872	IPR007087,PF03152,IPR004854,IPR016135,IPR015880
GO:0006511	ubiquitin-dependent protein catabolic process	BAESF_13690	C-3	Ubiquitin carboxyl-terminal hydrolase UniRef50_L8GT72	K11841	USP10, UBP3; ubiquitin carboxyl-terminal hydrolase 10 [EC:3.4.19.12]		GO:0006511,GO:0016579,GO:0036459	IPR028889,PF00443,IPR001394,IPR018200
GO:0006511	ubiquitin-dependent protein catabolic process	BAESF_02475	C-3	Ubiquitin interaction motif domain containing protein UniRef50_L8HIP5	K11850	USP26_29_37; ubiquitin carboxyl-terminal hydrolase 26/29/37 [EC:3.4.19.12]		GO:0036459,GO:0006511,GO:0016579	IPR003903,IPR001394,PF00443,PF02809,PF13423,IPR028889,IPR018200
GO:0006511	ubiquitin-dependent protein catabolic process	BAESF_08024	C-3	Uncharacterized protein UniRef50_L8GQ25	K11835	USP4_11, UBP12; ubiquitin carboxyl-terminal hydrolase 4/11 [EC:3.4.19.12]		GO:0005515,GO:0004843,GO:0036459,GO:0006511,GO:0016579	IPR000626,IPR001394,PF00443,IPR006615,PF14836,IPR028135,IPR028889,PF06337,IPR018200
GO:0006511	ubiquitin-dependent protein catabolic process	BAESF_06183	C-3	UBA/TSN domain containing protein UniRef50_L8GWQ2	K11869	USP40; ubiquitin carboxyl-terminal hydrolase 40 [EC:3.4.19.12]		GO:0008270,GO:0005515,GO:0036459,GO:0006511,GO:0016579	IPR000626,IPR001876,IPR001394,IPR015940,PF00443,PF13423,IPR028889,IPR009060,PF00627,IPR018200,IPR029071
GO:0006511	ubiquitin-dependent protein catabolic process	BAESF_00877	C-3	Ubiquitin carboxyl-terminal hydrolase UniRef50_L8GKW0	K11857	USP47; ubiquitin carboxyl-terminal hydrolase 47 [EC:3.4.19.12]		GO:0008270,GO:0036459,GO:0006511,GO:0016579	IPR001876,IPR001394,PF00443,PF03556,PF13423,IPR028889,IPR018200,IPR005176
GO:0006511	ubiquitin-dependent protein catabolic process	BAESF_00624	C-3	Ubiquitin carboxyl-terminal hydrolase UniRef50_L8HKQ7				GO:0036459,GO:0005488,GO:0006511,GO:0016579	IPR001394,IPR016024,PF00443,PF13423,IPR028889,IPR018200
GO:0006511	ubiquitin-dependent protein catabolic process	BAESF_10870	C-3					GO:0006511	IPR001232,PF01466,PF03931,IPR016073,IPR016072,IPR011333
GO:0006914	autophagy	BAESF_04129	C-3	Autophagy-related protein 101 UniRef50_L8H489	K19730	ATG101; autophagy-related protein 101		GO:0006914	IPR012445,IPR003511,PF07855
GO:0006914	autophagy	BAESF_13738	C-3	Ubiquitin domain containing protein UniRef50_L8GVQ2	K08330	ATG11; autophagy-related protein 11		GO:0005515,GO:0006914	IPR000626,PF04108,PF10377,IPR019460,IPR007240,IPR029071
GO:0006914	autophagy	BAESF_11055	C-3	Autophagy protein ATG17-like domain-containing protein UniRef50_L8H912	K08329	ATG17; autophagy-related protein 17		GO:0006914	PF04108,IPR007240
GO:0006914	autophagy	BAESF_09602	C-3	Chorein N-terminal domain-containing protein UniRef50_L8H6A7	K17906	ATG2; autophagy-related protein 2		GO:0006914,GO:0030242	IPR026886,IPR026854,PF12624,IPR026849
GO:0006914	autophagy	BAESF_09603	C-3	Autophagy-related protein 2 UniRef50_L8H7Q9	K17906	ATG2; autophagy-related protein 2		GO:0006914	IPR015412,IPR026885,PF13329,PF09333,IPR026849
GO:0006914	autophagy	BAESF_03269	C-3		K10652	TRIM25, EFP; tripartite motif-containing protein 25 [EC:2.3.2.27]		GO:0008270,GO:0061630,GO:0005515,GO:0003723,GO:0006915,GO:1904262,GO:0000209,GO:0010508,GO:0005764	IPR004088,IPR027370,PF13920,PF13639,PF13445,IPR013083,PF00097,IPR001841,IPR033609,IPR017907
GO:0006457	protein folding	BAESF_13051	C-4	DnaJ heat shock protein family (Hsp40) member A2 L homeolog UniRef50_Q7ZWL4	K09503	DNAJA2; DnaJ homolog subfamily A member 2		GO:0051082,GO:0031072,GO:0005524,GO:0006457,GO:0009408	IPR012724,PF00226,IPR001623,PF00684,IPR008971,PF01556,IPR018253,IPR001305,IPR002939
GO:0006457	protein folding	BAESF_14745	C-4	Chaperone protein DnaJ, putative UniRef50_L8HFA5	K09510	DNAJB4; DnaJ homolog subfamily B member 4		GO:0051082,GO:0006457	PF00226,IPR001623,IPR008971,PF01556,IPR018253,IPR002939
GO:0006457	protein folding	BAESF_04674	C-4	Heat shock protein 81-3 UniRef50_Q07078	K04079	HSP90A, htpG; molecular chaperone HtpG		GO:0051082,GO:0005524,GO:0006457,GO:0006950	PF13589,IPR020575,IPR020568,PF02518,IPR001404,IPR003594,IPR019805,PF00183
GO:0006457	protein folding	BAESF_12446	C-4	Heat shock protein 81-3 UniRef50_Q07078	K04079	HSP90A, htpG; molecular chaperone HtpG		GO:0006457,GO:0006950,GO:0051082,GO:0005524	PF13589,IPR020575,IPR020568,PF02518,IPR001404,IPR003594,IPR019805,PF00183
GO:0006457	protein folding	BAESF_06338	C-4	Heat shock protein gp96, putative UniRef50_L8GXB7	K09487	HSP90B, TRA1; heat shock protein 90kDa beta		GO:0051082,GO:0005524,GO:0006457,GO:0006950	PF13589,IPR020575,IPR020568,PF02518,IPR001404,IPR003594,IPR019805,PF00183
GO:0006355	regulation of DNA-templated transcription	BAESF_09158	C-4	Homeobox domain containing protein UniRef50_L8H802	K09354	HESX1; homeobox protein expressed in ES cells 1		GO:0003677,GO:0043565,GO:0006355	IPR009057,IPR001356,PF00046,IPR017970,PF05920
GO:0006355	regulation of DNA-templated transcription	BAESF_03517	C-4	RFX-type winged-helix domain-containing protein UniRef50_L8GPT8	K00333	nuoD; NADH-quinone oxidoreductase subunit D [EC:7.1.1.2]		GO:0003677,GO:0006355	IPR011991,IPR003150,PF02257
GO:0006355	regulation of DNA-templated transcription	BAESF_04461	C-4	Homeobox domain containing protein UniRef50_L8H4T2	K15611	PBX4; pre-B-cell leukemia transcription factor 4		GO:0003677,GO:0043565,GO:0003700,GO:0006355,GO:0005634	IPR005542,IPR009057,IPR008422,IPR001356,PF00046,IPR017970,PF05920
GO:0006355	regulation of DNA-templated transcription	BAESF_13975	C-4		K09174	RFX4; regulatory factor X 4		GO:0006355,GO:0003677	IPR011991,IPR003150,PF02257
GO:0006355	regulation of DNA-templated transcription	BAESF_10282	C-4		K05753	WASF1; WAS protein family, member 1		GO:0006355,GO:0003677	IPR011991,IPR003150,PF02257
GO:0006355	regulation of DNA-templated transcription	BAESF_09865	C-4	Predicted protein UniRef50_F2DF42	K23612	WASL; neural Wiskott-Aldrich syndrome protein		GO:0008270,GO:0000981,GO:0006355,GO:0005634	IPR001138,IPR000014,PF00172
GO:0006355	regulation of DNA-templated transcription	BAESF_03487	C-4	GATA zinc finger domain containing protein UniRef50_L8GXT1				GO:0008270,GO:0043565,GO:0003700,GO:0006355	IPR013088,IPR000679,PF00320
GO:0006355	regulation of DNA-templated transcription	BAESF_06915	C-4	Fungal Zn(2)-Cys(6) binuclear cluster domain containing protein UniRef50_L8H9Q3				GO:0008270,GO:0000981,GO:0006355,GO:0005634	IPR001138,IPR000014,PF00172
GO:0006355	regulation of DNA-templated transcription	BAESF_08162	C-4					GO:0006355,GO:0043565,GO:0003700	IPR004827,PF00170,PF07716
GO:0006355	regulation of DNA-templated transcription	BAESF_08904	C-4	GATA zinc finger domain containing protein UniRef50_L8GS46				GO:0008270,GO:0043565,GO:0003700,GO:0006355	IPR013088,IPR000679,PF00320
GO:0006355	regulation of DNA-templated transcription	BAESF_14160	C-4	PAS domain Sbox domain containing protein UniRef50_L8H0S9				GO:0006355	IPR000014,PF00989,IPR013767
