# Supplementary material for: Complex transcriptional regulations of a hyperparasitic quadripartite system in giant viruses infecting protists
Source: Nat Commun. 2024 Oct 9;15:8608. doi: 10.1038/s41467-024-52906-1 (PMC11464507; doi:10.1038/s41467-024-52906-1)
Supplement: Supplementary file 8 — Supplementary Data 5 [file 41467_2024_52906_MOESM8_ESM.xlsx]

## Sheet: Supplementary Data 5A Cell
Supplementary Data 5A: Normalized gene expression of A. castellanii genes in all timepoints and conditions
Gene expression values (TPM) are averaged over the replicates. Conditions are defined in Fig. 1A.
Gene	Cluster	Functional annotation based on best match in UniRef50	Kegg ID	Kegg Term	Functional annotation from Matthey-Doret et al	GO term annotation from Matthey-Doret et al	Interproscan and PFAM annotations from Matthey-Doret et al	C+GV							C+GV+Tpv							C+GV+Vp							C+GV+Vp+Tpv
								Mock	T1	T2	T3	T4	T5	T6	Mock	T1	T2	T3	T4	T5	T6	Mock	T1	T2	T3	T4	T5	T6	Mock	T1	T2	T3	T4	T5	T6
BAESF_00019	C-1	Transposase UniRef50_L8H6N5	K07496	K07496; putative transposase			PF01385,PF07282,IPR010095,IPR001959	2.56667	0.656667	0.306667	0.13	0	0.0133333	0	2.54	1.04667	0.103333	0	0	0	0	2.97	1.23333	0.12	0	0	0.0633333	0	2.03667	1.16	0.24	0	0	0	0
BAESF_00030	C-1	LIM domain containing protein UniRef50_L8H7G5				GO:0008270	PF00412,IPR001781	10.2533	4.97	1.52333	1.87667	0.11	0.01	0.0133333	7.42667	4.18	1.3	0.963333	0.03	0	0	9.59667	7.48667	3.49	2.25667	0.355	0.07	0.0166667	6.71333	6.37667	2.025	2.24	0.0733333	0	0
BAESF_00046	C-1	GTPaseactivator protein for Ras-like GTPase UniRef50_L8H7I4				GO:0043087,GO:0007165	PF00616,IPR008936,PF13385,IPR001936,IPR013320	2.71667	1.02333	0.836667	0.273333	0.0566667	0.03	0	2.18	0.926667	0.47	0.216667	0.11	0.0166667	0	2.55667	1.29333	0.9	0.63	0.095	0.01	0.01	2.16333	1.56333	0.65	0.596667	0.0566667	0.01	0
BAESF_00055	C-1	Uncharacterized protein UniRef50_L8H252	K23450	HRC; sarcoplasmic reticulum histidine-rich calcium-binding protein				23.3033	19.59	2.81667	1.4	0.0866667	0.323333	0.0866667	27.9433	18.9267	2.15667	1.76	0.183333	0.236667	0	20.62	18.74	2.74333	2.40333	1.025	0	0	21.5667	16.8333	2.405	1.7	0.276667	0.3	0.12
BAESF_00072	C-1	Kinesin motor domain containing protein UniRef50_L8GHM5				GO:0005524,GO:0008017,GO:0003777,GO:0007018,GO:0072383,GO:0000910,GO:0000915	PF00225,PF16796,IPR027417,IPR032924,IPR001752	21.1333	2.62667	1.25	4.98333	0.346667	0.08	0.02	22.12	4.34667	1.17333	4.03	0.436667	0.0433333	0.00666667	27.2867	6.17667	1.66	8.42	1.98	0.223333	0.19	21.3333	8.79667	1.41	6.97	0.696667	0.106667	0.0133333
BAESF_00080	C-1	Uncharacterized protein UniRef50_L8HKG9	K18730	GIGYF; PERQ amino acid-rich with GYF domain-containing protein				7.52667	2.75	0.636667	0.133333	0.0333333	0	0	5.08	3.07	0.52	0.103333	0.0233333	0	0	4.54333	2.07667	0.483333	0.11	0.1	0	0.0166667	12.2	1.82667	0.415	0.0566667	0.06	0.04	0.0166667
BAESF_00085	C-1	Phospholipase/carboxylesterase/thioesterase domain-containing protein UniRef50_L8HBR1	K03932	lpqC; polyhydroxybutyrate depolymerase		GO:0016787,GO:0005576	IPR010126,PF02230,IPR029058,PF10503	2.76333	0.8	0.836667	0.326667	0.0766667	0	0	2.4	1.10667	0.536667	0.296667	0	0	0	2.27	0.966667	0.846667	0.503333	0.065	0	0.0266667	2.65333	1.82667	1.005	0.33	0.03	0.0266667	0
BAESF_00092	C-1	Uncharacterized protein (Fragment) UniRef50_L8H509	K05721	FGD2; FYVE, RhoGEF and PH domain containing 2				17.2267	15.9133	4.59	2.89667	0.66	0.346667	0.0566667	18.4933	14.8267	2.29	1.09	0.646667	0	0.113333	19.1667	13.3533	5.27333	2.42333	0.11	0.0966667	0.06	16.96	15.2133	5.27	4.21333	0.483333	0.27	0
BAESF_00097	C-1	Strictosidine synthase subfamily protein UniRef50_L8GS41	K21407	APMAP; adipocyte plasma membrane-associated protein		GO:0009058,GO:0016844	PF08450,IPR004141,PF03088,PF20067,IPR011042,IPR018119	11.3867	6.31	1.43667	1.11333	0.0133333	0.0166667	0.0133333	9.23667	4.78333	1.06667	0.8	0.0366667	0.0233333	0	10.7333	10.4933	2.45333	1.4	0.15	0	0.0666667	9.21333	7.34333	1.565	2.16	0.0333333	0.05	0
BAESF_00106	C-1	Mitotic spindle assembly checkpoint protein MAD2A UniRef50_Q556Y9	K02537	MAD2; mitotic spindle assembly checkpoint protein MAD2		GO:0007094	IPR003511,IPR027097,PF02301	132.523	71.6333	7.84333	18.65	2.46333	0.54	0.326667	144.587	103.1	9.33667	18.5067	2.60667	0.566667	0.333333	127.877	92.1233	11.7767	27.04	8.935	1.31667	1.05333	147.337	117.19	14.81	25.89	4.58333	0.933333	0.203333
BAESF_00111	C-1	Ras subfamily protein UniRef50_L8H0S4				GO:0005515,GO:0005525,GO:0007264	PF13637,IPR001810,IPR027417,IPR020683,PF12796,IPR002110,PF12937,PF00023,PF00646,PF13857,IPR001806,PF13606,PF00071	4.01333	1.54	0.306667	0.176667	0.01	0	0	3.41333	1.42333	0.166667	0.153333	0	0	0	4.29667	2.08667	0.443333	0.27	0.075	0.02	0.0333333	4.08	2.38667	0.54	0.323333	0	0	0
BAESF_00125	C-1	Cathepsin L UniRef50_A7RPY5	K01365	CTSL; cathepsin L [EC:3.4.22.15]		GO:0008234,GO:0006508	IPR000668,IPR025660,PF00112,IPR013201,IPR013128,IPR025661,IPR000169,PF08246	539.713	321.553	51.9533	7.76	2.33333	0.93	0.5	549.31	388.177	61.9433	6.73	1.85	0.486667	0.25	634.46	444.31	76.6633	12.48	7.515	2.65667	1.44333	574.737	431.19	90.835	11.6033	2.24667	1.16	0.456667
BAESF_00144	C-1	Elongation factor 2, putative UniRef50_L8H1X5	K03234	EEF2; elongation factor 2		GO:0005525	IPR020568,IPR014721,PF00009,IPR027417,IPR005517,PF03764,PF00679,IPR009000,IPR000640,PF14492,IPR009022	3.41667	1.79	2.31667	0.416667	0.09	0.0433333	0.03	2.75	1.03333	1.29667	0.32	0.0233333	0	0	3.70333	1.58667	3.46333	0.976667	0.135	0.09	0.0666667	3.74667	1.05	2.015	1.32667	0.103333	0.0266667	0
BAESF_00159	C-1	Uncharacterized protein UniRef50_L8GZR8	K14509	ETR, ERS; ethylene receptor [EC:2.7.13.-]		GO:0005515	PF01590,IPR003018,IPR029016	17.2067	12.48	3.32	0.676667	0.2	0.0466667	0	20.5467	15.1333	3.88667	0.796667	0.12	0.0133333	0.0133333	14.53	11.7667	3.44667	0.883333	0.155	0.0866667	0.0666667	14.7267	10.5533	3.08	0.606667	0.186667	0.0733333	0.0166667
BAESF_00182	C-1	Chloride channel protein UniRef50_L8GEJ2	K01011	TST, MPST, sseA; thiosulfate/3-mercaptopyruvate sulfurtransferase [EC:2.8.1.1 2.8.1.2]			IPR001763,PF00581	48.8833	29.26	5.35333	4.42333	0.903333	0.286667	0.0766667	44.3033	25.6667	4.81667	3.77667	0.396667	0.14	0.02	44.2733	38.79	7.36333	5.94	1.52	0.336667	0.296667	39.0267	33.4	6.82	5.48	1.1	0.106667	0.0266667
BAESF_00184	C-1	von Willebrand factor type A domain containing protein UniRef50_L8GEX3					PF13519,PF13768,PF00092,IPR002035	14.6067	5.3	3.57333	1.67667	0.203333	0.0833333	0.0333333	10.4133	3.91333	2.24333	1	0.13	0	0.0233333	8.58333	3.32667	4.13	2.22667	0.39	0.04	0.0833333	15.0833	4.79	2.84	1.61667	0.32	0.0433333	0.0166667
BAESF_00211	C-1	Serine-type D-Ala-D-Ala carboxypeptidase UniRef50_A0A7S4ISX9	K07259	dacB; serine-type D-Ala-D-Ala carboxypeptidase/endopeptidase (penicillin-binding protein 4) [EC:3.4.16.4 3.4.21.-]		GO:0006508,GO:0004185	IPR012338,PF02113,IPR000667	27.9833	16.79	4.99	4.10667	1.19	0.243333	0.0833333	25.86	17.9633	4.19333	3.37667	0.613333	0.193333	0.02	29.35	23.4233	7.13	5.45667	1.18	0.546667	0.17	27.4633	22.1333	6.705	5.50667	1.35667	0.156667	0.0133333
BAESF_00222	C-1	Uncharacterized protein UniRef50_L8H9J8	K09022	ridA, tdcF, RIDA; 2-iminobutanoate/2-iminopropanoate deaminase [EC:3.5.99.10]			IPR006056,PF01042,IPR013813,IPR006175	15.3233	10.7433	3.23	1.71333	0.383333	0.186667	0.16	14.1967	10.2067	3.98	1.46333	0.426667	0.123333	0	15.2233	12.6933	4.90333	2.39667	0.75	0.25	0.213333	13.2	15.43	4.51	2.62	0.63	0.453333	0.07
BAESF_00236	C-1	PPM-type phosphatase domain-containing protein UniRef50_A0A2P6N765	K10355	ACTF; actin, other eukaryote	Actin-1		IPR020902,IPR004001,IPR004000,PF00022	74.7733	51.1033	10.0367	3.99333	0.533333	0.176667	0.0666667	68.3033	57.8867	11.9867	4.36	0.37	0.173333	0.07	84.28	64.9467	14.28	5.86667	1.95	0.533333	0.163333	88.1833	80.1767	19.815	6.65667	1.05	0.286667	0.123333
BAESF_00237	C-1	Uncharacterized protein UniRef50_L8GKI0	K10380	ANK; ankyrin				9.04667	5.20333	2.15333	2.03333	0.56	0.0566667	0.0233333	7.67667	4.28	1.70667	1.17667	0.286667	0.04	0.00666667	9.32333	7.45667	3.30667	2.72333	0.815	0.0633333	0.0333333	7.43667	5.04333	1.915	2.21333	0.423333	0.0266667	0.00333333
BAESF_00239	C-1		K05453	CSF1, MCSF; macrophage colony-stimulating factor 1				22.37	13.87	8.30667	2.39667	1.75	0.583333	0.21	20.4267	8.42667	8.03	1.95	0.89	0.436667	0.116667	24.2367	13.4433	11.39	2.58667	1.665	0.413333	0.203333	21.8067	11.2533	8.775	2.92667	0.95	0.136667	0.04
BAESF_00242	C-1	Uncharacterized protein UniRef50_L8GKI8	K11306	MYST4, KAT6B; histone acetyltransferase MYST4 [EC:2.3.1.48]				4.25667	0.566667	0.35	1.40667	0.123333	0.0166667	0.02	4.77	0.66	0.246667	1.28	0.186667	0.0466667	0.01	5.45667	0.976667	0.426667	2.78	0.515	0.0166667	0.0233333	4.26667	1.14667	0.42	2.24	0.126667	0.0166667	0
BAESF_00247	C-1	hypothetical protein UniRef50_UPI001CC01955	K04527	INSR, CD220; insulin receptor [EC:2.7.10.1]				4.24667	0.646667	0.56	0.0733333	0	0	0	5.55667	1.44333	0.143333	0	0	0	0	4.01667	0.666667	0.186667	0	0	0	0	2.17667	0.643333	0.29	0	0	0	0
BAESF_00248	C-1	Uncharacterized protein UniRef50_L8GRI6	K04574	NEFH, NF-H; neurofilament heavy polypeptide				24.3267	3.62	1.80667	0.136667	0.02	0.0133333	0	29.5	4.71333	0.736667	0.163333	0	0	0	26.5733	3.46	2.37667	0.256667	0.03	0.0266667	0	28.7467	3.72667	3.735	0.296667	0.0766667	0	0
BAESF_00249	C-1	Uncharacterized protein UniRef50_L8GTZ5	K11322	EPC; enhancer of polycomb-like protein				5.65	3.9	0.96	0.296667	0	0.0333333	0.0866667	5.63	4.72333	1.66333	0.143333	0	0	0	5.39333	3.76	0.96	1.8	0	0.113333	0.0466667	4	3.64667	0.705	0.56	0	0.123333	0
BAESF_00252	C-1	Carboxylic ester hydrolase UniRef50_L8H9L6	K01049	ACHE; acetylcholinesterase [EC:3.1.1.7]			IPR029058,IPR002018,IPR019819,PF00135,IPR019826	3.58333	1.37	0.106667	0.0666667	0	0.00666667	0	3.16	1.24	0.106667	0.02	0	0	0	4.37333	2.64667	0.243333	0.0433333	0.085	0.03	0.02	2.64667	1.88667	0.16	0.04	0	0	0
BAESF_00259	C-1	shiftless antiviral inhibitor of ribosomal frameshifting protein homolog UniRef50_UPI0014259574					IPR026795	21.0067	12.3833	2.16	1.03	0.17	0.1	0	20.52	17.36	1.85333	0.956667	0.0566667	0	0.07	19.27	18.75	2.75667	1.6	0.51	0.0466667	0.28	22.2767	15.4567	2.105	1.53667	0.26	0.07	0.0433333
BAESF_00263	C-1							6.96667	2.87333	1.39667	0.776667	0.19	0.0233333	0	4.94333	2.63333	1.44	0.813333	0.0366667	0.0366667	0.01	7.02	5.55667	3.35	1.23	0.2	0.0466667	0.0166667	5.43333	3.17	1.975	1.33667	0.0933333	0	0
BAESF_00283	C-1	Uncharacterized protein UniRef50_L8GR47				GO:0016757	PF04577,IPR007657	90.34	29.1033	8.33667	1.03667	0.206667	0.06	0.03	90.8667	24.4833	7.90667	0.676667	0.203333	0.0166667	0.0233333	91.3767	29.7433	12.3467	1.10667	0.47	0.13	0.0433333	86.4967	31.1467	14.82	1.71333	0.17	0.0633333	0
BAESF_00284	C-1	Intracellular protease/amidase UniRef50_A0A286U1E7	K03152	thiJ; protein deglycase [EC:3.5.1.124]		GO:0036525,GO:0036524	IPR002818,IPR029062,PF01965,IPR006287	201.173	141.533	20.8467	16.7133	1.44	0.766667	0.43	218.887	175.563	28.6433	16.03	1.50333	0.46	0.493333	187.3	161.857	23.8667	19.47	4.97	1.13333	0.62	199.48	153.81	27.385	14.5733	2.50667	0.74	0.323333
BAESF_00294	C-1	Regulator of chromosome condensation (RCC1) UniRef50_A0A1V9ZGJ4				GO:0005515	IPR000210,PF00415,PF00651,PF13540,IPR009091,IPR000408,IPR011333	4.65667	3.05333	1.81333	0.553333	0.143333	0.0233333	0	3.90667	2.07667	1.17	0.336667	0.0333333	0.00666667	0	4.74667	3.47	2.82667	0.523333	0.14	0.00666667	0.0166667	4.25667	2.61667	1.32	0.76	0.0433333	0	0
BAESF_00341	C-1	deoxyribose-phosphate aldolase UniRef50_L8HIU4	K01619	deoC, DERA; deoxyribose-phosphate aldolase [EC:4.1.2.4]		GO:0003824,GO:0016829,GO:0004139,GO:0005737,GO:0009264	IPR011343,PF01791,IPR028581,IPR013785,IPR002915	21.9167	9.82	2.42667	2.47	0.183333	0.0133333	0	16.8567	7.51667	2.38667	1.33	0.15	0	0	25.3633	16.8933	4.54333	2.12	0.13	0.0733333	0.1	19.11	13.3833	3.85	2.42	0.04	0.0366667	0
BAESF_00351	C-1		K10352	MYH9s; myosin heavy chain 9/10/11/14				124.263	48.8767	2.37333	2.38	0.756667	0.116667	0.09	62.3833	41.4933	2.31667	1.56333	0.473333	0.06	0.0666667	173.34	134.7	7.03	3.64667	0.79	0.186667	0.1	90.98	103.547	5.095	5.16333	0.293333	0.0966667	0.0166667
BAESF_00362	C-1	DENN (AEX-3) domain containing protein UniRef50_L8HJX0					PF02141,IPR005113,IPR001194,PF03456	2.34667	1.65	0.533333	0.323333	0.0533333	0.02	0	2.09667	1.27333	0.54	0.226667	0.0366667	0.00666667	0	1.98667	1.93	0.756667	0.43	0.065	0.0166667	0	1.71	1.40667	0.555	0.336667	0.06	0	0
BAESF_00410	C-1	Nacetyltransferase UniRef50_L8HLA7	K00675	nhoA; N-hydroxyarylamine O-acetyltransferase [EC:2.3.1.118]		GO:0016407,GO:0008152	IPR001447	15.99	7.10333	1.37	1.29333	0.13	0.0366667	0.05	14.01	6.96667	1.47333	0.576667	0.0266667	0	0	15.0433	11.68	2.45333	1.04	0.295	0.06	0.0133333	12.8467	10.2633	1.635	1.56333	0.0666667	0.0266667	0.0233333
BAESF_00411	C-1	Heparan-alpha-glucosaminide N-acetyltransferase UniRef50_L8HJS1	K10532	HGSNAT; heparan-alpha-glucosaminide N-acetyltransferase [EC:2.3.1.78]				43.3767	42.22	16.72	6.03667	1.87	1.03	0.636667	41.94	36.7467	12.6167	3.79667	1.03	0.663333	0.313333	39.6833	44.0833	17.9467	6.02333	1.92	0.826667	0.52	36.9967	39.0567	16.825	6.19	1.14	1.06667	0.17
BAESF_00414	C-1	alpha-amylase UniRef50_L8HIM5	K01176	AMY, amyA, malS; alpha-amylase [EC:3.2.1.1]		GO:0016052,GO:0005975,GO:0005509,GO:0003824,GO:0004556	IPR017853,IPR006047,IPR015340,IPR013781,PF00128,IPR013780,PF09260	79.5233	46.8367	8.78	8.92333	1.5	0.293333	0.146667	73.6633	46.8367	7.85333	5.91	0.683333	0.143333	0.0666667	78.45	62.0433	12.5733	12.5	2.45	0.696667	0.286667	69.07	52.9733	11.06	11.6633	2.07333	0.353333	0.143333
BAESF_00424	C-1	SHSP domain-containing protein UniRef50_L8HIL8	K18168	SDHAF2, SDH5; succinate dehydrogenase assembly factor 2			IPR008978	10.6267	5.69	1.01333	0.193333	0.0133333	0	0	4.49667	4.38333	0.943333	0.14	0	0	0	15.01	12.0367	2.33	0.34	0.045	0	0.0233333	7.92333	10.6867	1.54	0.453333	0.0233333	0	0
BAESF_00432	C-1	UDENN domain-containing protein UniRef50_L8HIK8					PF08616	18.53	8.93	3.48333	2.98333	0.116667	0.0433333	0	17.19	9.57333	3.57333	2.05667	0.146667	0.01	0	20.5167	13.91	5.19667	3.38	0.35	0.0866667	0.0833333	15.0167	10.1233	3.55	2.98667	0.433333	0.0166667	0
BAESF_00474	C-1	3-methyl-2-oxobutanoate dehydrogenase (2-methylpropanoyl-transferring) UniRef50_D3BML8	K00167	BCKDHB, bkdA2; 2-oxoisovalerate dehydrogenase E1 component subunit beta [EC:1.2.4.4]		GO:0003824,GO:0008152	IPR005475,PF02779,IPR029061,IPR033248,IPR009014,PF02780	46.6167	23.7567	6.71333	5.13667	0.756667	0.366667	0.23	36.67	16.65	4.81	2.54667	0.396667	0.106667	0.0233333	47.2467	39.4333	11.38	9.05333	1.255	0.326667	0.13	40.6167	27.4767	7.68	7.72667	0.613333	0.363333	0.0366667
BAESF_00492	C-1	Myosin head (Motor domain) domain containing protein UniRef50_L8GF39				GO:0005856,GO:0005515	PF07653,PF00784,IPR001452,PF00018,IPR000857	2.74667	2.57667	1.96	0.133333	0.0266667	0.0233333	0	2.56667	2.41333	1.32	0.276667	0.0133333	0	0	3.58	3.19667	3.15	0.866667	0	0	0.02	3.50333	2.76333	1.69	0.84	0.0266667	0.0233333	0
BAESF_00508	C-1	ATPase, AAA domain containing protein UniRef50_L8HH30	K08900	BCS1; mitochondrial chaperone BCS1		GO:0034551,GO:0005524	IPR027417,IPR003959,PF08740,PF00004,IPR027243,IPR003593,IPR014851	6.09	1.88667	0.07	0.0266667	0	0	0	2.75667	1.55333	0.166667	0.0166667	0	0	0	2.3	0.513333	0.133333	0.0766667	0	0	0	11.2433	1.20667	0.285	0.09	0	0	0
BAESF_00509	C-1	MHCK/EF2 kinase domain containing protein UniRef50_L8HL18	K08292	EEF2K; elongation factor 2 kinase [EC:2.7.11.20]		GO:0004674,GO:0005524,GO:0006468	IPR009003,PF02816,IPR011009,IPR004166	7.17667	2.45667	0.69	0.506667	0.0266667	0.00666667	0.00666667	5.83667	2.38667	0.49	0.546667	0.0333333	0.0266667	0	7.52	5.27667	0.853333	0.41	0.06	0.0133333	0.07	6.10667	3.71333	0.545	0.59	0.0666667	0.04	0
BAESF_00516	C-1		K11268	ESCO, ECO1; N-acetyltransferase [EC:2.3.1.-]			PF13878,IPR028005	18.1567	2.81667	0.19	1.47333	0.333333	0.146667	0.0766667	20.2033	5.21	0.393333	2.15	0.413333	0.133333	0.03	18.1967	5.07	0.406667	3.25333	1.77	0.65	0.0433333	17.2867	9.37	0.67	2.43667	0.466667	0.126667	0.0433333
BAESF_00521	C-1	ATPase, AAA domain containing protein UniRef50_L8HH30	K08900	BCS1; mitochondrial chaperone BCS1		GO:0034551,GO:0005524	IPR027417,IPR003959,PF08740,PF00004,IPR027243,IPR003593,IPR014851	3.19333	3.54	1.68	0.113333	0.0266667	0.0166667	0	1.91667	1.87333	1.09333	0.0633333	0	0	0	1.23333	0.963333	1.64333	0.09	0.065	0.03	0.0366667	7.03333	1.15333	0.85	0.496667	0.0666667	0	0
BAESF_00528	C-1	Macro domain containing protein UniRef50_L8HJG2	K23518	MACROD, ymdB; O-acetyl-ADP-ribose deacetylase [EC:3.1.1.106]			PF01661,IPR002589	43.8133	23.22	6.53	4.21	0.253333	0	0.0266667	36.0367	22.52	6.31	4.33667	0.376667	0.07	0.0166667	39.4467	33.71	9.15667	5.61	0.585	0.0766667	0.08	37.1833	32.28	8.385	5.72333	0.316667	0.03	0.0333333
BAESF_00549	C-1	Uncharacterized protein UniRef50_L8HJF6	K21574	susB; glucan 1,4-alpha-glucosidase [EC:3.2.1.3]				33.0267	24.6167	6.04333	2.75667	0.363333	0.29	0.143333	34.6833	25.3367	5.43333	2.02	0.403333	0.126667	0.13	33.6067	27.7567	6.35333	3.26667	0.68	0.336667	0.113333	33.9567	27.56	6.665	3.27667	0.396667	0.146667	0.116667
BAESF_00551	C-1	Ankyrin repeat-containing protein UniRef50_L8HJD9	K10380	ANK; ankyrin		GO:0005515	PF13637,IPR001810,IPR020683,PF12796,IPR002110	2.46667	1.12	0.483333	0.256667	0.0433333	0.00333333	0.00333333	1.81667	0.94	0.593333	0.18	0.05	0	0	2.59333	1.59667	0.72	0.486667	0.07	0.02	0	1.88	1.54333	0.53	0.436667	0.02	0	0
BAESF_00558	C-1	Uncharacterized protein UniRef50_L8HJE6	K16196	EIF2AK4; eukaryotic translation initiation factor 2-alpha kinase 4 [EC:2.7.11.1]				26.75	15.2233	5.23333	4.28667	0.663333	0.15	0.0633333	25.7867	15.9467	4.73667	3.19333	0.39	0.21	0.0166667	26.2267	19.42	4.82667	5.18	0.81	0.0333333	0.07	24.5933	18.1867	5.73	3.71333	0.753333	0.353333	0.103333
BAESF_00561	C-1	Cytochrome p450 superfamily protein UniRef50_L8HJC6	K00490	CYP4F; cytochrome P450 family 4 subfamily F [EC:1.14.14.1]		GO:0005506,GO:0016705,GO:0020037,GO:0055114	IPR017972,IPR001128,IPR002401,PF00067	5.7	2.87333	1.29	0.313333	0.0633333	0	0.0133333	4.65333	3.22	1.11667	0.416667	0.0966667	0.0233333	0	5.93	4	1.80333	0.473333	0.09	0.02	0.02	5.07667	3.55333	1.6	0.726667	0.0766667	0.0266667	0
BAESF_00574	C-1	3-hydroxyisobutyrate dehydrogenase UniRef50_L8HJD3	K00020	HIBADH, mmsB; 3-hydroxyisobutyrate dehydrogenase [EC:1.1.1.31]		GO:0051287,GO:0016491,GO:0004616,GO:0055114	IPR006115,PF00702,IPR008927,IPR029154,PF13419,PF14833,IPR013328,IPR023214,IPR016040,PF03446	16.5033	8.29	2.94667	2.67333	0.2	0.09	0.03	12.4133	7.66333	2	1.39	0.05	0.0266667	0	16.08	14.1733	4.84667	2.57	0.42	0.103333	0.04	12.88	11.6	3.1	3.24333	0.246667	0.0166667	0
BAESF_00577	C-1	Glycosyltransferase, MGT subfamily protein UniRef50_L8HJA8				GO:0016758,GO:0016999,GO:0008152	IPR006326,IPR032710,IPR009959,IPR002213,PF13577,PF04101	3.11667	1.72667	1.32333	0.393333	0.0533333	0.01	0.01	3.15333	1.39	1.07333	0.373333	0.03	0	0	3.19	1.90333	1.48	0.743333	0.02	0.00666667	0.0266667	2.48667	1.99333	0.99	0.926667	0.03	0.0133333	0
BAESF_00578	C-1	NAD(P)H-hydrate epimerase (Fragment) UniRef50_L8HLL0	K17759	NAXE, nnrE; NAD(P)H-hydrate epimerase [EC:5.1.99.6]			IPR004443,PF03853,IPR032976	18.8467	13.17	4.48	3.11	0.256667	0.133333	0.11	16.8133	9.80667	3.52	1.56	0.116667	0	0	19.4933	17.2133	5.95333	2.4	0.445	0.126667	0.0733333	21.29	12.3633	4.89	3.07	0.21	0.07	0
BAESF_00581	C-1	XLF N-terminal domain-containing protein UniRef50_L8HKU7	K10980	NHEJ1, XLF; non-homologous end-joining factor 1		GO:0003677,GO:0006310,GO:0006302,GO:0005634	PF09302,IPR015381,IPR009089	6.50333	1.08333	0.45	1.93	0.14	0.01	0.0466667	6.56333	1.74	0.4	1.98667	0.326667	0.0133333	0	7.57	2.07	1.06	3.13333	0.43	0.0133333	0.0133333	7.23	2.62333	0.62	2.84333	0.256667	0.05	0.05
BAESF_00586	C-1	NHL repeat-containing protein UniRef50_L8HJ95	K12035	TRIM71; tripartite motif-containing protein 71 [EC:2.3.2.27]		GO:0008270,GO:0004842,GO:0005515,GO:0016567	IPR001258,PF01436,IPR008974,PF13639,IPR013323,IPR013083,IPR001841,IPR011042,IPR013017	4.57667	1.65333	0.446667	1.83333	0.45	0.01	0.01	4.16333	2.60333	0.423333	1.49	0.27	0.04	0.0133333	4.19667	2.25667	0.573333	2.74	0.535	0.0566667	0.12	3.94333	1.89333	0.285	1.82667	0.48	0.05	0
BAESF_00594	C-1	Uncharacterized protein UniRef50_L8HJB6	K17921	SNX7_30; sorting nexin-7/30				1.80333	0.91	0.673333	0.166667	0.0166667	0	0	1.09	1.02333	0.496667	0.0933333	0	0	0	1.31333	0.813333	1.02	0.266667	0.06	0	0.0133333	1.12333	0.766667	0.8	0.0866667	0	0	0
BAESF_00595	C-1	GS catalytic domain-containing protein UniRef50_A0A0G4ILQ1	K01915	glnA, GLUL; glutamine synthetase [EC:6.3.1.2]		GO:0006542,GO:0006807,GO:0004356,GO:0003824	IPR014746,PF00120,IPR008147,IPR008146	35.4567	18.9	5.92667	5.21333	0.546667	0.0866667	0.0266667	30.1467	18.5867	5.76667	3.47667	0.573333	0.0233333	0.01	38.2433	25.9467	8.69	7.26667	1.035	0.216667	0.103333	31.16	21.1267	6.795	5.70333	0.4	0.0366667	0.02
BAESF_00598	C-1	Zinc carboxypeptidase superfamily protein UniRef50_L8GX42	K08779	CPA1; carboxypeptidase A1 [EC:3.4.17.1]		GO:0004181,GO:0004180,GO:0008270,GO:0006508	IPR003146,IPR034223,PF00246,IPR000834,IPR009020	168.537	101.583	20.47	12.7867	1.38667	0.496667	0.326667	168.893	113.823	20.8167	8.65333	1.15667	0.19	0.136667	191.153	143.107	27.9467	16.5767	3.995	1.08	0.636667	179.59	141.06	31.245	16.1667	2.41667	0.483333	0.476667
BAESF_00617	C-1	PB1 domain containing protein UniRef50_L8HJ97	K14381	SQSTM1; sequestosome 1		GO:0005515	IPR000270,PF00564	20.7233	7.34	4.2	2.32667	0.406667	0.21	0.0933333	17.0933	8.20667	4.35333	1.92667	0.373333	0.09	0.07	13.5333	4.88333	4.59	2.86	1.365	0.456667	1.29	26.17	6.26667	3.67	3.25667	0.69	0.0533333	0.126667
BAESF_00636	C-1	Uncharacterized protein UniRef50_L8HJ48	K16308	CIT; citron Rho-interacting kinase [EC:2.7.11.35]				27.84	19.0767	5.80667	1.98667	0.303333	0.356667	0	36.4333	27.2667	7.28333	2.05667	0	0	0.19	23.5067	18.9833	6.44667	2.86333	0.31	0.126667	0.213333	22.9133	19.1167	3.86	2.15	0.136667	0	0.106667
BAESF_00650	C-1	CDC45 like protein UniRef50_L8HKN1	K06628	CDC45; cell division control protein 45		GO:0006270	PF02724,IPR003874	19.55	10.1933	1.35	5.71333	0.496667	0.11	0.0533333	21.3167	12.0233	1.75667	5.61	0.536667	0.05	0.0266667	22.2	13.1933	2.07667	9.44	2.12	0.286667	0.113333	22.1733	15.3267	2.555	8.82667	1.21667	0.146667	0.116667
BAESF_00653	C-1	DUF11 domain-containing protein UniRef50_L8HJ61	K00666	K00666; fatty-acyl-CoA synthase [EC:6.2.1.-]				2.46333	0.913333	0.163333	0.02	0.0233333	0	0.01	2.54667	1.39	0.363333	0.116667	0.0466667	0.0166667	0	3.20333	1.19667	0.393333	0.186667	0.045	0	0.0466667	3.3	1.55	0.41	0.106667	0	0	0
BAESF_00656	C-1	Antioxidant, AhpC/TSA superfamily protein UniRef50_L8HJ25	K03564	BCP, PRXQ, DOT5; thioredoxin-dependent peroxiredoxin [EC:1.11.1.24]		GO:0035556,GO:0045454,GO:0007165,GO:0055114,GO:0016209,GO:0016491	IPR013766,IPR002219,PF00620,IPR008936,IPR000198,PF00578,IPR000866,IPR012336,PF08534	30.31	6.11333	4.37	3.43667	0.283333	0.0666667	0.0333333	31.6167	7.14333	3.06667	2.56333	0.206667	0.0366667	0	29.0967	7.46	6.37667	4.25667	0.875	0.0666667	0.11	26.8967	8.73333	4.85	4.55333	0.39	0.12	0.06
BAESF_00657	C-1	RhoGAP domain containing protein UniRef50_L8HLF4	K21067	ARHGAP44, RICH2; Rho GTPase-activating protein 44		GO:0007165	IPR008936,PF00620,IPR000198	10.88	2.92667	1.50667	0.406667	0.07	0	0	13.23	3.92	2.15333	0.316667	0	0	0	10.25	2.80333	2.73667	0.176667	0	0.0833333	0.02	9.65667	3.79667	2.52	0.493333	0	0	0
BAESF_00666	C-1	Uncharacterized protein UniRef50_L8HI13	K09276	YBX1, NSEP1; Y-box-binding protein 1				5.60333	2.68333	0.36	0.0833333	0	0.0433333	0.01	4.80667	2.78333	0.263333	0.0166667	0.02	0	0.0366667	5.76	3.37667	0.416667	0.116667	0.03	0.03	0.0766667	3.37667	3.22333	0.275	0.21	0.0266667	0.0233333	0
BAESF_00670	C-1	R3H domain-containing protein UniRef50_A0A7M7Q3Y0	K14788	NOL10, ENP2; ribosome biogenesis protein ENP2		GO:0003676	IPR017330,PF01424,IPR001374	12.78	10.2767	4.06667	1.56	0.433333	0.19	0.05	14.4433	13.69	3.80667	1.43	0.0933333	0.08	0	9.12333	8.29667	3.35667	1.64	0.56	0.21	0.0833333	9.88667	7.99667	3.525	1.53667	0.323333	0	0.0633333
BAESF_00684	C-1	Integral membrane protein duf6 domain containing protein UniRef50_L8HLD7				GO:0016021,GO:0016020,GO:0022857	IPR030184,PF00892,IPR000620	4.07667	3.46333	1.46333	0.163333	0.01	0.00666667	0	4.56	4.65667	1.41	0.0833333	0	0.0266667	0.01	3.75667	3.28333	1.46333	0.11	0.04	0	0.0366667	4.03333	4.17	1.735	0.13	0	0.0233333	0.0533333
BAESF_00686	C-1	GTPaseactivator protein for Ras-like GTPase UniRef50_L8HJ31	K04352	RASA1, RASGAP; Ras GTPase-activating protein 1		GO:0043087,GO:0007165	PF00616,IPR008936,PF13385,IPR001936,IPR023152,IPR013320	5.03	3.77333	1.06667	0.02	0.03	0.0266667	0.0133333	5.4	3.61333	1.03333	0.0266667	0.0466667	0.0133333	0.02	5.54333	3.78	1.40333	0.0733333	0.03	0.01	0.0833333	5.53	4.03667	1.305	0.09	0.0333333	0.00666667	0
BAESF_00689	C-1	GTPaseactivator protein for Ras-like GTPase UniRef50_L8HJ31	K04352	RASA1, RASGAP; Ras GTPase-activating protein 1		GO:0043087,GO:0007165	PF00616,IPR008936,PF13385,IPR001936,IPR023152,IPR013320	21.5767	8.58333	2.00667	2.92	0.313333	0.0233333	0.01	21.4867	10.71	2.23	2.32	0.35	0.04	0.0166667	20.7833	13.48	3.14333	2.91	0.915	0.15	0.0433333	19.1933	11.9133	2.675	3.27	0.323333	0.03	0.0233333
BAESF_00690	C-1	GTPaseactivator protein for Ras-like GTPase UniRef50_L8HJ31	K04352	RASA1, RASGAP; Ras GTPase-activating protein 1		GO:0043087,GO:0007165	PF00616,IPR008936,PF13385,IPR001936,IPR023152,IPR013320	1.21667	1.48667	0.663333	0.176667	0.0166667	0.0266667	0	1.27667	0.853333	0.51	0.17	0.0366667	0	0	1.18	1.15	0.79	0.296667	0.1	0.02	0	1.00333	0.976667	1.055	0.29	0	0	0
BAESF_00691	C-1	Uncharacterized protein UniRef50_L8HHZ3	K05681	ABCG2, CD338; ATP-binding cassette, subfamily G (WHITE), member 2				25.59	16.6033	3.41333	2.06333	0.136667	0.0466667	0	26.0767	17.84	3.84	2.32667	0.233333	0.13	0.04	28.22	19.5567	3.87	2.56667	0.795	0.123333	0.0933333	25.47	20.4167	4.7	3.15667	0.66	0.04	0.0266667
BAESF_00693	C-1	Uncharacterized protein UniRef50_L8HIZ9	K04352	RASA1, RASGAP; Ras GTPase-activating protein 1		GO:0043087,GO:0007165	IPR008936,IPR023152,IPR001936	2.07	1.04333	0.693333	0.44	0.04	0.00666667	0	1.94333	0.84	0.69	0.353333	0.0133333	0	0	2.15667	1.32333	1.05	0.796667	0.1	0.0433333	0.00333333	1.88667	1.14	0.89	0.65	0.05	0.0133333	0.00666667
BAESF_00694	C-1	EamA domain-containing protein UniRef50_L8HJ21	K08145	SLC2A8, GLUT8; MFS transporter, SP family, solute carrier family 2 (facilitated glucose transporter), member 8		GO:0016021,GO:0016020	PF00892,IPR000620	9.21333	6.09667	2.33333	2.18	0.103333	0.0433333	0.07	8.42667	7.16	1.85333	2.07	0.0966667	0.0533333	0	8.56	6.60667	3.01	2.23333	0.65	0.0766667	0.103333	9.96	5.71667	2.62	2.05333	0.596667	0.0466667	0
BAESF_00714	C-1	2,4-dienoyl-CoA reductase [(3E)-enoyl-CoA-producing] UniRef50_L8HLB6	K13237	DECR2, SPS19; 2,4-dienoyl-CoA reductase [(3E)-enoyl-CoA-producing], peroxisomal [EC:1.3.1.124]			PF00106,IPR002347,IPR006311,PF13561,IPR016040,PF08659	22.1867	10.5933	2.82667	2.60333	0.23	0.05	0.0133333	17.5267	9.10667	2.38	0.763333	0.106667	0.07	0	24.1867	18.75	4.94333	2.34667	0.295	0.0233333	0.0666667	20.7267	14.85	3.26	2.83667	0.0333333	0.0333333	0
BAESF_00720	C-1	non-specific serine/threonine protein kinase UniRef50_L8HIZ3	K08844	LRRK2; leucine-rich repeat kinase 2 [EC:2.7.11.1]		GO:0005515,GO:0005524,GO:0004672,GO:0005525,GO:0007264,GO:0006468	PF06602,IPR003591,IPR001611,PF00069,PF13855,PF07714,IPR027417,PF08477,IPR032675,IPR001849,PF16095,IPR008271,PF00169,IPR032171,IPR011009,IPR020859,IPR000719,IPR011993,IPR029021,PF00071,IPR001245,IPR010569,IPR013684	16.8133	6.95333	2.28667	4.01	3.07333	0.523333	0.13	14.6333	6.44667	1.86333	2.56667	1.87	0.32	0.0733333	16.3633	10.5967	3.29333	5.33333	3.525	0.493333	0.196667	13.0067	8.4	2.195	4.11	1.92	0.48	0.07
BAESF_00721	C-1	non-specific serine/threonine protein kinase UniRef50_L8HIZ3	K08844	LRRK2; leucine-rich repeat kinase 2 [EC:2.7.11.1]		GO:0005515	IPR011044,IPR015943	44.1267	25.47	5.41333	1.37333	0.29	0.146667	0.07	44.1833	29.37	5.28	0.633333	0.113333	0.133333	0.106667	55.3133	36.6233	8.87333	1.63667	0.87	0.29	0.15	51.0467	38.6633	8.825	1.88333	0.226667	0.206667	0
BAESF_00727	C-1	MORN repeatcontaining protein UniRef50_L8HHW6						6.05	2.86667	1.07	1.3	0.283333	0.0166667	0	4.1	2.25	1.15	0.823333	0.08	0	0	6.2	4.52	2.09667	1.87333	0.325	0.0466667	0	4.71	3.15333	1.435	1.09333	0.05	0	0
BAESF_00729	C-1	Esterase, PHB depolymerase subfamily protein (Fragment) UniRef50_L8HIW4				GO:0016787,GO:0005576	IPR010126,PF10503,IPR029058,PF00326	4.62333	2.59	0.613333	1.03333	0.233333	0.0133333	0.0133333	4.22667	2.41333	0.75	0.56	0.15	0.0233333	0.0133333	4.08333	3.59333	0.986667	1.36667	0.545	0.0833333	0.08	3.40333	2.17	0.995	1.39333	0.153333	0.0166667	0
BAESF_00730	C-1	Aldose 1epimerase subfamily protein UniRef50_L8HLA6	K01785	galM, GALM; aldose 1-epimerase [EC:5.1.3.3]		GO:0005975,GO:0003824,GO:0030246,GO:0016853	PF01263,IPR008183,IPR011013,IPR014718	24.7267	14.4733	4.16	4.60333	0.406667	0.123333	0.103333	22.4733	17.13	4.08333	3.03667	0.356667	0.12	0.05	24.76	22.0933	5.12667	5.25667	0.82	0.29	0.166667	22.47	17.09	5.34	5.31333	0.743333	0.246667	0.0633333
BAESF_00731	C-1	WD domain, G-beta repeat-containing protein UniRef50_L8HIY4	K20409	WDR59, SEA3; SEA/GATOR complex protein SEA3/WDR59		GO:0005515	IPR001680,IPR015943,IPR019775,IPR017986	2.74333	0.336667	0.1	0.463333	0.0366667	0	0.02	3.13333	0.73	0.0366667	0.586667	0.0566667	0	0	3.25	0.87	0.203333	1.25667	0.25	0.03	0.00666667	3.06	1.06667	0.195	1.14667	0.0733333	0.0133333	0.0233333
BAESF_00732	C-1	BRCA1 C Terminus (BRCT) domain containing protein UniRef50_L8HHW1	K19403	MCPH1; microcephalin			IPR022047,IPR001357	7.96333	1.30333	0.846667	1.65	0.0866667	0.0466667	0.00666667	8.20333	2.16333	0.796667	1.55667	0.206667	0.00666667	0	8.11	2.44333	1.33333	1.67	0.275	0.0266667	0.0366667	6.43667	2.49667	0.765	1.67	0.226667	0.0133333	0
BAESF_00741	C-1	Serpin (Serine proteinase inhibitor) superfamily protein UniRef50_L8HIX6	K13963	SERPINB; serpin B		GO:0005615	IPR000215,IPR023796,IPR023795,PF00079	10.1533	6.20667	1.87333	1.25333	0.2	0.0366667	0.06	9.04	6.39	1.96333	1.3	0.236667	0.0666667	0	12.1767	7.96	2.71	2.30333	0.355	0.0466667	0.0633333	8.32667	6.73333	2.115	2.3	0.196667	0	0
BAESF_00742	C-1	Replication protein A C-terminal domain-containing protein UniRef50_L8HHV4	K01673	cynT, can; carbonic anhydrase [EC:4.2.1.1]				7.18	3.79667	1.35667	1.26667	0.273333	0.136667	0	6.14333	3.31333	1.17667	0.53	0.15	0.0766667	0.0166667	7.47333	6.34	3.08333	1.69333	0.435	0.03	0.0666667	5.32667	4.65667	0.845	1.73667	0.163333	0	0.0233333
BAESF_00750	C-1	Uncharacterized protein UniRef50_L8HL93	K12150	HINT3; adenosine 5'-monophosphoramidase HINT3 [EC:3.9.1.-]		GO:0003824	IPR011146,PF11969	22.36	14.88	5.46667	3.22333	0.83	0.13	0.06	19.3733	13.29	5.22	1.63333	0.546667	0.04	0	21.95	19.3267	8.38	3.77	1.155	0.146667	0.103333	19.0133	15.1967	6.475	3.51667	0.906667	0	0
BAESF_00760	C-1	RhoGEF domain containing protein UniRef50_L8HIV0	K05724	FGD5_6; FYVE, RhoGEF and PH domain containing 5/6		GO:0005089,GO:0035023	PF16453,IPR033742,PF00621,IPR011993,IPR000219	1.42667	2.96667	0.766667	0.07	0.02	0.0166667	0	1.20667	2.55333	0.993333	0.0533333	0.0366667	0	0	1.83667	3.24667	1.47	0.273333	0.07	0.00666667	0.0266667	1.77333	3.45667	1.585	0.29	0.0166667	0	0.0366667
BAESF_00785	C-1		K08387	P2RY11; P2Y purinoceptor 11				26.5433	10.6233	3.59	1.3	0.05	0	0.05	25	24.47	3.32	2.88333	0	0	0.0766667	20.8133	13.89	3.35667	3.36667	0.2	0.0866667	0	27.2067	13.1667	3.15	1.80667	0.11	0	0
BAESF_00803	C-1	Uncharacterized protein UniRef50_L8HK74	K10400	KIF15; kinesin family member 15				30.0833	7.26667	8.91667	1.35667	0.42	0.143333	0.0366667	38.25	8.11333	8.00667	1.74667	0.433333	0.206667	0.0533333	32.8967	5.71333	11.1133	1.56	0.385	0.193333	0.163333	33.9433	6.6	13.615	1.41333	0.67	0	0.16
BAESF_00853	C-1	Leucine rich repeat domain containing protein UniRef50_L8GKT9					IPR032675	3.96	2.34667	0.463333	0.446667	0.02	0	0	3.44	2.31667	0.216667	0.196667	0.03	0	0	4.21	3.52667	0.736667	0.603333	0	0.0266667	0	3.9	2.96333	0.675	0.493333	0	0	0
BAESF_00858	C-1		K06980	ygfZ; tRNA-modifying protein YgfZ				13.8933	5.36	2.65667	2.04	0.436667	0.1	0.0433333	12.5733	5.44333	1.65333	2.17667	0.0866667	0.04	0.0466667	13.5833	5.56	2.68333	3.21333	0.36	0.103333	0.143333	14.98	6.79333	3.17	2.88	0.43	0	0.0433333
BAESF_00887	C-1	Saccharopine dehydrogenase UniRef50_L8GLR5				GO:0055114,GO:0016491	PF03435,IPR005097,IPR016040	27.6367	15.3033	4.03667	3.86	0.443333	0.05	0.02	25.2033	16.3933	4.71333	3.29667	0.296667	0.09	0.0166667	30.2033	21.1	5.65333	3.23	0.885	0.213333	0.123333	26.4633	19.07	5.195	3.41	0.443333	0.0466667	0.08
BAESF_00901	C-1	Peptidase, M20/M25/M40 superfamily protein UniRef50_L8GKX9	K01439	dapE; succinyl-diaminopimelate desuccinylase [EC:3.5.1.18]		GO:0008152,GO:0016787	IPR011650,IPR002933,PF01546,PF07687	18.3133	10.9467	3.65333	2.74667	0.47	0.0866667	0.03	17.7467	11.13	2.50667	2.30333	0.35	0.0733333	0.0633333	17.6467	13.2567	4.3	3.7	0.99	0.163333	0.06	16.02	13.2667	3.21	3.27333	0.383333	0.0233333	0.0466667
BAESF_00912	C-1	alpha-L-fucosidase UniRef50_L8GKY7	K01206	FUCA; alpha-L-fucosidase [EC:3.2.1.51]		GO:0006004,GO:0005975,GO:0004560	IPR016286,IPR017853,IPR031919,IPR018526,PF16757,IPR000933,IPR013781,IPR013780,PF01120	10.4133	3.79	1.38667	0.856667	0.05	0.01	0	8.61667	4.16	0.936667	0.63	0.0366667	0	0.03	9.91	5.49	1.42667	0.726667	0.135	0	0.02	8.38333	5.37333	1.68	0.456667	0.0433333	0	0
BAESF_00920	C-1	thioredoxin-dependent peroxiredoxin UniRef50_A0A6S6AAX4	K03386	PRDX2_4, ahpC; peroxiredoxin 2/4 [EC:1.11.1.24]		GO:0016209,GO:0016491,GO:0051920,GO:0045454,GO:0055114	PF10417,IPR013766,IPR000866,IPR019479,PF00578,IPR024706,IPR012336	9.75	5.60333	1.26333	1.66333	0.143333	0	0.0233333	8.81667	3.43333	1.04667	0.966667	0.0266667	0	0	9.94667	7.64667	1.58	2.33667	0.26	0	0.03	10.5633	5.75667	0.96	1.67667	0.23	0	0
BAESF_00932	C-1	Uncharacterized protein UniRef50_L8HGF3	K08963	mtnA; methylthioribose-1-phosphate isomerase [EC:5.3.1.23]			IPR012336	26.5233	18.3433	4.44333	4.41	0.23	0.0466667	0.0666667	31.1767	24.2967	5.39667	4.61333	0.423333	0	0.07	23.8333	19.8433	4.41	4.32333	0.525	0.506667	0.15	26.6833	19.7867	7.315	5.51667	0.28	0.0833333	0.0733333
BAESF_00942	C-1	SAP domain-containing protein UniRef50_L8HFC8	K22526	MYOCD; myocardin			PF02037,IPR003034,PF18953	112.073	65.5933	7.38333	6.89333	0.546667	0.216667	0.13	115.913	74.0067	9.67	5.52333	0.56	0.0566667	0.0866667	104.817	78.46	10.41	9.82667	2.535	0.276667	0.216667	113.223	87.64	11.225	11.1767	1.06	0.173333	0.0233333
BAESF_00985	C-1	DNA protection during starvation protein (Fragment) UniRef50_A0A5J6WGI8	K15728	LPIN; phosphatidate phosphatase LPIN [EC:3.1.3.4]		GO:0006879,GO:0008199	IPR012347,PF00210,IPR008331,IPR009078	3.56667	2.73	0.526667	0.0733333	0	0	0	3.08	2.97333	0.62	0.06	0	0	0	3.09667	2.98	0.71	0.156667	0	0	0	3.84333	2.51667	0.705	0.04	0	0	0
BAESF_00992	C-1	Serpin UniRef50_L8GK83	K13963	SERPINB; serpin B		GO:0005615	IPR000215,IPR023796,IPR023795,PF00079	7.56	4.12333	1.16	0.59	0.04	0.0133333	0.0366667	6.09333	3.45333	0.726667	0.366667	0.0233333	0.0133333	0	3.39333	0.986667	0.823333	0.55	0.075	0.03	0.0133333	14.29	1.93667	0.735	0.48	0.03	0.0233333	0.0433333
BAESF_00993	C-1	Cellulase (Glycosyl hydrolase family 5) subfamily protein UniRef50_L8HAR2	K05991	E3.2.1.123; endoglycosylceramidase [EC:3.2.1.123]		GO:0005975,GO:0004553	PF00150,IPR017853,PF18564,IPR013781,IPR001547	47.5867	27.5533	6.68333	7.51333	2.33667	0.993333	0.626667	45.0833	21.9567	4.82	4.29667	1.37333	0.306667	0.17	49.3	37.89	8.24667	9.93667	3.365	0.953333	0.386667	41.2533	36.43	5.985	10.8633	1.76667	0.716667	0.246667
BAESF_00994	C-1	WD domain, Gbeta repeat-containing protein UniRef50_L8HD10				GO:0005515	IPR017986,IPR001680,IPR019775,IPR015943,PF00400,IPR020472	18.4367	6.58	3.10667	2.38	0.286667	0.0966667	0.04	18.1267	6.23333	2.53	1.90667	0.38	0.02	0.0433333	17.4833	7.94	3.67	3.13	0.525	0.143333	0.0466667	15.1633	8.71667	3.53	2.77667	0.476667	0.06	0.0533333
BAESF_00997	C-1	Maflike protein UniRef50_L8HAR6				GO:0047429	IPR003697,IPR029001,PF02545	31.76	22.2667	6.92333	4.61	0.286667	0.15	0.0966667	31.5467	24.9333	7.55	3.38667	0.36	0.16	0.123333	29.9967	26.1433	8.22667	5.86	0.74	0.133333	0.16	33.8667	25.6333	7.87	5.75667	0.35	0.143333	0
BAESF_00999	C-1	Ras subfamily protein UniRef50_L8HC26	K07876	RAB35, RAB1C; Ras-related protein Rab-35		GO:0005515,GO:0005525,GO:0007264	IPR001810,IPR027417,PF08477,PF00071,IPR001806	7.79	3.8	1.70333	1.42333	0.15	0.0433333	0.0366667	6.16	3.11333	2.02667	1.21	0.126667	0.0233333	0.02	8.34333	4.64667	3.02667	1.61	0.185	0.143333	0.0266667	9.00333	5.11	2.285	1.68333	0.12	0	0
BAESF_01000	C-1	Leucine rich repeat domain containing protein UniRef50_L8H9U3				GO:0006470,GO:0016311,GO:0004725,GO:0016791,GO:0005515,GO:0008138	PF00782,IPR024950,PF13516,IPR016130,IPR000387,IPR003591,IPR001611,IPR032675,IPR020422,IPR029021,IPR003595,PF00560,IPR000340,PF13855	20.6833	2.36	5.16	0.783333	0.0466667	0	0.00666667	20.7	2.98	4.37333	0.666667	0.0633333	0	0.02	16.2067	2.28667	6.84	0.913333	0.165	0.01	0.01	16.7367	2.76667	5.78	1.38	0.0533333	0	0.0166667
BAESF_01004	C-1	Oxidoreductase, short chain dehydrogenase/reductase superfamily protein UniRef50_L8GEB2					PF00106,IPR002347,PF01370,PF13561,IPR016040,PF08659	3.68	1.63667	0.276667	0.3	0	0	0	3.4	1.25	0.336667	0.22	0.0133333	0	0	3.41333	2.38	0.573333	0.18	0.035	0	0	1.85	1.50667	0.24	0.363333	0	0	0
BAESF_01007	C-1	L1P family protein UniRef50_L8GSG5	K02865	RP-L10Ae, RPL10A; large subunit ribosomal protein L10Ae		GO:0005515,GO:0003723	PF00687,IPR028364,IPR016094,IPR001810,IPR023674,IPR016095,PF12937	8.4	5.14667	1.65667	1.32	0.293333	0.01	0.0233333	7.2	4.18	1.49333	0.776667	0.103333	0.0166667	0.0133333	8.45667	6.89333	2.72667	1.84667	0.425	0.133333	0.103333	6.26	6.52	2.08	1.78667	0.06	0.0866667	0.0266667
BAESF_01031	C-1	Sel1 repeatcontaining protein UniRef50_L8HC46	K07126	K07126; uncharacterized protein		GO:0005515	IPR006597,IPR011990,PF08238	34.68	12.6933	2.76333	0.26	0.05	0.02	0	28.34	7.52333	2.87667	0.0366667	0.1	0.01	0.0133333	32.9733	11.7833	4.93333	0.366667	0.09	0	0.0433333	23.53	9.54333	3.94	0.196667	0.0166667	0.0333333	0
BAESF_01038	C-1	Uncharacterized protein UniRef50_L8HC49	K21636	nrdD; ribonucleoside-triphosphate reductase (formate) [EC:1.1.98.6]				2.00667	0.703333	0.133333	0.446667	0.123333	0.01	0.0133333	2.23	0.746667	0.04	0.35	0.1	0	0.02	1.77	0.656667	0.21	0.66	0.195	0.02	0.0133333	1.79	1.02667	0.265	0.6	0.276667	0.0266667	0
BAESF_01043	C-1	Uncharacterized protein UniRef50_A0A2P6N3Z7	K22966	HINT4; sulfate adenylyltransferase (ADP) / adenylylsulfatase [EC:2.7.7.5 3.6.2.1]		GO:0003824	IPR001310,PF11969,PF01230,IPR011146	21.6167	15.6667	3.99333	2.71333	0.183333	0.06	0.223333	24.1133	14.1167	3.93	2.18	0.376667	0	0	19.4133	19.7433	5.81	2.62	0.61	0	0.0766667	20.1467	15.2767	4.685	2.54	0	0.0766667	0.103333
BAESF_01046	C-1	Uncharacterized protein UniRef50_L8HAV6	K15113	SLC25A28_37, MFRN; solute carrier family 25 (mitochondrial iron transporter), member 28/37			IPR018108,IPR023395	21.9467	12.4933	3.72333	4.34333	0.35	0.06	0.0633333	20.2	10.5533	3.88333	2.46667	0.15	0.0566667	0.0233333	22.6733	17.9533	5.48667	4.37667	0.56	0.04	0.126667	19.42	15.88	3.73	5.93	0.333333	0.153333	0
BAESF_01063	C-1	Uncharacterized protein UniRef50_L8H9Z7	K07345	fimA; major type 1 subunit fimbrin (pilin)				2.42333	1.17333	0.126667	0	0	0	0	1.69	0.836667	1.04667	0.03	0.0433333	0.0233333	0	1.01	0.683333	0.14	0.0766667	0.05	0	0	1.17	0.813333	0.09	0.11	0.06	0	0
BAESF_01069	C-1	Uncharacterized protein UniRef50_L8HAX9	K18655	DDX19, DBP5; ATP-dependent RNA helicase DDX19/DBP5 [EC:3.6.4.13]				33.1367	23.93	6.95667	2.24	0.213333	0.196667	0.266667	29.7933	18.9967	5.39667	1.91667	0.2	0.123333	0.113333	25.0533	25.2633	8.27	2.83	0.295	0.146667	0.103333	28.06	24.61	7.56	3.23	0.4	0.0833333	0.0266667
BAESF_01073	C-1	CDT1 Geminin-binding domain-containing protein UniRef50_L8HA06	K10727	CDT1; chromatin licensing and DNA replication factor 1			PF16679,IPR032054,IPR011991,IPR014939	33.13	17.1333	3.43667	8.33667	0.773333	0.136667	0.0733333	32.8967	18.1	3.14333	6.16333	0.626667	0.0733333	0.0333333	36.5033	22.2967	4.11333	13.17	3.315	0.503333	0.27	30.0833	24.09	4.87	9.91667	1.18667	0.256667	0.02
BAESF_01087	C-1	pH-response regulator protein palC UniRef50_L8HG99					IPR004328,PF03097	15.7433	6.62333	2.08	2.29	0.306667	0.0833333	0	13.5233	6.98	1.66667	1.08667	0.136667	0.0166667	0.0566667	15.5767	9.51	2.67667	2.86	0.32	0.19	0.0833333	14.6867	10.6867	1.875	2.72667	0.393333	0.0533333	0.08
BAESF_01100	C-1	Uncharacterized protein UniRef50_L8HDB9	K08727	NOD1, CARD4; nucleotide-binding oligomerization domain-containing protein 1				18.6433	7.87667	1.54	0.1	0.04	0	0	4.91333	4.16667	0.4	0.16	0	0	0.05	18.5133	28.9	2.33333	0.18	0.165	0	0.0333333	17.7133	17.9067	0.78	0.793333	0	0	0
BAESF_01122	C-1	Phosphate ABC transporter, putative UniRef50_L8HDX0				GO:0035556,GO:0009190,GO:0006468,GO:0016849,GO:0005524,GO:0004672	IPR011009,IPR017441,IPR008271,PF07714,IPR000719,PF00211,PF00069,IPR001054,PF12849,IPR001245,IPR024370,IPR029787,IPR013032	2.69667	1.18333	0.406667	0.316667	0.246667	0.07	0.0566667	2.43	0.86	0.443333	0.213333	0.0866667	0.0833333	0.0266667	2.37333	1.42333	0.85	0.43	0.28	0.04	0.0533333	1.87667	1.35333	0.375	0.39	0.07	0.02	0
BAESF_01125	C-1	von Willebrand factor type A domain containing protein UniRef50_L8HA47	K24510	VWA5; von Willebrand factor A domain-containing protein 5		GO:0016021,GO:0016192,GO:0005515	IPR013694,PF13757,PF13519,PF08487,IPR001388,PF13768,PF00092,PF00957,IPR009060,PF14555,IPR002035	7.30333	3.95	1.19667	0.82	0.34	0.0533333	0.0366667	6.07	3.46	1.17667	0.633333	0.23	0.0166667	0.0166667	7.15667	4.77667	1.76667	0.95	0.31	0.06	0.0133333	5.96667	3.1	0.835	0.91	0.156667	0.0233333	0.0166667
BAESF_01128	C-1	Thioredoxin-like fold domain-containing protein UniRef50_L8HAY2					PF13462,PF01323,IPR012336	23.5933	16.1133	4.47333	1.36	0.293333	0.0666667	0.02	20.9767	15.66	5.23333	1.09333	0	0	0.116667	20.95	17.7567	7.21667	1.5	0.785	0.0666667	0.0266667	20.1567	15.41	5.335	1.99333	0.33	0.05	0.0633333
BAESF_01132	C-1	Kinesin motor domain containing protein UniRef50_L8HB32	K10394	KIF3A; kinesin family member 3A		GO:0005524,GO:0008017,GO:0003777,GO:0007018	PF00225,PF16796,IPR027417,IPR019821,IPR001752	6.66	0.656667	0.38	1.62	0.17	0	0.00666667	6.25	1.05	0.19	1.11667	0.116667	0.00666667	0.0133333	8.17333	1.53333	0.416667	2.81667	0.475	0.03	0.0366667	6.61667	1.74	0.31	2.14667	0.163333	0.00666667	0
BAESF_01142	C-1	Alpha-methylacyl-CoA racemase-like UniRef50_C3Z661	K01796	E5.1.99.4, AMACR, mcr; alpha-methylacyl-CoA racemase [EC:5.1.99.4]		GO:0003824	PF02515,IPR023606,IPR003673	17.9133	10.9	3.40333	3.71333	0.22	0.0166667	0.02	15.6233	8.98	3.11333	1.95333	0.196667	0.0266667	0	19.15	13.7967	4.47667	3.67667	0.305	0.08	0.07	15.9633	13.7367	3.595	3.42667	0.323333	0.0433333	0
BAESF_01143	C-1	Uncharacterized protein UniRef50_L8HB41	K13525	VCP, CDC48; transitional endoplasmic reticulum ATPase				4.17	4.55333	1.56	0.716667	0.126667	0.01	0	4.27	4.67333	1.22333	0.56	0.0533333	0.0366667	0.02	4.58	4.92	2.06667	1.45667	0.165	0.0133333	0	4.18333	6.22667	1.535	0.77	0.03	0.0266667	0.0333333
BAESF_01150	C-1	Uncharacterized protein UniRef50_L8HDG4	K00114	exaA; alcohol dehydrogenase (cytochrome c) [EC:1.1.2.8]				70.63	41.14	10.7867	4.93333	1.05667	0.436667	0.186667	64.17	46.54	8.10333	3.75	0.816667	0.356667	0.27	71.6467	56.1367	11.4433	7.21	1.605	0.81	0.196667	70.1067	52.0967	11.32	7.31333	0.963333	0.45	0.186667
BAESF_01151	C-1	Uncharacterized protein UniRef50_L8HDG4	K18086	MTMR14; myotubularin-related protein 14 [EC:3.1.3.64 3.1.3.95]				21.9933	13.0433	1.26333	0.45	0.05	0.0533333	0.11	20.1967	18.1767	1.85333	0.48	0.16	0	0.15	18.05	11.1767	1.24333	0.833333	0.435	0.183333	0.453333	18.4067	13.5267	1.85	0.413333	0	0.246667	0
BAESF_01156	C-1	Solute carrier family 40 member UniRef50_L8HA66	K14685	SLC40A1, FPN1; solute carrier family 40 (iron-regulated transporter), member 1		GO:0005381,GO:0034755,GO:0016021	PF06963,IPR009716,IPR020846	4.93333	2.10333	0.486667	0.806667	0.146667	0.00666667	0	4.43	2.57333	0.55	0.38	0.09	0	0	5.03	3.01333	0.666667	0.756667	0.1	0.0133333	0	4.60333	2.90333	0.545	0.626667	0.0366667	0	0
BAESF_01165	C-1	RhoGAP domain containing protein UniRef50_L8HB62				GO:0007165	IPR008936,IPR009291,IPR000198,PF00620	7.38333	2.97	0.65	0.376667	0.06	0.03	0.01	5.68333	3.12667	0.473333	0.346667	0.0366667	0	0	7.72667	4.58667	0.786667	0.686667	0.16	0.01	0.04	5.77667	3.88333	0.615	0.453333	0.02	0	0
BAESF_01166	C-1	Eukaryotic aspartyl protease superfamily protein UniRef50_L8HDH9				GO:0006508,GO:0004190	IPR033121,PF14541,IPR021109,IPR034164,IPR001969,IPR001461,PF00026	4.87	2.18	0.7	1.32	0.166667	0.07	0.02	3.65667	1.82667	0.513333	0.766667	0.0433333	0.00666667	0.01	4.39667	3.15667	1.24	1.66667	0.42	0.01	0	3.91333	2.66333	1.135	1.57333	0.13	0.0266667	0.0166667
BAESF_01188	C-1	CN hydrolase domain-containing protein UniRef50_A0A7S0UVT4	K11206	NIT1, ybeM; deaminated glutathione amidase [EC:3.5.1.128]		GO:0006807,GO:0016810	IPR003010,PF00795	35.4767	22.2167	8.53	4.28667	0.486667	0.113333	0.0633333	32.3467	16.5633	6.71333	2.46333	0.386667	0	0	37.7067	29.2533	11.1433	6.37	0.795	0.11	0.126667	32.29	27.68	9.235	5.85333	0.373333	0.0366667	0.0666667
BAESF_01194	C-1	BSD domain containing protein UniRef50_L8HH76					IPR005607,PF03909	5.08333	2.01667	1.15333	1.36667	0.0833333	0.01	0	3.50333	1.12	1.09	0.603333	0.01	0	0	3.9	2.78667	1.89	1.6	0.185	0	0.0133333	2.92	1.5	1.26	1.79333	0.03	0	0
BAESF_01199	C-1	Nudix hydrolase domain-containing protein UniRef50_L8HH69	K13344	PEX13; peroxin-13		GO:0016787	IPR015797	11.55	7.37667	1.34333	0.203333	0.0633333	0	0	11.44	5.29333	0.996667	0.106667	0	0	0	13.5467	10.3933	2.23	0.29	0	0.0266667	0.05	7.98333	6.18	1.22	0.34	0.07	0.05	0
BAESF_01212	C-1	Glyoxylate reductase/hydroxypyruvate reductase UniRef50_A0A8K1LI43	K00049	GRHPR; glyoxylate/hydroxypyruvate reductase [EC:1.1.1.79 1.1.1.81]		GO:0051287,GO:0016616,GO:0008152,GO:0055114	IPR006140,PF02826,PF00389,IPR029753,IPR006139,IPR016040	13.04	8.10667	1.78333	1.83	0.273333	0.0233333	0.0266667	11.66	6.45	1.44667	0.92	0.15	0.0366667	0.0133333	12.6967	11.8	2.55	1.82333	0.575	0.0333333	0.04	11.91	10.4033	1.97	1.46333	0.0866667	0.0233333	0.0233333
BAESF_01227	C-1	CyclicAMP phosphodiesterase UniRef50_L8HFI5	K01120	cpdP; 3',5'-cyclic-nucleotide phosphodiesterase [EC:3.1.4.17]		GO:0006198,GO:0004115	IPR001279,IPR000396,PF02112	2.6	2.71667	1.31667	0.183333	0.07	0.0233333	0	2.48	1.86333	1.23	0.08	0.0366667	0.0533333	0	2.19667	3.31333	1.48333	0.283333	0.07	0.01	0.0333333	2.17667	2.65667	1.69	0.183333	0.0766667	0	0
BAESF_01241	C-1	Uncharacterized protein UniRef50_L8HFR5	K24155	DMXL, DMX, RAV1; rabconnectin-3a				15.1033	2.02333	0.76	3.83333	0.22	0.0666667	0.0333333	16.31	2.74333	0.323333	3.16333	0.376667	0.06	0	20.17	3.48667	0.75	6.97667	1.145	0.0666667	0.04	16.0833	4.43667	1.24	6.70333	0.336667	0	0.0366667
BAESF_01247	C-1	Transmembrane protein UniRef50_L8HEN6	K23555	LMF1; lipase maturation factor 1			IPR009613	1.60667	0.966667	0.83	0.143333	0.00666667	0.00666667	0.0233333	1.17	1.09667	0.78	0.113333	0.0233333	0	0	1.73	1.19	0.98	0.136667	0.045	0.0433333	0.01	1.6	1.21667	1.44	0.103333	0	0	0
BAESF_01256	C-1	Cytochrome c oxidase assembly factor 6 UniRef50_L8HFQ0	K18179	COA6; cytochrome c oxidase assembly factor 6		GO:0005739,GO:0004129	PF02297,IPR003213	31.3667	16.9133	3.94333	3.85	0.206667	0.0766667	0.08	26.7933	9.19667	1.94	1.43667	0.09	0	0	29.87	25.9133	7.73333	6.17667	0.565	0.286667	0.0466667	19.93	22.1367	3.675	6.16667	0	0	0
BAESF_01257	C-1	SAP domain containing protein UniRef50_L8HEM4	K10422	CLIP2, CYLN2; CAP-Gly domain-containing linker protein 2			IPR003034	38.2233	13.88	2.33333	7.69	0.626667	0.16	0.04	38.11	17.8267	2.35667	6.21667	0.6	0.0666667	0.1	39.0633	20.1467	3.56	12.82	3.505	0.32	0.156667	37.4667	21.1867	3.935	12.0667	1.43	0.196667	0.04
BAESF_01261	C-1	DUF4286 family protein UniRef50_A0A2E6DJI8	K03926	cutA; periplasmic divalent cation tolerance protein			IPR025563,PF14114	41.62	25.6133	3.74	1.90333	0.196667	0	0	34.93	20.7433	3.78	0.906667	0	0	0	36.33	40.37	6.6	1.11	0.215	0	0	36.3967	27.34	4.13	2.07667	0	0	0
BAESF_01276	C-1	Phospholipase, putative UniRef50_L8HJC3	K14621	PLB1, PLB; phospholipase B1, membrane-associated [EC:3.1.1.4 3.1.1.5]		GO:0016788,GO:0016298,GO:0006629	IPR008265,PF00657,IPR013830,PF13472,IPR001087	64.52	31.8	4.5	8.64667	0.633333	0.0966667	0.0233333	61.72	39.5867	3.61333	6.53667	0.703333	0.13	0.0333333	60.27	45.9233	6.51333	10.65	2.005	0.17	0.196667	56.95	42.0867	6.085	9.03333	1.27667	0	0.07
BAESF_01280	C-1	Tetratricopeptide repeat domain containing protein UniRef50_L8HM05	K10359	MYO7A, USH1B; myosin VIIa		GO:0003774,GO:0005515,GO:0005524,GO:0016459	PF13176,IPR025662,PF13424,PF00063,IPR027417,PF05729,PF13271,PF13432,IPR011990,IPR000048,PF13181,IPR025139,PF13374,IPR001609,IPR019734,IPR013026	6.19333	4.76	3.49	1.08333	0.28	0.0366667	0.03	4.87333	3.60333	2.48	0.693333	0.12	0.0233333	0.00333333	6.47	5.46	4.06667	1.23333	0.32	0.0533333	0.0533333	5.28667	4.59333	2.85	1.04667	0.183333	0.0433333	0.00666667
BAESF_01293	C-1	Calcium-regulated actin-bundling protein C-terminal domain-containing protein UniRef50_L8HKD4	K13106	BUD13, CWC26; pre-mRNA-splicing factor CWC26			PF18060	26.8767	11.9867	3.35667	2.64333	0.113333	0.02	0.01	23.99	13.0733	2.91	1.88333	0.04	0	0	23.25	20.3033	4.37333	2.51	0.245	0.03	0.0366667	18.6433	14.4333	2.93	2.00333	0.0966667	0	0
BAESF_01309	C-1	Uncharacterized protein UniRef50_L8HAC1	K24964	KIAA1109; transmembrane protein KIAA1109				41.1233	26.6333	6.53	2.6	0.416667	0.223333	0.236667	38.77	23.6367	7.64333	2.65333	0.386667	0.133333	0.05	37.8333	36.4267	9.88667	2.60667	1.555	0.163333	0.103333	38.3967	30.1367	9.47	3.88333	0	0.74	0
BAESF_01324	C-1	Uncharacterized protein UniRef50_L8HK81	K08041	ADCY1; adenylate cyclase 1 [EC:4.6.1.1]				605.327	460.73	90.6933	36.2067	4.93667	2.57	2.18667	598.747	468.543	81.84	31.02	3.59	1.42	0.496667	494.93	487.247	92.23	48.14	13.775	5.05667	2.60667	497.797	427.073	94.59	29.93	8.40333	2.01	1.49333
BAESF_01333	C-1	Nucleotidyltransferase UniRef50_L8HB76	K07074	K07074; uncharacterized protein			IPR018775	12.7533	7.1	2.15	2.10333	0.253333	0.09	0.0133333	11.6233	6.06333	2.12667	1.70333	0.313333	0.0166667	0.0166667	12.5167	9.56333	3.39	3.01333	0.485	0.0833333	0	10.9133	8.24333	2.52	2.09333	0.173333	0	0.0333333
BAESF_01344	C-1	Uncharacterized protein UniRef50_L8GTA2	K04090	E1.2.7.8; indolepyruvate ferredoxin oxidoreductase [EC:1.2.7.8]			IPR032734,PF14939	2.49333	0.806667	0.323333	1.07667	0.18	0.0266667	0	2.73333	0.753333	0.283333	1.07667	0.0866667	0	0	2.36333	1.28	0.38	1.76667	0.255	0.103333	0.05	2.44	1.74333	0.485	1.99667	0.18	0	0.0233333
BAESF_01362	C-1	Transmembrane protein UniRef50_L8HB53	K00637	SOAT; sterol O-acyltransferase [EC:2.3.1.26]				7.85667	5.10333	1.28	1.74	0.333333	0.0566667	0	8.15667	4.76667	1.35667	0.84	0.266667	0.0633333	0.0266667	6.53	6.11333	1.86333	1.60667	0.58	0.0333333	0.126667	5.75333	4.52	1.65	0.973333	0.0933333	0.136667	0.05
BAESF_01389	C-1	D-glutamate cyclase-like C-terminal domain-containing protein UniRef50_L1IRF6	K22210	DGLUCY; D-glutamate cyclase [EC:4.2.1.48]			IPR025504,PF14336	20.4	14.0833	4.48	2.34	0.406667	0.176667	0.0933333	18.3733	11.7633	2.70667	1.21667	0.15	0.06	0.0266667	22.6033	18.2367	5.92	3.00333	0.94	0.203333	0.12	19.1567	15.8567	5.77	3.58667	0.55	0.203333	0.0633333
BAESF_01405	C-1	Chromatin assembly factor 1, subunit B, putative UniRef50_L8GHF4	K10751	CHAF1B; chromatin assembly factor 1 subunit B		GO:0005515	PF12894,IPR017986,IPR001680,IPR015943,IPR019775,PF00400	12.0767	5.93667	0.726667	1.85	0.326667	0.07	0.02	13.2233	7.19667	0.673333	1.01	0.243333	0.03	0	13.4633	7.98	1.31667	3.08333	0.65	0.09	0.0333333	11.2733	9.88	1.495	2.16333	0.306667	0.0433333	0
BAESF_01409	C-1	Uncharacterized protein UniRef50_A0A2P6NN50	K10282	FBXL16; F-box and leucine-rich repeat protein 16		GO:0005515	IPR032675,IPR006553,IPR001611,PF13516	8.54333	3.10667	1.65667	1.88	0.156667	0.0333333	0.0133333	6.86667	2.95	1.19333	1.08667	0.146667	0	0.0133333	8.24333	4.39667	2.18667	2.34667	0.49	0.0466667	0	7.39667	4.60667	1.44	1.77333	0.263333	0.04	0.0266667
BAESF_01421	C-1	RhoGEF domain containing protein UniRef50_L8GCR0				GO:0035556,GO:0035023,GO:0005085,GO:0005089	IPR001331,PF00621,IPR011993,IPR000219,IPR001849	1.31333	0.75	0.17	0.163333	0.0533333	0.01	0.00666667	1.27	0.963333	0.346667	0.116667	0.0366667	0.09	0.01	0.993333	0.48	0.116667	0.2	0.05	0.06	0.0366667	0.746667	0.663333	0.205	0.203333	0.0333333	0	0.0166667
BAESF_01426	C-1	RhoGAP domain containing protein UniRef50_L8GCQ3	K16172	IRS1; insulin receptor substrate 1				2.47667	1.81333	0.966667	0.32	0.0233333	0.01	0.0333333	2.41	1.74333	0.633333	0.24	0	0	0	3.15667	3.02333	1.19333	0.746667	0.035	0.0133333	0.06	2.94667	3.45333	1.145	0.993333	0.0866667	0	0
BAESF_01427	C-1	RhoGAP domain containing protein UniRef50_L8GCQ3	K20642	ARHGAP22_24_25; Rho GTPase-activating protein 22/24/25		GO:0007165	IPR008936,PF00620,IPR000198	3.91667	4.11333	1.15333	0.53	0.0333333	0	0	3.99667	3.93333	1.23667	0.23	0.103333	0.0466667	0.03	5.36333	5.45333	1.71	0.87	0.16	0.0466667	0.02	4.88667	6.59333	2.385	1.33	0.11	0	0
BAESF_01441	C-1	Flavin-binding monooxygenase subfamily protein UniRef50_L8GRC0	K00485	FMO; dimethylaniline monooxygenase (N-oxide forming) / hypotaurine monooxygenase [EC:1.14.13.8 1.8.1.-]		GO:0004499,GO:0016491,GO:0050660,GO:0050661,GO:0055114	IPR000960,IPR012143,PF07992,PF13454,IPR023753,PF13450,IPR020946,PF00743	6.94	4.60333	1.70333	0.96	0.0866667	0.0233333	0.01	7.01667	4.98667	1.25	0.593333	0.05	0	0	6.45	4.33333	1.61333	0.853333	0.09	0.0766667	0.02	5.44667	4.83333	1.94	0.506667	0.113333	0.0166667	0.0166667
BAESF_01449	C-1	Uncharacterized protein UniRef50_L8GQN8	K03711	fur, zur, furB; Fur family transcriptional regulator, ferric uptake regulator				4.02333	0.913333	0.133333	0.0833333	0	0	0	2.03333	0.506667	0.0833333	0.113333	0	0	0	1.81667	1.43333	0.0833333	0.0866667	0.085	0	0	2.05667	0.493333	0.225	0	0	0	0
BAESF_01459	C-1	Timeless family protein UniRef50_Q54KW8	K10997	TIMELESS, TOF1, SWI1; replication fork protection complex subunit TIMELESS/Tof1/Swi1			IPR006906,PF04821	15.8367	2.9	0.583333	2.76667	0.346667	0.00666667	0.0133333	15.4067	4.07667	0.333333	2.26	0.28	0.03	0.02	17.47	5.53	1.03667	5.16667	1.065	0.126667	0.0633333	13.6433	6.26333	0.5	4.47	0.363333	0.0266667	0.02
BAESF_01469	C-1	F-box domain-containing protein UniRef50_L8H590				GO:0005515	IPR001810,IPR020683,PF00646	3.55	1.97667	0.52	0.123333	0.00666667	0	0	3.28333	2.01	0.316667	0.0566667	0.0166667	0	0	3.78333	2.58333	0.446667	0.166667	0.015	0.0233333	0	2.89333	2.12667	0.69	0.116667	0.0233333	0.0166667	0
BAESF_01473	C-1	Uncharacterized protein UniRef50_L8GJC0	K01336	PRB1; cerevisin [EC:3.4.21.48 3.4.21.-]		GO:0004252,GO:0006508	IPR000209,IPR010259,IPR009020	2.31667	1.87	0.213333	0.256667	0	0	0	2.15333	1.88333	0.183333	0.0933333	0	0	0	2.47	2.14	0.573333	0.24	0.04	0.0566667	0	2.88333	1.16	0.405	0.153333	0	0.166667	0
BAESF_01512	C-1	(R)-benzylsuccinyl-CoA dehydrogenase UniRef50_A0A6S7B760	K00249	ACADM, acd; acyl-CoA dehydrogenase [EC:1.3.8.7]	Putative acyl-CoA dehydrogenase ibr3	GO:0016627,GO:0003995,GO:0050660,GO:0008152,GO:0055114	IPR009100,PF02771,IPR013786,IPR006091,PF08028,PF00441,IPR009075,PF02770	24.99	17.7867	5.85333	2.68	0.46	0.1	0.0966667	23.1767	15.9233	4.86	2.14667	0.323333	0.133333	0.0233333	23.1233	21.0567	6.08333	2.53667	0.55	0.333333	0.0966667	20.4267	20.3	6.21	2.45667	0.2	0.0733333	0.0166667
BAESF_01518	C-1	Uncharacterized protein UniRef50_L8GHU1	K08300	rne; ribonuclease E [EC:3.1.26.12]				3.56333	0.886667	0.936667	0.0933333	0	0.00666667	0	2.52667	0.68	0.616667	0.06	0	0	0	2.88333	1.14667	1.44333	0.173333	0	0	0	2.05	1.05333	0.93	0.02	0.0166667	0	0
BAESF_01537	C-1	Omethyltransferase UniRef50_L8GHV7	K13383	E2.1.1.128; (RS)-norcoclaurine 6-O-methyltransferase [EC:2.1.1.128]		GO:0008168,GO:0008171	PF16864,IPR011991,PF00891,IPR029063,IPR031725,IPR001077,IPR016461	66.9967	52.5933	7.75667	1.56333	0.273333	0.116667	0.0333333	65.6133	50.21	7.64667	1.34667	0.34	0.0733333	0.0433333	62.0333	60.8767	8.57667	1.51333	0.67	0.33	0.0533333	62.8367	57.78	9.615	1.19333	0.34	0.123333	0.08
BAESF_01540	C-1	RhoGAP domain containing protein UniRef50_L8GII3				GO:0007165	IPR008936,PF00620,IPR000198	19.1733	8.41	0.603333	3.99667	0.556667	0.09	0	23.2467	9.24	0.62	3.71	0.786667	0.146667	0.0133333	22.31	10.74	1.07333	7.35333	2.105	0.31	0.23	21.0867	12.8	0.85	6.82667	1	0.196667	0.0633333
BAESF_01561	C-1	Zinc finger domain containing protein UniRef50_L8GHX6				GO:0046872	IPR029063,PF00642,IPR000571	3.86	1.46	0.513333	0.766667	0.03	0	0	3.10667	1.00333	0.133333	0.436667	0.06	0	0	4.35	2.24333	0.25	1.08667	0.09	0	0.0133333	4.04	2.30667	0.28	0.656667	0.0566667	0	0.04
BAESF_01573	C-1	Peptidase family M13, putative UniRef50_L8GI82	K01415	ECE; endothelin-converting enzyme [EC:3.4.24.71]		GO:0008237,GO:0004222,GO:0006508	IPR018497,IPR000718,IPR030082,PF01431,IPR008753,PF05649,IPR024079	44.99	26.5767	9.48	4.46667	0.63	0.233333	0.126667	43.8867	31.2233	9.71667	3.18333	0.683333	0.15	0.08	48.66	32.3533	12.93	5.39333	1.4	0.546667	0.343333	44.74	31.45	12.765	4.67667	1.21	0.22	0.11
BAESF_01584	C-1	Uncharacterized protein UniRef50_L8GNA8						12.6333	6.67667	1.58	1.61667	0.12	0	0.0366667	11.51	6.43	1.3	0.803333	0.103333	0.01	0	13.0033	9.33333	2.70333	1.97	0.215	0.0866667	0.05	11.6933	8.87667	2.655	1.70667	0.143333	0	0.0433333
BAESF_01596	C-1	F-box domain containing protein UniRef50_L8GIA1	K21440	ANKRD50; ankyrin repeat domain-containing protein 50		GO:0005515	PF13637,IPR001810,IPR020683,PF12796,IPR002110,PF12937,PF00023	2.60333	1.29333	0.566667	0.206667	0	0	0	1.72333	0.946667	0.446667	0.0866667	0.0266667	0	0	2.43667	1.70667	1.05	0.203333	0.03	0	0	1.76	1.05333	0.375	0.2	0	0	0
BAESF_01605	C-1	Inosose isomerase UniRef50_A0A6J4LLI4					PF01261,IPR013022,IPR011418	9.63667	3.63667	1.22333	0.796667	0.0733333	0.0133333	0.0133333	7.03667	4.22667	0.72	0.833333	0.116667	0.0166667	0	8.99333	7.33667	1.45	0.976667	0.135	0.04	0.0333333	7.35333	4.76333	1.06	1.2	0.0333333	0	0
BAESF_01606	C-1	Carboxypeptidase UniRef50_A0A7S4IWA0	K16297	SCPL-II; serine carboxypeptidase-like clade II [EC:3.4.16.-]		GO:0004185,GO:0006508	IPR029058,IPR033124,IPR018202,PF00450,IPR001563	49.78	33.3533	8.85	5.62333	1.19	0.226667	0.103333	49.3767	32.7333	7.63667	3.63333	0.87	0.176667	0.02	50.4	42.2167	11.03	8.13667	1.865	0.64	0.453333	48.3233	39.32	11.395	7.77333	1.21333	0.326667	0.166667
BAESF_01612	C-1	Uncharacterized protein UniRef50_L8GI14	K19745	acuI; acrylyl-CoA reductase (NADPH) [EC:1.3.1.-]				11.8233	7.19667	1.10333	0.163333	0.0466667	0.0233333	0	11.0733	7.43667	1	0.05	0	0	0	10.35	8.86333	1.1	0.12	0.045	0.00666667	0	9.08667	7.52667	1.235	0.0633333	0.0466667	0	0.0166667
BAESF_01617	C-1	Nitronate monooxygenase domain-containing protein UniRef50_A0A0E9NBP9	K00459	ncd2, npd; nitronate monooxygenase [EC:1.13.12.16]		GO:0003824,GO:0018580,GO:0055114	PF00478,PF03060,IPR004136,IPR013785	3.44667	1.44667	0.39	0.206667	0	0.0133333	0	2.70667	1.25333	0.653333	0.306667	0	0	0	3.64667	2.00333	0.863333	0.18	0	0	0	2.27667	1.53667	0.705	0.113333	0	0	0
BAESF_01618	C-1	Uncharacterized protein UniRef50_L8GIB9						15.8333	6.69667	2.68667	2.67667	0.486667	0.0333333	0.0633333	13.0633	6.71	2.06	1.46	0.23	0.0233333	0	16.13	11.72	3.61667	3.34667	0.585	0.0666667	0.0866667	11.93	8.74	2.785	2.81667	0.246667	0.0666667	0
BAESF_01619	C-1	2-dehydropantoate 2-reductase UniRef50_L8GIZ3	K00077	panE, apbA; 2-dehydropantoate 2-reductase [EC:1.1.1.169]		GO:0016491,GO:0008677,GO:0050661,GO:0015940,GO:0055114,GO:0005737	IPR008927,PF08546,IPR013328,IPR003710,PF02558,IPR013752,IPR016040,IPR013332	2.85333	1.10667	0.323333	0.156667	0	0	0	2.31	1.00333	0.0766667	0.11	0	0	0	3	1.86333	0.443333	0.273333	0.035	0	0	1.86333	1.49	0.18	0.403333	0	0	0
BAESF_01626	C-1	NlpC/P60 domain containing protein UniRef50_L8GIC1	K20742	ykfC; gamma-D-glutamyl-L-lysine dipeptidyl-peptidase [EC:3.4.14.13]			PF00877,IPR000064	211.007	146.193	28.5	5.01333	1.10667	0.793333	0.4	209.32	154.81	28.75	2.58667	0.956667	0.383333	0.366667	223.693	179.233	36.3933	7.05667	4.06	1.61	1.22	209.83	189.663	46.34	7.74333	1.80333	1.01	0.486667
BAESF_01629	C-1	GATA-type domain-containing protein UniRef50_L8GI26				GO:0006355,GO:0008270,GO:0043565,GO:0003700	IPR013088,IPR000679,PF00320	7.85667	1.87	1.15	0.04	0	0.0366667	0.0133333	6.38333	2.09667	0.883333	0.09	0.0233333	0.0366667	0.0333333	7.53333	4.28667	1.1	0.27	0.15	0.04	0.0533333	4.41	2.73667	0.74	0.0766667	0.0666667	0.186667	0
BAESF_01633	C-1	Uncharacterized protein UniRef50_L8GJ02	K10734	GINS3; GINS complex subunit 3			IPR010492,IPR021151	19.5033	10.9467	1.74667	2.62667	0.32	0.02	0.0533333	22.9933	12.21	2.03667	2.06667	0.44	0.0866667	0.1	19.5967	13.7567	2.41	4.20333	1.375	0.436667	0.186667	19.5033	15.1667	2.545	2.75333	0.706667	0.266667	0.0666667
BAESF_01635	C-1	DNA-directed primase/polymerase protein UniRef50_L8GI31	K22761	PRIMPOL; DNA-directed primase/polymerase protein [EC:2.7.7.102 2.7.7.7]			PF03121	5.42333	1.17	0.36	1.05333	0.13	0.00333333	0.03	5.22667	1.51	0.283333	0.676667	0.0566667	0.01	0.00666667	6.31667	2.26333	0.783333	1.65333	0.385	0.00666667	0.0333333	6.00667	2.33667	0.325	1.27	0.11	0.01	0
BAESF_01664	C-1	BNR/Aspbox repeat domain containing protein UniRef50_L8GKN9						10.1167	5.71	1.11	0.283333	0.08	0	0.0766667	8.81333	5.98	1.35333	0.236667	0.01	0.0233333	0.02	10.0667	5.73333	1.07333	0.16	0.23	0.09	0.0833333	9.05667	6.87667	1.02	0.5	0	0.206667	0
BAESF_01672	C-1	GON domain-containing protein UniRef50_L8GKP7				GO:0008270,GO:0004222	IPR012314,PF08685	12.0733	8.53	2.02667	0.423333	0.0533333	0	0.0133333	12.47	8.89667	1.60333	0.02	0.0433333	0.05	0	7.90667	5.27667	0.976667	0.123333	0.025	0	0.0466667	8.2	5.23667	1.3	0.0866667	0.0333333	0	0.0266667
BAESF_01674	C-1	GON domain-containing protein UniRef50_L8GKP7				GO:0008270,GO:0004222	IPR012314,IPR010259,PF08685	46.89	34.5533	8.42	0.966667	0.493333	0.26	0.113333	41.5233	33.2267	7.63333	1.09	0.27	0.186667	0.0866667	34.8067	26.3267	5.53333	0.63	0.23	0.233333	0.0333333	30.8367	24.0933	4.96	0.76	0.153333	0.06	0.0233333
BAESF_01685	C-1	Uncharacterized protein UniRef50_L8GKQ4	K16462	CEP164; centrosomal protein CEP164				37.87	30.99	4.43333	0.33	0	0	0	41.5167	31.3367	7.82	0.85	0.133333	0	0	50.83	40.0433	5.56667	0.17	0.34	0.0733333	0.05	48.5767	52.75	7.625	0.17	0.143333	0.223333	0
BAESF_01697	C-1	Uncharacterized protein UniRef50_L8GIH9	K23313	TEN1; CST complex subunit TEN1		GO:0003697,GO:1990879	PF15490,IPR029146	39.8867	29.6867	8.09667	6.59	1.44	1	0.223333	36.5633	24.81	8.11667	5.08	0.573333	0.226667	0.24	42.2933	39.0333	12.65	8.65667	2.235	0.346667	0.313333	48.62	34.37	10.335	10.8933	1.38333	0.26	0.27
BAESF_01700	C-1	histone deacetylase UniRef50_L8GI89					IPR000286,PF00850,IPR023801	39.3533	18.1767	5.78667	6.42667	0.83	0.593333	0.343333	37.89	16.4333	4.33333	4.29	0.49	0.15	0.04	43.1167	27.11	8.88333	9.80333	1.92	0.303333	0.136667	34.5667	21.3567	7.225	8.74	1.10333	0.233333	0.0266667
BAESF_01706	C-1	RAC family serine/threonine-protein kinase homolog UniRef50_P54644	K04456	AKT; RAC serine/threonine-protein kinase [EC:2.7.11.1]		GO:0006468,GO:0004674,GO:0005524,GO:0004672	IPR011009,IPR017441,IPR008271,PF07714,IPR000719,IPR011993,PF00069,IPR001849,PF00169,IPR000961,PF14593	5.09	3.04333	0.606667	0.286667	0.0833333	0.0266667	0.01	5.29	3.5	0.663333	0.163333	0.0666667	0	0	3.43667	2.56	0.47	0.32	0.255	0.02	0.116667	4.26333	2.59333	0.485	0.23	0.0466667	0.02	0.0233333
BAESF_01708	C-1	Uncharacterized protein UniRef50_L8GJ73	K16469	CROCC; rootletin				61.69	28.0167	12.2733	3.83	0.866667	0.1	0.0666667	52.5067	25.71	9.01	2.46333	0.37	0.0466667	0.00666667	61.47	39.58	15.7833	4.67333	1.185	0.163333	0.16	47.73	28.6933	10.255	3.41	0.586667	0.126667	0.0266667
BAESF_01722	C-1					GO:0035023,GO:0005089	IPR000219,PF00621,IPR011993	11.0967	3.46667	0.903333	1.14	0.0366667	0.00333333	0.03	11.4667	4.54	0.9	0.916667	0.0833333	0.0366667	0.01	11.5067	4.46	1.43	1.34333	0.32	0.0733333	0.02	10.4633	4.92333	1.405	1.17667	0.146667	0.0166667	0
BAESF_01734	C-1	isoleucine--tRNA ligase UniRef50_L8GKW1	K01870	IARS, ileS; isoleucyl-tRNA synthetase [EC:6.1.1.5]		GO:0004812,GO:0002161,GO:0005524,GO:0004822,GO:0000166,GO:0000049,GO:0006418,GO:0006428,GO:0005737	IPR009008,IPR009080,IPR002301,IPR033708,PF08264,IPR002300,IPR023585,PF00133,IPR014729,IPR013155	12.5267	5.73667	1.97667	2.57333	0.153333	0.02	0.01	11.0633	5.35667	1.65667	1.7	0.103333	0.0166667	0	14.8133	8.54667	3.85333	3.55667	0.565	0.0533333	0.0566667	11.5267	6.87667	2.52	2.98667	0.196667	0.0233333	0
BAESF_01772	C-1	Transforming acidic coiled-coil-containing protein C-terminal domain-containing protein UniRef50_L8GIF9	K14281	TACC1; transforming acidic coiled-coil-containing protein 1			IPR007707,PF05010	28.33	9.44	1.71	7.80333	1.23	0.253333	0.14	27.7233	9.62	1.73333	5.65667	0.56	0.243333	0.06	33.95	17.0233	3.53	12.1267	4.005	0.54	0.163333	28.4933	18.8633	2.14	11.47	1.3	0.376667	0.04
BAESF_01774	C-1	Regulator of chromosome condensation (RCC1) repeat domain containing protein UniRef50_L8GIP8	K10615	HERC4; E3 ubiquitin-protein ligase HERC4 [EC:2.3.2.26]			PF00415,PF13540,IPR009091,IPR000408	7.56	3.32667	1.45	1.14333	0.0566667	0	0.03	5.22333	2.36	0.953333	0.606667	0.1	0	0	7.18	5.81667	2.18	1.94	0.165	0.0733333	0.0233333	5.58	4.36	1.53	1.39333	0.03	0	0
BAESF_01789	C-1	non-specific serine/threonine protein kinase UniRef50_L8GIR4	K04409	PAK1; p21-activated kinase 1 [EC:2.7.11.1]		GO:0005524,GO:0004672,GO:0006468	IPR011009,IPR017441,IPR008271,PF07714,IPR000719,PF00069	26.0433	6.89333	3.58	0.61	0.0133333	0.0533333	0.0433333	25.0533	6.05667	1.82333	0.236667	0.08	0	0	30.8367	5.81333	5.62333	0.82	0.085	0.0533333	0.0633333	27.5667	6.2	5.425	0.82	0.0266667	0	0
BAESF_01797	C-1	Oxidoreductase, short chain dehydrogenase/reductase superfamily protein UniRef50_L8GL27	K13606	NOL, NYC1; chlorophyll(ide) b reductase [EC:1.1.1.294]			PF00106,IPR002347,PF13561,IPR016040,PF08659	12.2833	6.73667	2.13	1.72	0.186667	0.01	0.01	10.5267	6.68667	1.26333	1.26333	0.0366667	0	0	11.3267	9.12333	3.24667	2.15333	0.135	0	0.0133333	10.75	8.09667	1.25	1.97333	0.106667	0	0
BAESF_01799	C-1	Transmembrane protein, putative UniRef50_L8GJI4				GO:0016021	IPR012506,PF07947	12.7367	5.80333	2.03	2.08333	0.263333	0.0466667	0.0466667	10.0667	5.42667	1.72667	1.36333	0.116667	0.03	0.0233333	11.7233	8.66	2.54667	2.52333	0.315	0.07	0.12	8.85667	6.50667	1.645	2.35	0.14	0	0
BAESF_01806	C-1	GTP-binding nuclear protein Ran-3 UniRef50_Q8H156	K07936	RAN; GTP-binding nuclear protein Ran	GTP-binding nuclear protein Ran2	GO:0006913,GO:0006886,GO:0007264,GO:0007165,GO:0003924,GO:0005525	IPR005225,IPR027417,PF08477,IPR002041,PF01926,PF00025,IPR001806,PF00071	7.08667	3.98	2.52667	1.16667	0.543333	0.15	0.06	4.99667	4.01667	2.41333	0.903333	0.273333	0.06	0.03	4.14667	4.29	2.42333	0.84	0.2	0.0233333	0.11	7.39333	3.97333	1.975	0.906667	0.47	0.383333	0.133333
BAESF_01814	C-1	FAD dependent oxidoreductase UniRef50_L8GJK3				GO:0016491,GO:0055114	IPR016040,PF12831,IPR023753	112.527	55.0267	15.6967	5.99667	0.873333	0.203333	0.0833333	99.15	57.4767	14.6567	4.41	0.473333	0.08	0.0933333	117.38	77.9067	20.58	6.35333	1.115	0.263333	0.186667	100.593	68.36	19.205	6.19667	0.403333	0.13	0.03
BAESF_01815	C-1	DUF4139 domain-containing protein UniRef50_L8GJ92						34.91	19.41	4.84667	3.54667	1.26	0.29	0.126667	33.9067	20.0633	4.88667	3.05333	0.773333	0.143333	0.06	35.9667	25.52	6.07667	4.03333	1.735	0.546667	0.26	31.6467	22.5333	5.43	3.64	1.45	0.303333	0.05
BAESF_01816	C-1	Leucine rich repeat domain containing protein UniRef50_L8GIK7	K14515	EBF1_2; EIN3-binding F-box protein			IPR032675,IPR006553	6.28	2.98	2.02	1.12	0.106667	0.0133333	0.0233333	5.16667	3.00667	1.61	0.62	0.0566667	0.0133333	0.01	6.04	4.15	2.67333	1.26	0.17	0.04	0.0133333	5.07667	3.71667	2.24	1.55667	0.163333	0.0333333	0.0133333
BAESF_01818	C-1	DUF4139 domain-containing protein UniRef50_L8GJ92						10.1633	5.30333	2.79667	1.05667	0.223333	0.07	0.0433333	8.97333	5.97	2.44	1.07	0.173333	0.0233333	0.0166667	10.57	6.56333	3.52667	1.48	0.35	0.0333333	0.06	11.8967	5.1	2.53	1.37667	0.14	0.0566667	0
BAESF_01819	C-1	DUF4139 domain-containing protein UniRef50_L8GJ92						11.7	6.11333	3.30667	0.913333	0.156667	0.08	0.01	9.59667	6.15	2.61	0.96	0.39	0.0133333	0	8.08333	6.62667	3.79333	1.94	0.665	0.0366667	0.0666667	12.8467	5.59333	3.65	2.01333	0.2	0.0266667	0
BAESF_01820	C-1	Fbox domain containing protein UniRef50_L8GJK9	K10297	FBXO11; F-box protein 11		GO:0005515	IPR001810,PF12937,PF00646	4.58667	2.24667	0.766667	0.48	0.0366667	0	0	4.12667	2.42333	0.546667	0.19	0.03	0	0	4.93	4.39333	1.21333	0.7	0.055	0	0	5.40667	3.19667	0.905	0.416667	0.0666667	0	0
BAESF_01821	C-1	Mitochondrial carrier protein UniRef50_L8GIL2				GO:0055085	IPR002067,PF00153,IPR023395,IPR018108	13.8	9.71333	2.63333	1.83333	0.2	0.103333	0.0533333	13.8367	8.40667	1.87	1.21667	0.23	0.0166667	0.0233333	13.8	12.46	3.53333	2.52333	0.985	0.15	0.0666667	11.9733	10.3867	2.73	2.37333	0.176667	0.23	0.0233333
BAESF_01823	C-1	Transporter, major facilitator subfamily protein UniRef50_L8GIU5	K15381	DIRC2, SLC49A3; MFS transporter, FLVCR family, disrupted in renal carcinoma protein 2		GO:0055085,GO:0016021	PF07690,IPR011701,IPR020846	4.2	1.89667	1.97	0.736667	0	0.0266667	0.01	3.50333	2.4	1.41333	0.53	0.0366667	0	0	4.11667	2.4	2.16	1.12333	0.145	0	0.03	2.97667	2.25333	1.575	0.846667	0.143333	0	0
BAESF_01827	C-1	DUF4139 domain-containing protein UniRef50_L8GJ92						4.89	2.1	1.09	0.403333	0.0566667	0.04	0.00666667	4.54667	1.89	0.986667	0.206667	0.05	0.00666667	0	5.24667	3.09333	1.49667	0.496667	0.17	0.0533333	0.09	3.78333	3.04	1.15	0.473333	0.156667	0.01	0.0133333
BAESF_01829	C-1	DUF4139 domain-containing protein UniRef50_L8GJ92						14.18	9.74333	5.16	2.23	0.5	0.0933333	0.05	11.9033	7.75333	4.44667	1.52333	0.353333	0.0366667	0.0266667	14.5233	10.5133	5.75333	3.01333	0.765	0.113333	0.0766667	11.88	8.46	4.88	2.70667	0.556667	0.0766667	0.0166667
BAESF_01840	C-1	BRCT domain-containing protein UniRef50_L8GIW1	K20915	TP53BP1, P202; tumor suppressor p53-binding protein 1			PF00533,IPR001357	3.42667	0.396667	0.18	0.96	0.0933333	0.00333333	0.00333333	3.06333	0.73	0.103333	0.683333	0.136667	0.00666667	0	3.89667	1.1	0.32	1.46667	0.24	0.0266667	0.00333333	2.89	1.42	0.27	1.29333	0.12	0.0166667	0
BAESF_01843	C-1	SAP domain-containing protein UniRef50_L8GJC4	K25818	NOLC1; nucleolar and coiled-body phosphoprotein 1				30.4	15.0867	0.86	2.34667	0.453333	0.12	0.00666667	31.41	16.9233	1.54333	2.25667	0.336667	0.0366667	0	33.3067	20.5667	2.26667	5.06333	1.65	0.413333	0.07	28.7167	21.68	1.79	3.65667	0.633333	0.143333	0.0366667
BAESF_01846	C-1	Transcriptional regulator, putative UniRef50_L8GIW7				GO:0003824	IPR009215,PF09370,IPR008322,IPR015813,IPR013785,PF06792	14.72	8.78333	3.45	2.92	0.26	0.0366667	0	13.2767	8.44667	2.71667	1.72667	0.113333	0.0333333	0.0133333	16.4133	11.8633	4.24333	3.36333	0.595	0.0533333	0.0433333	14.3167	8.96667	2.86	2.72	0.313333	0.0333333	0
BAESF_01854	C-1	Glycosylase UniRef50_L8GL83	K21065	E3.2.1.197; beta-1,2-mannosidase [EC:3.2.1.197]			IPR007184,PF04041,IPR023296	30.7767	20.9333	3.86	0.526667	0.183333	0.0933333	0.0666667	29.6633	19.82	3.94333	0.66	0.186667	0.0666667	0.0366667	31.61	26.4433	5.02	0.883333	0.425	0.106667	0.136667	30.6533	26.2167	5.215	0.806667	0.35	0.07	0.05
BAESF_01899	C-1	Uncharacterized protein UniRef50_L8GJ16	K26086	MEI4; meiosis-specific protein MEI4				25.9467	15.5433	2.96	6.13333	0.543333	0.273333	0.0466667	28.93	24.94	4.50333	5.83333	0.253333	0.0766667	0.146667	19.15	18.4733	3.94	2.24	0.585	0.306667	0.11	21.4733	15.4233	3.99	3.05	0.35	0	0.206667
BAESF_01915	C-1	DNA polymerase II subunit 2 UniRef50_L8GJL8	K02325	POLE2; DNA polymerase epsilon subunit 2 [EC:2.7.7.7]		GO:0003677,GO:0003887,GO:0006260	IPR007185,PF04042	9.56667	3.92	0.416667	2.04	0.133333	0.0166667	0.0333333	9.73	3.69667	0.816667	1.47333	0.32	0.0333333	0.0133333	11.96	5.52667	1.05667	3.34667	0.65	0.0666667	0.133333	8.96667	5.29	0.705	3.19	0.276667	0.0133333	0.0133333
BAESF_01938	C-1	Serine/threonine protein kinase UniRef50_L8H920				GO:0016849,GO:0005524,GO:0004672,GO:0035556,GO:0009190,GO:0006468	IPR011009,IPR017441,IPR008271,PF07714,IPR000719,PF00211,PF00069,IPR001054,PF12849,IPR001245,IPR024370,IPR029787,IPR013032	24.6433	7.88667	5.89	2.47667	0.696667	0.11	0.07	19.61	6.26333	3.63	1.24667	0.413333	0.0633333	0.0166667	20.4233	10.33	7.44333	3.43333	1.215	0.183333	0.0933333	13.1167	9.12667	5.145	3.12333	0.533333	0.0933333	0.0333333
BAESF_01941	C-1	Serine/threonine protein kinase UniRef50_L8H920				GO:0016849,GO:0005524,GO:0004672,GO:0035556,GO:0009190,GO:0006468	IPR011009,IPR017441,IPR008271,PF07714,IPR000719,PF00211,PF00069,IPR001054,PF12849,IPR001245,IPR024370,IPR029787,IPR013032	33.6667	8.42667	1.55333	0.496667	0.156667	0.0133333	0.00666667	26.33	8.39667	1.12667	0.293333	0.123333	0.0133333	0.01	27.27	12.3333	1.83	0.686667	0.27	0.04	0.08	19.1567	10.8433	1.135	0.64	0.126667	0.02	0
BAESF_01951	C-1	AcylCoA binding protein, putative UniRef50_L8GJR6	K20285	RABEPK; Rab9 effector protein with kelch motifs		GO:0005515	PF13964,PF13854,IPR011498,PF01344,PF13415,PF07646,IPR015916,PF13418,IPR006652	15.1633	7.97	3.78667	1.80667	0.163333	0.0433333	0.03	13.2433	6.15	2.97333	1.00667	0.266667	0.0233333	0.01	14.8267	11.1767	4.66333	2.28333	0.505	0.08	0.01	13.0967	8.3	2.95	1.98667	0.23	0.0433333	0
BAESF_01966	C-1	trans-L-3-hydroxyproline dehydratase UniRef50_L8GJ42	K18384	L3HYPDH; trans-L-3-hydroxyproline dehydratase [EC:4.2.1.77]			IPR008794,PF05544	12.37	8.95667	2.23333	1.93333	0.25	0.03	0.0233333	11.1833	6.97667	2.50667	1.41	0.156667	0	0	15.9833	12.13	4.42	2.01667	0.485	0.15	0.1	11.1533	11.4033	2.77	2.81667	0.18	0.0533333	0
BAESF_02003	C-1	Phospholipid-transporting ATPase UniRef50_L8GJD6	K14802	DRS2, ATP8A; phospholipid-transporting ATPase [EC:7.6.2.1]		GO:0016021,GO:0005524,GO:0046872,GO:0004012,GO:0000166,GO:0000287,GO:0015914	IPR032630,IPR032631,PF16209,PF13246,IPR006539,IPR023299,PF16212,IPR018303,IPR001757,IPR008250,IPR023214	1.60333	0.59	0.283333	0.133333	0.0466667	0.00666667	0	1.88667	0.73	0.353333	0.143333	0.0133333	0.0133333	0	2.00667	1.03333	0.42	0.25	0.11	0.03	0.00333333	1.82333	0.936667	0.495	0.18	0.0266667	0.0133333	0
BAESF_02004	C-1	Non-specific serine/threonine protein kinase UniRef50_L8GK79				GO:0005524,GO:0004672,GO:0006468	IPR011009,IPR000719	6.78333	1.19	0.543333	2.19667	0.176667	0	0.00666667	7.47333	1.50667	0.396667	1.96333	0.216667	0.0266667	0	7.54333	1.93	0.843333	3.9	0.655	0.0933333	0.0533333	5.96667	3.14	0.535	3.42	0.31	0.0133333	0
BAESF_02008	C-1	gamma-glutamylcyclotransferase UniRef50_L8GJE0	K22120	GLIK, ACLK; gliotoxin/aspirochlorine biosynthesis gamma-glutamylcyclotransferase [EC:4.3.2.-]		GO:0003839	IPR017939,IPR009288,IPR013024,PF06094	15.7267	7.82667	1.96333	0.53	0.0333333	0.03	0.0266667	12.8967	6.93667	1.57	0.586667	0.0133333	0.0266667	0	14.1633	11.95	2.73667	0.886667	0.16	0	0.03	14.4833	9.49333	2.205	0.816667	0	0	0
BAESF_02020	C-1	Peroxidase, putative UniRef50_L8GJY8	K08257	E3.2.1.101; mannan endo-1,6-alpha-mannosidase [EC:3.2.1.101]				5.10333	2.74333	0.686667	0.0933333	0.0266667	0.05	0	5.54333	3.74333	0.49	0.0866667	0.03	0	0.01	5.68667	4.14333	0.926667	0.156667	0.035	0.0233333	0.0266667	5.76667	3.9	0.955	0.156667	0.02	0.0166667	0
BAESF_02059	C-1		K11445	KDM7A, JHDM1D; [histone H3]-dimethyl-L-lysine9 demethylase [EC:1.14.11.65 1.14.11.-]				8.04333	5.42	2.46667	1.01	0.05	0.0233333	0.0133333	7.40667	3.84333	1.50333	0.44	0.0266667	0.0266667	0.0233333	9.39667	7.18333	2.90667	1.27667	0.22	0.0366667	0.0633333	7.09333	5.07	1.43	1.08	0.07	0.03	0.01
BAESF_02088	C-1	EF hand domain containing protein UniRef50_L8HAT8	K23922	EFHD2; EF-hand domain-containing family member D2			IPR011992	6.26	3.56333	1.59333	1.10333	0.203333	0.0233333	0	6.05333	3.5	1.13	0.8	0.113333	0	0	5.59333	4.17	1.63333	1.05667	0.095	0	0.0266667	5.71	3.00333	1.575	1.11	0.0633333	0	0
BAESF_02090	C-1	Alpha-glucosidase UniRef50_A0A2M6YYK0				GO:0005975,GO:0004553	PF17137,IPR017853,IPR033403,IPR000322,PF01055	6.26	3.76	1.59	0.87	0.07	0	0	5.42667	3.29	0.736667	0.64	0.0333333	0.00666667	0	8.08333	6.05	2.64667	1.10667	0.075	0.01	0.02	7.07333	5.86	2.32	1.48667	0.0566667	0.02	0
BAESF_02131	C-1	Small COPII coat GTPase SAR1 UniRef50_A0A9W9CLR0	K07953	SAR1; GTP-binding protein SAR1 [EC:3.6.5.-]		GO:0005515,GO:0005525,GO:0005622,GO:0006886	IPR001810,IPR027417,PF12937,PF00646,PF00025,IPR006687,IPR006689	2.96333	0.916667	0.626667	0.146667	0.0166667	0	0	2.91667	1.10333	0.4	0.186667	0.01	0.0133333	0	2.61	1.22	0.413333	0.163333	0.02	0	0.0266667	2.44	1.35333	0.28	0.173333	0.0266667	0	0
BAESF_02137	C-1	Methyltransferase type 12 domain-containing protein UniRef50_A0A356KHM5	K00574	cfa; cyclopropane-fatty-acyl-phospholipid synthase [EC:2.1.1.79]			PF05175,PF08241,PF08242,PF13489,IPR029063,PF13649,PF13847	7.79667	3.85667	0.61	0.66	0.0166667	0.0133333	0	6.86667	3.10667	1.02333	0.296667	0	0	0.0166667	6.91333	6.02333	1.61333	0.853333	0.175	0.0266667	0.0366667	6.55667	5.08667	0.75	1.39333	0.1	0	0
BAESF_02142	C-1	Filamin repeat domain containing protein UniRef50_L8GFZ8	K04437	FLNA; filamin		GO:0005515	IPR001298,IPR018143,PF03024,IPR014756,IPR017868,PF00630,IPR004269,IPR013783	1.59667	1.02	0.376667	0.01	0.01	0	0	1.52333	0.626667	0.236667	0.0166667	0	0	0	1.83333	0.936667	0.426667	0.05	0	0	0	1.86667	1.18333	0.655	0	0.0133333	0.01	0
BAESF_02144	C-1	Uncharacterized protein UniRef50_L8H8L3	K01585	speA; arginine decarboxylase [EC:4.1.1.19]				11.6967	4.26667	3.56	1.07333	0.233333	0.04	0.0433333	11.2533	3.63333	3.82667	0.686667	0.0233333	0.17	0.0366667	11.7967	5.30667	2.95667	0.77	0.045	0.0466667	0	11.6933	6.27333	1.67	1.18667	0.196667	0.0566667	0.06
BAESF_02176	C-1	Uncharacterized protein UniRef50_L8GEK3						40.22	6.52333	1.00667	5.55333	0.553333	0.0666667	0.04	44.5733	15.18	0.866667	5.09	0.66	0.0766667	0.05	46.28	13.97	1.05333	7.78667	2.115	0.333333	0.163333	42.94	21.5133	1.15	7.95	1.13667	0.233333	0.0466667
BAESF_02181	C-1	EF hand domain containing protein UniRef50_L8GRK0	K00327	POR; NADPH-ferrihemoprotein reductase [EC:1.6.2.4]				18.1567	11.1233	3.38667	1.98	0.49	0.293333	0.166667	21.59	16.0133	3.25667	2.73333	0.496667	0.15	0.256667	17.9967	14.1167	3.16667	2.49333	0.795	0.35	0.186667	17.8733	15.9367	2.575	2.41667	0.456667	0.0433333	0.133333
BAESF_02185	C-1	Ubiquitin domain containing protein UniRef50_L8GG51	K02927	RP-L40e, RPL40, UBA52; ubiquitin-large subunit ribosomal protein L40e		GO:0005515	IPR000210,IPR000626,PF00651,IPR016135,PF11976,IPR019956,IPR019954,PF00240,IPR029071,IPR011333	8.21	5.88667	3.24667	0.57	0.15	0.03	0.0333333	7.41333	4.51333	2.65	0.463333	0.13	0.0366667	0.0166667	8.91	6.37	3.80333	0.736667	0.205	0.06	0.0533333	7.55333	5.28333	2.78	0.573333	0.0666667	0.0266667	0.0133333
BAESF_02188	C-1	EF hand domain containing protein UniRef50_L8GEL1	K13448	CML; calcium-binding protein CML		GO:0005509	PF13405,IPR002048,PF13833,IPR018247,PF13202,PF13499,IPR011992	2.16	1.45667	0.293333	0.0733333	0.0166667	0.00666667	0	2.03	1.74	0.33	0.0333333	0.05	0	0	2.48667	2.15667	0.703333	0.06	0.04	0.0166667	0	1.93667	1.87667	0.545	0.113333	0	0.0166667	0
BAESF_02189	C-1	Oxidoreductase, short chain dehydrogenase/reductase superfamily protein UniRef50_L8GE81	K11170	DHRSX; dehydrogenase/reductase SDR family member X [EC:1.1.-.-]			PF13561,IPR002347,IPR016040,PF00106	1.17	1.87333	0.526667	0.456667	0.0666667	0	0	1.18667	1.34	0.666667	0.346667	0.0133333	0	0	1.48667	1.98667	1.09667	0.71	0.025	0	0.0333333	1.57333	2.00667	0.96	0.79	0.07	0	0.0733333
BAESF_02204	C-1	Chromo' (CHRromatin Organization MOdifier) domain containing protein UniRef50_L8GEM4	K11585	CBX1, HP1B, SWI6; chromobox protein 1			IPR016197,IPR000953,IPR023779,IPR023780,PF00385	30.55	11.1633	2.73	3.5	0.143333	0.0433333	0	29.91	14.8967	3.16	3.62	0.203333	0.05	0.0233333	27.7433	17.0233	3.73667	3.01	0.46	0.14	0.0433333	32.9433	18.53	3.945	2.59667	0.223333	0.113333	0.02
BAESF_02207	C-1	Phosphate ABC transporter, putative UniRef50_L8HDX0				GO:0016849,GO:0005524,GO:0004672,GO:0035556,GO:0009190,GO:0006468	IPR011009,IPR017441,IPR008271,PF07714,IPR000719,PF00211,PF00069,IPR001054,PF12849,IPR001245,IPR024370,IPR029787	14.97	2.66	0.216667	0.113333	0.0466667	0.01	0.00666667	10.7033	2.62667	0.24	0.0733333	0.0266667	0.00333333	0	15.03	4.98667	0.313333	0.196667	0.07	0.02	0.01	10.8633	4.71	0.285	0.09	0.02	0.03	0.00333333
BAESF_02212	C-1	Transmembrane amino acid transporter protein UniRef50_L8GDG0	K14207	SLC38A2, SNAT2; solute carrier family 38 (sodium-coupled neutral amino acid transporter), member 2			PF01490,IPR013057	3.22333	0.77	1.24667	0.65	0.0266667	0	0	2.96667	0.81	0.83	0.386667	0.0333333	0	0	2.85667	0.813333	1.73333	0.62	0.11	0.01	0	3.23	0.973333	1.64	0.25	0.04	0	0
BAESF_02228	C-1	Uncharacterized protein UniRef50_L8GYK0	K04077	groEL, HSPD1; chaperonin GroEL [EC:5.6.1.7]		GO:0043565,GO:0003700,GO:0006355	IPR001766,IPR011991	23.3733	9.53667	3.17333	2.08	0.306667	0.25	0.01	22.54	10.7433	2.77333	1.38333	0.296667	0.126667	0.09	23.9067	12.0467	3.61667	1.99333	0.77	0.376667	0.216667	19.98	12.2133	3.29	2.5	0.363333	0.166667	0.09
BAESF_02239	C-1	Uncharacterized protein UniRef50_L8H119	K02483	K02483; two-component system, OmpR family, response regulator				21.9067	15.8133	5.50333	1.33333	0.17	0.05	0.01	15.09	11.3033	5.20667	0.71	0.123333	0	0.08	10.4233	7.78333	5.68	1.58667	0.235	0.17	0.0966667	29.8467	9.64667	4.745	1.80333	0.2	0	0.0233333
BAESF_02253	C-1	Ser/Thr phosphatase family superfamily protein UniRef50_L8HDM9	K12867	SYF1, XAB2; pre-mRNA-splicing factor SYF1		GO:0016787	IPR004843,PF00149,IPR011230,IPR029052	10.5533	7.86667	2.18667	1.27667	0.396667	0.19	0.173333	9.21	6.50667	1.94667	0.706667	0.313333	0.15	0.133333	9.78	8.69	3.35667	1.63667	0.575	0.113333	0.126667	9.88667	8.80667	2.63	2.15333	0.36	0.263333	0.0666667
BAESF_02255	C-1	Protein kinase domain containing protein UniRef50_L8GLJ1	K14510	CTR1; serine/threonine-protein kinase CTR1 [EC:2.7.11.1]		GO:0005524,GO:0004672,GO:0006468	IPR011009,IPR008271,PF07714,IPR000719,PF00069,IPR001245	30.5533	15.67	3.23	2.53667	0.326667	0.0466667	0.0266667	30.8433	17.7433	3.21667	2.28333	0.203333	0.0266667	0.0366667	31.4467	21.5133	5.22333	3.10667	0.815	0.13	0.136667	25.9667	20.5033	3.63	3.49667	0.27	0.0633333	0
BAESF_02256	C-1	Sel1 repeatcontaining protein UniRef50_L8GLV3	K07126	K07126; uncharacterized protein		GO:0005515	IPR006597,IPR011990,PF08238	39.37	21.2167	4.46667	5.95667	1.69333	0.34	0.12	34.51	18.21	4.05667	3.86667	1.09	0.21	0.0466667	38.1	31.9367	8.41667	6.51333	2.725	0.293333	0.49	35.2267	25.7967	5.835	6.13	1.18	0.0833333	0.163333
BAESF_02261	C-1	Group-specific protein UniRef50_L8HCG2	K00700	GBE1, glgB; 1,4-alpha-glucan branching enzyme [EC:2.4.1.18]				20.9933	20.7033	3.39667	0.31	0.126667	0.17	0.0466667	20.2633	20.4367	3.27333	0.2	0	0.0933333	0	21.24	18.6767	4.02667	0.5	0.15	0.143333	0.0233333	21.2433	19.4067	3.1	0.523333	0.0533333	0.17	0.0366667
BAESF_02262	C-1	Ankyrin repeat protein UniRef50_L8GLU6	K17705	KRIT1, CCM1; Krev interaction trapped protein 1		GO:0005515	PF13637,IPR020683,PF12796,IPR002110,PF00023,PF13857,PF13606	17.1167	7.21	2.20667	2.07333	0.246667	0.0666667	0	11.7867	6.87667	1.44333	0.936667	0.0266667	0	0	13.1967	11.02	4.08333	3.41667	0.705	0	0.03	12.8167	7.33667	2.315	2.40333	0	0.293333	0
BAESF_02266	C-1	Stretchresponsive fibronectin protein type 3, putative UniRef50_L8GKU5	K24480	CMYA5; cardiomyopathy-associated protein 5				14.3267	6.22	2.41667	0.23	0.04	0	0.0166667	6.07333	5.56333	1.76	0.07	0.09	0	0	14.16	15.33	2.08333	0.426667	0.03	0.02	0	14.09	12.6033	1.74	0.813333	0.09	0	0
BAESF_02268	C-1	Uncharacterized protein UniRef50_L8GLH9	K17528	CLEC14A; C-type lectin domain family 14 member A				21.46	11.1567	1.39667	1.31333	0.336667	0.0433333	0	19.1833	11.6167	1.44333	1.00667	0.23	0.05	0	21.42	15.5533	2.08667	1.64	0.295	0.17	0.0666667	20.0533	15.0533	2.48	1.25	0.236667	0.0466667	0
BAESF_02285	C-1	DUF4326 domain-containing protein UniRef50_L8HDR7					IPR025475,PF14216	14.7	8.11	2.8	0.54	0.316667	0.136667	0.0666667	12.0333	8.11333	2.45	0.61	0.2	0.04	0.136667	11.05	11.21	4.64	0.606667	0.28	0.04	0.183333	9.84333	7.20333	2.325	0.186667	0	0	0.163333
BAESF_02294	C-1	Saccharopine dehydrogenase Lys1, putative UniRef50_L8HDS8	K00290	LYS1; saccharopine dehydrogenase (NAD+, L-lysine forming) [EC:1.5.1.7]		GO:0009085,GO:0004754	IPR027281,IPR007886,PF05222	33.9867	16.2267	3.46667	3.61667	0.546667	0.106667	0.0633333	28.23	14.6467	2.64333	1.57333	0.413333	0.0566667	0.0166667	32.1567	27.01	6.45	5.59667	1.85	0.216667	0.0966667	28.97	22.6633	4.9	5.72	0.4	0.123333	0.0266667
BAESF_02310	C-1	tRNA:m(4)X modification enzyme TRM13 UniRef50_L8GDA7	K15446	TRM13, CCDC76; tRNA:m4X modification enzyme [EC:2.1.1.225]		GO:0008168,GO:0008033	PF05206,IPR007871,PF05253,IPR022776	25.2067	14.8267	6.1	3.72667	0.373333	0.15	0.0366667	21.0433	11.4067	5.04	2.39667	0.156667	0.0233333	0.04	24.6	21.59	8.73667	5.08	0.655	0.113333	0.0833333	19.3467	16.3467	5.955	4.37333	0.41	0.0633333	0
BAESF_02313	C-1	Tetratricopeptide repeat domain containing protein UniRef50_L8GCP5	K03350	APC3, CDC27; anaphase-promoting complex subunit 3		GO:0005515	PF13176,IPR001440,PF07719,PF00515,PF13432,PF14559,IPR011990,PF13181,IPR019734,PF13414,IPR013026	12.9433	5.42333	1.88333	3.28	0.323333	0.0766667	0.0133333	11.31	4.35667	1.15333	1.96667	0.18	0.0166667	0.0233333	14.0533	9.62333	3.38	5.73667	0.935	0.0866667	0.0366667	11.8167	7.83	1.89	5.27	0.246667	0.0366667	0.01
BAESF_02371	C-1	Radical SAM domain containing protein UniRef50_L8GVF4	K03639	moaA, CNX2; GTP 3',8-cyclase [EC:4.1.99.22]		GO:0003824,GO:0051536,GO:0051539,GO:0046872	IPR000385,IPR007197,IPR013785,PF04055	2.90333	1.74	0.806667	0.49	0.09	0.01	0.01	2.03	1.27	0.566667	0.236667	0.103333	0	0	2.08333	1.90667	0.933333	0.456667	0.045	0.01	0.0233333	1.86	1.84667	0.915	0.413333	0.176667	0	0
BAESF_02377	C-1	Uncharacterized protein UniRef50_L8GT15	K18626	TCHH; trichohyalin				9.39	1.42333	3.43	1.01333	0.0233333	0	0	8.14333	1.7	2.04	1.09333	0.01	0	0	8.83333	2.41	4.11	1.52333	0.095	0	0.0333333	9.01333	3.04333	2.79	2.17333	0.0566667	0	0
BAESF_02379	C-1	Uncharacterized protein UniRef50_L8GSA8	K01208	cd, ma, nplT; cyclomaltodextrinase / maltogenic alpha-amylase / neopullulanase [EC:3.2.1.54 3.2.1.133 3.2.1.135]				13.34	6.65333	1.36667	1.45667	0.81	0.29	0.07	11.0933	4.63	1.89333	0.886667	0.123333	0.0933333	0.0566667	14.0733	10.54	2.48667	2.01333	0.49	0.02	0.02	13.0533	9.32667	3.335	2.75	0.176667	0.0433333	0.0466667
BAESF_02383	C-1	Ribosome biogenesis protein SLX9 UniRef50_L8GT29	K01855	PUS3, DEG1; tRNA pseudouridine38/39 synthase [EC:5.4.99.45]				128.24	16.2333	8.13333	4.60333	0.213333	0.0366667	0.1	118.097	17.8667	7.83667	2.58333	0.363333	0.0933333	0.04	130.96	26.5533	13.6167	5.88	1.42	0.11	0.03	128.597	29.9433	10.775	6.05	0.263333	0	0.123333
BAESF_02387	C-1	Phosphate ABC transporter, phosphatebinding protein PstS, putative UniRef50_L8GVH7				GO:0016849,GO:0005515,GO:0005524,GO:0004672,GO:0035556,GO:0009190,GO:0006468	IPR011009,IPR017441,IPR008271,PF07714,IPR000742,IPR000719,PF00211,PF00069,IPR001054,PF12849,IPR001245,IPR024370,IPR029787,IPR013032	2.16667	1.33667	0.78	0.64	0.0166667	0.00666667	0	2.01667	1.29	0.683333	0.366667	0.0166667	0	0	2.65	2.14667	1.18667	0.8	0.035	0.00666667	0.00666667	2.22667	2.12	0.835	0.793333	0.0133333	0.00333333	0
BAESF_02397	C-1	NAD dependent epimerase/dehydratase superfamily protein UniRef50_L8GSZ4	K09753	CCR; cinnamoyl-CoA reductase [EC:1.2.1.44]		GO:0003824,GO:0050662	IPR001509,PF01370,PF16363,PF01073,PF13460,IPR016040,PF07993	2.99333	1.82667	0.49	0.66	0	0	0	2.73	1.58	1.17333	0.29	0.0733333	0.0233333	0.02	3.73667	2.45667	1.02	0.766667	0	0.0133333	0.03	3.12	2.06	0.745	0.536667	0	0.0333333	0
BAESF_02402	C-1	Glutathione Stransferase, C-terminal domain containing protein UniRef50_L8GDT6	K23790	GSTP; glutathione S-transferase P [EC:2.5.1.18]		GO:0005515	IPR004046,IPR004045,PF00043,PF13410,IPR010987,PF14497,PF02798,IPR012336	11.7233	6.23667	1.46	0.51	0.0833333	0	0	10.1067	6.37	1.05333	0.12	0.04	0.0233333	0	14.1633	10.5567	2.47	0.77	0.23	0.0233333	0.0233333	12.5867	8.06	2.845	0.626667	0.176667	0.0966667	0
BAESF_02408	C-1	ATP-grasp domain-containing protein UniRef50_A0A6B2L819	K19941	SYN; synapsin		GO:0008021,GO:0007269,GO:0003824,GO:0005524	IPR013815,IPR020897,IPR016185,IPR020898,PF02750,IPR013816,IPR001359,PF02078	8.83333	4.49	0.723333	0.406667	0.0233333	0	0	8.01333	4.53	0.64	0.41	0.0433333	0	0	7.26667	6.62	1.80333	0.626667	0.155	0.0233333	0	7.59	6.26333	1.065	0.7	0.08	0	0
BAESF_02409	C-1	IgA Peptidase M64 protein UniRef50_L8GFD4					PF09471,IPR019026	32.79	15.77	2.94333	4.35667	0.66	0.226667	0.143333	27.89	14.7567	2.65667	2.22	0.39	0.103333	0.0866667	34.3733	24.9667	4.51	5.31667	1.16	0.236667	0.273333	29.5267	20.98	3.415	4.51333	0.633333	0.246667	0.0566667
BAESF_02416	C-1	RNA 3'-terminal-phosphate cyclase (ATP) UniRef50_L8GQ38	K01974	RTCA, rtcA; RNA 3'-terminal phosphate cyclase (ATP) [EC:6.5.1.4]		GO:0003824,GO:0003963,GO:0006396	IPR000228,IPR013791,PF05189,IPR013792,IPR017770,PF01137,IPR023797	7.17667	4.98667	1.4	0.323333	0.21	0.0266667	0.0433333	8.24	5.70667	1.46	0.353333	0.0666667	0.07	0	7.47667	5.29667	1.65	0.51	0.06	0.0366667	0.0133333	6.14667	4.53	1.76	0.43	0.0833333	0.0433333	0
BAESF_02429	C-1	C-terminal-binding protein family protein UniRef50_L8GCI7	K04496	CTBP; C-terminal binding protein [EC:1.1.1.428]		GO:0008152,GO:0055114,GO:0051287,GO:0016616	IPR006140,PF02826,PF00389,IPR029752,IPR006139,IPR016040	20.52	10.9533	2.69667	1.02	0.193333	0.03	0.0366667	18.3967	9.70667	2.78333	0.866667	0.0666667	0	0	19.9167	14.2167	3.03	1.06667	0.185	0.0433333	0	19.5633	13.1367	3.215	0.946667	0.0633333	0	0
BAESF_02433	C-1	Peptidase C39-like domain-containing protein UniRef50_Q55C37					PF13529	19.3533	11.3167	2.31667	1.36333	0.0533333	0	0.0633333	21.4167	13.47	2.87333	1.67	0	0	0.0733333	17.82	13.0967	3.78333	2.5	0.42	0.136667	0	19.9233	14.9833	4.01	1.74667	0.0633333	0	0
BAESF_02436	C-1	Lipase UniRef50_L8GDX1				GO:0006629	IPR029058,IPR002921,IPR011042,PF01764	32.3133	10.55	2.65667	0.133333	0.00333333	0.01	0.05	25.5733	8.14667	2.04667	0.0833333	0.0366667	0	0.0133333	30.2633	12.3167	3.50333	0.303333	0.17	0.0966667	0.133333	21.4567	10.29	1.66	0.243333	0.01	0	0.06
BAESF_02444	C-1	Uncharacterized protein UniRef50_L8GFG6						24.2	5.56667	2.27667	0.35	0.0466667	0.02	0	29.74	5.79	2.05333	0.32	0	0.02	0	26.5467	3.93	3.33333	0.533333	0.07	0.07	0.0433333	27.1467	4.23333	3.01	0.42	0	0.0366667	0
BAESF_02464	C-1	Membrane protein, putative UniRef50_L8HGI1						59.2267	25.2	17.65	3.01333	0.706667	0.196667	0.136667	52.84	19.2733	11.63	2.19	0.223333	0.07	0.0266667	60.17	23.0767	20.9933	3.66667	1.065	0.306667	0.223333	54.32	25.4	14.95	4.04667	0.703333	0.16	0.1
BAESF_02473	C-1	FYVE zinc finger domain containing protein UniRef50_L8HFH0				GO:0046872	PF01363,IPR011011,IPR017455,IPR013083,IPR000306	49.5133	18.6967	6.48667	0.473333	0.04	0	0.02	32.1733	12.7533	5.74333	0.673333	0.0333333	0	0	19.4833	10.02	6.52	1.07333	0.105	0.05	0.16	39.41	11.8033	4.49	1.36333	0.0233333	0.02	0.113333
BAESF_02476	C-1	BTB/POZ domain containing protein UniRef50_L8HG90	K10615	HERC4; E3 ubiquitin-protein ligase HERC4 [EC:2.3.2.26]		GO:0005515	IPR000210,PF00415,PF00651,PF13540,IPR009091,IPR000408,IPR011333	4.45	2.25	0.786667	0.22	0.0666667	0.0233333	0	3.76667	2.15667	0.713333	0.13	0.0433333	0.01	0	4.62333	2.75	0.86	0.2	0.05	0	0.0366667	3.12333	2.40333	0.69	0.116667	0.03	0.02	0
BAESF_02504	C-1	Poly [ADP-ribose] polymerase UniRef50_L8H393	K10798	PARP2_3_4; poly [ADP-ribose] polymerase 2/3/4 [EC:2.4.2.30]		GO:0003779,GO:0005515,GO:0003950,GO:0006471	IPR013694,PF13757,IPR001357,PF08487,PF11976,IPR019956,PF02877,IPR023410,IPR000626,PF12738,IPR029071,IPR012317,PF00533,IPR031273,PF13768,PF00240,IPR003124,PF00644,PF13519,PF16589,IPR004102,PF00244,PF00092,IPR002035	6.88	4.14667	5.63	0.48	0.123333	0.03	0.02	6.02	3.57667	3.54667	0.29	0.0833333	0.0133333	0.01	6.86	4.17333	6.28	0.573333	0.18	0.0533333	0.0133333	5.59333	3.27667	4.225	0.383333	0.116667	0.0133333	0.0133333
BAESF_02506	C-1	Uncharacterized protein UniRef50_L8H424	K01931	NEUR; protein neuralized [EC:2.3.2.27]				8.33333	5.58333	2.65	0.846667	0.06	0.05	0	8.62333	5.10667	1.73	0.56	0	0.11	0	8.33333	6.29667	2.53	1.41	0.255	0.06	0.0866667	7.98667	5.44667	4.165	1.27333	0.146667	0	0.13
BAESF_02520	C-1	dolichyl-phosphate-mannose--protein mannosyltransferase UniRef50_L8H429	K23424	TMTC; protein O-mannosyl-transferase [EC:2.4.1.-]		GO:0005515	PF13432,PF07720,IPR011990,IPR013618,PF08409,PF13181,PF13374,IPR011716,IPR019734,IPR013026	4.71667	2.95333	1.66	0.53	0.0166667	0.0133333	0.00333333	4.26333	3.02	1.28	0.296667	0.03	0	0	6.32	4.81333	2.37	0.733333	0.075	0.0133333	0.0333333	5.15667	5.30333	2.18	0.82	0.01	0	0
BAESF_02530	C-1	Uncharacterized protein UniRef50_L8H1U3					IPR022036,PF12239	17.9133	12.05	2.14667	2.45	0.28	0.253333	0.0733333	15.1533	9.44333	1.41667	1.65	0.133333	0.136667	0	16.8767	14.2033	3.56	3.68667	0.815	0.11	0.11	13.58	13.0033	3.09	1.84333	0.853333	0.0533333	0.0633333
BAESF_02536	C-1	Regulator of chromosome condensation (RCC1) repeat domain containing protein UniRef50_L8HF27	K07152	SCO1; protein SCO1				2.47	0.92	0.266667	0.0666667	0	0	0	1.02667	1.75333	0.476667	0.0966667	0	0.0666667	0	2.01	0.626667	0.653333	0.133333	0	0	0	2.92	1.12333	1.735	0	0	0	0
BAESF_02537	C-1	Uncharacterized protein UniRef50_L8GZA5	K24063	SNTA; alpha-syntrophin				5.2	4.16	0.953333	0.5	0.0666667	0	0	6.32	6.03333	2.16667	0.45	0.143333	0	0	4.18	4.79333	0.653333	0.56	0	0	0.11	4.23333	4.50667	1.47	0.556667	0.14	0	0
BAESF_02546	C-1	FAD binding domain containing protein UniRef50_L8HH93				GO:0016614,GO:0003824,GO:0016491,GO:0050660,GO:0055114	IPR012951,IPR016166,IPR016169,PF01565,PF08031,IPR016167,IPR006093,IPR006094	196.997	140.1	24.9233	10.7633	3.15667	0.673333	0.313333	197.527	153.137	27.2133	10.9033	2.30333	0.613333	0.243333	197.893	174.563	30.52	12.2933	5.585	1.20667	1.08333	184.957	172.457	34.69	12.8167	4.3	0.89	0.353333
BAESF_02553	C-1	Uncharacterized protein UniRef50_L8GHI0	K21806	VCPKMT, METTL21D; protein N-lysine methyltransferase METTL21D [EC:2.1.1.-]			PF05175,PF10294,IPR029063,IPR019410	52.41	6.51	2.68333	1.22	0.15	0.01	0.0133333	57.7733	9.60667	2.57	1.22667	0.133333	0	0.0133333	57.7267	8.36667	4.71	1.08667	0.175	0.04	0.04	56.5833	9.68667	4.09	1.13667	0.123333	0	0
BAESF_02572	C-1	Thioredoxin (Fragment) UniRef50_A0A962UNR5	K05838	ybbN; putative thioredoxin		GO:0045454	IPR013766,PF00085,IPR017937,IPR012336	13.6867	9.84	3.45667	1.99667	0.183333	0.113333	0.0466667	13.25	8.87	3.2	1.67667	0.196667	0.05	0.0366667	10.88	10.0767	3.68667	2.11	0.425	0.0533333	0.0733333	11.7867	9.99667	3.23	1.92	0.33	0.0766667	0.02
BAESF_02580	C-1	Uncharacterized protein UniRef50_L8HKA4	K16571	TUBGCP4, GCP4; gamma-tubulin complex component 4				258.8	59.7867	21.48	0.986667	0.146667	0.0433333	0	275.643	69.95	19.66	1.82667	0.426667	0.0333333	0.09	217.197	69.1267	19.6	1.56333	0.54	0.0733333	0.03	236.34	78.4867	23.145	2.59667	0.393333	0.213333	0
BAESF_02593	C-1	Uncharacterized protein (Fragment) UniRef50_L8HFA9	K10177	TBX3; T-box protein 3			IPR000014	3.33	1.62	1.83333	0.553333	0.143333	0.0233333	0.01	3.02667	1.78333	1.43333	0.656667	0.0466667	0	0	3.02667	1.87667	2.21	0.773333	0.295	0.0366667	0	3.2	1.49	2.07	0.65	0.22	0.0266667	0.0233333
BAESF_02621	C-1	UBA domain-containing protein UniRef50_L8H0C4				GO:0005515	IPR029058,IPR015940,IPR019154,PF09757,IPR009060,PF00627	7.00667	4.57667	1.01	0.36	0.08	0.0366667	0.0466667	7.45667	4.97667	1.53667	0.283333	0.0733333	0	0.0333333	8.87	5.57333	1.80667	0.51	0.08	0.0466667	0.05	8	5.86	1.435	0.66	0.0966667	0.0266667	0.03
BAESF_02623	C-1	Ankyrin 2,3/unc44, putative UniRef50_L8H1M2	K10380	ANK; ankyrin		GO:0005515	IPR020683,PF00023,IPR002110	6.11	2.63667	1.12	0.89	0.09	0.0333333	0.0533333	6.16	2.92667	0.75	0.51	0.03	0.0433333	0	6.81667	3.89	0.996667	1.28667	0.36	0.0433333	0.0366667	5.11667	3.43	1.33	1.04333	0.31	0.0333333	0
BAESF_02626	C-1	Uncharacterized protein UniRef50_L8H2Q6	K02010	afuC, fbpC; iron(III) transport system ATP-binding protein [EC:7.2.2.7]				294.88	192.207	28.28	4.19667	1.46	0.723333	0.53	267.95	195.527	31.4367	3.98333	1.25333	0.43	1.15667	211.423	143.303	19.5767	3.64333	1.275	0.493333	0.41	213.957	164.177	29.16	3.79	1.11667	0.82	0.153333
BAESF_02627	C-1	Uncharacterized protein UniRef50_L8GZX2	K01756	purB, ADSL; adenylosuccinate lyase [EC:4.3.2.2]				116.997	76.0933	6.58333	1.46333	0.08	0.436667	0.33	113.213	90.5433	10.7367	1.05333	0.37	0.183333	0.146667	76.4133	56.8133	7.04	0.233333	0.23	0.126667	0.46	83.1967	62.1533	10.255	0	0.126667	0.143333	0
BAESF_02628	C-1	Uncharacterized protein UniRef50_L8H1M6	K01006	ppdK; pyruvate, orthophosphate dikinase [EC:2.7.9.1]				63.6133	45.9267	8.63667	0.763333	0.366667	0.636667	0.12	57.6567	53.7267	8.81667	1.51667	0.603333	0.6	0.29	33.6867	24.65	4.74	0.623333	0.84	0.136667	0.183333	32.5667	31.0467	6.575	1.8	0.47	0.2	0
BAESF_02630	C-1	Uncharacterized protein UniRef50_L8H0A9	K09326	OTX1; homeobox protein OTX1				7.83	1.26667	0.973333	1.02667	0.163333	0.0233333	0.01	7.50667	1.08333	0.853333	0.836667	0.0466667	0.01	0	6.68	1.39667	1.43333	1.34	0.23	0.01	0	5.83	1.07333	1.315	1.25	0.123333	0.01	0
BAESF_02631	C-1	Vault protein interalpha-trypsin (Fragment) UniRef50_L8H2R0	K24510	VWA5; von Willebrand factor A domain-containing protein 5			IPR013694,PF13757,PF13519,PF08487,PF13768,PF00092,IPR002035	7.11	4.17	2.53	1.06667	0.213333	0.05	0.00333333	6.34333	4.90667	2.37	0.793333	0.22	0.02	0.01	8.21333	4.88333	3.35667	0.97	0.18	0.06	0.0433333	7.44667	5.07667	2.43	1.01333	0.136667	0.0333333	0.0166667
BAESF_02697	C-1	Ras-like protein 1 UniRef50_P34729	K07827	KRAS, KRAS2; GTPase KRas		GO:0005525,GO:0007264,GO:0007165,GO:0016020	IPR005225,IPR027417,PF08477,PF00071,IPR001806,IPR020849	2.49	1.29667	0.483333	0	0	0	0	2.44	1.43	0.186667	0	0	0	0	1.97667	1.49	0.11	0	0	0	0	1.9	1.52667	0.32	0	0	0	0
BAESF_02699	C-1		K08115	CSPG4; chondroitin sulfate proteoglycan 4				81.96	71.5167	13.21	2.33667	0.693333	1.17333	0.666667	85.2433	73.4867	14.1933	2.1	0.95	0.256667	0.5	48.63	39.99	7.52667	2.12	1.49	0.926667	0.643333	59.2767	45.9767	10.56	1.53	0.823333	1.00333	0.356667
BAESF_02712	C-1	Shwachman-Bodian-Diamond syndrome (SBDS) protein UniRef50_L8GUQ9	K00855	PRK, prkB; phosphoribulokinase [EC:2.7.1.19]			PF01172,IPR019783	134.873	79.09	20.51	1.80333	1.24	0.22	0.103333	123.74	115.973	19.1767	2.09667	1.10667	0.183333	0.0866667	170.157	139.977	25.8767	2.97333	2.295	0.18	0.206667	188.52	154.52	28.45	5.42667	1.26	0.43	0.2
BAESF_02716	C-1	Uncharacterized protein UniRef50_L8H2Q6	K03701	uvrA; excinuclease ABC subunit A				189.083	160.42	27.6	3.2	1.93667	1.29667	0.473333	189.983	183.487	32.2933	4.15	1.8	0.636667	1.08333	107.977	90.9767	14.8467	2.63333	1.535	1.48667	0.44	118.18	100.707	22.735	3.70333	2.24667	2.35	0.2
BAESF_02718	C-1	Serine/threonine protein kinase UniRef50_L8H920				GO:0035556,GO:0009190,GO:0006468,GO:0016849,GO:0005524,GO:0004672	IPR008266,IPR011009,IPR017441,IPR008271,PF07714,IPR000719,PF00211,PF00069,IPR001054,PF12849,IPR001245,IPR024370,IPR029787	2.59667	1.36333	0.916667	0.27	0.03	0.00666667	0.00333333	2.29	1.40333	0.636667	0.17	0.0266667	0.01	0	2.9	1.87	1.02667	0.433333	0.045	0.01	0.01	2.40333	1.74667	0.75	0.283333	0.0333333	0.00333333	0.00666667
BAESF_02727	C-1	Dtyrosyl-trna(Tyr) deacylase 2, putative UniRef50_L8HHL7	K07560	dtd, DTD; D-aminoacyl-tRNA deacylase [EC:3.1.1.96]		GO:0016788,GO:0005737,GO:0019478	IPR023509,PF02580,IPR003732	12.72	8.13	2.19333	1.52333	0.15	0	0.0266667	9.51333	6.42	2.16667	0.95	0.29	0.126667	0	12.5367	10.65	3.28667	1.81333	0.23	0.0633333	0.0833333	11.6933	10.7433	2.78	2.16	0.22	0.166667	0
BAESF_02728	C-1	LITAF domain-containing protein UniRef50_L8HG17	K01245	ADPRH; ADP-ribosylarginine hydrolase [EC:3.2.2.19]				17.5767	9.3	1.81333	1.59	0.106667	0.0533333	0.03	15.1667	8.87667	1.23667	0.77	0.12	0.0566667	0	13.57	12.5133	1.55667	1.46333	0	0.0333333	0	11.4467	11.39	1.98	1.14333	0.206667	0	0
BAESF_02749	C-1	FAR-17a/AIG1-like protein UniRef50_L8HHJ5				GO:0016021	IPR006838,PF04750	45.6033	18.77	4.25333	3.15333	0.28	0.0366667	0.0566667	35.7233	14.8633	2.92667	3.05	0.233333	0	0	42.25	31.79	8.07667	5.14333	0.94	0.24	0	34.47	22.4	3.875	3.82	0.34	0.0433333	0
BAESF_02757	C-1	Kelch repeat protein UniRef50_L8HGA3	K20285	RABEPK; Rab9 effector protein with kelch motifs		GO:0005515	IPR011043,IPR001810,IPR015915,PF13854,PF12937,PF00646,PF13415	7.65	2.55333	0.27	0.173333	0.0466667	0.01	0	8.61	3.68333	0.543333	0.173333	0.00666667	0	0	8.84	1.72	0.653333	0.173333	0	0.01	0.00333333	10.7233	1.62	0.78	0.133333	0.01	0	0.00666667
BAESF_02758	C-1	Uncharacterized protein UniRef50_L8HHI7	K22023	MUC6_19; mucin-6/19				17.23	1.59667	0.11	0	0	0	0	15.8	3.37333	0.15	0.0233333	0	0	0	16.5133	1.28333	0.193333	0.0233333	0	0	0	15.87	1.45667	0.305	0.0166667	0	0	0
BAESF_02760	C-1	F-box domain containing protein UniRef50_L8GIA1				GO:0005515,GO:0004190,GO:0006508	PF13637,IPR001810,IPR020683,IPR002110,PF12937,IPR001995	3.57667	1.21	0.526667	1.18	0.28	0.03	0.00666667	3.55	1.32333	0.523333	0.586667	0.0833333	0	0	3.12667	1.92333	0.84	1.02333	0.305	0	0.03	2.34	1.56333	0.865	1.28333	0.376667	0.0266667	0
BAESF_02761	C-1	F-box domain-containing protein UniRef50_L8HIE9	K10297	FBXO11; F-box protein 11		GO:0005515	IPR001810,IPR011047,IPR015943,PF12937	3.42667	1.27333	0.91	0.67	0.0566667	0.0233333	0	2.87	1.36333	0.943333	0.373333	0.0266667	0	0	3.31333	1.63	1.67	1.08667	0.245	0.0466667	0	3.33	1.16667	1.355	0.98	0.0866667	0	0.0366667
BAESF_02779	C-1	Kinesin motor domain containing protein UniRef50_L8GI87	K10400	KIF15; kinesin family member 15		GO:0007018,GO:0005524,GO:0008017,GO:0003777	PF00225,PF16796,IPR031794,IPR027417,IPR019821,PF15908,IPR001752	14.1067	1.26667	0.493333	4.35	0.566667	0.04	0.01	13.94	2.07	0.386667	3.31	0.443333	0.04	0.02	16.6567	3.26667	0.803333	8.03667	1.63	0.133333	0.0733333	11.64	3.56333	0.56	5.76667	0.466667	0.04	0.0233333
BAESF_02783	C-1	Glycoside hydrolase family 5 domain-containing protein UniRef50_L8GU68				GO:0005975	IPR013781,IPR017853	7.47	2.61	2.42667	1.04	0.143333	0.03	0.02	6.14333	2.01333	1.65333	0.67	0.0166667	0.0433333	0	6.81333	2.26333	2.05	0.596667	0.08	0	0.01	6.04333	2.33333	1.54	0.656667	0.0666667	0	0.02
BAESF_02786	C-1	SURF1-like protein UniRef50_L8GJV9	K14998	SURF1, SHY1; surfeit locus 1 family protein		GO:0016020	IPR002994,PF02104	28.5567	13.7333	3.26667	4.04	0.573333	0.173333	0.08	23.43	11.7733	2.70667	2.6	0.21	0.02	0.02	27.46	23.3333	5.35667	5.79333	1.1	0.196667	0.15	24	19.23	3.395	6.15667	0.37	0.16	0
BAESF_02787	C-1	Uncharacterized protein UniRef50_L8GHL7	K03501	gidB, rsmG; 16S rRNA (guanine527-N7)-methyltransferase [EC:2.1.1.170]				13.8733	6.30333	3.03	1.36667	0	0	0.163333	10.66	4.99	1.61	0.906667	0.04	0	0	15.1533	13.59	3.68333	2.42333	0.075	0.05	0	16.4767	9.16333	2.665	3.32333	0	0	0
BAESF_02824	C-1	Purple acid phosphatase UniRef50_L8H0Q3	K22390	ACP7; acid phosphatase type 7		GO:0046872,GO:0003993,GO:0016787	IPR004843,PF00149,PF16656,IPR025733,IPR008963,PF17808,PF14008,IPR015914,IPR029052	86.9533	47.9833	9.97667	5.97667	0.793333	0.163333	0.02	79.2167	47.6833	8.64333	3.86	0.57	0.13	0.0333333	91.9333	67.92	13.7267	7.55667	1.45	0.303333	0.196667	76.6567	59.8567	12.75	8.11333	0.923333	0.226667	0.156667
BAESF_02827	C-1	Uncharacterized protein UniRef50_L8H233	K04864	CACNB3; voltage-dependent calcium channel beta-3				13.8133	3.10333	1.01667	2.20667	0.116667	0.0133333	0.0166667	13.4267	4.93667	0.96	1.39	0.136667	0.0533333	0.0133333	14.7067	5.68333	1.7	3.18333	0.625	0.133333	0.03	10.3833	6.07	0.845	2.27333	0.196667	0	0.02
BAESF_02831	C-1		K22744	SIVA1; apoptosis regulatory protein Siva			IPR022773	46.9167	17.9267	1.53667	6.25	0.776667	0.353333	0.0366667	55.2233	25.1567	1.29667	6.09667	1.11333	0.25	0.03	55.1333	27.9333	1.79	10.7367	2.775	0.6	0.28	53.17	29.9433	1.625	8.75333	0.803333	0.17	0
BAESF_02836	C-1	SDR family NAD(P)-dependent oxidoreductase UniRef50_A0A534ULM7	K08683	HSD17B10; 3-hydroxyacyl-CoA dehydrogenase / 3-hydroxy-2-methylbutyryl-CoA dehydrogenase [EC:1.1.1.35 1.1.1.178]		GO:0016491	PF00106,IPR002347,PF01370,IPR020904,PF13561,IPR016040,PF08659	25.76	12.2633	3.91667	3.42333	0.473333	0.04	0	18.66	10.76	3.38	2.02	0.176667	0	0	25.1233	19.41	6.82667	4.99333	0.755	0.0766667	0.0533333	22.5067	17.59	4.165	6.85667	0.0366667	0.0366667	0
BAESF_02841	C-1		K08672	PCSK6; proprotein convertase subtilisin/kexin type 6 [EC:3.4.21.-]				9.52667	7.5	0.906667	0.183333	0.2	0.123333	0	8.98333	10.5167	1.44667	0.336667	0.0566667	0	0	4.66667	5.30333	0.926667	0.296667	0.11	0.0966667	0	2.12	4.54	0.61	0.233333	0	0	0
BAESF_02846	C-1	Amidohydrolase superfamily protein UniRef50_L8GTU8				GO:0016810	PF01979,PF07969,IPR033932,IPR013108,IPR011059,IPR032466	9.43667	5.02667	1.97667	1.21	0.15	0.0666667	0.0166667	7.80667	3.64	1.68667	0.876667	0.08	0.0166667	0	8.14	5.80667	3.53333	1.47667	0.29	0.0266667	0.0366667	7.21	5.52	2.335	1.88	0.166667	0.05	0
BAESF_02858	C-1	Uncharacterized protein UniRef50_L8GVB1	K09422	MYBP; transcription factor MYB, plant				6.39667	3.25333	1.34667	0.963333	0.0733333	0.0266667	0.0133333	6.41333	3.79333	1.53667	0.873333	0.1	0	0	5.46333	4.2	1.41667	0.94	0.1	0.0533333	0.06	6.45	4.61667	0.97	1.03667	0	0.106667	0
BAESF_02869	C-1	Serine rich protein UniRef50_L8GSM5				GO:0005975	IPR024655,IPR013781,PF11790,IPR017853	656.88	337.947	53.3433	19.31	2.65333	0.986667	0.796667	541.897	255.55	45.8367	10.1733	1.27	0.376667	0.22	632.473	566.32	93.16	26.5333	6.025	1.12333	0.863333	581.943	446.193	84.51	29.3533	1.68	1.14333	0.05
BAESF_02875	C-1	Ubiquitin-like domain-containing protein UniRef50_L8GSL8	K09001	anmK; anhydro-N-acetylmuramic acid kinase [EC:2.7.1.170]				4.43667	1.71667	0.12	0.446667	0	0	0	3.34333	3.07333	0	0.103333	0	0	0	4.89667	3.12333	0.73	0.37	0.39	0	0	3.37	2.34	1.725	0	0	0	0
BAESF_02900	C-1	Uncharacterized protein UniRef50_L8GS83	K16587	HAUS4, AUG4; HAUS augmin-like complex subunit 4		GO:0070652,GO:0051225	IPR029327,PF14735	21.17	6.41	0.583333	3.62	0.386667	0.0166667	0	20.8433	6.93667	0.743333	3.74667	0.293333	0.0666667	0	25.23	9.75	1.18333	8.03	1.585	0.12	0.0133333	21.13	14.08	0.86	7.38	0.663333	0.05	0.0233333
BAESF_02902	C-1	Zincbinding dehydrogenase family oxidoreductase UniRef50_L8GSD4	K10133	TP53I3; tumor protein p53-inducible protein 3 [EC:1.-.-.-]		GO:0016491,GO:0055114	IPR011032,IPR013149,IPR013154,IPR020843,PF13602,IPR016040,PF00107	43.5667	23.68	4.58333	3.42	0.36	0.02	0.07	36.8	20.7533	4.61	2.01667	0.183333	0	0.0166667	44.67	36.06	7.08667	4.69667	0.845	0.133333	0.0433333	43.5533	30.64	7.855	4.19667	0.233333	0.136667	0
BAESF_02903	C-1	Ankyrin repeat domain containing protein UniRef50_L8GTB9				GO:0005515	PF13637,IPR001810,IPR020683,PF12796,IPR002110,PF12937,PF00023,PF00646,PF13857,PF13606	3.75667	1.59333	0.306667	0.3	0.01	0	0.02	3.16	1.51333	0.34	0.0733333	0.0166667	0	0	3.03667	2.79667	0.46	0.196667	0.035	0	0.02	2.53	2.36667	0.565	0.206667	0	0	0
BAESF_02904	C-1	Omethyltransferase domain containing protein UniRef50_L8GSA2	K13066	COMT; caffeic acid 3-O-methyltransferase / acetylserotonin O-methyltransferase [EC:2.1.1.68 2.1.1.4]		GO:0008168,GO:0008171	PF16864,IPR011991,PF00891,IPR029063,PF08100,IPR031725,IPR001077,IPR016461	34.0367	17.54	3.08667	1.2	0.143333	0.0533333	0.0766667	26.7567	18.1633	2.34667	0.676667	0.0433333	0.0166667	0	29.36	21.06	3.65667	1.33	0.215	0.0466667	0.123333	27.4467	17.9267	2.35	0.986667	0.163333	0	0
BAESF_02911	C-1	Glycosyl hydrolase UniRef50_L8GSE2				GO:0003824	IPR005198,PF03663,IPR008928,IPR012341	68.9433	46.3367	9.72	5.99	1.37333	0.286667	0.183333	63.5167	42.3467	9.04667	3.22333	0.886667	0.0866667	0.0866667	72.4467	53.55	12.37	7.28667	2.23	0.373333	0.263333	69.6533	55.24	14.71	7.04333	1.42333	0.473333	0.103333
BAESF_02919	C-1	Uncharacterized protein UniRef50_L8GUU8					IPR009836	1.74667	0.846667	0.383333	0.15	0.0433333	0.0333333	0	1.26333	0.67	0.38	0.12	0.02	0	0.0133333	1.67333	1.57	0.606667	0.343333	0.05	0.0166667	0	1.25333	1.26	0.295	0.23	0.0866667	0	0
BAESF_02930	C-1	GATA zinc finger domain containing protein UniRef50_L8GTF3				GO:0008270,GO:0043565,GO:0003700,GO:0006355	IPR013088,IPR000679,PF00320	4.56	2.4	2.23667	0.69	0.0133333	0.01	0.0266667	4.02667	1.66333	1.61	0.36	0.0566667	0	0	4.53667	2.8	2.75667	0.91	0.11	0	0	2.64667	1.94	1.305	0.703333	0.03	0	0
BAESF_02933	C-1	ABC transporter, ATPbinding domain containing protein UniRef50_L8GUW4				GO:0042626,GO:0016887,GO:0005524,GO:0016021,GO:0055085,GO:0006810	PF00664,IPR011527,IPR003439,PF00005,IPR027417,IPR003593	5.58667	1.68	0.926667	0.876667	0.24	0.0366667	0.00666667	5.53667	2.58667	0.756667	1.00667	0.0766667	0.0533333	0.00666667	5.44333	2.32333	1.02333	0.81	0.18	0.0166667	0.04	5.51667	2.94667	0.905	0.916667	0.06	0	0.01
BAESF_02948	C-1	DUF541 domain-containing protein UniRef50_L8GSC8	K09807	K09807; uncharacterized protein			IPR007497,PF04402	4.39667	3.01667	0.903333	0.346667	0.0233333	0	0.0166667	4.84333	3.19333	0.66	0.14	0.04	0	0	3.83667	3.92	1.14333	0.19	0.085	0	0	4.84667	4.43	1.83	0.193333	0.0433333	0.04	0
BAESF_02991	C-1	Zinc finger, c2h2 type domain containing protein UniRef50_L8GEC9	K11324	DMAP1, SWC4, EAF2; DNA methyltransferase 1-associated protein 1		GO:0003677,GO:0003676,GO:0046872	PF00249,IPR032563,IPR007087,IPR009057,IPR015880,IPR001005,PF13921,IPR013087,PF16282	1.16	2.3	1.03	0.0866667	0.0166667	0	0	0.743333	1.73667	0.746667	0.08	0	0	0	1.35333	2.27667	1.32	0.243333	0.05	0.01	0.00666667	0.793333	1.87	1.02	0.323333	0	0	0
BAESF_03085	C-1	Oxidoreductase AflY UniRef50_A0A0E9NCR9					PF14027,IPR025337	11.7767	6.03667	2.35333	0.766667	0.09	0.0333333	0.0366667	9.45667	5.25	1.57667	0.493333	0.0233333	0.02	0.0133333	12.5	7.30333	2.95333	0.786667	0.26	0.0566667	0.0366667	8.37333	6.70333	1.935	1.47667	0.17	0.02	0
BAESF_03095	C-1	Sialate O-acetylesterase domain-containing protein UniRef50_A0A6B2L341	K05970	SIAE; sialate O-acetylesterase [EC:3.1.1.53]			IPR005181,PF03629,IPR013830	101.83	54.7033	10.19	3.20333	0.616667	0.183333	0.156667	80.04	42.86	8.07	1.70333	0.236667	0.0333333	0.0233333	107.08	93.4467	17.5167	4.66667	1.22	0.163333	0.156667	90.3033	68.78	14.135	5.47333	0.446667	0.296667	0.08
BAESF_03100	C-1	PH domain-containing protein UniRef50_L8HJ28	K22909	ZC3H13; zinc finger CCCH domain-containing protein 13			IPR001849,IPR011993	2.44	0.853333	0.813333	0.616667	0.03	0	0	2.45333	0.736667	0.653333	0.356667	0.0133333	0	0.0166667	3.03667	1.51	0.84	0.763333	0.125	0.01	0	2.94667	1.31333	0.565	1.08333	0.0233333	0	0
BAESF_03108	C-1		K03337	iolB; 5-deoxy-glucuronate isomerase [EC:5.3.1.30]				17.0333	8.93	1.39667	1.94333	0.37	0.0133333	0	14.9667	10.1267	1.44667	1.81667	0.35	0	0	18.23	12.1833	1.76333	3.74333	1.04	0.05	0.0166667	18.8133	14.46	2.025	4.13333	0.666667	0.0666667	0
BAESF_03118	C-1		K03070	secA; preprotein translocase subunit SecA [EC:7.4.2.8]				41.84	17.1167	3.73333	1.00667	0.06	0	0.05	24.9333	15.4333	4.16333	0.536667	0.05	0.19	0.15	14.4067	7.69333	3.66333	0.983333	0.165	0.2	0.173333	42.1033	10.8367	4.865	1.38667	0.436667	0	0.04
BAESF_03129	C-1	Flavoprotein domain-containing protein UniRef50_A0A8T2ID41	K01598	PPCDC, coaC; phosphopantothenoylcysteine decarboxylase [EC:4.1.1.36]		GO:0003824	PF02441,IPR003382	23.6533	14.2467	3.26667	0.733333	0.126667	0.0433333	0	20.46	14.9433	2.82333	0.86	0	0	0.113333	25.72	18.9667	3.86	1.16333	0.265	0.11	0.0566667	20.31	16.83	2.315	1.39	0.176667	0.0566667	0.05
BAESF_03130	C-1						IPR032675,IPR006553	6.01667	2.29667	0.846667	0.473333	0.1	0.0233333	0.01	4.26333	2.39	0.393333	0.52	0.0366667	0	0.0133333	6.45	2.94667	1.22	0.496667	0.03	0.0133333	0.07	5.25	2.8	0.69	0.666667	0.06	0.0366667	0
BAESF_03133	C-1	Ubiquitin domain containing protein UniRef50_L8H0I4	K13960	UBE2T, HSPC150; ubiquitin-conjugating enzyme E2 T [EC:2.3.2.23]		GO:0005515	IPR000626,IPR000608,IPR016135,PF00240,IPR029071	10.1033	5.31333	1.21333	1.14	0.02	0.0333333	0.01	8.39	5.04	0.963333	0.693333	0.136667	0	0	9.94	7.78333	2.00667	1.41333	0.125	0.0266667	0.02	8.54667	6.84667	2.005	0.963333	0.106667	0.143333	0
BAESF_03137	C-1	DOMON domain containing protein UniRef50_L8H9L7					PF03351,PF03188,IPR006593,IPR005018	56.9167	26.5133	3.93667	2.99667	0.46	0.116667	0.04	54.0867	31.7	4.26333	2.24667	0.37	0.136667	0.12	57.1033	36.8867	5.60333	4.06333	1.06	0.446667	0.22	50.65	34.93	5.91	3.68667	0.453333	0.13	0.0633333
BAESF_03138	C-1	DOMON domain containing protein UniRef50_L8H9L7					IPR006593,PF03351,PF03188,IPR005018	2.25333	2.58	0.46	0.09	0.123333	0.0266667	0.00666667	1.60667	2.39333	0.576667	0.0666667	0.05	0	0.01	2.10333	3.26	0.44	0.213333	0.035	0.00666667	0.03	1.69667	2.85	0.53	0.346667	0.03	0	0
BAESF_03167	C-1	PB1 domain containing protein UniRef50_L8H883	K02111	ATPF1A, atpA; F-type H+/Na+-transporting ATPase subunit alpha [EC:7.1.2.2 7.2.2.1]		GO:0005515	IPR000270,PF00564	23.68	7.83667	2.20667	0.57	0.1	0.07	0.01	12.64	5.86333	1.74333	0.253333	0.0333333	0.02	0	8.70333	3.3	1.99	0.44	0.21	0.0633333	0.0833333	25.47	4.82	1.635	0.726667	0.0266667	0.0233333	0.0266667
BAESF_03186	C-1	Uncharacterized protein UniRef50_L8GSX6	K01136	IDS; iduronate 2-sulfatase [EC:3.1.6.13]				3.89667	2.32667	1.13333	0.673333	0.1	0.0133333	0.0133333	2.89	2.25667	0.973333	0.35	0.05	0.00666667	0.0166667	3.75333	3.29	1.73333	0.823333	0.13	0.0266667	0.01	3.04	2.76333	0.84	0.4	0.06	0.02	0
BAESF_03189	C-1	WD domain, G-beta repeat-containing protein UniRef50_L8GX81	K11274	WDHD1, CTF4; chromosome transmission fidelity protein 4		GO:0005515	IPR017986,IPR001680,IPR022100,PF12341,IPR015943,IPR019775,PF00400	11.31	4.09667	0.513333	2.36333	0.32	0.03	0.02	9.99	4.13333	0.573333	1.49333	0.29	0.03	0	13.39	6.22	1.26	4.64667	0.91	0.11	0.0733333	10.35	6.28333	0.64	3.62333	0.163333	0.0433333	0.0266667
BAESF_03190	C-1		K09186	MLL1; [histone H3]-lysine4 N-trimethyltransferase MLL1 [EC:2.1.1.354]				5.02	2.26333	0.9	0.246667	0.0733333	0.0266667	0	3.98	1.86333	0.616667	0.256667	0.00333333	0.00666667	0	5.63667	4.04333	0.97	0.526667	0.13	0	0.01	4.50333	3.53	0.79	0.763333	0.0633333	0.01	0.0133333
BAESF_03191	C-1	GPI inositol-deacylase UniRef50_Q54VC2	K05294	PGAP1; GPI inositol-deacylase [EC:3.-.-.-]		GO:0016788	IPR029058,PF07819,IPR012908,PF12697	24.38	9.68333	3.59333	3.28	0.413333	0.0266667	0.0333333	21.9033	9.76667	2.67	1.96333	0.313333	0.0133333	0.00666667	23.4967	13.8667	4.21	3.71667	0.965	0.08	0.0366667	19.7833	12.4667	3.095	3.51333	0.37	0.0433333	0.0366667
BAESF_03193	C-1	NADP-dependent malic enzyme UniRef50_Q6TU48	K00029	maeB; malate dehydrogenase (oxaloacetate-decarboxylating)(NADP+) [EC:1.1.1.40]		GO:0006108,GO:0055114,GO:0051287,GO:0004471,GO:0004470	IPR012302,PF03949,IPR012301,IPR015884,IPR016040,PF00390,IPR001891	33.3333	15.95	4.59667	3.08333	0.343333	0.146667	0.0533333	28.55	15.1567	4.44	1.59	0.336667	0.03	0.03	32.8567	23.77	8.23	4.47	1.19	0.0866667	0.09	28.5667	18.5933	5.935	3.80667	0.476667	0.0433333	0.03
BAESF_03201	C-1	Uncharacterized protein UniRef50_L8GK84	K08414	GPR61; G protein-coupled receptor 61				25.0533	12.1533	3.05	3.98	0.17	0.05	0.0366667	22.5433	13.3733	2.93667	3.58333	0.15	0.0233333	0	24.2467	19.37	3.88333	4.64	0.47	0.09	0.0666667	20.4567	17.15	2.75	4.57667	0	0.04	0.09
BAESF_03212	C-1	ATPase, AAA domain containing protein UniRef50_L8GP61				GO:0005524	IPR003593,IPR027417,PF00004,IPR003959	31.3867	24.03	6.42667	1.15	0.486667	0.253333	0.07	31.6033	19.09	4.50333	1.09	0.186667	0.153333	0.0466667	32.7367	26.4633	6.75	1.27333	0.75	0.34	0.243333	30.7933	24.2667	6.34	1.30333	0.496667	0.0966667	0.0466667
BAESF_03213	C-1	UDPglucoronosyl and UDP-glucosyl transferase superfamily protein UniRef50_L8GQN9	K05841	E2.4.1.173; sterol 3beta-glucosyltransferase [EC:2.4.1.173]		GO:0016758,GO:0046872,GO:0008152,GO:0030259,GO:0005975	PF01363,IPR004276,IPR011011,PF03033,IPR017455,IPR013083,IPR002213,IPR000306	7.05	2.91	0.653333	0.0833333	0.03	0.0166667	0	7.25333	2.88667	0.576667	0.06	0	0.0133333	0.01	7.82667	2.59	0.643333	0.173333	0.11	0.0133333	0	8.40667	3.87333	0.53	0.25	0	0.0166667	0.0466667
BAESF_03221	C-1	Polynucleotide adenyltransferase UniRef50_L8GZU0	K14376	PAP; poly(A) polymerase [EC:2.7.7.19]		GO:0003676,GO:0000166	PF13563,PF00076,IPR000504,IPR012677,IPR009097	2.7	2.50667	1.11	0.303333	0.0166667	0.0133333	0	2.64	1.98667	0.78	0.116667	0.0666667	0	0.02	2.74	2.27	1.25333	0.333333	0	0.06	0	2.17	2.3	0.935	0.146667	0	0.0533333	0
BAESF_03223	C-1	beta-N-acetylhexosaminidase (Fragment) UniRef50_L8GH69	K12373	HEXA_B; hexosaminidase [EC:3.2.1.52]		GO:0004553,GO:0004563,GO:0005975	IPR017853,IPR015883,IPR013781,IPR025705,IPR029019,PF00728,IPR029018	218.4	151.533	36.0367	12.6	3.48667	1.26	0.793333	200.977	148.523	31.07	7.3	2.23333	0.896667	0.406667	211.617	183.86	45.68	16.9767	7.92	2.14	1.28	182.367	165.537	43.55	14.8167	3.83	1.44667	0.476667
BAESF_03242	C-1	Universal stress domain containing protein UniRef50_L8H1P7				GO:0006950	IPR006015,IPR014729,PF00582,IPR006016	25.7967	15.6567	2.59667	2.48667	0.12	0.11	0.0266667	23.0633	13.7233	2.68333	0.63	0.326667	0	0	21.87	19.53	4.76	2.12333	0.095	0.0233333	0.0566667	20.0167	14.8767	2.87	2	0.21	0.24	0
BAESF_03248	C-1	Terpene utilization protein AtuA UniRef50_A0A1H7IL45					PF07287,IPR010839	32.63	16.84	3.19667	3.21333	0.31	0.06	0.07	27.6433	14.4267	2.85667	1.64333	0.266667	0.0133333	0	35.9367	26.7567	5.39	3.31667	0.855	0.123333	0.0633333	26.05	17.98	3.8	2.59667	0.233333	0.03	0.0166667
BAESF_03274	C-1	hypothetical protein UniRef50_UPI0004DF68CE					IPR016040	4.46667	2.29333	0.983333	0.513333	0.13	0.0166667	0	4.69333	2.8	0.386667	0.56	0.03	0	0.0166667	5.43	3.12333	1.45	0.62	0.115	0.0166667	0	4.89	2.75333	0.495	0.9	0.0733333	0	0.0333333
BAESF_03282	C-1	DUF1275 domain-containing protein (Fragment) UniRef50_A0A7S1GBW3					IPR010699,PF06912	30.6167	6.88667	2.49667	1.10667	0.163333	0.04	0.0133333	36.3967	6.5	2.45	0.946667	0.0833333	0.03	0.0266667	30.9	3.88	3.98667	0.98	0.115	0.0633333	0.0133333	33.9067	3.04333	5.105	1.22667	0.176667	0	0.03
BAESF_03290	C-1	Transmembrane protein UniRef50_L8HBH0	K01074	PPT; palmitoyl-protein thioesterase [EC:3.1.2.22]				12.62	3.58333	0.896667	0.26	0.0666667	0.0533333	0.146667	10.7833	7.81333	1.13333	0.61	0.206667	0	0	4.42667	3.22	0.77	0.293333	0.28	0	0.22	5.62667	5.97667	0.25	0.283333	0.58	0	0.11
BAESF_03298	C-1	Aldehyde dehydrogenase domain-containing protein UniRef50_A0A8J2RSC5	K00128	ALDH; aldehyde dehydrogenase (NAD+) [EC:1.2.1.3]		GO:0008152,GO:0055114,GO:0016491,GO:0016620	IPR016163,PF00171,IPR016160,IPR016162,IPR016161,IPR029510,IPR015590	4.49	1.70667	0.553333	0.73	0.176667	0.00666667	0.0166667	4.93	1.41333	0.473333	0.536667	0.176667	0.05	0	6.95667	1.33667	0.903333	0.78	0.4	0.0966667	0.946667	7.28	1.37667	0.795	1.20667	0.236667	0	0.25
BAESF_03300	C-1	Ankyrin, putative UniRef50_L8GXP4	K10799	TNKS; tankyrase [EC:2.4.2.30]		GO:0005515	PF13637,IPR001810,IPR020683,PF12796,IPR002110,PF12937,PF13857	5.45667	2.90667	0.813333	0.553333	0.09	0.0433333	0	4.76	2.25667	0.79	0.406667	0.02	0.0133333	0	5.41667	3.02	1.50333	0.923333	0.15	0.0266667	0.01	4.67	3.13333	1.36	1.15	0.0833333	0.0233333	0
BAESF_03307	C-1	Regulator of chromosome condensation (RCC1) repeat domain containing protein UniRef50_L8HI50					PF00415,PF13540,IPR009091,IPR000408	17.81	8.28	2.12	2.94333	0.816667	0.07	0.08	15.1133	6.52333	1.51333	2.05333	0.496667	0	0.0433333	19.2667	12.88	3.31333	4.37667	1.005	0.0666667	0.0933333	15.7467	10.1767	1.35	3.52	0.4	0.08	0.0166667
BAESF_03311	C-1	Oxysterolbinding protein, putative UniRef50_L8HG03					IPR000648,IPR018494,PF01237	4.01	1.82333	0.256667	0.0266667	0.0333333	0	0	4.04	1.91333	0.41	0.0466667	0	0	0	4.88333	3.25333	0.333333	0.0533333	0	0.0266667	0	3.98667	2.54333	0.26	0.0266667	0	0	0
BAESF_03312	C-1	Lipase/esterase, putative UniRef50_L8HI58				GO:0008152,GO:0016787	PF07859,IPR029058,IPR013094	9.04333	5.04667	1.24667	0.803333	0.08	0.01	0.0133333	8.05667	4.38	1.19667	1.04667	0.143333	0	0	8.85333	6.85333	1.67667	1.22333	0.215	0.02	0.0833333	6.73333	6	1.36	0.743333	0.0966667	0.03	0
BAESF_03313	C-1	Uncharacterized protein UniRef50_L8HFQ3	K04437	FLNA; filamin		GO:0035091	PF00787,IPR001683	1.47	0.94	0.223333	0.286667	0.0233333	0.01	0	1.44667	0.876667	0.243333	0.13	0.0633333	0	0	1.04667	1.23333	0.44	0.15	0.015	0.0133333	0.04	0.973333	1.57	0.49	0.18	0.06	0	0
BAESF_03314	C-1	EF hand domain containing protein UniRef50_L8H7I3	K13094	RBM5_10; RNA-binding protein 5/10				13.7	9.55	2.51667	0.663333	0.236667	0.0366667	0.0566667	13.56	8.11333	1.88	0.503333	0.0666667	0	0	14.61	16.4467	3.97333	0.726667	0.36	0.0766667	0.04	12.9333	11.1933	3.715	0.986667	0	0	0.0266667
BAESF_03316	C-1	Transporter, major intrinsic protein (MIP) superfamily protein UniRef50_L8HG08	K09874	NIP; aquaporin NIP		GO:0016020,GO:0006810,GO:0005215	PF00230,IPR000425,IPR022357,IPR034294,IPR023271	4.62667	2.23333	0.756667	0.193333	0	0	0.0166667	5.45333	3.46667	0.366667	0.13	0	0	0	5.60333	4.26	0.426667	0.0266667	0.11	0	0	6.19	3.78667	0.545	0.03	0	0	0
BAESF_03319	C-1	Superoxide dismutase [cu-zn], putative UniRef50_L8HHC8	K04565	SOD1; superoxide dismutase, Cu-Zn family [EC:1.15.1.1]		GO:0046872,GO:0004784,GO:0006801,GO:0055114	IPR018152,IPR001424,PF00080	34.19	17.4033	4.81333	3.67333	0.58	0.03	0.02	32.1367	14.4567	3.78667	2.38	0.156667	0.0333333	0	34.6267	26.0367	6.81	4.49	0.735	0.0966667	0.07	29.8367	20.0767	4.055	4.01	0.223333	0.0233333	0
BAESF_03323	C-1		K07516	fadN; 3-hydroxyacyl-CoA dehydrogenase [EC:1.1.1.35]				7.47	4.53333	0.626667	1.88333	0.13	0.04	0	4.3	2.30667	0.363333	0.783333	0	0	0	6.95333	8.03	0.87	2.43667	0.175	0.06	0	6.03	5.34667	0.43	1.95667	0.25	0	0
BAESF_03337	C-1	Myosin motor domain-containing protein UniRef50_A0A7S4M5A8	K10356	MYO1; myosin I		GO:0003774,GO:0005524,GO:0016459	IPR027417,IPR001609	76.8167	27.5833	12.19	5.17333	1.06667	0.16	0.0666667	73.3233	34.9033	10.2967	4.13667	0.95	0.11	0.0666667	76.8033	42.89	12.6567	6.29	2.14	0.366667	0.246667	66.92	41.09	11.36	6.19	1.31333	0.22	0.0766667
BAESF_03341	C-1	Alpha/beta fold hydrolase UniRef50_A0A967EWA5	K19311	lipV; lipase [EC:3.1.1.-]			PF12697,IPR000073,IPR029058,PF00561	8.03667	4.12	0.726667	1.02667	0.24	0.0566667	0.0866667	7.94	3.27	0.716667	0.663333	0.0933333	0.0133333	0.0333333	8.87333	6.09333	1.02333	1.03333	0.685	0.06	0.0266667	7.63333	5.61	1.505	0.963333	0.14	0.0266667	0.0266667
BAESF_03350	C-1	Nicotinamide riboside kinase UniRef50_L8HDI6	K10524	NRK1_2; nicotinamide/nicotinate riboside kinase [EC:2.7.1.22 2.7.1.173]		GO:0050262,GO:0019359	IPR027417,IPR026681	3.96	2.40333	0.486667	0.613333	0.0533333	0.0233333	0	4.31667	1.71333	0.68	0.626667	0.0566667	0	0	3.64667	2.7	1.05333	0.87	0.065	0	0.0333333	3.79667	2.02667	0.61	0.616667	0.106667	0	0
BAESF_03357	C-1	Uncharacterized protein UniRef50_L8HMQ8	K20276	bapA; large repetitive protein				12.6033	4.29333	0.543333	0.336667	0.16	0.00666667	0.0133333	11.0833	5.31667	0.503333	0.166667	0.0666667	0.03	0	11.0667	6.13	0.78	0.186667	0.085	0.0366667	0.01	10.57	5.91333	0.865	0.42	0.02	0.0366667	0
BAESF_03375	C-1	hypothetical protein UniRef50_UPI000644836D	K10037	glnP; glutamine transport system permease protein		GO:0008488,GO:0005515,GO:0017187	IPR007782,PF05090,IPR011990	5.65667	2.78	1.63	0.79	0.06	0	0.00666667	4.27667	2.50667	1.02	0.56	0	0	0	5.08	3.59	2.51667	1.25333	0.06	0.0166667	0	3.5	2.73667	0.975	0.936667	0.0366667	0	0
BAESF_03389	C-1	Galactosyltransferase UniRef50_L8HIG6	K07966	B4GALT1; beta-1,4-galactosyltransferase 1 [EC:2.4.1.22 2.4.1.90 2.4.1.38 2.4.1.-]		GO:0016757,GO:0005975	IPR027995,IPR027791,PF02709,PF13733,IPR003859,IPR029044	4.69667	3.18	0.53	0.253333	0.0966667	0.01	0	4.05	3.70667	0.753333	0.206667	0.1	0	0.0133333	3.31333	2.50667	0.46	0.513333	0.065	0.03	0.08	2.97333	3.12333	0.58	0.336667	0.06	0.0466667	0
BAESF_03396	C-1	Autophagy-related protein 27 UniRef50_L8GUK6	K06564	IGF2R, CD222; insulin-like growth factor 2 receptor			IPR009011	5.18667	2.73667	0.366667	0.203333	0.0633333	0.0333333	0	4.39	3.05667	0.336667	0.08	0.0666667	0	0	5.27333	3.37667	0.53	0.306667	0.13	0.02	0.0266667	5.33333	2.93667	0.455	0.45	0	0	0.0333333
BAESF_03399	C-1	Ubiquitinconjugating enzyme subfamily protein UniRef50_L8GFE3	K10579	UBE2M, UBC12; ubiquitin-conjugating enzyme E2 M [EC:2.3.2.34]			IPR016135,PF00179,IPR000608	27.0633	8.92667	1.63333	0.386667	0.04	0.0233333	0.03	16.97	7.22667	1.44	0.323333	0	0.0866667	0	10.06	6.48	2.09	0.436667	0.135	0.0133333	0	22.6833	9.86333	1.82	1.26333	0.0466667	0.0333333	0
BAESF_03401	C-1	Elongation factor 1alpha UniRef50_L8GNR5				GO:0005515	IPR009001,IPR000008,IPR001810,IPR004160,PF12937,IPR009000	2.05333	1.14	0.316667	0.123333	0.00666667	0	0	2.42667	1.60333	0.483333	0.17	0.0133333	0	0	1.86667	1.41333	0.523333	0.113333	0.025	0	0.0566667	2.15333	1.96	0.525	0.206667	0.0166667	0	0
BAESF_03407	C-1	S-layer homology domain-containing protein UniRef50_UPI00110EFF58	K10614	HERC3; E3 ubiquitin-protein ligase HERC3 [EC:2.3.2.26]			PF00415,PF13540,IPR009091,IPR000408	2.89	1.33667	0.646667	0.51	0.293333	0.0866667	0.0466667	2.84667	1.33	0.61	0.396667	0.11	0	0.0233333	3.1	2.04667	0.756667	0.986667	0.32	0.0366667	0	2.72333	1.62333	0.665	0.866667	0.183333	0.02	0
BAESF_03408	C-1		K13158	HNRNPA2B1; heterogeneous nuclear ribonucleoprotein A2/B1				50.0133	36.0033	6.32333	1.15333	0.403333	0.326667	0.253333	44.71	35.97	6.46	1.44667	0.273333	0.443333	0.0666667	27.7067	22.6467	4.84333	0.863333	0.12	0.08	0.573333	30.8167	25.01	5.23	1.43333	0.693333	0.07	0.24
BAESF_03412	C-1	F-box domain-containing protein UniRef50_L8GK65	K12067	traE; conjugal transfer pilus assembly protein TraE				2.93	1.78333	0.596667	0.493333	0.0333333	0.0366667	0	3.18333	1.84333	0.743333	0.343333	0.0333333	0	0	3.1	2.21667	0.843333	0.376667	0.04	0.0333333	0.0233333	2.37667	2.42	0.705	0.51	0.0233333	0.0233333	0
BAESF_03418	C-1	NADH:ubiquinone reductase (non-electrogenic) (Fragment) UniRef50_L8GI23	K03885	ndh; NADH:quinone reductase (non-electrogenic) [EC:1.6.5.9]		GO:0016491,GO:0005509,GO:0055114	IPR002048,PF00070,PF07992,PF13833,IPR023753,IPR018247,PF13202,IPR011992	38.95	24.6233	6.97333	3.19333	0.526667	0.13	0.11	36.98	28.24	7.51667	3.11333	0.29	0.106667	0.0266667	39.6433	31.68	9.54	3.99333	0.66	0.17	0.116667	36.9067	29.29	9.1	3.34667	0.623333	0.176667	0.0766667
BAESF_03432	C-1	Uncharacterized protein (Fragment) UniRef50_L8GR95	K06252	TN; tenascin				8.57333	1.97	0.146667	0.126667	0.01	0.00666667	0	8.68667	3.75333	0.15	0.0233333	0.0533333	0	0	8.05	3.99333	0.223333	0.136667	0.015	0.00666667	0.0633333	8.48333	3.74667	0.335	0.136667	0.04	0	0
BAESF_03445	C-1	Peptidase M48 domain-containing protein UniRef50_L8GR64	K11931	pgaB; poly-beta-1,6-N-acetyl-D-glucosamine N-deacetylase [EC:3.5.1.-]				11.7467	6.77333	1.86333	1.40333	0.146667	0.0266667	0.0166667	10.5067	6.70333	1.56	1.49333	0.1	0.0433333	0	12.49	9.40333	2.51667	2.02	0.22	0.07	0.0466667	9.74	8.66	2.05	1.41	0.196667	0.0666667	0
BAESF_03450	C-1		K09377	CSRP; cysteine and glycine-rich protein		GO:0008270,GO:0051015,GO:0051017,GO:0030835	IPR028740,IPR001781,PF00412	34.74	14.8	3.75	2.87667	0.766667	0.146667	0.0733333	29.74	11.4567	2.78	2.03667	0.51	0.0366667	0.01	36.6267	21.7467	6.27667	3.80667	0.87	0.106667	0.0933333	31.44	19.32	4.21	3.27333	0.43	0.123333	0.04
BAESF_03463	C-1	Polymerase nucleotidyl transferase domain-containing protein UniRef50_L8GYG1	K07076	K07076; uncharacterized protein				4.73	1.76333	1.1	0.946667	0.0733333	0.00666667	0.01	3.95333	1.66333	0.92	0.356667	0.0966667	0.01	0	5.04667	2.89	1.46	0.786667	0.12	0	0.00666667	3.7	1.97333	0.805	0.52	0.0266667	0.02	0
BAESF_03468	C-1	PI3K/PI4K catalytic domain-containing protein UniRef50_L8GZE8	K00923	PIK3C2; phosphatidylinositol-4-phosphate 3-kinase [EC:2.7.1.154]		GO:0016301	IPR011009,IPR000403	31.95	17.9333	6.20667	1.81333	0.283333	0.06	0.0533333	23.3667	12.47	4.15333	1.51	0.0366667	0.0366667	0.02	32.1767	26.5767	8.69667	2.62667	0.585	0.103333	0.223333	28.6033	21.9833	5.89	2.45667	0.306667	0.0566667	0.02
BAESF_03469	C-1	M protein repeat domain containing protein UniRef50_L8GXA7	K17341	HMCN; hemicentin		GO:0005515	IPR013783,IPR007110	2.63	0.786667	0.0933333	0.34	0.13	0	0	1.4	0.72	0.06	0.23	0.0966667	0	0	1.68333	1.08	0.253333	0.736667	0.17	0.04	0.343333	2.33	0.943333	0.195	0.353333	0.136667	0	0.0933333
BAESF_03475	C-1						IPR011047,IPR027295	11.71	6.55667	2.47667	1.94	0.763333	0.133333	0.0933333	9.58667	5.12333	1.7	1.19	0.463333	0.0666667	0.106667	12.52	9.86	3.55	2.91333	0.71	0.16	0.0866667	9.92667	6.67667	1.845	2.65333	0.423333	0.12	0.0166667
BAESF_03491	C-1	Amidohydrolase domain containing protein UniRef50_L8HKQ5				GO:0016810,GO:0016787	IPR006680,IPR011059,PF07676,IPR011659,IPR011042,IPR032466	21.53	10.23	3.00333	3.57	0.62	0.09	0.0366667	18.6567	9.83333	2.18	2.26	0.273333	0.05	0.00333333	21.99	15.5367	4.46667	4.3	0.965	0.146667	0.0866667	17.97	12.2367	2.81	3.7	0.396667	0.08	0.04
BAESF_03496	C-1	PB1 domain-containing protein UniRef50_L8HI52	K06236	COL1A; collagen type I alpha		GO:0005515	IPR000270,PF00564	64.93	4.42	0.23	0	0	0	0.00666667	51.6767	7.83333	0.403333	0.0166667	0	0	0.00666667	59.35	8.01667	0.34	0.0933333	0.04	0.02	0.02	42.91	7.85333	0.76	0.02	0	0	0
BAESF_03511	C-1	Uncharacterized protein UniRef50_L8GNM3	K01256	pepN; aminopeptidase N [EC:3.4.11.2]				5.58	2.12	0.486667	0.14	0	0.0766667	0	4.50667	1.75	0.503333	0.106667	0	0	0	3.78	3.96333	0.536667	0.353333	0	0	0	3.55667	2.85	1.01	0.273333	0	0	0
BAESF_03524	C-1	Alpha-ketoglutarate-dependent dioxygenase AlkB-like domain-containing protein UniRef50_A0A7S4P1X4	K23576	IGFBP4; insulin-like growth factor-binding protein 4				4.28333	2.63667	0.543333	0.17	0.02	0.0333333	0	4.5	2.60333	0.623333	0.09	0	0.03	0	4.28	3.81	0.486667	0.203333	0.04	0.0433333	0.0333333	5.10667	2.87	0.265	0.17	0	0	0
BAESF_03531	C-1	Phytanoyl-CoA dioxygenase UniRef50_L8GPS5	K20574	kanJ, kacB; kanamycin B dioxygenase [EC:1.14.11.37]			IPR008775,PF05721	5.05	2.94	1.04	0.86	0.09	0.01	0.04	5.55667	3.95	1.15333	0.76	0.0666667	0	0	5.32667	4.37667	1.42	1.32333	0	0.0633333	0.0333333	4.76667	3.79333	1.175	1.06	0.07	0	0
BAESF_03540	C-1	alpha-L-rhamnosidase UniRef50_A0A2V9JXV6	K05989	ramA; alpha-L-rhamnosidase [EC:3.2.1.40]		GO:0003824,GO:0030246	IPR000922,PF02140,PF17389,PF17390,IPR008902,IPR008979,IPR008928	3.01	1.50333	0.813333	0.346667	0.106667	0.02	0	3.05333	1.44333	0.86	0.186667	0.06	0.0233333	0	3.33667	1.69333	1.21	0.433333	0.05	0.0166667	0.0133333	2.97667	2.55667	1.14	0.416667	0.103333	0.0133333	0.0166667
BAESF_03541	C-1	PH domain containing protein UniRef50_L8GRU5	K24098	LMO1_3; rhombotin-1/3		GO:0008270	PF00412,IPR001781	6.26	3.82667	0.766667	0.493333	0	0	0	5.59333	3.27333	1.58667	0	0	0.0666667	0	6.9	4.94333	1.96	0.0833333	0	0.0533333	0	3.61667	4.27	0.885	0.53	0	0	0
BAESF_03553	C-1	PB1 domain containing protein UniRef50_L8GRV3	K03099	SOS; son of sevenless		GO:0005515	IPR000270,PF00564	4.84333	1.96333	0.306667	0.163333	0.0466667	0	0.0233333	4.38667	1.42333	0.3	0.156667	0	0	0	4.6	3.5	0.68	0.133333	0.125	0.0133333	0	3.7	2.46667	0.25	0.14	0	0.0233333	0
BAESF_03558	C-1	Uncharacterized protein UniRef50_L8GRV7	K06271	TLN; talin		GO:0051015,GO:0007155	IPR006077	16.5633	8.05333	3.60667	2.71333	0.436667	0.06	0.0233333	14.69	8.94333	2.69667	1.93333	0.353333	0.0666667	0.04	17.2067	11.1	4.26	3.62333	1.1	0.16	0.113333	12.3033	8.02333	2.67	2.5	0.633333	0.05	0.02
BAESF_03561	C-1	Choice-of-anchor A domain-containing protein UniRef50_L8GRQ1	K20276	bapA; large repetitive protein			IPR026588	3.32	1.86	0.336667	0.206667	0.0766667	0	0	2.04	0.953333	0.123333	0.01	0.00666667	0	0	2.79	2.57	0.566667	0.136667	0	0	0.01	2.40667	1.54333	0.255	0.113333	0.0166667	0	0
BAESF_03567	C-1	Amino acid permease UniRef50_A0A952IKU9	K13863	SLC7A1, ATRC1; solute carrier family 7 (cationic amino acid transporter), member 1		GO:0003333,GO:0016020,GO:0015171	PF13520,PF00324,PF13906,IPR002293,IPR029485	10.3567	3.68333	1.85667	0.786667	0.0766667	0	0	10.2967	4.42667	1.67333	0.65	0.04	0	0	10.2633	4.77	2.32	0.966667	0.065	0.05	0.01	9.68667	4.96667	2.02	1.42667	0.08	0	0.0333333
BAESF_03594	C-1	Thaumatin domain containing protein UniRef50_L8GSW0					IPR001938,PF00314	7.84667	3.20333	0.35	0.0533333	0.03	0	0	6.44667	3.25667	0.353333	0.0333333	0	0	0	7.49333	5.61667	0.836667	0.16	0.145	0.0533333	0	6.23333	4.32667	0.675	0.236667	0.0333333	0	0
BAESF_03612	C-1	Slime mold cyclic amp receptor protein UniRef50_L8GRC2	K08467	GPR157; G protein-coupled receptor 157		GO:0016021	PF11970,IPR022596,PF11710,PF00001,IPR022343,PF05462,IPR017452,IPR023041	10.8867	7.12	1.84667	0.32	0.15	0.0233333	0	11.09	6.58	2.10333	0.286667	0.0966667	0	0.02	11.7	8.14667	2.10667	0.34	0.105	0	0.07	9.55	8.71333	2.155	0.493333	0.106667	0.05	0
BAESF_03621	C-1	mRNA export factor GLE1 UniRef50_L8GRV6				GO:0016973,GO:0005643	IPR012476,PF07817	1.92	0.843333	0.24	1.02333	0	0	0.0166667	1.24667	0.7	0.31	0.836667	0.143333	0	0	2.24667	1.67667	0.853333	0.986667	0.135	0	0.02	2.1	0.963333	0.42	1.27333	0	0	0
BAESF_03622	C-1	DDE Tnp4 domain-containing protein UniRef50_L8GUC8	K01956	carA, CPA1; carbamoyl-phosphate synthase small subunit [EC:6.3.5.5]			PF13359,IPR027806,PF13613,IPR027805	12.7133	9.65667	2.44	2.08	0.326667	0.08	0.03	13.5733	13.9233	3.37667	1.42667	0.47	0.0366667	0.0333333	12.27	9.68333	2.58	1.40667	0.365	0.0833333	0.05	12.6	10.2667	2.24	1.76333	0.116667	0.03	0
BAESF_03624	C-1	AAA-ATPase-like domain-containing protein UniRef50_L8GSY2	K03270	kdsC; 3-deoxy-D-manno-octulosonate 8-phosphate phosphatase (KDO 8-P phosphatase) [EC:3.1.3.45]				12.7633	5.7	2.49333	2.81	0.09	0	0.05	10.8033	5.97	1.96667	1.97333	0.133333	0	0.0366667	12.5733	7.60333	3.21333	3.72	0.415	0.11	0.02	12.5533	7.82667	2.925	4.11333	0.306667	0.02	0.03
BAESF_03633	C-1	Uncharacterized protein (Fragment) UniRef50_L8H237	K09184	GATAF; GATA-binding protein, other eukaryote		GO:0008270,GO:0043565,GO:0003700,GO:0006355	IPR013088,IPR000679,PF00320	1.01	1.09333	0.206667	0	0	0	0	1.2	1	0.236667	0.07	0	0	0.0266667	0.593333	0.603333	0.213333	0.0633333	0	0	0.03	0.833333	1.11667	0.115	0.0933333	0.0633333	0	0
BAESF_03650	C-1	K+ channel tetramerisation subfamily protein UniRef50_M0QSP2	K21919	KCTD9; BTB/POZ domain-containing protein KCTD9		GO:0005515,GO:0051260	IPR000210,IPR003131,PF02214,IPR011333	4.46333	2.36333	1.00667	0.426667	0.106667	0.03	0.0266667	4.14	2.50667	0.826667	0.34	0.31	0.0166667	0.0233333	4.59667	2.97333	1.30333	0.966667	0.135	0.0633333	0.253333	4.99667	2.51667	1.35	0.26	0.323333	0	0.03
BAESF_03658	C-1	Polynucleotide adenyltransferase UniRef50_L8GUG7					IPR005135,PF03372	3.31667	2.03	1.54667	0.846667	0.686667	0.133333	0.04	3.33	2.20333	1.42	0.396667	0.65	0.06	0	3.33333	1.6	1.73333	0.716667	0.535	0.0933333	0.08	2.99333	1.53	1.085	1.26	1.24	0.03	0.0233333
BAESF_03664	C-1	Uncharacterized protein (Fragment) UniRef50_L8GS56					PF04884,IPR006968	10.4133	3.80667	1.38333	1.39333	0.15	0.0133333	0.0166667	8.64	3.78667	0.843333	0.893333	0.1	0.0133333	0	11.9833	8.60333	1.97	2.17	0.21	0.09	0.02	9.10333	6.35	1.835	2.01333	0.16	0.0533333	0
BAESF_03676	C-1	Bbox zinc finger domain containing protein UniRef50_L8HK38	K12035	TRIM71; tripartite motif-containing protein 71 [EC:2.3.2.27]		GO:0005622,GO:0008270,GO:0005515	IPR017907,IPR001258,PF01436,PF00097,PF13445,IPR013083,PF00643,IPR013017,IPR001841,IPR011042,IPR000315	1.90667	0.873333	0.386667	0.183333	0	0	0	1.48	0.986667	0.436667	0.126667	0.0233333	0	0	1.68	1.27667	0.596667	0.316667	0.05	0	0	1.14333	0.756667	0.31	0.29	0.02	0	0
BAESF_03679	C-1	Methyltransferase UniRef50_L8HIK6	K22857	EEF1AKMT4; EEF1A lysine methyltransferase 4 [EC:2.1.1.-]		GO:0008152,GO:0008168	IPR013216,PF08241,PF08242,IPR029063,PF13649,PF13847	9.18333	3.03	0.93	0.4	0.0233333	0.0166667	0	9.71333	3.41333	1.05333	0.3	0.0566667	0	0	8.96667	4.02333	1.27	0.426667	0.135	0	0	9.24667	3.73333	0.63	0.736667	0	0	0
BAESF_03681	C-1	Probable inosine/xanthosine triphosphatase UniRef50_A0A1F7TLI4	K01529	yjjX; inosine/xanthosine triphosphatase [EC:3.6.1.73]			IPR002786,IPR029001,IPR026533,PF01931	19.3167	9.13667	1.54	1.21	0.183333	0.14	0.02	15.9	8.27333	2.35667	0.703333	0.0933333	0	0	19.1967	15.8033	3.98333	1.53	0.475	0	0.0533333	18.29	11.8767	2.035	1.79333	0.31	0.0566667	0
BAESF_03685	C-1	Malate/Llactate dehydrogenase UniRef50_L8HIK2				GO:0008152,GO:0055114,GO:0016491	PF02615,IPR003767	10.56	3.33667	2.98333	1.58667	0.05	0	0.01	9.54333	4.52	1.93	0.793333	0.02	0	0	9.79667	5.27	3.03667	2.33333	0.195	0.0266667	0.0233333	8.98333	4.44333	2.42	1.81667	0.143333	0	0
BAESF_03686	C-1	Malate/Llactate dehydrogenase UniRef50_L8HIK2	K16812	TPX2; targeting protein for Xklp2		GO:0005819,GO:0005874,GO:0060236,GO:0032147	IPR009675,IPR027329,PF12214,PF06886,IPR027330	6.35	1.47333	0.36	1.49333	0.01	0.00666667	0.0266667	7.34667	1.96	0.326667	0.536667	0.11	0.0333333	0	6.87667	2.34	0.653333	2.06667	0.48	0.0266667	0.01	5.74	2.6	0.24	1.54667	0.203333	0.0166667	0.0166667
BAESF_03688	C-1	CAAX amino terminal protease family protein UniRef50_L8HK28				GO:0016020	PF02517,IPR003675	1.79	0.87	0.266667	0.216667	0.0633333	0.00333333	0	1.47333	0.576667	0.236667	0.16	0.0233333	0.00666667	0.00333333	1.76	1.26333	0.54	0.333333	0.095	0.01	0.01	1.32333	0.913333	0.215	0.293333	0.03	0.00666667	0.00666667
BAESF_03692	C-1		K01873	VARS, valS; valyl-tRNA synthetase [EC:6.1.1.9]				8.63333	5.33	1.28	0.66	0.07	0.0366667	0	9.02667	5.59333	1.33667	0.343333	0.0733333	0.0166667	0.0166667	8.48	6.15	1.46667	0.723333	0.19	0.03	0.0166667	7.88	5.81	0.915	0.423333	0.0766667	0	0
BAESF_03744	C-1	Uncharacterized protein UniRef50_L8GP99	K11275	H1_5; histone H1/5				35.01	16.1433	1.98333	2.40333	0.05	0.03	0	33.2333	17.0833	2.09333	1.35333	0.0166667	0	0	39.23	23.6533	3.31333	2.17	0.545	0.03	0.0433333	34.3967	22.1433	3.41	2.85333	0.0866667	0	0
BAESF_03753	C-1	Uncharacterized protein UniRef50_L8GRM3	K03703	uvrC; excinuclease ABC subunit C				4.74333	2.27667	0.813333	0.823333	0.126667	0.01	0.0233333	4.02	2.29	1.27667	1.04667	0.123333	0.03	0.0166667	4.28667	3.25	1.25	1.31333	0.18	0	0	3.91667	4.02333	1.175	0.986667	0.153333	0.09	0.02
BAESF_03784	C-1	DNA replication licensing factor MCM7 UniRef50_L8GNV9	K02210	MCM7, CDC47; DNA replication licensing factor MCM7 [EC:5.6.2.3]		GO:0006260,GO:0006270,GO:0003677,GO:0005524,GO:0003678,GO:0005634,GO:0042555	IPR001208,PF17855,IPR033762,IPR027417,IPR027925,IPR008050,PF07728,IPR018525,IPR012340,IPR031327,IPR003593,PF00493,PF14551,PF17207	12.6967	3.74333	0.563333	4.29333	0.386667	0.0133333	0.00666667	13.7167	4.07	0.686667	3.72	0.433333	0.0266667	0	13.59	5.63667	1.12667	7.68	1.275	0.106667	0.07	11.86	6.71667	1.005	6.83667	0.633333	0.06	0
BAESF_03785	C-1	Inosine/uridine-preferring nucleoside hydrolase domain-containing protein (Fragment) UniRef50_F5GTI4					IPR001910,PF01156,IPR023186	10.3467	1.77667	0.24	0.596667	0.05	0.0266667	0	8.19667	2.31333	0.196667	0.5	0	0	0	10.8433	6.43333	0.336667	0.906667	0.71	0.103333	0.07	6.97	5.38	0.6	1.14333	0.12	0	0
BAESF_03786	C-1	NlpC/P60 domain-containing protein UniRef50_L8GPD5					IPR000064	29.6367	15.24	5.18667	2	0.326667	0.0966667	0.0666667	26.4033	15.1933	3.63333	2.18	0.136667	0.0933333	0.02	29.8533	23.6233	6.78333	2.77	0.73	0.146667	0.22	25.5967	19.2433	4.885	2.26	0.3	0.0266667	0
BAESF_03787	C-1	Fbox domain containing protein UniRef50_L8GSC5	K10300	FBH1, FBXO18; F-box DNA helicase 1 [EC:5.6.2.4]		GO:0005515	IPR001810,IPR013320,PF12937,IPR001870	5.85	4.65	1.82	0.61	0.156667	0	0	6.19333	5.26667	1.56	0.42	0.0733333	0	0.02	5.69	4.77333	1.59667	0.616667	0.09	0.07	0.0166667	5.36333	4.52	1.415	0.53	0.153333	0	0.03
BAESF_03788	C-1	Uncharacterized protein UniRef50_L8GRK3	K06564	IGF2R, CD222; insulin-like growth factor 2 receptor				24.4433	15.8333	6.63	2.70667	0.103333	0	0.0933333	20.3233	8.32	4.05333	1.07	0.2	0	0	27.8833	24.8667	10.3233	3.80667	0.18	0.0566667	0.106667	23.2967	18.8767	6.48	5.16333	0.253333	0.126667	0
BAESF_03791	C-1	Uncharacterized protein UniRef50_L8GNV8	K06271	TLN; talin				12.9333	8.79333	2.18667	0.443333	0.403333	0	0	15.6767	10.7267	1.17333	0.603333	0	0	0	13.2567	11.1233	3.87667	0.143333	0.16	0	0	10.33	9.36	0	0	0	0	0
BAESF_03794	C-1	Uncharacterized protein UniRef50_L8GP60	K21573	susC; TonB-dependent starch-binding outer membrane protein SusC				16.4633	11.62	3.6	2.51667	0.51	0.17	0.11	14.8367	11.9967	4.01333	2.17333	0.393333	0.133333	0.156667	16.12	12.8233	4.37333	2.60667	0.95	0.123333	0	13.6367	13.6233	4.01	2.35333	0.716667	0.0366667	0
BAESF_03810	C-1	Peptidase family M3 protein (Fragment) UniRef50_L8GRI4	K01410	MIPEP; mitochondrial intermediate peptidase [EC:3.4.24.59]		GO:0008237,GO:0004222,GO:0006627,GO:0006508,GO:0005759	IPR033851,PF01432,IPR001567,IPR024077,IPR024079,IPR024080	6.41667	3.00667	1.35667	0.936667	0.0466667	0.0166667	0.00666667	5.54667	3.14	0.87	0.526667	0.11	0	0	7.14333	4.22	2.03667	1.35	0.15	0.04	0.06	5.95333	4.21	1.37	1.31333	0.0866667	0	0
BAESF_03828	C-1	Hydrolase, alpha/beta fold domain containing protein UniRef50_L8GP30	K22369	EPHX4; epoxide hydrolase 4 [EC:3.3.-.-]		GO:0003824	IPR000639,IPR000073,IPR029058,PF12697	17.3633	12.2967	3.41	0.95	0.13	0.0766667	0.0266667	15.8467	8.78	2.32667	1.06667	0.26	0.04	0.0166667	16.67	13.7567	3.78333	1.48	0.265	0.0666667	0.0266667	15.5433	12.58	3.81	1.46333	0.236667	0.0266667	0
BAESF_03835	C-1	Initiator tRNA phosphoribosyl transferase UniRef50_L8GQ00	K15463	RIT1; tRNA A64-2'-O-ribosylphosphate transferase [EC:2.4.2.-]			IPR033449,IPR033421,PF04179,IPR029021	5.04333	2.74667	1	1.17667	0.0833333	0.0166667	0	4.55333	2.59667	0.843333	0.493333	0.146667	0.0666667	0.0133333	5.33333	3.56333	1.48333	1.23	0.325	0.0533333	0	4.11	3.31	1.455	1.11333	0.336667	0.0233333	0
BAESF_03847	C-1	CBS domain containing protein UniRef50_L8GVX6	K07200	PRKAG; 5'-AMP-activated protein kinase, regulatory gamma subunit		GO:0003824	PF00571,IPR000644,IPR013785	46.9	16.5233	3.58	1.92333	0.4	0.0733333	0	15.9633	14.0167	1.89667	1.02	0.173333	0.02	0	44.4433	38.93	5.09667	2.77333	0.14	0.05	0	26.6967	28.1233	3.88	2.63667	0.173333	0.03	0
BAESF_03856	C-1	RFX DNAbinding domain containing protein UniRef50_L8GXF7	K09174	RFX4; regulatory factor X 4		GO:0003677,GO:0006355	IPR011991,IPR003150,PF02257	64.8567	8.32	1.03333	0.133333	0.0533333	0.02	0	51.9433	8.07667	1.30667	0.106667	0.0133333	0.00666667	0	54.2833	7.40333	1.58	0.146667	0.06	0.0166667	0	41.03	7.46333	1.56	0.183333	0.0566667	0	0
BAESF_03858	C-1	alpha-glucosidase UniRef50_L8GVY3	K12316	GAA; lysosomal alpha-glucosidase [EC:3.2.1.20]		GO:0005975,GO:0003824,GO:0004553,GO:0030246	IPR000519,PF00088,IPR031727,IPR025887,IPR017853,PF01055,IPR030458,IPR000322,IPR030459,IPR011013,PF13802,PF16863	116.86	59.4567	12.4	5.43333	0.66	0.226667	0.0833333	104.9	61.8533	11.7233	3.6	0.546667	0.0733333	0.0866667	119.273	86.93	19.3533	7.72	2.23	0.44	0.343333	98.1367	70.3667	15.87	7.04	0.786667	0.16	0.09
BAESF_03870	C-1	von Willebrand factor type A domain containing protein UniRef50_L8HGA1	K24510	VWA5; von Willebrand factor A domain-containing protein 5			IPR013694,PF13757,PF13519,PF08487,PF13768,PF00092,IPR002035	3.41	1.46667	0.243333	0.103333	0.00666667	0.01	0.0133333	3.00333	1.48667	0.176667	0.113333	0.0133333	0	0	4.01667	2.3	0.383333	0.213333	0.02	0.0233333	0.0333333	3.74	2.18667	0.2	0.143333	0.0366667	0	0
BAESF_03872	C-1	LBP / BPI / CETP family, Cterminal domain containing protein UniRef50_L8GVZ1	K25374	BPI; bactericidal permeability-increasing protein		GO:0001530,GO:0008289,GO:0005615,GO:0006955,GO:0050829	PF01273,IPR017943,IPR017942,IPR032942,IPR001124,IPR030181,PF02886,IPR030675	164.693	85.87	15.8033	9.71667	1.69333	0.253333	0.123333	148.397	87.4867	15.4133	5.25	1.24333	0.24	0.0966667	192.167	138.593	25.0533	15.0267	4.32	0.816667	0.586667	166.99	127.757	27.87	12.63	2.54667	0.563333	0.136667
BAESF_03873	C-1	von Willebrand factor type A domain containing protein UniRef50_L8HGA1	K24510	VWA5; von Willebrand factor A domain-containing protein 5			IPR013694,PF13757,PF13519,PF08487,PF13768,PF00092,IPR002035	4.47333	2.07667	0.386667	0.27	0.1	0.00333333	0.00333333	3.99667	1.67667	0.3	0.226667	0.03	0.0166667	0	4.81667	3.37	0.67	0.31	0.16	0.0166667	0.0633333	4.68333	2.98667	0.635	0.496667	0.06	0	0
BAESF_03886	C-1	SAP domain containing protein UniRef50_L8GV34	K22525	MKL; MKL/myocardin-like protein			PF02037,IPR003034,PF09346,IPR018958	64.4767	30.7467	1.95	0.396667	0.103333	0.0133333	0.0333333	64.9267	32.4567	2.56667	0.13	0.0666667	0	0.0266667	67.01	42.2733	3.36333	0.506667	0.535	0.0666667	0.0166667	64.7933	50.72	3.755	0.863333	0	0	0.04
BAESF_03897	C-1	Lysosomal ProX carboxypeptidase UniRef50_L8GV42	K01285	PRCP; lysosomal Pro-X carboxypeptidase [EC:3.4.16.2]		GO:0008236,GO:0006508	PF05577,IPR029058,IPR008758	32.09	17.3633	4.75	5.96333	1.72667	0.33	0.2	28.9967	15.3833	3.67333	3.76	0.796667	0.236667	0.07	32.7833	25.8933	7.06667	8.82667	2.885	0.363333	0.266667	26.3367	20.8067	4.935	7.23333	2.16	0.343333	0.0866667
BAESF_03907	C-1	Uncharacterized protein UniRef50_L8GXL0	K02470	gyrB; DNA gyrase subunit B [EC:5.6.2.2]				7.57	7.23333	1.94	0.343333	0.06	0.0766667	0	7.00667	4.13667	2.42333	0.18	0	0	0	9.36333	10.5533	3.34333	0.366667	0.2	0.0433333	0	8.39667	10.5367	2.635	0.783333	0	0	0
BAESF_03945	C-1	Leucine rich repeat domain containing protein UniRef50_L8GH62	K10268	FBXL2_20; F-box and leucine-rich repeat protein 2/20			IPR032675	2.98	1.75333	0.886667	0.48	0.02	0.0233333	0	2.93667	2.04	0.546667	0.4	0.0533333	0.01	0.0133333	3.05667	2.58667	1.16667	0.456667	0.045	0	0.02	3.02333	2.33333	0.89	0.51	0.0433333	0	0
BAESF_03949	C-1	Complex 1 protein (Lyr family) protein UniRef50_L8GH79					PF05347,IPR008011	21.5233	14.75	4.11333	3.21	0.27	0	0	24.7333	13.93	4.19333	2.59	0.72	0	0	18.7333	15.3467	2.94667	3.4	1.35	0.12	0	17.82	16.8933	4.48	5.39333	0.296667	0	0
BAESF_03957	C-1	Prokumamolisin, activation domain containing protein UniRef50_L8GGL2	K01279	TPP1, CLN2; tripeptidyl-peptidase I [EC:3.4.14.9]		GO:0004252,GO:0008236,GO:0006508	IPR015366,IPR000209,IPR030400,PF09286,IPR009020,IPR023828	46.3933	26.3167	5.71667	5.42667	0.71	0.15	0.0766667	41.6667	26.6767	4.8	3.06	0.58	0.0966667	0.0266667	45.9633	34.1667	7.43333	6.42667	1.405	0.236667	0.193333	42.4067	32.16	6.95	6.44333	0.846667	0.136667	0.0433333
BAESF_03966	C-1	Uncharacterized protein UniRef50_L8H3U6	K09295	HOXD10; homrobox protein Hox-D10				3.01667	0.98	0.3	0.29	0.13	0	0	2.47333	1.6	0.22	0.293333	0	0	0	3.09667	2.07333	0.496667	0.33	0.09	0	0.11	2.1	3.10667	0.46	0.606667	0	0	0
BAESF_03967	C-1	Uncharacterized protein UniRef50_L8H3U6	K06131	clsA_B; cardiolipin synthase A/B [EC:2.7.8.-]				6.73	2.58333	0.883333	0.3	0.0666667	0	0	4.92667	4	0.813333	0.286667	0	0	0	7.35667	5.23333	1.00667	0.343333	0.19	0	0.0266667	3.90667	4.92333	1.03	1.08667	0.203333	0	0
BAESF_03984	C-1	Cathepsin L, putative UniRef50_L8H951	K01365	CTSL; cathepsin L [EC:3.4.22.15]		GO:0008234,GO:0006508	IPR000668,PF00112,IPR013201,IPR013128,IPR025661,IPR000169,PF08246	1.95667	0.96	0.103333	0.0366667	0	0	0	2.09	1.37667	0.04	0	0	0	0	2.40333	1.85	0.0633333	0.0233333	0	0	0	1.88333	1.38	0.28	0.08	0	0	0
BAESF_03988	C-1	Phospholipase/carboxylesterase superfamily protein UniRef50_L8GXN9	K22377	LTN1; E3 ubiquitin-protein ligase listerin [EC:2.3.2.27]			IPR029058	10.64	6.44667	1.13333	0.94	0.236667	0.0766667	0	9.44333	6.46333	0.68	0.533333	0.213333	0.07	0	13.5367	9.9	1.59667	0.636667	0.39	0	0.246667	13.67	8.15667	1.22	0.813333	0	0	0.0633333
BAESF_03992	C-1	Deoxyribonuclease II protein, putative UniRef50_L8GW79	K01158	DNASE2; deoxyribonuclease II [EC:3.1.22.1]		GO:0006259,GO:0004531	PF03265,IPR004947	53.6567	31.33	3.12667	0.973333	0.516667	0.0833333	0.116667	53.1133	32.3867	3.79	0.513333	0.176667	0.03	0.0733333	57.72	44.83	5.31667	2.02333	0.83	0.216667	0.09	58.68	42.44	5.21	1.65667	0.256667	0.0466667	0.0766667
BAESF_04019	C-1		K02605	ORC3; origin recognition complex subunit 3				3.67333	2.42333	0.133333	0.0366667	0	0	0	3.52	4.04	0.196667	0	0	0	0	4.04667	2.89	0.0933333	0	0	0	0	2.70333	2	0.51	0	0	0	0
BAESF_04027	C-1	FG-GAP repeat-containing protein (Fragment) UniRef50_L8GUM1				GO:0008305,GO:0007155	PF01839,IPR013517,IPR000413,IPR013519	1.27	1.48333	1.04333	0.343333	0	0	0	1.26333	1.19	1.00333	0.346667	0	0	0	1.38667	1.38	1.43667	0.543333	0.05	0	0	1.24333	1.40333	0.86	0.563333	0.0333333	0	0
BAESF_04060	C-1	FYVE zinc finger domain containing protein (Fragment) UniRef50_L8GV86				GO:0046872	PF01363,IPR030564,IPR029058,IPR011011,PF12697,PF00561,IPR017455,IPR013083,IPR022742,PF12146,IPR000306	5.33	1.99	0.403333	0.5	0.0133333	0.0233333	0	3.47333	2.23333	0.476667	0.193333	0.0866667	0.0233333	0	4.55333	2.39333	0.426667	0.24	0	0	0	4.05	3.69667	0.55	0.3	0	0	0
BAESF_04073	C-1	Nuclear transcription factor Y subunit UniRef50_L8H548	K08064	NFYA, HAP2; nuclear transcription factor Y, alpha		GO:0006355,GO:0003700	PF02045,IPR001289	4.17667	1.75	0.853333	0.43	0	0.0133333	0.02	5.07	1.32667	0.703333	0.606667	0.0433333	0	0	4.23	1.99333	1.47	0.486667	0.15	0.03	0	4.48333	1.46667	1.005	0.68	0	0	0
BAESF_04076	C-1	Uncharacterized protein UniRef50_L8H255	K10157	B3GAT2; galactosylgalactosylxylosylprotein 3-beta-glucuronosyltransferase 2 [EC:2.4.1.135]				4.12667	2.1	0.603333	0.27	0	0	0	2.66333	2.04667	1.08	0.213333	0.1	0	0	2.53	2.97333	0.58	0.68	0	0	0	3.76667	3.78667	0.235	0.29	0	0	0
BAESF_04078	C-1	protein phosphatase methylesterase-1 UniRef50_L8H2V5					IPR012338	33.3367	19.7367	8.08	3.48667	0.393333	0.17	0.116667	31.47	19.7967	7.34667	2.41667	0.493333	0.123333	0.116667	34.91	26.4867	9.09667	5.25	1.76	0.263333	0.266667	35.4033	26.91	9.895	3.78333	0.556667	0.306667	0.126667
BAESF_04093	C-1	Uncharacterized protein UniRef50_L8H2X6	K06754	ROBO2; roundabout, axon guidance receptor 2				24.87	15.6467	2.81333	5.90667	1.88333	0.373333	0.156667	21.5867	17.3533	2.81333	3.68333	1.36667	0.103333	0.0333333	24.53	18.1567	4.06667	8.07667	3.49	0.38	0.323333	22.86	17.2567	4.72	8.64667	3.08	0.413333	0
BAESF_04103	C-1	FYVE zinc finger domain containing protein UniRef50_L8H522	K05841	E2.4.1.173; sterol 3beta-glucosyltransferase [EC:2.4.1.173]		GO:0016758,GO:0046872,GO:0008152,GO:0030259,GO:0005975	PF01363,IPR004276,IPR011011,PF03033,IPR017455,PF04101,IPR013083,IPR002213,IPR000306	5.45667	1.83	0.36	0.49	0.113333	0.0233333	0	4.95667	2.42333	0.273333	0.343333	0.00666667	0	0.01	6.25333	3.01	0.433333	0.623333	0.24	0.0233333	0.02	6.76333	3.13	0.62	1.01667	0.136667	0.0166667	0
BAESF_04111	C-1	AMPbinding enzyme domain containing protein UniRef50_L8H516				GO:0003824,GO:0008152	IPR025110,PF01370,IPR009081,IPR000873,IPR013120,PF00501,IPR020845,IPR016040,PF07993,PF13193	3.96333	2.36667	1.30667	0.673333	0.193333	0.00666667	0.00333333	3.52	1.83	1.39	0.603333	0.11	0.00666667	0.00666667	4.29333	2.81	2.07667	1.11333	0.26	0.0233333	0.02	3.42667	2.56	1.38	0.936667	0.213333	0.03	0
BAESF_04120	C-1	Carbohydrate kinase PfkB domain-containing protein UniRef50_L8H2S0				GO:0005524,GO:0019140,GO:0010264	IPR011611,IPR031094,PF00294,IPR029056	5.19333	2.4	0.766667	0.803333	0.0766667	0.0366667	0	3.61667	1.51667	0.48	0.476667	0.103333	0	0	5.33667	2.89667	1.46667	0.383333	0.025	0	0.0133333	3.32667	2.89667	0.695	0.55	0	0.06	0
BAESF_04128	C-1	Replication fork protection component swi3 protein UniRef50_L8H207	K10998	TIPIN, CSM3, SWI3; replication fork protection complex subunit TIPIN/Csm3/Swi3		GO:0048478,GO:0007049,GO:0006974,GO:0005634	IPR012923,PF07962	14.2733	4.11667	0.596667	3.38	0.466667	0.0166667	0.0266667	13.8867	5.73	0.526667	3.38	0.6	0.0366667	0	16.52	6.41	0.806667	5.21667	1.68	0.133333	0.0766667	14.2433	6.91667	0.425	4.45	0.68	0.0333333	0.03
BAESF_04139	C-1	RING-type domain-containing protein UniRef50_L8H2R5				GO:0008270,GO:0046872,GO:0005515	IPR001841,IPR029058,IPR013083,IPR007087	40.11	24.12	8.15667	3.51667	0.983333	0.246667	0.143333	33.8833	20.88	7.40333	2.4	0.55	0.156667	0.04	43.93	36.16	12.8633	5.54333	1.23	0.103333	0.22	38.03	29.6067	10.945	4.22667	0.473333	0.21	0.12
BAESF_04142	C-1	16S rRNA (uracil(1498)-N(3))-methyltransferase UniRef50_L8H2P1	K09761	rsmE; 16S rRNA (uracil1498-N3)-methyltransferase [EC:2.1.1.193]		GO:0006364,GO:0008168	IPR029026,IPR006700,IPR029028,IPR015947	3.71667	2.55667	0.893333	0.646667	0.0966667	0.0233333	0.00666667	3.3	2.22333	0.863333	0.416667	0.0366667	0.0233333	0	3.96	3.54	1.31333	0.74	0.115	0.03	0	3.26	2.60667	1.86	0.756667	0.08	0	0.02
BAESF_04155	C-1	RasGEF domain containing protein UniRef50_L8H452				GO:0043087,GO:0007165	IPR008936,IPR001936	7.94667	2.41333	3.12333	0.803333	0.0533333	0.0133333	0	6.29	1.81	2.59333	0.52	0.03	0	0	7.78333	2.4	3.26	1.25	0.105	0.05	0.00666667	6.69	2.88333	2.28	1.09333	0.0933333	0.0366667	0
BAESF_04156	C-1	SAM domain (Sterile alpha motif) domain containing protein UniRef50_L8H2M3	K13924	cheBR; two-component system, chemotaxis family, CheB/CheR fusion protein [EC:2.1.1.80 3.1.1.61]		GO:0005515,GO:0000155,GO:0000160	IPR000700,IPR001660,PF07647,PF13188,IPR013761,PF13426,IPR001610,IPR000014	2.27	0.95	0.793333	0.13	0.03	0.00666667	0.0333333	1.86667	0.483333	0.933333	0.0333333	0	0	0	2.46667	0.46	1.18	0.2	0.04	0.0133333	0.01	1.98667	0.456667	0.685	0.156667	0	0	0.0266667
BAESF_04160	C-1	Uncharacterized protein UniRef50_L8H4V0	K16588	HAUS5, AUG5; HAUS augmin-like complex subunit 5		GO:0070652,GO:0051225	IPR029131	4.26333	1.64	0.41	1.44	0.13	0	0	4.74667	2.01333	0.43	1.23333	0.176667	0.0133333	0	5.08333	2.63333	0.686667	1.75333	0.315	0.04	0.00666667	4.81333	2.83667	0.275	1.61333	0.153333	0	0
BAESF_04164	C-1	ATP-dependent DNA helicase UniRef50_L8H2L1	K15255	PIF1; ATP-dependent DNA helicase PIF1 [EC:5.6.2.3]		GO:0003678,GO:0004386,GO:0005524,GO:0000723,GO:0006281	IPR009027,IPR027417,IPR003840,IPR011320,IPR010285,PF05970,IPR003593,PF13604,PF01693,PF13245	2.9	0.353333	0.126667	0.53	0.0466667	0.0166667	0.01	3.11333	0.526667	0.1	0.35	0.0533333	0.02	0	2.96333	0.76	0.11	0.696667	0.205	0.00666667	0	2.6	1.16	0.165	0.753333	0.0533333	0.03	0
BAESF_04179	C-1	Short chain dehydrogenase UniRef50_A0A315XAQ8	K00069	HPGD; 15-hydroxyprostaglandin dehydrogenase (NAD) [EC:1.1.1.141]		GO:0016491	PF00106,IPR002347,IPR020904,PF13561,IPR016040,PF08659	12.8733	8.90667	3.70667	2.38	0.2	0.07	0.0366667	11.9133	6.59	2.72667	1.38333	0.113333	0.03	0.05	15.0033	13.26	5.62333	3.04667	0.295	0.106667	0.02	12.0933	11.4067	3.705	3.23	0.29	0	0.0433333
BAESF_04195	C-1	proline--tRNA ligase UniRef50_L8H2I5	K01881	PARS, proS; prolyl-tRNA synthetase [EC:6.1.1.15]		GO:0005524,GO:0004812,GO:0000166,GO:0004827,GO:0005737,GO:0006418,GO:0006433	IPR004154,IPR002316,IPR004500,IPR006195,IPR033730,PF00587,PF03129,IPR002314	6.70333	3.32333	1.06667	1.77	0.226667	0.0133333	0.0433333	5.81	3.02	0.85	0.823333	0.106667	0.02	0	6.61	5.30333	2.24	2.78333	0.355	0.1	0.0733333	5.37	3.55	1.035	2.68	0.263333	0.06	0
BAESF_04197	C-1	Serine/threonine protein kinase, putative (Fragment) UniRef50_L8H2J0				GO:0035556,GO:0009190,GO:0006468,GO:0016849,GO:0005515,GO:0005524,GO:0004672	IPR011009,IPR017441,IPR008271,PF07714,IPR000742,IPR000719,PF00211,PF00069,IPR001054,PF12849,IPR001245,IPR024370,IPR029787,IPR013032	3.35333	3.40667	1.13333	0.06	0.0233333	0.00666667	0.01	2.96667	2.09667	1.09333	0.0366667	0.0133333	0.0133333	0	3.44333	2.49333	1.76333	0.02	0.08	0.0233333	0.0333333	3.35	2.43333	1.665	0.0733333	0.00666667	0.00333333	0
BAESF_04214	C-1	Glutathione Stransferase, C-terminal domain containing protein UniRef50_L8H2G7	K00799	GST, gst; glutathione S-transferase [EC:2.5.1.18]		GO:0005515	PF13417,IPR004045,PF00043,PF13410,IPR010987,PF14497,IPR012336	14.0667	8.89667	3.03	2.85667	0.246667	0.0333333	0.0933333	12.8033	8.10333	2.24	2.08333	0.123333	0.0233333	0	12.6933	10.7933	3.78667	2.8	0.74	0.193333	0.0233333	11.17	6.38	2.44	2.18667	0.25	0	0
BAESF_04241	C-1	Viral a-type inclusion protein repeat-containing protein UniRef50_L8H1L0	K20478	GOLGB1; golgin subfamily B member 1				8.54	0.783333	0.146667	2.45	0.193333	0.03	0.00666667	7.35667	0.993333	0.176667	1.40667	0.0833333	0.0233333	0.00666667	10.8933	2.16667	0.406667	4.45	0.65	0.08	0.0266667	7.1	2.28667	0.315	3.31333	0.19	0.01	0.00666667
BAESF_04244	C-1	HEAT repeat domain containing protein UniRef50_L8H2D2	K04877	KCNA4, KV1.4; potassium voltage-gated channel Shaker-related subfamily A member 4		GO:0005488	IPR016024,IPR011989	9.25667	5.69	1.75333	0.78	0.146667	0.0366667	0.00666667	8.59333	5.94667	1.87333	0.763333	0.05	0.05	0.0166667	9.83667	7.33333	2.27667	1.29667	0.125	0.03	0.126667	7.71	6.90333	1.915	0.873333	0.133333	0.0266667	0.0133333
BAESF_04246	C-1	adenylate kinase UniRef50_L8H4J7	K00939	adk, AK; adenylate kinase [EC:2.7.4.3]		GO:0019205,GO:0005524,GO:0006139	IPR027417,PF13207,IPR000850,PF13238,PF00406	7.69333	4.41667	0.57	0.216667	0	0.03	0	4.09333	3.53333	0.476667	0.09	0.03	0	0	11.8533	11.93	1.33333	0.253333	0.085	0.0266667	0	6.68	6.21333	1.04	0.703333	0	0	0
BAESF_04247	C-1	Uncharacterized protein UniRef50_L8H2C5	K07793	tctA; putative tricarboxylic transport membrane protein				12.9933	6.34	1.47	2.38333	0.293333	0.0466667	0.0366667	10.12	5.49	1.81667	0.923333	0.0766667	0.0333333	0.0133333	12.7633	9.52	2.98667	2.37	0.42	0	0.04	11.1567	8.16	1.845	2.67667	0.163333	0.0266667	0
BAESF_04252	C-1	Arpin UniRef50_L8H2B9					IPR018889,PF10574	18.66	8.68667	2.84667	3.67333	0.176667	0.1	0	15.19	7.61333	3.02	1.83	0.23	0.03	0	16.7267	14.4667	4.65333	4.02333	0.675	0.123333	0.04	16.7267	14.1233	4.095	3.85	0.56	0	0
BAESF_04257	C-1	SPRY domain containing protein UniRef50_L8H2B4	K23593	A2ML; alpha-2-macroglobulin-like protein		GO:0004866,GO:0005515,GO:0005615,GO:0005576	IPR002890,IPR003877,IPR011626,IPR009048,PF00622,PF07677,PF07678,IPR001870,IPR019565,PF00207,PF01835,IPR001599,IPR008930,IPR013320	10.71	5.64	1.73667	2.23333	0.776667	0.14	0.0466667	9.97333	5.09	1.64667	1.72	0.473333	0.0966667	0.02	11.5833	8.16	2.71667	2.71667	1.015	0.13	0.123333	9.05	6.37	1.955	2.64	0.666667	0.09	0.0366667
BAESF_04263	C-1	Hemolysintype calcium-binding region, putative UniRef50_L8H2B2				GO:0055114,GO:0004601	IPR016119,IPR000326	15.3433	8.57	3.55333	2.13	0.39	0.0833333	0.00666667	13.61	6.49	2.49333	1.34333	0.14	0.0433333	0.0333333	16.5233	11.97	5.92667	2.87	0.535	0.07	0.0966667	13.57	10.4133	4.41	2.73333	0.3	0.103333	0
BAESF_04266	C-1	ABM domain-containing protein UniRef50_L8H1I4					IPR011008,IPR022512	6.29	4.40333	0.72	0.25	0	0	0	5.53667	4.72667	0.773333	0.243333	0	0	0	6.34667	3.09	0.606667	0.61	0	0.0566667	0	5.70667	4.97333	0.505	0.403333	0.0766667	0	0.0933333
BAESF_04280	C-1	Histone H2B UniRef50_L8H4F8	K11252	H2B; histone H2B		GO:0000786,GO:0003677,GO:0046982	IPR007125,PF00125,PF00808,IPR009072,IPR000558	725.33	121.717	18.4933	15.0367	1.78333	0.503333	0.393333	724.517	163.5	18.2667	10.0733	1.63667	0.27	0.0833333	759.567	249.687	21.8733	16.4433	9.795	1.89667	1.39	865.31	362.1	24.6	22.8	3.36333	1.15667	0.346667
BAESF_04311	C-1	Uncharacterized protein (Fragment) UniRef50_L8H3M0	K00721	DPM1; dolichol-phosphate mannosyltransferase [EC:2.4.1.83]			IPR029044	1.05	0.733333	0	0.0433333	0	0.00666667	0	1.35	1.15333	0.17	0.0733333	0	0	0	1.11333	0.823333	0.0666667	0.0533333	0	0.0166667	0.01	1.38667	0.89	0.1	0.05	0	0	0
BAESF_04317	C-1	Uncharacterized protein UniRef50_L8H272	K04436	MAPK8IP3, JIP3; mitogen-activated protein kinase 8 interacting protein 3				35.95	29.8867	7.09667	3.48667	0.423333	0.213333	0	41.1833	35.1467	9.26	3.95333	0.356667	0.216667	0.12	33.5833	29.1367	6.90333	4.79	0.405	0.16	0.4	30.05	32.2267	9.25	4.27333	0.966667	0.283333	0
BAESF_04321	C-1	NAD dependent epimerase/dehydratase superfamily protein UniRef50_L8H245				GO:0003824,GO:0050662	IPR001509,PF04321,PF01370,PF16363,PF01073,PF05368,PF13460,IPR016040	7.73333	3.21667	1.63	0.596667	0.12	0.0133333	0.0133333	7.63333	2.92667	1.49	0.513333	0.01	0	0.06	8.51	4.61333	2.37333	0.79	0.315	0.0533333	0.04	6.76667	4.57333	1.77	0.993333	0.0566667	0.05	0.0233333
BAESF_04341	C-1	Uncharacterized protein UniRef50_L8H3J3	K09320	EVX; homeobox even-skipped homolog protein				36.3533	27.5933	10.51	0.733333	0.153333	0.116667	0	32.56	28.5633	12.18	0.82	0.513333	0.1	0.0866667	38.3233	32.3933	10.7567	0.906667	0.565	0.453333	0.456667	31.6767	29.8567	11.385	0.303333	0.16	0.05	0.23
BAESF_04380	C-1	Oxidoreductase, short chain dehydrogenase/reductase family protein (Fragment) UniRef50_L8H474	K11154	RDH16; retinol dehydrogenase 16 [EC:1.1.1.-]		GO:0016491	PF00106,IPR002347,IPR020904,PF13561,IPR016040,PF08659	25.5033	12.05	3.70333	3.38667	0.62	0.0533333	0.11	21.21	12.11	3.79	2.04333	0.3	0	0.0333333	26.0333	18.49	6.01667	4.89333	0.71	0.0933333	0.0866667	25.4233	17.86	3.935	4.60667	0.253333	0.0833333	0
BAESF_04384	C-1	Iron-sulfur cluster carrier protein UniRef50_A0A9D8C8R0	K03593	mrp, NUBPL; ATP-binding protein involved in chromosome partitioning			IPR033756,IPR027417,PF01656,PF10609,IPR019591	12.74	6.35	3.32667	2.36667	0.24	0.0633333	0.0166667	10.7233	6.92333	1.9	1.34667	0.103333	0	0.0233333	11.0233	8.17667	3.88667	3.51333	0.33	0.0766667	0.106667	10.0867	6.96	2.43	2.94667	0.406667	0.0366667	0
BAESF_04389	C-1	Oxidoreductase, short chain dehydrogenase/reductase superfamily protein UniRef50_L8H208				GO:0016491	PF00106,IPR002347,IPR020904,PF13561,IPR016040	15.14	10.76	6.69667	1.69667	0.3	0.11	0.0133333	15.0333	11.42	5.42333	1.51667	0.28	0.0166667	0.04	17.17	13.24	6.37667	2.73667	0.455	0.133333	0.0633333	17.9967	12.2333	6.395	2.52333	0.336667	0.0633333	0
BAESF_04391	C-1	Tetratricopeptide repeat domain containing protein UniRef50_L8H1Y0	K11291	NASP; nuclear autoantigenic sperm protein		GO:0005515	IPR019544,PF10516,IPR011990	26.8633	11.1567	3.08	5.79	0.773333	0.15	0.106667	23.91	11.7867	2.83333	4.09333	0.293333	0.0733333	0.0666667	27.5067	16.59	4.03	9.50333	2.22	0.183333	0.176667	23.83	16.5633	3.085	8.55	0.73	0.186667	0.0966667
BAESF_04415	C-1	Glutathione Stransferase kappa 1, putative (Fragment) UniRef50_L8H1Y6	K13299	GSTK1; glutathione S-transferase kappa 1 [EC:2.5.1.18]		GO:0015035	PF01323,IPR014440,IPR012336,IPR001853	5.35667	3.24667	0.933333	1.74333	0.273333	0.0566667	0.0533333	4.98	2.70667	0.893333	1.06	0.17	0	0.0166667	5.63	4.07	1.41667	1.87	0.375	0.0233333	0.206667	4.31667	3.40333	1.885	1.81	0.31	0.116667	0.0366667
BAESF_04418	C-1	Methyltransferase domain containing protein UniRef50_L8H151	K25166	EEF1AKNMT, METTL13; eEF1A lysine and N-terminal methyltransferase [EC:2.1.1.-]			PF13649,PF13847,IPR029063,PF08241	5.22	2.81667	1.17667	0.743333	0.106667	0.03	0.0266667	5.32	2.77	1.29333	0.476667	0.0566667	0	0	5.29	3.88667	1.63667	0.766667	0.095	0	0.0133333	5.33667	2.92333	1.06	1.25333	0.04	0.06	0
BAESF_04425	C-1	FCP1 homology domain-containing protein UniRef50_L8H1X6	K17616	CTDSPL2; CTD small phosphatase-like protein 2 [EC:3.1.3.-]			PF03031,IPR023214,IPR004274	8.33	6.25	0.633333	0.0366667	0	0	0	6.59	6.70333	0.646667	0.126667	0	0.0266667	0	8.22667	6.58333	0.73	0.03	0.04	0	0.0466667	8.92667	5.47667	1.85	0.15	0	0	0
BAESF_04427	C-1	Prismane cluster-containing protein (Fragment) UniRef50_Q27PT1	K05601	hcp; hydroxylamine reductase [EC:1.7.99.1]		GO:0003824,GO:0016491,GO:0051536,GO:0016661,GO:0055114,GO:0005737	IPR004137,IPR011254,IPR010048,IPR016100	72.5033	35.15	3.74333	0.93	0.1	0	0	56.5467	33.5	2.33333	0.663333	0.183333	0	0.1	109.49	69.34	7.91667	1.34	0.745	0.226667	0.233333	63.4933	56.0733	4.58	2.79667	0.396667	0	0
BAESF_04429	C-1	Uncharacterized protein UniRef50_L8H683	K01559	oiaT; 3-oxoisoapionate-4-phosphate transcarboxylase/hydrolase [EC:3.7.1.28]				24.1667	6.00333	0.886667	6.76333	0.836667	0.28	0.29	25.1467	10.0467	1.11333	7.93667	1.61333	0.47	0.19	23.7633	8.16	1.04667	13.2267	3.3	0.53	0.333333	23.4633	13.14	1.225	11.54	2.48333	0.603333	0.246667
BAESF_04469	C-1	PKD domain containing protein UniRef50_L8H646				GO:0005507,GO:0016641,GO:0055114	PF18911,PF00801,IPR001695,PF01186,IPR000601	66.2633	15.2967	4.57667	3.16333	0.283333	0.113333	0.08	62.0333	13.58	3.71667	2.2	0.183333	0.0166667	0.01	66.29	12.5433	6.89667	3.75333	0.63	0.106667	0.05	63.34	13.5067	6.55	3.21333	0.24	0.05	0
BAESF_04473	C-1	Actin UniRef50_L8H3X8	K10355	ACTF; actin, other eukaryote			IPR004000,PF00022	2.57	1.97	0.143333	0.03	0	0	0.02	3.45667	2.06	0.246667	0.0533333	0.04	0	0	2.27333	2.14333	0.283333	0.17	0.085	0	0.02	2.56333	1.91667	0.565	0.0533333	0	0	0
BAESF_04480	C-1	Glycosyltransferase UniRef50_L8H4R5				GO:0016757	PF04577,IPR007657	11.3033	4.73333	2.23333	2.45333	0.23	0	0.0166667	10.9667	5.78333	1.76333	1.36	0.113333	0.01	0.02	10.8367	7.08	3.45333	2.73	0.36	0.0566667	0.0666667	10.3633	6.93333	2.235	2.87667	0.153333	0.0566667	0.0166667
BAESF_04483	C-1	Uncharacterized protein UniRef50_L8H3X3	K08867	WNK, PRKWNK; WNK lysine deficient protein kinase [EC:2.7.11.1]				67.48	54.1733	10.0133	6.57667	0.516667	0.136667	0.0766667	63.48	45.4867	11.02	5.49333	0.393333	0.0466667	0.0733333	73.2633	64.38	13.2833	6.18	1.07	0.173333	0.21	70.5933	72.28	17.465	9.45	0.873333	0.163333	0.0766667
BAESF_04489	C-1	Acanthaporin domain-containing protein UniRef50_L8H4P1	K06496	SELP, CD62P; selectin, platelet				34.14	11.1133	0.703333	0.203333	0.0466667	0.0233333	0.0333333	39.64	13.6733	0.493333	0.58	0.136667	0.0633333	0	43.3267	19.4933	1.34333	0.106667	0.09	0.04	0.0366667	39.78	21.1867	2.77	0.503333	0.09	0.0866667	0
BAESF_04490	C-1	Transmembrane protein UniRef50_L8H4Q7					PF14494,IPR027948	12.6733	7.77333	2.73333	1.47333	0.156667	0	0	11.2033	7.7	2.21	1.67	0.0633333	0.0466667	0.0166667	11.45	8.84667	3	1.74667	0.36	0.02	0.0133333	10.57	10.0233	3.135	1.59	0.03	0.0233333	0
BAESF_04515	C-1	Thymidine kinase UniRef50_L8H4N6	K00857	tdk, TK; thymidine kinase [EC:2.7.1.21]	Thymidine kinase, cytosolic	GO:0004797,GO:0005524	IPR020633,IPR027417,IPR001267,PF00265	28.2	15.7367	0.61	0.756667	0.23	0.0233333	0	28.8033	22.32	0.986667	0.766667	0.21	0	0	30.9567	21.7033	1.16	1.68667	1.09	0.133333	0.176667	29.2667	26.27	0.7	1.71667	0.36	0	0
BAESF_04532	C-1	DUF5898 domain-containing protein UniRef50_L8GRB5	K02433	gatA, QRSL1; aspartyl-tRNA(Asn)/glutamyl-tRNA(Gln) amidotransferase subunit A [EC:6.3.5.6 6.3.5.7]			IPR011009,PF19250	5.01	2.09333	0.89	0.746667	0.17	0.0233333	0.01	5.21333	2.63333	1.01333	0.503333	0.07	0	0.0333333	5.90667	3.3	1.14	1.19667	0.25	0.0233333	0.0666667	5.14667	3.94667	0.96	1.01667	0.0433333	0.07	0.0133333
BAESF_04554	C-1	mannan endo-1,4-beta-mannosidase UniRef50_L8H4P6	K19355	MAN; mannan endo-1,4-beta-mannosidase [EC:3.2.1.78]		GO:0005975	IPR013781,IPR017853	2.84	1.38333	0.07	0	0	0	0	2.43333	0.906667	0.186667	0	0	0	0	2.97	2.17	0.116667	0.0666667	0.02	0	0	2.98	1.66667	0.2	0.07	0	0	0
BAESF_04559	C-1	Acanthaporin domain-containing protein UniRef50_L8H4P1	K17723	preA; dihydropyrimidine dehydrogenase (NAD+) subunit PreA [EC:1.3.1.1]				15.7667	5.57667	2.40667	0.726667	0	0	0.0266667	14.4767	5.58	2.17	0.53	0	0.0433333	0	19.9	12.1033	3.39333	0.553333	0.22	0	0	17.34	11.5333	3.355	1.09333	0	0.0566667	0
BAESF_04581	C-1	Leucine rich repeat domain containing protein UniRef50_L8H4L9	K17700	RAP1GAP, RAPGAP; RAP1 GTPase activating protein 1		GO:0051056,GO:0005515,GO:0005096	IPR000980,IPR003591,IPR001611,IPR032675,PF00017,PF12799,IPR000331,PF02145,PF13855	6.43333	2.64333	1.43333	1.13	0.0666667	0.00666667	0.00333333	5.54	2.4	1.27	0.89	0.0466667	0.00666667	0	6.17	4.03333	1.97667	1.54333	0.07	0.0266667	0.00666667	5.53667	3.59333	1.355	1.09667	0.0666667	0.0133333	0
BAESF_04589	C-1	Uncharacterized protein UniRef50_L8H5V4	K00548	metH, MTR; 5-methyltetrahydrofolate--homocysteine methyltransferase [EC:2.1.1.13]				24.4633	16.5667	6.25333	0.64	0.12	0.0333333	0.0833333	23.2833	17.56	6.06667	0.603333	0.13	0.0533333	0	17.0833	16.7067	5.83	0.586667	0	0.28	0.0966667	17.4767	13.1833	5.89	0.53	0	0	0.223333
BAESF_04607	C-1	DNA replication licensing factor MCM6 UniRef50_Q5KLP9	K02542	MCM6; DNA replication licensing factor MCM6 [EC:5.6.2.3]		GO:0006260,GO:0006270,GO:0042555,GO:0005634,GO:0003677,GO:0005524,GO:0003678	IPR008049,IPR001208,PF17855,IPR033762,IPR027417,IPR027925,IPR004039,IPR018525,PF18263,IPR012340,IPR031327,PF00493,PF14551,PF17207	18.3833	6.39667	0.67	4.28	0.38	0.0333333	0.00666667	18.3667	7.61333	0.613333	3.15	0.363333	0.0466667	0.03	21.14	9.68667	1.22667	7.56	1.185	0.0766667	0.0666667	17.2667	10.4667	1.205	6.56	0.416667	0.0466667	0.02
BAESF_04608	C-1	Calponin UniRef50_L8H6K0	K20526	TAGLN; transgelin		GO:0005515	IPR001715,PF00307	6.84667	0.913333	0.333333	2.16333	0.196667	0.02	0.02	5.76	0.983333	0.253333	1.58667	0.0766667	0.01	0	8.56333	1.88667	0.793333	4.1	0.69	0.0233333	0.0566667	5.94667	2.11	0.34	2.86	0.143333	0.0233333	0
BAESF_04614	C-1	F-box domain-containing protein UniRef50_L8H4G6	K10300	FBH1, FBXO18; F-box DNA helicase 1 [EC:5.6.2.4]		GO:0005515	IPR001810	4.50667	2.31667	0.336667	0.213333	0	0.03	0	3.33667	2.25667	0.653333	0.336667	0.13	0	0	4.77667	4.35	0.433333	0.07	0	0	0.0433333	5.50333	4.06333	0.205	1.59667	0	0	0
BAESF_04617	C-1	SNARE domain containing protein UniRef50_L8H4D9	K18211	SNAP25; synaptosomal-associated protein 25		GO:0005515,GO:0005484,GO:0006886,GO:0016020	IPR006012,IPR000727	10.0667	0.953333	0.336667	0	0	0	0	6.01	0.823333	0	0.0766667	0	0	0	7.76667	1.25	0.256667	0.0666667	0	0	0	3.25667	1.37667	0	0.44	0	0	0
BAESF_04628	C-1	Uncharacterized protein UniRef50_L8H6H4	K02342	dnaQ; DNA polymerase III subunit epsilon [EC:2.7.7.7]		GO:0006260,GO:0003677,GO:0003887,GO:0003676	IPR006054,PF16473,IPR012337,PF00929,IPR013520	5.57667	1.79333	0.783333	1.23333	0.116667	0.0266667	0	5.18	2.19	0.76	1.53333	0.206667	0.07	0.0133333	5.24667	2.50333	1.04333	1.68333	0.34	0.0866667	0.0133333	4.98333	2.80333	0.655	1.54	0.29	0	0.0233333
BAESF_04642	C-1	Dual specificity phosphatase UniRef50_L8H5N9	K04459	DUSP, MKP; dual specificity MAP kinase phosphatase [EC:3.1.3.16 3.1.3.48]		GO:0016791,GO:0004725,GO:0008138,GO:0006470,GO:0016311	PF00782,IPR024950,IPR016130,IPR020422,IPR029021,IPR000387,IPR000340	6.97	2.65667	1.62667	0.68	0	0	0.0466667	5.17	2.63667	0.553333	0.47	0	0	0	5.42	5.53	0.99	1.03333	0.18	0	0.0266667	5.01667	4.81	1.22	0.773333	0.146667	0	0
BAESF_04650	C-1	C2H2-type domain-containing protein UniRef50_L8H3E0	K10290	FBXO3; F-box protein 3		GO:0046872,GO:0005515	IPR001810,PF12937,PF00646,IPR007087	5.99333	3.38333	1.67	0.673333	0.18	0	0	4.03333	1.93	0.96	0.44	0.06	0	0	5.77	4.55333	2.49	1.00667	0	0.0366667	0	4.82	3.00333	1.415	1.23333	0.0333333	0	0
BAESF_04672	C-1	Coatomer subunit beta UniRef50_A0A6I9QT15	K17301	COPB1, SEC26; coatomer subunit beta		GO:0006886,GO:0016192,GO:0030126,GO:0005737,GO:0030117,GO:0005488,GO:0005198	IPR011989,IPR029446,IPR016024,PF07718,IPR002553,IPR011710,PF14806,IPR016460,PF01602	4.59333	2.58333	1.17	0.423333	0.0466667	0.00333333	0.00666667	3.59333	2.79	0.943333	0.43	0.0466667	0.01	0.00666667	4.22333	3.00667	1.70333	0.483333	0.03	0.02	0.00666667	4.22667	2.38667	1.515	0.55	0	0	0.0133333
BAESF_04706	C-1	Uncharacterized protein UniRef50_L8H5F7	K18930	dld; D-lactate dehydrogenase				11.4433	6.59667	2.05333	0.97	0.11	0.03	0.00666667	9.85667	6.68	2.31667	0.62	0.0466667	0.0133333	0.0266667	11.4967	8.26667	2.83333	1.28667	0.27	0.08	0.07	8.40667	6.12	2.59	1.08667	0.0533333	0.0266667	0
BAESF_04707	C-1	Amidohydrolase UniRef50_L8GIL0	K12960	mtaD; 5-methylthioadenosine/S-adenosylhomocysteine deaminase [EC:3.5.4.31 3.5.4.28]		GO:0016787,GO:0016810	PF01979,IPR006680,IPR011059,IPR032466	16.1267	7.49	2.77	2.72333	0.306667	0.0933333	0	13.2667	6.94667	2.14333	1.67333	0.203333	0.0333333	0.0133333	14.76	10.6433	3.01333	3.15	0.595	0.07	0.07	15.9133	9.22667	2.68	3.09667	0.313333	0.09	0.0333333
BAESF_04709	C-1	WH2 motif domain containing protein UniRef50_L8H454	K05747	WAS; Wiskott-Aldrich syndrome protein		GO:0003779	IPR003124,PF02205	2.78667	1.33667	0.626667	0.33	0.02	0	0.01	2.31667	1.39667	0.41	0.316667	0.00666667	0	0.00666667	2.80333	1.37333	0.663333	0.69	0.065	0.02	0.0133333	2.36333	1.35333	0.33	0.486667	0.04	0	0
BAESF_04750	C-1	Ornithine cyclodeaminase UniRef50_L8H5A8					PF02423,PF01488,IPR016040,IPR003462,IPR023401	27.4167	14.9933	6.29333	2.20333	0.0766667	0.0466667	0.09	28.8033	16.7567	6.96	1.6	0.0666667	0.0233333	0	26.19	17.89	7.42	2.1	0.37	0.0166667	0.163333	26.55	16.8867	6.125	2.33667	0.0533333	0	0.0233333
BAESF_04755	C-1	Histone H3 UniRef50_C0PQH4	K11253	H3; histone H3	5-hydroxytryptamine receptor 2A	GO:0000786,GO:0003677,GO:0046982	PF00125,IPR009072,IPR000164,IPR007125	212.29	34.6067	3.17	0.66	0.15	0.13	0.03	235.21	55.9033	3.57	0.38	0.446667	0.21	0	184.797	60.3933	2.78667	0.953333	2.475	0.473333	0.576667	253.04	85.2067	3.605	1.64	0.173333	0.203333	0
BAESF_04765	C-1	K+ channel tetramerisation subfamily protein UniRef50_M0QSN6	K21919	KCTD9; BTB/POZ domain-containing protein KCTD9		GO:0051260	PF00805,IPR003131,PF13599,IPR001646,IPR011333	6.32333	3.3	0.4	0.263333	0	0	0	7.05333	4.56	0.56	0.206667	0	0.02	0	6.37	5.22333	0.863333	0.273333	0.07	0.06	0	5.63333	4.99333	0.335	0.15	0.09	0	0
BAESF_04790	C-1	Uncharacterized protein UniRef50_L8HHM2					IPR008775	5.91	2.67	2.01	1.22	0.0366667	0.01	0.0133333	5.59	3.33667	1.75	0.59	0.0266667	0.0266667	0	5.31333	4.22333	3.43667	1.55	0.125	0.0166667	0	4.89667	4.40667	1.73	1.61667	0.166667	0	0
BAESF_04813	C-1	Carboxylic ester hydrolase UniRef50_L8HHI6					IPR002018,IPR029058,IPR019826,PF00135	32.7	20.3733	5.28	4.86	0.443333	0.103333	0.04	32.6033	22.0933	4.89	3.64667	0.553333	0.0666667	0.0333333	31.8267	25.1833	6.73667	6.62333	0.78	0.216667	0.146667	28.37	24.0067	6.855	5.36667	0.646667	0.09	0.06
BAESF_04815	C-1	PA domain containing protein UniRef50_L8HEE8				GO:0055114,GO:0003824,GO:0016715	IPR003137,IPR015197,IPR014784,PF02225,IPR008977,PF09113,IPR015196	21.4667	13.0367	4.05333	1.91333	0.313333	0.05	0.0566667	21.6367	14.1667	3.90333	1.56333	0.256667	0.0133333	0.0633333	19.85	13.8367	4.57333	1.90333	0.805	0.17	0.136667	18.91	14.43	4.295	1.80667	0.376667	0.263333	0.0833333
BAESF_04849	C-1	Galactokinase UniRef50_L8HGN2	K18674	GALK2; N-acetylgalactosamine kinase [EC:2.7.1.157]		GO:0005737,GO:0016301,GO:0016773,GO:0005524,GO:0004335,GO:0008152,GO:0006012,GO:0046835	PF10509,IPR006206,IPR020568,IPR014721,IPR000705,IPR019741,PF08544,IPR006203,PF00288,IPR006204,IPR019539,IPR013750	36.1133	20.3067	4.50667	4.60667	1.39333	0.4	0.223333	35.08	23.92	4.89	3.69333	1.1	0.186667	0.133333	33.6167	26.39	6	6.22333	2.415	0.786667	0.33	33.92	27.7467	6.125	5.00667	2.24333	0.413333	0.24
BAESF_04850	C-1	RFX DNAbinding domain containing protein UniRef50_L8HF48	K19521	RFX6; regulatory factor X 6		GO:0006355,GO:0003677	IPR011991,IPR003150,PF02257	8.32	2.41333	1.52	0.12	0.0233333	0.02	0.03	5.79333	1.99	1.27667	0.0666667	0.0466667	0.0133333	0	6.22333	3.43	1.16667	0.176667	0.085	0.0266667	0.03	5.93	3.62667	1.07	0.143333	0.0233333	0	0
BAESF_04863	C-1	Arrestin C-terminal-like domain-containing protein UniRef50_L8H012	K25709	NPTX; neuronal pentraxin				11.3967	5.9	0.7	0.53	0.303333	0.02	0	10.9233	5.57333	0.733333	0.46	0.183333	0	0	10.0867	7.70333	1.40667	1.03333	0.445	0.143333	0	9.22667	7.2	1.21	0.52	0.1	0.0633333	0.03
BAESF_04868	C-1	DIL domain containing protein UniRef50_L8H0W7	K12875	ACIN1, ACINUS; apoptotic chromatin condensation inducer in the nucleus			IPR002710,PF01843	2.56	1.25667	0.486667	0.363333	0.0666667	0.0333333	0.01	1.87	1.06	0.563333	0.253333	0.0333333	0.02	0.00333333	2.18667	1.85667	0.833333	0.5	0.165	0.0166667	0.0166667	1.82	1.42333	0.375	0.443333	0.04	0.00333333	0
BAESF_04883	C-1	Uncharacterized protein UniRef50_L8H294	K01869	LARS, leuS; leucyl-tRNA synthetase [EC:6.1.1.4]		GO:0006429,GO:0005737,GO:0000166,GO:0005524,GO:0004823	IPR014729,IPR004493	4.68667	2.25	0.896667	0.776667	0.13	0.03	0.00666667	3.92667	1.79667	0.643333	0.613333	0.0466667	0.00666667	0.0133333	4.84667	3.00667	1.43333	0.966667	0.2	0.0133333	0.02	3.35	2.82333	0.8	1.00333	0.116667	0.0333333	0.00666667
BAESF_04885	C-1	inosine/xanthosine triphosphatase UniRef50_L8H395	K01529	yjjX; inosine/xanthosine triphosphatase [EC:3.6.1.73]			IPR029001,IPR026533,PF01931	64.3233	46.52	9.64	4.05	0.466667	0.293333	0.0566667	69.5567	53.0933	13.1167	3.35	0.0933333	0	0	60.2433	50.6033	11.75	3.88667	0.775	0.313333	0.31	56.4467	53.6333	11.545	3.48333	0.31	0.136667	0
BAESF_04899	C-1	DUF1279 domain-containing protein UniRef50_L8HE02	K00382	DLD, lpd, pdhD; dihydrolipoyl dehydrogenase [EC:1.8.1.4]			IPR009688	10.7333	6.50667	2.22	1.9	0.17	0.0433333	0.07	9.94667	7.58	1.98	1.22667	0.35	0	0.04	8.85333	5.63667	2.89	2.55	0.725	0.0233333	0.03	7.45333	6.60667	2.535	2.77667	0.19	0.123333	0
BAESF_04911	C-1		K01322	PREP; prolyl oligopeptidase [EC:3.4.21.26]				13.9233	8.37333	1.31	0.19	0.0466667	0	0	18.74	14.3333	1.07333	0.0966667	0	0	0.11	14.7433	10.27	1.6	0.366667	0.065	0.173333	0.153333	16.1033	13.2867	3.42	0.75	0.203333	0	0
BAESF_04916	C-1		K10357	MYO5; myosin V		GO:0005515	IPR001810,PF12937	2.49	1.06667	0.373333	0.59	0.0933333	0.01	0.06	2.64667	1.47667	0.73	0.373333	0.0133333	0	0	2.38	2.14667	0.736667	0.333333	0.03	0.0233333	0	1.92667	1.82667	0.51	0.256667	0.0733333	0.07	0
BAESF_04934	C-1	BNR/Aspbox repeat domain containing protein UniRef50_L8GKN9						18.57	8.25	4.92	1.59	0.186667	0.07	0.0133333	13.0633	5.23667	2.79333	0.726667	0.0933333	0	0.0166667	17.3867	13.06	6.43	2.22667	0.45	0.08	0.05	12.1667	9.18667	4.025	2.75	0.186667	0.0333333	0.0133333
BAESF_04940	C-1	PH domain-containing protein UniRef50_L8H2U1	K19306	BUD23; 18S rRNA (guanine1575-N7)-methyltransferase [EC:2.1.1.309]			PF00169,IPR001849,IPR011993	3.19333	1.49	0.59	0.146667	0.0333333	0	0.00666667	2.36	1.54	0.62	0.0366667	0.00666667	0	0	2.82	1.9	0.793333	0.5	0.015	0.03	0	2.32333	2.08	1.075	0.493333	0.02	0	0.0233333
BAESF_04948	C-1	PDZ domain-containing protein UniRef50_L8H3Q3	K11903	hcp; type VI secretion system secreted protein Hcp			PF05638,IPR008514	5.82	2.20333	0.416667	0.353333	0	0	0.0433333	4.24	2.48667	0.75	0.146667	0.02	0	0	4.43333	4.09667	0.8	0.453333	0	0	0	4.03667	3.65667	0.825	0.733333	0	0	0
BAESF_04954	C-1	Actin subfamily protein UniRef50_L8H2S8	K10355	ACTF; actin, other eukaryote			IPR004000,PF00022	6.10667	4.35333	1.79333	1.19667	0.12	0.0333333	0.01	5.97	3.78	1.38333	1.32667	0.156667	0.0133333	0.0133333	6.11333	4.86	2.22667	1.49667	0.14	0.07	0.0133333	6.58	4.93	1.405	1.34	0.13	0.213333	0
BAESF_04973	C-1	Ser/Thr phosphatase family superfamily protein UniRef50_L8H5R7	K07098	K07098; uncharacterized protein		GO:0016787	IPR004843,PF00149,PF12850,IPR029052	23.46	12.5	5.37667	3.32667	0.363333	0.2	0.0966667	19.46	8.26	5.33	2.4	0.1	0.17	0.0433333	20.38	13.32	6.92	3.42333	0.585	0.05	0.03	23.0333	16.0267	4.715	3.46	0.263333	0.133333	0
BAESF_04977	C-1	Helixloop-helix DNA-binding domain containing protein UniRef50_L8H5R2	K23625	ATXN2_2L; ataxin 2/2L		GO:0046983	PF00010,IPR011598	17.1333	2.15333	3.98667	0.58	0.0333333	0.0366667	0.0533333	11.7433	1.64	1.28333	0.513333	0.0766667	0	0	17.6633	2.47667	6.04667	0.656667	0.07	0.0533333	0	11.25	2.48333	2.8	0.52	0.06	0	0
BAESF_04981	C-1	N-acetyltransferase domain-containing protein UniRef50_L8HEY8	K22750	GLYATL3; glycine N-acyltransferase-like protein 3 [EC:2.3.1.-]		GO:0008080,GO:0016747	PF08444,IPR000182,IPR013653,IPR016181,PF08445	11.9733	8.02333	1.98333	1.73667	0.23	0.0533333	0.0733333	10.58	7.29333	2.31667	1.48	0.253333	0.03	0.02	10.7033	8.87	2.80333	1.68333	0.485	0.0766667	0.0266667	11.02	9.50667	2.08	2.03667	0.06	0	0
BAESF_04989	C-1	Transmembrane protein UniRef50_L8HCN5	K15287	SLC35F1_2; solute carrier family 35, member F1/2			PF08627,IPR013936	22.5633	12.52	4.34333	2.42667	0.353333	0.126667	0.0333333	23.21	12.53	3.92667	1.78333	0.263333	0.0166667	0.01	26.2767	14.0833	5.40333	2.57	0.695	0.213333	0.0866667	26.47	17.5567	5.73	2.54333	0.31	0.07	0.0533333
BAESF_05008	C-1	Phospholipid:sterol acyl transferase UniRef50_L8HBL0	K00679	E2.3.1.158; phospholipid:diacylglycerol acyltransferase [EC:2.3.1.158]		GO:0005515,GO:0035091,GO:0008374,GO:0006629	PF00787,IPR029058,IPR000008,IPR001683,IPR003386,PF00168	3.15	1.68	0.973333	0.446667	0.103333	0.04	0.00666667	2.87667	1.55333	0.8	0.426667	0.1	0.00666667	0	3.48333	2.10333	1.51	0.726667	0.05	0.04	0	3.23667	2.39667	0.98	0.55	0.116667	0.0266667	0
BAESF_05023	C-1	DOMON domain containing protein UniRef50_L8HCG1	K00658	DLST, sucB; 2-oxoglutarate dehydrogenase E2 component (dihydrolipoamide succinyltransferase) [EC:2.3.1.61]			PF03351,IPR005018	10.9067	5.24	2.44	2.1	0.2	0.0433333	0.01	9.79667	4.11	1.65	1.15667	0.106667	0.0166667	0.0533333	10.4167	8.43333	4.62	2.44	0.14	0.103333	0.01	9.37667	6.17	2.37	2.60333	0.126667	0.0233333	0.0266667
BAESF_05038	C-1	Sel1 repeat-containing protein UniRef50_L8GF81	K07126	K07126; uncharacterized protein		GO:0005515	IPR006597,IPR011990,PF08238	6.46	2.88333	0.866667	1.31667	0.126667	0	0	4.5	2.1	0.693333	0.776667	0.06	0.0133333	0.0166667	5.93667	4.39333	1.48667	1.91333	0.225	0	0.0333333	5.37	3.39	1.025	1.55	0.0533333	0	0
BAESF_05062	C-1	Fbox domain containing protein UniRef50_L8GF57				GO:0055114,GO:0005515,GO:0016491,GO:0016705,GO:0031418,GO:0005506	IPR001810,IPR005123,IPR006620	6.14667	3.55333	1.95667	0.913333	0.34	0.0666667	0.02	5.69333	3.00667	1.34667	0.49	0.31	0.02	0.0366667	6.73	4.21333	2.32667	1.00667	0.35	0.0533333	0.0666667	5.53333	4.49	1.47	0.883333	0.35	0.0733333	0.0466667
BAESF_05082	C-1	Serine/threonine protein kinase UniRef50_L8H920				GO:0016849,GO:0005524,GO:0004672,GO:0035556,GO:0009190,GO:0006468	IPR011009,IPR017441,IPR008271,PF07714,IPR000719,PF00211,PF00069,IPR001054,PF12849,IPR001245,IPR024370,IPR029787	3.01	1.09333	0.67	0.2	0.0466667	0.0166667	0.00333333	2.13667	0.956667	0.516667	0.123333	0.0166667	0.01	0	2.21667	1.69	0.92	0.266667	0.03	0.0166667	0	1.71667	1.02333	0.55	0.14	0.03	0	0
BAESF_05083	C-1	Lysosomal ProX carboxypeptidase UniRef50_L8GV42	K01285	PRCP; lysosomal Pro-X carboxypeptidase [EC:3.4.16.2]		GO:0006508,GO:0008236	PF05577,IPR029058,IPR008758	2.05	1.36333	0.303333	0.0833333	0.0133333	0	0	1.43333	0.993333	0.323333	0.12	0.02	0	0	1.45333	1.09667	0.36	0.12	0.035	0.02	0	1.67	1.03	0.125	0.276667	0	0	0
BAESF_05084	C-1	2dehydropantoate 2-reductase subfamily protein UniRef50_L8GHN3	K00077	panE, apbA; 2-dehydropantoate 2-reductase [EC:1.1.1.169]		GO:0015940,GO:0055114,GO:0016491,GO:0008677,GO:0050661,GO:0005737	IPR008927,PF08546,IPR013328,IPR003710,PF02558,IPR013752,IPR016040,IPR013332	2.56667	1.17667	0.263333	0.136667	0.0233333	0.01	0	2.59333	1.23	0.27	0.0566667	0.0866667	0	0	3.20333	1.69333	0.496667	0.163333	0.045	0	0	2.69	1.26667	0.265	0.326667	0	0	0
BAESF_05134	C-1	Hemerythrin hhe cation binding subfamily protein (Fragment) UniRef50_L8GG12					IPR012312,PF01814	59.4267	38.22	6.17	3.57333	0.643333	0.22	0.123333	62.3467	47.47	7.82	2.82667	0.443333	0.0666667	0.08	63.3833	50.3133	10.4067	4.77	1.34	0.24	0.293333	61.3233	47.5567	8.785	4.48	0.93	0.22	0.02
BAESF_05153	C-1	Transporter, major facilitator subfamily protein UniRef50_L8GF00					IPR020846	4.51333	2.08	1.32	1.2	0.08	0.0166667	0.01	3.31333	2.16333	0.706667	0.716667	0.0666667	0	0	4.6	3.70333	2.44	1.59667	0.18	0.0333333	0	2.94667	2.45667	1.055	1.47333	0	0	0
BAESF_05165	C-1	Esterase LipO, putative UniRef50_L8GEY5	K01432	AFMID; arylformamidase [EC:3.5.1.9]		GO:0008152,GO:0016787	PF07859,IPR029058,IPR013094	16.6167	9.20333	4.32667	2.42667	0.47	0.153333	0.0166667	13.8133	7.55667	3.62333	1.75667	0.17	0.02	0.0166667	18.21	13.8433	7.49333	3.30667	0.485	0.02	0.0566667	13.9267	10.5233	4.795	3.38333	0.126667	0	0
BAESF_05192	C-1	NADbinding domain 4 domain containing protein UniRef50_L8GF50				GO:0008270,GO:0003824,GO:0008152	IPR010080,PF01370,PF00569,IPR009081,IPR000873,PF00550,IPR013120,IPR000433,PF00501,IPR020845,IPR016040,PF07993	2.32	0.82	0.553333	0.49	0.0533333	0.01	0.0133333	2.10333	0.953333	0.4	0.373333	0.04	0.01	0.00333333	2.58333	1.17	0.53	0.63	0.06	0.0133333	0.02	1.67333	1.34	0.51	0.5	0.0566667	0	0
BAESF_05193	C-1	Acetyltransferase, GNAT superfamily protein UniRef50_L8GHE7				GO:0008080	PF13508,PF00583,IPR000182,PF13673,IPR016181	26.95	16.8833	2.53333	2.59	0.236667	0.08	0.09	24.81	13.7867	3.02667	2.60667	0.21	0	0.0966667	23.62	19.6867	6.32333	3.75333	0.765	0.21	0.07	25.9367	21.4967	6.63	4.24333	0.35	0.0666667	0.08
BAESF_05206	C-1	Uncharacterized protein UniRef50_L8GFD7	K04986	PKD2; polycystin 2				10.64	4.31667	2.18333	0.583333	0.09	0.0466667	0	8.88333	2.48333	0.546667	0.26	0.04	0	0	11.5867	3.02333	2.44	0.396667	0.08	0.05	0.0933333	13.7633	4.24	3.57	1.51	0	0	0
BAESF_05211	C-1	Alpha-galactosidase UniRef50_L8GFS3	K01204	NAGA; alpha-N-acetylgalactosaminidase [EC:3.2.1.49]		GO:0003824,GO:0004553,GO:0005975	IPR017853,PF16499,IPR002241,PF17450,PF17801,IPR013785,IPR013780	8.53	4.37	0.796667	0.27	0.0666667	0	0.02	7.70667	5.25333	0.853333	0.486667	0.1	0.0133333	0	8.42333	6.08333	1.33	0.353333	0.065	0.0166667	0.07	7.74667	6.26333	1.465	0.4	0.0733333	0	0
BAESF_05219	C-1	Nicotinamide-nucleotide adenylyltransferase UniRef50_L8GEN2	K06210	NMNAT; nicotinamide mononucleotide adenylyltransferase [EC:2.7.7.1 2.7.7.18]		GO:0009058,GO:0003824	PF01467,IPR014729,IPR004821	3.13667	2.21	1.54667	0.496667	0.0366667	0.03	0	3.83333	2.62333	0.976667	0.233333	0.0766667	0	0	3.23333	2.69333	1.36667	0.36	0.115	0.0633333	0	2.84333	3.50667	1.245	0.346667	0.203333	0.0633333	0
BAESF_05220	C-1	Nicotinamide-nucleotide adenylyltransferase UniRef50_L8GEN2	K06210	NMNAT; nicotinamide mononucleotide adenylyltransferase [EC:2.7.7.1 2.7.7.18]		GO:0009058,GO:0003824	PF01467,IPR014729,IPR004821	6.20333	4.73333	3.08667	1.09333	0.846667	0.25	0	6.55	3.28667	3.71	0.8	0.4	0.02	0.0366667	5.95667	4.03667	4.23	0.863333	0.765	0.273333	0.326667	6.60667	4.21333	2.11	1.08	0.923333	0.23	0.176667
BAESF_05234	C-1	Ser/Thr phosphatase family superfamily protein UniRef50_L8GEL3	K07098	K07098; uncharacterized protein		GO:0016787	IPR004843,PF00149,PF12850,IPR029052	6.41	3.33333	0.963333	0.596667	0.0633333	0.0566667	0.0766667	3.07333	3.01667	0.74	0.436667	0.216667	0.0366667	0.04	6.00667	5.26667	1.34667	0.506667	0.225	0.03	0.0266667	4.25667	5.48667	0.785	0.496667	0.03	0.13	0.0266667
BAESF_05235	C-1	Nicotinamide n-methyltransferase UniRef50_L8GF92	K00599	METTL6; tRNA N(3)-methylcytidine methyltransferase METTL6 [EC:2.1.1.-]			PF10294,IPR029063,IPR019410	4.83667	2.69	0.923333	1.38333	0.0166667	0	0	3.41333	2.16	1.04333	0.8	0.04	0.0666667	0	4.91	3.52	1.88667	1.79	0.03	0	0	3.55	2.57	0.79	1.35	0.0433333	0	0
BAESF_05242	C-1	von Willebrand factor type A domain containing protein UniRef50_L8GH56	K24510	VWA5; von Willebrand factor A domain-containing protein 5			IPR013694,PF13757,PF13519,PF08487,PF13768,PF00092,IPR002035	3.19	1.65667	0.58	0.27	0.0366667	0	0.02	2.98333	1.36	0.716667	0.173333	0.0366667	0.00666667	0	3.54667	2.33667	0.753333	0.273333	0.06	0.02	0.01	3.33333	1.66667	0.795	0.23	0.01	0.01	0
BAESF_05243	C-1	Cyclopropanefatty-acyl-phospholipid synthase UniRef50_L8GEK1	K18886	GAMT2; gibberellin A4 carboxyl methyltransferase [EC:2.1.1.276]		GO:0008168	IPR005299,PF03492,IPR029063	20.1867	7.67333	3.88333	3.16	0.313333	0.01	0.0266667	16.83	8	2.8	2.11667	0.103333	0	0.0266667	17.5467	12.3667	5.24667	3.14333	0.4	0.116667	0.04	15.4067	10.49	2.765	2.92	0.12	0.103333	0
BAESF_05258	C-1	RING-type domain-containing protein UniRef50_L8GEI4	K22744	SIVA1; apoptosis regulatory protein Siva			IPR022773	19.6	12.58	2.33	2.07667	0.59	0.106667	0.1	18.7667	10.1667	2.07333	1.23	0.0266667	0.0333333	0.0666667	20.98	15.2767	3.75333	2.28333	0.925	0.12	0.09	14.4233	12.59	2.195	2.11333	0.22	0.36	0
BAESF_05259	C-1	2hydroxy-3-oxopropionate reductase, putative UniRef50_L8GF60	K00020	HIBADH, mmsB; 3-hydroxyisobutyrate dehydrogenase [EC:1.1.1.31]		GO:0051287,GO:0016491,GO:0004616,GO:0055114	IPR006115,IPR015815,IPR008927,IPR029154,PF14833,IPR013328,PF03807,IPR016040,PF03446	2.28333	0.763333	0.09	0.0933333	0.07	0	0	1.82667	1.10333	0	0.02	0.05	0	0	1.96333	1.40667	0.226667	0.32	0	0.0133333	0.0133333	1.73667	1.24	0.18	0.41	0.07	0	0
BAESF_05260	C-1	TFIIS-type domain-containing protein UniRef50_D2W284	K03145	TFIIS; transcription elongation factor S-II	Transcription elongation factor A protein 1	GO:0008270,GO:0003676,GO:0006351	IPR001222,PF01096	10.6733	8.25667	2.75667	0.893333	0.08	0	0	9.62	8.89333	3.04667	0.66	0.15	0	0	7.49333	7.58667	2.32	0.52	0.39	0	0.233333	6.32	4.71667	1.86	0.83	0	0.176667	0.21
BAESF_05285	C-1	NADH:flavin oxidoreductase/NADH oxidase UniRef50_L8GEI7				GO:0003824,GO:0016491,GO:0010181,GO:0055114	PF00724,IPR013785,IPR001155	4.41333	2.52	0.716667	1.22	0.106667	0	0.01	3.97667	2.41	0.533333	0.696667	0.06	0	0.0233333	5.39333	4.11667	1.08	1.38667	0.33	0.01	0.0133333	3.55333	3.45333	0.885	1.33	0.163333	0.05	0.0666667
BAESF_05298	C-1	Uncharacterized protein UniRef50_L8GFE8	K08731	BIRC5; baculoviral IAP repeat-containing protein 5				7.34	4.85333	1.15333	0.213333	0.256667	0.05	0.06	7.16	4.88333	0.703333	0.24	0.0433333	0.0966667	0.02	8.30333	5.90333	1.05	0.193333	0.05	0.0733333	0	7.84	5.77333	1.61	0.526667	0.143333	0.22	0
BAESF_05301	C-1	Auto-transporter adhesin head GIN domain-containing protein UniRef50_L8GEF4	K19231	bmaC; fibronectin-binding autotransporter adhesin			IPR011050	5.06667	1.94667	0.54	0.693333	0.0733333	0	0.00666667	4.47	2.38333	0.35	0.4	0.0666667	0	0	5.21	3.63667	0.663333	0.723333	0.04	0.02	0.0133333	3.86	2.87333	0.56	0.826667	0.0866667	0	0
BAESF_05312	C-1	Short chain oxidoreductase UniRef50_L8GEE8					PF13561,IPR002347,IPR016040,PF00106	3.13667	1.85	0.53	0.646667	0.13	0.02	0	2.97667	2.45333	0.69	0.443333	0.113333	0	0.0233333	1.88	2.59667	0.173333	0.563333	0.075	0	0	2.84	2.06667	0.79	0.4	0.236667	0.05	0
BAESF_05320	C-1	Alpha-galactosidase UniRef50_L8GFS3	K01204	NAGA; alpha-N-acetylgalactosaminidase [EC:3.2.1.49]		GO:0003824,GO:0004553,GO:0005975	IPR017853,PF16499,IPR002241,PF17450,PF17801,IPR013785,IPR013780	2.36333	1.55	0.213333	0.113333	0.0666667	0	0	2.67667	2.27	0.496667	0.07	0.0233333	0	0	3.50667	2.02	0.493333	0.0533333	0.12	0.05	0	3	2.20667	0.3	0.13	0	0	0.02
BAESF_05326	C-1	Transmembrane protein UniRef50_L8GFH1	K03327	SLC47A, MATE, DTX; MATE family, multidrug and toxin extrusion protein				14.95	8.86333	2.59333	1.52	0.0633333	0.143333	0.0333333	17	11.8633	3.25333	1.50333	0.406667	0.146667	0.0666667	14.5133	10.85	3.80333	1.36667	0.185	0.303333	0	18.5667	9.77667	3.22	0.633333	0.17	0	0
BAESF_05341	C-1	ABC2 type transporter, putative UniRef50_L8HFS4	K05681	ABCG2, CD338; ATP-binding cassette, subfamily G (WHITE), member 2		GO:0016020,GO:0016887,GO:0005524	PF19055,IPR003439,PF00005,IPR027417,IPR013525,IPR017871,IPR003593,PF01061	13.2567	3.77667	3.04	1.78667	0.29	0.0566667	0.0466667	12.4767	3.12667	2.37333	0.746667	0.2	0.0666667	0.04	13.8067	4.89667	3.48333	1.79333	0.48	0.0833333	0.116667	13.0933	5.06333	3.505	1.74	0.446667	0.153333	0.0266667
BAESF_05361	C-1	Uncharacterized protein UniRef50_L8GK45	K02050	ABC.SN.P; NitT/TauT family transport system permease protein				19.8733	9.61667	1.41	0.51	0.0766667	0.04	0	17.2667	10.8967	1.33667	0.45	0.0266667	0.0166667	0	19.7933	13.04	2.24667	0.766667	0.11	0.0166667	0.0333333	18.08	11.09	2.045	0.36	0	0.0666667	0
BAESF_05362	C-1	Condensin complex subunit 2 UniRef50_L8GII0	K06676	BRRN1, BRN1, CAPH; condensin complex subunit 2		GO:0007076,GO:0000796	PF05786,IPR022816	11.1067	2.01667	0.32	3.86	0.773333	0.0633333	0.0633333	12.0033	3.31	0.42	3.10667	0.533333	0.0333333	0.0166667	13.0833	4.10333	0.59	5.85667	1.92	0.216667	0.153333	11.7633	5.35333	0.545	4.52667	1.23333	0.12	0.0333333
BAESF_05375	C-1	Haloacid dehalogenaselike hydrolase domain containing protein UniRef50_L8GRZ2	K07025	K07025; putative hydrolase of the HAD superfamily			IPR023214,PF13242,PF13419,PF00702	60.2567	29.2367	4.09333	1.51	0.14	0.0133333	0	36.2733	28.1633	3.66667	1.82	0.273333	0.0366667	0	69.7267	56.66	7.00333	3.06333	0.805	0.0266667	0.0566667	57.63	52.0367	5.165	3.88667	0.406667	0.0533333	0
BAESF_05378	C-1	4-aminobutyrate--2-oxoglutarate transaminase UniRef50_L8GV21	K13524	ABAT; 4-aminobutyrate aminotransferase / (S)-3-amino-2-methylpropionate transaminase [EC:2.6.1.19 2.6.1.22]		GO:0009448,GO:0008483,GO:0003824,GO:0030170,GO:0003867	IPR005814,IPR004631,IPR015422,PF00202,IPR015421,IPR015424	21.8033	11.85	2.59333	1.02	0.0833333	0.0166667	0.0166667	19.2533	11.1633	2.42	1.02667	0.13	0.0233333	0.0133333	21.8667	16.1433	3.82667	1.56	0.395	0.0866667	0.0866667	19.23	15.0533	3.84	1.61667	0.153333	0.04	0
BAESF_05384	C-1	non-specific serine/threonine protein kinase UniRef50_L8GNJ4	K08286	E2.7.11.-; protein-serine/threonine kinase [EC:2.7.11.-]		GO:0006468,GO:0004674,GO:0005524,GO:0004672	IPR011009,IPR017441,IPR008271,PF07714,IPR000719,PF00069,IPR000961	12.3667	6.00333	2.33333	0.96	0.09	0.01	0	13.2967	8.16667	1.79667	1.05333	0.0766667	0.0133333	0.00666667	11.07	7.25	2.32333	0.953333	0.11	0.0466667	0.0333333	12.6733	9.69333	2.335	0.703333	0.0833333	0.0166667	0.0133333
BAESF_05390	C-1	DNA replication licensing factor MCM5 UniRef50_A0A168PMH3	K02209	MCM5, CDC46; DNA replication licensing factor MCM5 [EC:5.6.2.3]		GO:0003682,GO:0005524,GO:0003677,GO:0003678,GO:0003688,GO:0042555,GO:0005634,GO:0006260,GO:0006270	IPR001208,PF17855,IPR033762,IPR027417,IPR027925,IPR008048,IPR018525,IPR012340,IPR031327,PF00493,PF14551,PF17207	27.8067	14.2333	2.65333	7.53333	0.823333	0.13	0.0533333	27.6967	14.69	2.29667	6.07333	0.946667	0.106667	0.0533333	32.4867	18.3133	3.62333	13.21	3.04	0.403333	0.16	26.8633	20.19	3.525	11.95	1.50667	0.133333	0.0333333
BAESF_05398	C-1	F-box domain-containing protein UniRef50_L8HKL3	K10102	FBXO27; F-box protein 27		GO:0005515	IPR001810,IPR000468,PF12937,PF00646,PF01337	2.48667	0.65	0.296667	0.253333	0	0	0	1.65	0.506667	0.176667	0.126667	0	0	0	1.85667	1.70333	0.513333	0.373333	0	0	0	2.03	0.54	0.405	0.343333	0	0	0
BAESF_05403	C-1	Uncharacterized protein UniRef50_L8HKK7	K19363	LITAF; lipopolysaccharide-induced tumor necrosis factor-alpha factor				34.7567	17.7067	11.6067	3.78	0.563333	0.28	0.286667	25.8233	12.66	7.23333	1.07333	0.263333	0.04	0.106667	23.0067	18.9233	17.1133	4.76333	0.59	0.19	0.113333	26.1967	13.6167	9.05	3.55	0.103333	0.0833333	0.123333
BAESF_05406	C-1	DOMON domain-containing protein UniRef50_L8HIC6	K20276	bapA; large repetitive protein				8.79333	4.97	1.89667	0.986667	0.173333	0.0266667	0.166667	5.26333	5.58667	2.63333	0.676667	0.29	0.0566667	0	5.14	3.61333	2.1	0.966667	0.16	0.196667	0.0366667	6.17667	4.84	2.19	0.49	0.156667	0.09	0.106667
BAESF_05415	C-1	Uncharacterized protein UniRef50_L8H255	K01641	HMGCS; hydroxymethylglutaryl-CoA synthase [EC:2.3.3.10]				9.82333	8.93	3.61333	0.823333	0.04	0.0666667	0.08	6.67333	6.02667	2.23333	0.56	0.206667	0	0.17	3.31333	3.26333	2.42333	0.423333	0.155	0	0.0466667	19.7067	4.59667	0.825	0.933333	0.203333	0.0933333	0.173333
BAESF_05421	C-1	Uncharacterized protein UniRef50_L8GV29	K05095	FGFR4, CD334; fibroblast growth factor receptor 4 [EC:2.7.10.1]				234.097	118.307	20.9633	13.45	1.04333	0.216667	0.166667	209.857	93.7767	15.3167	7.04333	0.74	0.0666667	0	226.243	192.943	35.0167	23.68	6.625	0.763333	0.446667	212.783	158.35	27.58	25.3533	1.46333	0.843333	0.236667
BAESF_05428	C-1	PAS domain-containing protein UniRef50_L8GLX2	K26266	SAMD1; sterile alpha motif domain-containing protein 1				7.37667	4.18667	1.22667	0.976667	0.16	0.0366667	0.0266667	6.65333	4.07667	0.916667	0.453333	0.16	0.05	0	7.64667	5.29	1.93333	1.30333	0.06	0.106667	0.0766667	7.05	6.18667	1.395	1.12333	0.123333	0.03	0
BAESF_05429	C-1	Apolipoprotein D UniRef50_A0A6B2LKX3	K03098	APOD; apolipoprotein D and lipocalin family protein		GO:0031409	PF08212,IPR011038,IPR022271,IPR000566,IPR022272,PF00061,IPR003057,IPR012674	39.7933	7.98667	4.31333	0.26	0.0766667	0	0.0166667	29.87	9.66	3.41	0.256667	0.0333333	0	0	41.4367	10.03	4.74	0.126667	0.12	0	0.02	37.23	12.0867	5.09	0.33	0	0	0
BAESF_05431	C-1	ADP/ATP translocase UniRef50_L8HGD5	K05863	SLC25A4S, ANT; solute carrier family 25 (mitochondrial adenine nucleotide translocator), member 4/5/6/31		GO:0055085	IPR002067,PF00153,IPR023395,IPR018108	4.46667	1.10333	0.726667	0.92	0.04	0.01	0.0166667	4.42667	1.40333	0.486667	0.71	0.0266667	0	0	4.32	2.58333	0.993333	0.99	0.185	0	0	3.65	2.17	0.675	0.353333	0.07	0	0
BAESF_05438	C-1	Inosine/uridine-preferring nucleoside hydrolase domain-containing protein (Fragment) UniRef50_F5GTI4					IPR001910,PF01156,IPR023186	131.487	28.9267	3.08	1.17667	0.15	0.0433333	0.0833333	109.743	30.91	3.66667	0.42	0.233333	0.0366667	0.0366667	141.047	43.91	5.59667	1.87667	1.665	0.56	0.476667	127.397	42.5233	7.625	1.91333	0.17	0.0733333	0.0866667
BAESF_05439	C-1	Protein kinase domain containing protein UniRef50_L8H3N0				GO:0009166,GO:0035556,GO:0009190,GO:0006468,GO:0016849,GO:0016787,GO:0005524,GO:0004672	IPR011009,IPR017441,IPR008271,PF07714,PF02872,IPR000719,PF00069,IPR001054,IPR029052,IPR001245,IPR008334,IPR029787	25.86	2.94	0.296667	0.11	0.02	0	0.01	19.1533	3.09	0.343333	0.08	0.02	0	0	22.9133	4.42667	0.593333	0.14	0.06	0.00666667	0.02	16.5167	3.80333	0.32	0.1	0.0433333	0.0166667	0
BAESF_05447	C-1	Sel1 repeatcontaining protein UniRef50_L8HIK5	K07126	K07126; uncharacterized protein		GO:0005515	IPR006597,IPR011990,PF08238	7.33333	4.33667	1.67	1.66333	0.15	0.0633333	0.03	6.04333	4.15667	1.87667	0.96	0.05	0.01	0.02	7.78	5.82333	2.96	1.45	0.16	0.0166667	0	6.32	5.59667	2.08	1.4	0.133333	0	0.02
BAESF_05470	C-1	Uncharacterized protein UniRef50_L8GHV2	K10357	MYO5; myosin V				21.8767	7.71333	2.46333	0.573333	0.11	0.03	0	18.4867	7.83333	2	0.91	0.0333333	0.0333333	0	22.15	9.10667	3.63	1.03667	0.26	0.12	0.0233333	21.1267	8.69667	3.405	0.86	0.0266667	0.0233333	0
BAESF_05471	C-1	Sitruin, putative UniRef50_L8GIH5	K11412	SIRT2, SIR2L2; NAD-dependent protein deacetylase sirtuin 2 [EC:2.3.1.286]		GO:0070403	IPR026591,IPR003000,IPR029035,PF02146,IPR026590	22.2933	7.27333	1.53	4.85	0.693333	0.07	0.03	23.57	9.21	1.11667	5.93667	0.576667	0.17	0.0166667	24.4667	10.2467	0.966667	9.53	1.79	0.223333	0.306667	20.2233	14.5667	1.275	9.55333	1.48	0.13	0.0466667
BAESF_05487	C-1	Uncharacterized protein UniRef50_L8GNI8	K20042	FCHO; F-BAR domain only protein				6.79	2.52	0.813333	0.3	0	0.0166667	0.01	5.10333	2.89667	0.536667	0.0966667	0	0	0	6.22667	4.29667	1.10667	0.26	0.075	0	0.01	5.63	3.96667	0.86	0.286667	0.0533333	0	0
BAESF_05513	C-1	Uncharacterized protein UniRef50_L8HHZ3	K10595	HERC2; E3 ubiquitin-protein ligase HERC2 [EC:2.3.2.26]				24.4767	16.6933	4.28667	5.23	0.796667	0.356667	0.14	24.6	16.1933	3.53667	3.25	0.78	0.156667	0.1	28.11	21.6333	5.60333	6.38333	1.27	0.403333	0.12	26.8867	24.98	6.125	6.44333	0.746667	0.21	0.0766667
BAESF_05524	C-1	NADAR domain-containing protein UniRef50_L8HBT1	K09935	ybiA; N-glycosidase YbiA [EC:3.2.2.-]			PF08719,IPR012816	4.77	2.58333	2.08333	0.77	0.96	0.533333	0.0433333	4.37	2.16333	1.42	0.546667	0.786667	0	0.0833333	4.11667	2.64333	1.58	0.67	1.18	0.326667	0.146667	4.20667	3.41	1.295	0.963333	1.76	0.273333	0
BAESF_05539	C-1	histidine kinase UniRef50_L8GWG6	K11527	K11527; two-component system, sensor histidine kinase and response regulator [EC:2.7.13.3]		GO:0016772,GO:0000155,GO:0016310,GO:0007165,GO:0000160	IPR000700,PF02518,PF00072,IPR003594,IPR003661,PF00512,IPR005467,IPR004358,PF08448,PF13426,IPR000014,PF00989,IPR011006,IPR001789	24.7	11.1633	4.87667	2.76	0.683333	0.0833333	0.0566667	29.2033	8.59	5.01	2.07333	0.466667	0.0633333	0.0333333	29.5067	8.5	7.11	2.98	0.785	0.12	0.05	29.3333	8.29333	6.08	3.46667	0.45	0.103333	0.05
BAESF_05552	C-1	Uncharacterized protein UniRef50_L8GTU9	K20689	ARHGEF17; Rho guanine nucleotide exchange factor 17				38.0833	22.7333	8.72333	1.73667	0.38	0.163333	0.166667	29.9567	18.59	6.70333	1.55	0.273333	0.116667	0.06	18.2267	16.5233	6.85333	2.51333	0.605	0.376667	0.13	15.3667	15.2867	5.31	2.41667	0.64	0.136667	0.103333
BAESF_05575	C-1		K01139	spoT; GTP diphosphokinase / guanosine-3',5'-bis(diphosphate) 3'-diphosphatase [EC:2.7.6.5 3.1.7.2]				4.23333	2.85333	1.26667	0.633333	0.106667	0	0.0533333	3.76333	2.81667	0.943333	0.363333	0	0	0	3.84	3.45	2.41333	0.303333	0.05	0	0.03	3.40333	3.82	2.03	0.2	0.246667	0	0
BAESF_05577	C-1	HEAT repeat domain containing protein UniRef50_L8GQR3	K11304	TIP60, KAT5, ESA1; histone acetyltransferase HTATIP [EC:2.3.1.48]		GO:0005488	IPR016024,IPR011989	7.75667	4.56	1.58	0.81	0.09	0.0233333	0.0166667	8.03333	5.47333	1.35667	0.486667	0.07	0.04	0	8.68333	6.35667	2.26333	0.896667	0.205	0.0766667	0.0533333	7.17	6.28667	2.055	0.986667	0.103333	0.0166667	0.0433333
BAESF_05580	C-1		K13139	INTS2; integrator complex subunit 2				0.53	6.16333	1.47333	0.43	0	0	0	2.70333	3.57333	4.40667	0.463333	0	0	0	1.17667	4.59667	3.51333	1.60333	0	0	0	0.683333	3.63333	2.65	0.936667	0	0	0
BAESF_05585	C-1	ADPribosylarginine hydrolase UniRef50_L8GMV2	K01245	ADPRH; ADP-ribosylarginine hydrolase [EC:3.2.2.19]			IPR005502,PF03747	12.33	7.27	1.95667	1.01	0.126667	0.0133333	0.0266667	11.69	5.51	1.53333	0.603333	0.14	0.02	0.0133333	15.3733	13.3233	2.61667	1.41667	0.4	0.0566667	0.0566667	14.1433	11.56	2.535	1.22667	0.06	0.0766667	0
BAESF_05594	C-1		K24254	ODAD4, TTC25; outer dynein arm-docking complex subunit 4		GO:0005515,GO:0005488	IPR016024,IPR011989,PF02985,IPR000357	10.16	5.39	1.00667	0.42	0.113333	0.01	0.00666667	8.72333	6.44	0.476667	0.173333	0.04	0.00666667	0	10.04	7.57333	1.52333	0.463333	0.055	0.0733333	0.0133333	9.34333	6.83667	1.335	0.483333	0.09	0.0366667	0.0133333
BAESF_05598	C-1	von Willebrand factor type A domain containing protein UniRef50_L8GT92	K07114	yfbK; Ca-activated chloride channel homolog			PF13519,PF13768,PF00092,IPR002035	3.03333	2.06333	0.466667	0.0866667	0.0333333	0.02	0.0233333	2.1	1.86	0.256667	0.0866667	0.02	0	0.01	1.20667	0.643333	0.386667	0.14	0.05	0.03	0	6.1	1.12333	0.715	0.36	0	0.0766667	0
BAESF_05612	C-1					GO:0005515	IPR013761,PF00536,IPR001660,PF07647	33.01	14.0433	2.16	2.09	0.24	0.0533333	0.02	29.0267	13.3267	1.87333	1.79	0.0666667	0.02	0	32.91	22.3767	3.51667	4.07333	1.01	0.0766667	0.0533333	31.9367	22.7567	2.81	4.5	0.426667	0.03	0.0366667
BAESF_05631	C-1	Cx9C motif-containing protein 4, mitochondrial UniRef50_A0A8H3NWK2	K24519	VWCE; von Willebrand factor C and EGF domain-containing protein			PF08991,IPR027179,IPR009069	23.4967	11.2267	2.62	3.25	0.16	0.0366667	0	24.98	18.3433	3.74	3.32333	0.656667	0.0966667	0.306667	27.59	14.8267	5.32667	4.41333	0.575	0.64	0.64	20.1	16.2967	3.6	1.7	0.466667	0	0.323333
BAESF_05637	C-1	DNA primase UniRef50_L8GNS0	K02684	PRI1; DNA primase small subunit [EC:2.7.7.102]		GO:0006269,GO:0003896	IPR014052,PF01896,IPR002755	51.4033	24.34	2.57333	7.83667	1.00333	0.163333	0.0966667	58.05	32.2933	3.20667	6.88	1.02	0.21	0.0833333	57.5233	35.7467	3.76	10.11	2.98	0.52	0.463333	55.4967	39.9533	3.68	8.04667	1.08	0.35	0.09
BAESF_05671	C-1	Uncharacterized protein UniRef50_L8GGN2					IPR022036,PF12239	10.4433	9.05333	2.09667	1.09	0.246667	0.0466667	0.04	11.4967	9.88667	2.21	1.08	0	0.04	0	9.35667	9.8	2.79333	1.41	0.135	0.09	0.0466667	12.62	9.61	2.61	1.32667	0.0466667	0.05	0.0433333
BAESF_05677	C-1	C2 domain containing protein UniRef50_L8GJ80				GO:0005515	PF00168,IPR000008	81.91	25.0567	11.1367	5.27667	0.466667	0.0833333	0.0566667	85.4033	25.77	9.75	3.17	0.283333	0.0866667	0.0233333	108.23	27.3767	16.43	5.88667	0.905	0.226667	0.0733333	100.233	27.7233	14.735	6.74333	0.57	0.156667	0.02
BAESF_05691	C-1	Methionine synthase reductase UniRef50_A0A9D4TLT6	K00597	MTRR; methionine synthase reductase [EC:1.16.1.8]		GO:0016491,GO:0010181,GO:0055114	IPR008254,IPR017927,IPR023173,IPR001433,IPR003097,IPR001094,PF00258,PF00667,IPR001709,PF00175,IPR017938,IPR029039	33.9267	16.8933	4.73667	5.27	1.29	0.323333	0.176667	29.4167	16.3167	3.92667	2.86333	0.536667	0.146667	0.12	34.3667	23.7	8.00333	5.89667	1.65	0.32	0.0733333	31.38	17.3167	5.48	4.70667	0.686667	0.12	0.07
BAESF_05695	C-1	Uncharacterized protein UniRef50_A0A1X6PHI2	K21440	ANKRD50; ankyrin repeat domain-containing protein 50		GO:0005515	PF13637,IPR001810,IPR020683,PF12796,IPR002110,PF12937,PF00023,PF00646,PF13857,PF13606	1.92667	1.02	0.18	0.226667	0.04	0.0166667	0.00666667	1.59333	0.98	0.293333	0.323333	0.02	0	0	1.9	1.34	0.433333	0.483333	0.05	0	0.00666667	1.72	1.01	0.345	0.283333	0.0166667	0	0
BAESF_05707	C-1	cytochrome b5 reductase 4-like UniRef50_UPI000C6DDC25	K00326	CYB5R; cytochrome-b5 reductase [EC:1.6.2.2]		GO:0055114,GO:0004128,GO:0020037	IPR001199,IPR018506,IPR033566,PF00173	25.2967	15.02	3.22333	2.9	0.326667	0.12	0.07	24.59	14.6767	3.20333	2.23667	0.0533333	0.03	0	23.3533	17.5	5.32	3.91667	0.62	0.17	0.136667	22.7867	15.5033	4.2	2.67333	0.283333	0.0533333	0
BAESF_05712	C-1	PDZ domain-containing protein UniRef50_L8H3Q3	K11903	hcp; type VI secretion system secreted protein Hcp		GO:0005515	IPR001810,IPR008514,PF12937,PF05638	6.46667	2.61667	0.6	0.273333	0.0433333	0	0.0133333	5.69333	2.00667	0.316667	0.216667	0.0333333	0	0	5.81667	4.93333	1.35	0.33	0.22	0.0233333	0	6.54	4.37333	0.52	0.706667	0.0333333	0	0
BAESF_05725	C-1	Uncharacterized protein UniRef50_L8GZX2	K01999	livK; branched-chain amino acid transport system substrate-binding protein				125.51	109.313	22.2367	2.44667	0.973333	1.13333	0.656667	132.74	130.82	31.9967	5.17667	2.34333	0.723333	0.36	71.6767	61.1633	13.2767	1.76667	0.76	0.356667	0.476667	99.4533	85.6433	20.11	1.31333	1.11667	0.306667	0.483333
BAESF_05739	C-1	Transporter, major intrinsic protein (MIP) superfamily protein UniRef50_L8HCR2	K09874	NIP; aquaporin NIP		GO:0006810,GO:0005215,GO:0016020	PF00230,IPR034294,IPR023271,IPR000425	7.02333	2.85667	1.80333	0.423333	0.07	0.02	0.0133333	6.28667	2.94	1.42	0.423333	0.05	0	0	6.72667	3.39667	2.43	0.63	0.06	0.04	0.11	6.19667	3.84	2.445	0.716667	0.0666667	0.09	0.0633333
BAESF_05764	C-1	Uncharacterized protein (Fragment) UniRef50_L8GXS1	K07971	B3GNT4; beta-1,3-N-acetylglucosaminyltransferase 4 [EC:2.4.1.149]				23.6833	18.62	3.33	1.48	0.4	0.1	0.0266667	21.88	17.22	4.05667	0.89	0.293333	0.0366667	0.04	29.0933	25.05	3.62667	1.74333	0.62	0.223333	0.42	26.1633	25.51	3.955	1.50333	0.473333	0.176667	0.09
BAESF_05783	C-1	Carbohydrate binding domain containing protein UniRef50_L8GXQ5				GO:0005975	IPR008979,IPR013781	100.723	26.7733	6.12	2.95333	0.516667	0.126667	0.0966667	90.18	32.4533	4.51333	1.49667	0.26	0.1	0.02	92.94	52.0667	9.01333	3.25333	0.895	0.286667	0.276667	75.4367	45.82	6.16	3.40333	0.303333	0.156667	0.0233333
BAESF_05788	C-1	Uncharacterized protein UniRef50_L8GXQ0	K20276	bapA; large repetitive protein				5.52333	0.966667	0.05	0	0	0	0	4.62	0.77	0.256667	0	0.01	0	0	3.82333	0.766667	0.18	0	0	0	0.00666667	4.02667	0.523333	0.135	0.0566667	0	0	0
BAESF_05789	C-1	Inositol-1-monophosphatase UniRef50_L8GWY8	K10047	VTC4; inositol-phosphate phosphatase / L-galactose 1-phosphate phosphatase [EC:3.1.3.25 3.1.3.93]		GO:0046855,GO:0046854,GO:0008934	IPR020552,IPR033942,PF00459,IPR020583,IPR000760	119.04	54.9467	11.5167	6.65667	0.403333	0.156667	0.04	120.823	49.78	11.9367	6.19333	0.203333	0	0.0433333	110.883	63.7333	16.6133	10.7067	0.795	0.326667	0.116667	134.287	73.14	15.71	9.98333	0.476667	0.126667	0.0366667
BAESF_05790	C-1	Betalactamase UniRef50_L8GZ04					IPR001466,IPR012338,PF00144	14.5067	8.92333	1.71667	1.44333	0.326667	0.0333333	0.02	12.4467	6.61667	1.07333	0.73	0.143333	0.01	0	13.6133	10.46	2.91	2.19	0.445	0.02	0.01	13.1233	9.91333	1.895	1.90667	0.326667	0.02	0
BAESF_05820	C-1	GATA-type domain-containing protein UniRef50_L8GWX0	K09184	GATAF; GATA-binding protein, other eukaryote		GO:0008270,GO:0006355	IPR013088	3.94	1.17	0.443333	0.0766667	0.05	0.0766667	0	5.05333	1.30333	0.37	0.176667	0.09	0	0.0433333	4.94333	1.56667	0.633333	0.35	0	0.07	0	5.60333	1.53667	0.41	0.08	0	0	0
BAESF_05830	C-1	Uncharacterized protein UniRef50_L8GWW4	K21000	pslG; polysaccharide biosynthesis protein PslG		GO:0005975	IPR024655,IPR013781,IPR017853	39.0933	22.7967	4.21667	3.68	0.243333	0.05	0.01	35.2633	21.3933	4.36	1.99333	0.22	0.0433333	0.04	41.1667	36.96	6.95667	4.52333	0.44	0.133333	0.04	34.0467	28.7033	4.885	4.39	0.17	0.226667	0.0233333
BAESF_05833	C-1	Uncharacterized protein UniRef50_L8H024	K00289	ALDH1L; formyltetrahydrofolate dehydrogenase [EC:1.5.1.6]				19.2167	13.6033	3.61667	1.18	0.233333	0.0966667	0.0833333	18.68	11.9967	2.82333	0.656667	0.0633333	0.0666667	0.0733333	18.9533	15.8233	4.35	1.54333	0.63	0.0666667	0.0133333	18.65	14.5533	3.62	1.31	0.05	0.0433333	0
BAESF_05842	C-1	D-lactate dehydrogenase (cytochrome) UniRef50_A0A6A5BMP9	K00102	LDHD, dld; D-lactate dehydrogenase (cytochrome) [EC:1.1.2.4]		GO:0055114,GO:0016614,GO:0003824,GO:0016491,GO:0050660	IPR016166,IPR006094,PF02913,IPR016164,IPR016171,IPR016169,PF01565,IPR016167,IPR004113	49.9467	18.25	3.80333	5.08333	0.72	0.0633333	0.0533333	28.19	14.0433	2.06	2.35333	0.13	0	0	54.8033	36.41	7.68	5.58	0.87	0.103333	0.0366667	42.9533	32.8567	4.28	5.58667	0.596667	0.0166667	0.0166667
BAESF_05847	C-1	Metal cation transporter, ZIP subfamily protein UniRef50_L8GWV5	K07238	TC.ZIP, zupT, ZRT3, ZIP2; zinc transporter, ZIP family		GO:0046873,GO:0016020,GO:0055085,GO:0030001	IPR003689,PF02535	5.80667	2.42333	0.596667	0.71	0.0733333	0.0333333	0.01	4.44	1.8	0.353333	0.346667	0.02	0	0	5.18667	3.31667	0.853333	0.81	0.06	0.0166667	0.0133333	4.98	2.62333	0.72	0.416667	0.1	0.0233333	0.0266667
BAESF_05865	C-1	Major facilitator superfamily domain-containing protein 1 UniRef50_L8GWU0				GO:0016021,GO:0055085	PF07690,IPR011701,IPR020846	9.38667	4.94333	2.14667	1.71667	0.09	0.0533333	0	7.80333	4.84	2.2	1.48333	0.0833333	0.0666667	0.06	8.66	6.15	2.87667	2.16667	0.305	0.0966667	0.03	8.4	6.57667	3	1.49667	0.0466667	0.0566667	0.02
BAESF_05896	C-1	MAP kinase phosphatase 6, putative UniRef50_L8GXK2				GO:0016791,GO:0004725,GO:0016311	IPR016130,IPR029021,IPR000387	8.08	4.83333	1.94667	0.636667	0.506667	0.143333	0	7.2	4.42667	2.22	0.9	0.0633333	0	0	9.58333	5.73	2.57333	1.60667	0.415	0.0366667	0.14	7.94333	6.2	1.96	1.13	0.326667	0	0
BAESF_05897	C-1	Uncharacterized protein UniRef50_L8GZY4	K24869	SCAPER; S phase cyclin A-associated protein in the endoplasmic reticulum				7.65	4.43	0	0	0	0	0	8.34667	6.03333	0	0	0	0	0	6.35	5.54333	0.4	0	0.16	0	0	8.96667	9.60667	0	0	0	0	0
BAESF_05898	C-1	Ankyrin repeat domain protein UniRef50_L8GXF1				GO:0003677,GO:0005515,GO:0043565,GO:0006355	PF13637,IPR009057,IPR001356,IPR020683,PF00046,PF12796,IPR002110,PF00023,IPR017970,PF13857,PF13606	2.27	0.296667	0.0633333	0.0433333	0	0	0.0133333	1.63667	0.416667	0.0266667	0.126667	0	0	0	1.8	0.663333	0.173333	0.143333	0.02	0.0133333	0.00666667	1.57667	0.833333	0.025	0.14	0.0133333	0	0
BAESF_05933	C-1	Ser/Thr phosphatase, putative UniRef50_L8GYM9				GO:0016787	IPR004843,PF00149,IPR029052	33.4933	20.03	5.53	2.74	0.146667	0.09	0	33.1967	21.2767	5.29667	2.95667	0.426667	0.0366667	0.0166667	29.6967	22.2533	6.97	3.33667	0.605	0.156667	0.12	27.4667	19.7333	5.765	3.44333	0.466667	0.07	0.0433333
BAESF_05935	C-1	GtrA/DPMS transmembrane domain-containing protein UniRef50_L8GZV6	K02198	ccmF; cytochrome c-type biogenesis protein CcmF		GO:0000271,GO:0006810,GO:0016021	PF04138,IPR007267	14.9967	11.8267	1.87	4.70333	0.573333	0.0466667	0.03	13.37	10.7967	2.51	4.20667	0.273333	0.04	0.08	15.2233	12.4833	3.08	5.96333	1.325	0.386667	0.0733333	12.9033	14.8733	3.27	5.62	0.946667	0.0833333	0.09
BAESF_05952	C-1	amidase UniRef50_L8GXA6	K01426	E3.5.1.4, amiE; amidase [EC:3.5.1.4]		GO:0004040	IPR023631,IPR020556,PF01425,IPR000120	4.21333	2.25	0.686667	0.386667	0.0533333	0	0.00666667	2.92333	1.51667	0.68	0.19	0.0133333	0	0	4.55667	3.2	1.39	0.39	0.055	0	0.0366667	2.48	2.30333	0.585	0.476667	0.04	0	0
BAESF_05954	C-1	Solute carrier family protein UniRef50_L8GYL5	K15117	SLC25A34_35, OAC1; solute carrier family 25, member 34/35			IPR018108,IPR023395,PF00153	11.14	5.33333	1.90333	2.30333	0.08	0.0566667	0.0833333	11.2733	6.35	1.42	1.7	0.0833333	0	0	10.7467	9.49	2.87	3.27667	0.24	0.0633333	0.0166667	13.22	8.30667	1.765	2.64333	0.15	0.0566667	0
BAESF_05964	C-1	Uncharacterized protein UniRef50_L8GYK5						4.44	1.34	0.826667	0.336667	0.0866667	0.0266667	0	4.36333	1.54333	1.11	0.08	0.0233333	0.0466667	0.0133333	4.73667	1.65	1.20667	0.173333	0.19	0.03	0.0366667	5.59667	2.67333	0.585	0.303333	0.04	0	0
BAESF_05968	C-1	Right handed beta helix domain-containing protein UniRef50_L8GWL8					PF13229,IPR011050,IPR012334,IPR006626,PF05048	28.8467	15.6267	5.3	0.23	0.276667	0.0533333	0.09	27.34	14.6867	3.69	0.103333	0.08	0.0233333	0.0233333	24.7467	17.7133	6.67	0.696667	0.395	0.13	0.08	21.7267	16.91	6.305	0.476667	0.286667	0.04	0
BAESF_05981	C-1	Prepeptidase C-terminal domain containing protein UniRef50_L8GZQ0	K06237	COL4A; collagen type IV alpha			IPR014756,IPR013783	18.23	13.4833	3.71667	2.50667	0.526667	0.153333	0.106667	15.44	9.57	2.81667	1.39667	0.113333	0.02	0.0266667	19.88	17.9767	4.87333	2.43667	0.705	0.0866667	0.06	18.2833	15.5067	4.88	2.65333	0.53	0.0766667	0
BAESF_06000	C-1	Membrane-associated protein UniRef50_L8GZN0						0.973333	4.56	2.27667	0.0866667	0	0	0	0.446667	2.00333	1.89	0.06	0	0	0	0.553333	2.93333	3.88	0.303333	0.05	0.0133333	0	0.996667	1.59	6.05	0.12	0.0633333	0	0
BAESF_06006	C-1	Transporter, major facilitator subfamily protein UniRef50_L8GX17				GO:0016021,GO:0055085	PF07690,IPR011701,IPR020846	13.1233	6.57	2.18	0.373333	0.103333	0.0566667	0.01	11.53	6.27333	1.74333	0.27	0.133333	0	0.0333333	11.5167	8.66667	2.58	0.63	0.235	0.05	0.01	11.5033	7.75667	3.055	0.326667	0.0233333	0	0
BAESF_06012	C-1	p21Rho-binding domain containing protein UniRef50_L8GYC7	K05747	WAS; Wiskott-Aldrich syndrome protein		GO:0003779,GO:0007015	IPR003124,PF00786,IPR011026,IPR000095	23.62	13.5267	3.76667	2.16333	0.536667	0.12	0.0633333	21.99	15.86	4.10333	1.78667	0.336667	0.18	0.0366667	21.68	18.9333	4.68	2.76	0.65	0.17	0.0866667	20.2767	17.0333	4.315	3.40333	0.853333	0.2	0.05
BAESF_06018	C-1	Peptidase family M3 protein UniRef50_L8GZK9	K01392	THOP1; thimet oligopeptidase [EC:3.4.24.15]		GO:0008237,GO:0004222,GO:0006508	PF01432,IPR001567,IPR024077,IPR024079,IPR024080	34.77	21.3233	6.87667	4.02333	0.226667	0.0433333	0.0233333	32.14	20.7633	5.5	2.62333	0.296667	0.0233333	0.0333333	38.89	27.0367	9.44	5.61	1.185	0.17	0.133333	35.2233	24.68	8.445	5.44667	0.23	0.0366667	0.0533333
BAESF_06041	C-1	Transglycosylase SLT domain-containing protein UniRef50_A0A077ZXX0	K13915	LYZ; lysozyme C [EC:3.2.1.17]			IPR023346,IPR001916,PF18896	928.247	504.57	65.74	18.16	4.94	1.24333	0.953333	884.62	493.03	78.1467	13.4833	2.23	0.603333	0.396667	905.783	779.117	119.05	24.2533	9.015	1.99667	1.43667	947.92	643.977	105.515	22.67	2.88333	1.23333	0.486667
BAESF_06085	C-1	Aminopeptidase p, nterminal domain containing protein UniRef50_L8GW77	K14213	PEPD; Xaa-Pro dipeptidase [EC:3.4.13.9]		GO:0030145,GO:0004177	IPR000994,IPR007865,PF05195,IPR028980,PF00557,IPR029149	6.21333	2.19333	0.43	0.526667	0.05	0.0133333	0.0166667	5.01333	2.63333	0.2	0.276667	0.06	0.0133333	0	5.47667	3.42667	0.496667	1.01	0.17	0.02	0.03	4.26	3.41	0.41	0.72	0.13	0.0166667	0.0333333
BAESF_06091	C-1	Endoribonuclease LPSP UniRef50_L8GW69	K02601	nusG; transcription termination/antitermination protein NusG				8.6	6.10667	2.74333	0.486667	0.05	0	0	8.54333	5.30667	1.73333	1.06	0.0233333	0	0	7.82667	5.81667	2.37333	1.07333	0	0	0.0266667	7.92	6.79667	2.97	0.73	0.0766667	0.12	0
BAESF_06100	C-1	Universal stress domain containing protein UniRef50_L8GW56				GO:0006950	IPR006015,IPR014729,PF00582,IPR006016	16.5667	8.35667	2.52	0.486667	0.07	0	0	12.3033	7.74667	1.95667	0.3	0.0333333	0	0	17.4367	13.6467	3	0.593333	0.075	0	0	19.3833	13.9533	3.5	0.443333	0.0866667	0.03	0.0366667
BAESF_06105	C-1	Uncharacterized protein UniRef50_L8GW50	K22023	MUC6_19; mucin-6/19				2.91333	1.00667	0.54	0.786667	0.0566667	0.0366667	0.0266667	2.20333	0.816667	0.39	0.373333	0.0133333	0	0	2.16667	1.70667	0.956667	0.726667	0.055	0.03	0.02	1.7	1.23	0.39	0.49	0	0.00666667	0
BAESF_06107	C-1	Isochorismatase family superfamily protein UniRef50_L8GWX6	K23359	biuH; biuret amidohydrolase [EC:3.5.1.84]		GO:0003824,GO:0008152	IPR000868,PF00857	43.75	30.0633	4.81667	1.27	0.173333	0.16	0	41.9533	32.7367	5.78	1.22	0.176667	0	0	42.6667	34.17	6.89667	1.87333	0.56	0.426667	0.32	43.3333	39.0133	8.815	1.81667	0.166667	0.186667	0.303333
BAESF_06120	C-1	Aminopeptidase UniRef50_L8GWQ9	K08776	NPEPPS; puromycin-sensitive aminopeptidase [EC:3.4.11.14]		GO:0008270,GO:0008237,GO:0006508	PF11838,IPR001930,PF01433,PF17900,IPR014782,IPR034016,IPR024571	6.87667	3.62333	0.813333	0.42	0.0766667	0.0133333	0.0166667	6.15333	4.04667	0.693333	0.34	0.0433333	0	0	7.61	5.06333	0.923333	0.493333	0.145	0	0.0466667	6.71667	4.54333	0.915	0.406667	0.0466667	0.01	0.01
BAESF_06121	C-1	Phosphomethylpyrimidine kinase UniRef50_L8GW35	K00877	THI20; hydroxymethylpyrimidine/phosphomethylpyrimidine kinase / thiaminase [EC:2.7.1.49 2.7.4.7 3.5.99.2]		GO:0009228,GO:0006772,GO:0050334,GO:0008972	IPR013749,IPR027574,IPR004305,IPR004399,IPR029056,PF03070,IPR016084	28.6633	16.6233	3.69667	1.67	0.26	0.0333333	0.07	23.8567	14.1467	2.78667	1.08333	0.106667	0.0366667	0.01	30.5633	21.2633	5.75333	1.86333	0.18	0.0566667	0	23.3267	17.3967	4.09	1.56333	0.0866667	0.03	0
BAESF_06132	C-1	Amine oxidase family protein UniRef50_L8GWP7				GO:0016021	IPR002781,PF01925	10.5433	3.38333	0.97	1.05333	0.28	0.0566667	0.01	11.1133	3.91	0.806667	0.823333	0.226667	0.0233333	0	10.83	4.74667	1.45667	1.69667	0.11	0.0533333	0.0433333	10.9067	5.58	1.555	1.37667	0.146667	0.0433333	0.0233333
BAESF_06140	C-1	Strictosidine synthase UniRef50_L8GWU6				GO:0016844,GO:0009058	PF08450,IPR004141,PF03088,PF20067,IPR011042,IPR018119	13.2467	9.35	2.29	1.8	0.2	0.0866667	0.01	13.6667	10.3067	1.96333	1.07	0.27	0.0366667	0.0166667	14.6267	11.75	2.67	2.08333	0.62	0.0333333	0.0366667	14.7867	11.56	3.48	2.75	0.286667	0.07	0
BAESF_06155	C-1	Calcium-regulated actin-bundling protein C-terminal domain-containing protein UniRef50_L8HKD4	K22804	SMC6; structural maintenance of chromosomes protein 6			PF18060	52.4367	32.8467	7.38	4.58	0.366667	0.21	0.0733333	50.79	31.8967	6.69667	3.14	0.156667	0.06	0.116667	46.96	43.67	10.4933	5.87333	1.145	0.13	0.18	42.6167	34.06	9.065	4.65333	0.336667	0.156667	0
BAESF_06156	C-1	Leucine rich repeat domain containing protein UniRef50_L8GZ73	K10268	FBXL2_20; F-box and leucine-rich repeat protein 2/20			IPR032675,IPR006553	8.28667	3.47	1.47	1.64	0.363333	0.07	0.0333333	7.40667	2.52	1.40667	1.16667	0.163333	0.01	0.01	8.67	5.22333	2.34333	1.82667	0.495	0.04	0.0333333	6.95333	4.74	1.43	1.42333	0.183333	0.0433333	0.0133333
BAESF_06160	C-1	Pyridine nucleotide-disulfide oxidoreductase domain-containing protein 2 (Fragment) UniRef50_L8GWS6				GO:0016491,GO:0055114	PF01593,PF13450,IPR002937,IPR023753	34.7467	23.9967	5.98667	2.32	0.436667	0.11	0.0666667	29.3233	19.7933	4.63667	1.51	0.336667	0.0533333	0.05	39.8867	34.73	9.09667	3.5	0.935	0.113333	0.06	32.0567	25.21	7.28	2.89667	0.406667	0.0866667	0
BAESF_06164	C-1	Ubiquitin-like domain-containing protein UniRef50_A0A0B5JBB2	K08770	UBC; ubiquitin C		GO:0005515	IPR000626,PF11976,PF00240,IPR019956,IPR029071	3.82	3.29667	1.13	0.253333	0.18	0.166667	0	3.61667	3.04333	0.783333	0.31	0.06	0.0766667	0	4.28	3.58667	1.12333	0.453333	0.17	0.123333	0.0566667	2.69333	3.62	0.655	0.32	0.07	0.0666667	0.0566667
BAESF_06169	C-1	Secreted protein, putative UniRef50_L8GVY8					IPR011050,PF13229,IPR012334,IPR006626	5.2	1.7	0.183333	0.02	0	0.00666667	0.00666667	4.63333	2.62	0.0433333	0.0166667	0	0	0	4.74667	3.29667	0.213333	0.02	0.01	0	0	3.68	3	0.15	0	0	0.0133333	0
BAESF_06179	C-1	procollagen-proline 3-dioxygenase UniRef50_L8GXU4				GO:0005506,GO:0016491,GO:0031418,GO:0016705,GO:0055114	PF13640,PF13661,IPR005123,IPR006620	2.18333	0.76	0.416667	0.246667	0.0766667	0	0	2.16333	1.17667	0.18	0.15	0	0	0	2.43333	1.49	0.503333	0.353333	0	0	0	1.62667	1.62667	0.265	0.416667	0.0266667	0.0266667	0
BAESF_06197	C-1	Uncharacterized protein UniRef50_L8GWP0	K15009	SHANK; SH3 and multiple ankyrin repeat domains protein		GO:0016020,GO:0005272,GO:0006814	IPR001873	9.08333	2.33333	1.50667	1.82	0.31	0.01	0	10.29	4.45333	1.49333	2.15333	0.263333	0.06	0	10.1333	3.67667	0.986667	2.34667	0.51	0.0733333	0.03	9.23	5.11667	1.44	1.86	0.22	0.0266667	0
BAESF_06200	C-1	Interferon-related developmental regulator N-terminal domain-containing protein UniRef50_L8GVU3	K04849	CACNA1B, CAV2.2; voltage-dependent calcium channel N type alpha-1B		GO:0005488	IPR016024,IPR007701,PF05004	3.06333	0.376667	0.27	0.703333	0.146667	0.0233333	0.00666667	2.79333	0.54	0.27	0.536667	0.05	0.00666667	0	3.34	1.17	0.48	1.39333	0.295	0.0266667	0.0266667	2.64333	1.26	0.24	1.19667	0.13	0.0533333	0.03
BAESF_06204	C-1	RFX DNAbinding domain containing protein UniRef50_L8GWH8	K19521	RFX6; regulatory factor X 6		GO:0003677,GO:0006355	IPR011991,IPR003150,PF02257	55.55	10.7167	1.53	0.65	0.03	0	0.00666667	49.5333	8.68667	1.18	0.32	0.0133333	0	0	52.56	8.63333	3.09667	0.733333	0.27	0.0233333	0	42.4833	8.15	3.02	0.873333	0.0766667	0	0
BAESF_06210	C-1	Uncharacterized protein UniRef50_L8GVS7	K16777	NEURL4; neuralized-like protein 4				7.64	2.40333	0.0366667	0.146667	0	0.0166667	0	6.6	2.96667	0.176667	0.0366667	0.156667	0	0	8.27333	4.53667	0.193333	0.496667	0.105	0	0	6.3	4.43333	0.53	0.16	0	0	0
BAESF_06220	C-1	Transmembrane protein UniRef50_L8GXQ2	K03893	arsB; arsenical pump membrane protein				48.4667	22.5733	3.44333	8.24	1.35667	0.38	0.15	41.64	19.81	3.13	4.74	0.593333	0.06	0.04	42.4633	36.31	5.91667	11.7467	3.5	0.42	0.52	31.37	27.03	2.275	9.41333	1.44667	0.81	0
BAESF_06221	C-1	MARVEL domain-containing protein UniRef50_L8HGZ1	K04958	ITPR1; inositol 1,4,5-triphosphate receptor type 1				22.1167	11.07	3.59667	2.42	0.216667	0.0233333	0.106667	20.9033	13.6967	2.45333	1.87	0.08	0.0966667	0.0233333	19.0133	14.5633	4.05	3.64333	0.33	0.203333	0.0466667	17.0433	11.4467	2.395	3	0.216667	0.05	0
BAESF_06222	C-1	MARVEL domain-containing protein UniRef50_L8HGZ1	K15382	SLC50A, SWEET; solute carrier family 50 (sugar transporter)				6.50667	2.8	1.71333	0.41	0	0	0	5.83667	1.76667	0.853333	0.196667	0	0	0.0433333	3.8	3.07667	1.58333	0.36	0	0.0366667	0	4.20667	2.44333	0.98	0.666667	0	0	0
BAESF_06233	C-1		K23741	MAN1B, MNS3; endoplasmic reticulum Man9GlcNAc2 1,2-alpha-mannosidase [EC:3.2.1.209]			IPR032801,PF13911,IPR012336	24.2167	15.7433	2.89333	4.7	0.156667	0.0666667	0	28.8733	26.4333	4.60333	3.74	0.53	0	0	19.48	14.5967	2.75	3.50333	1.88	0.336667	0.0533333	19.8833	14.5667	5.455	3.11667	0.803333	0.126667	0
BAESF_06238	C-1	Uncharacterized protein UniRef50_L8GWE9	K03320	amt, AMT, MEP; ammonium transporter, Amt family				3.33333	1.06333	0.443333	0.0933333	0.15	0.02	0.06	3.26667	1.22	0.68	0.0533333	0	0	0.02	2.93	0.733333	0.263333	0.09	0.05	0	0.0233333	3.2	0.686667	0.395	0	0	0	0
BAESF_06260	C-1	RFX DNAbinding domain containing protein UniRef50_L8GVN2	K09173	RFX1_2_3; regulatory factor X 1/2/3		GO:0003677,GO:0006355	IPR011991,IPR003150,PF02257	3.59667	2.59	1.79667	0.486667	0.0866667	0.03	0.00666667	2.68667	1.69667	1.34	0.34	0.0566667	0.00666667	0.01	3.71667	3.28667	2.43667	0.793333	0.075	0.01	0.0433333	3.12	3.26667	1.84	0.76	0.0666667	0.0266667	0
BAESF_06266	C-1	Cell division cycle protein 123 UniRef50_L8GXJ8				GO:0007049	IPR009772,PF07065	7.17	3.83333	1.91333	0.6	0.116667	0.0433333	0.00666667	6.95	3.20667	1.39333	0.5	0.0666667	0.01	0	6.93667	3.82	2.37667	0.616667	0.15	0.01	0.0233333	6.99667	3.20333	1.92	0.666667	0.0166667	0.0133333	0
BAESF_06272	C-1	Uncharacterized protein UniRef50_L8GWA6	K20315	ARHGAP21_23; Rho GTPase-activating protein 21/23				4.68333	3.75333	1.26333	0.3	0.4	0.223333	0.25	5.7	4.26	1.63	0.173333	0.373333	0.0633333	0.453333	3.48	2.51333	0.896667	0.0966667	0.12	0.313333	0.65	6.83	2.4	1.81	0.383333	0.333333	0.216667	0.0866667
BAESF_06288	C-1	purine-nucleoside phosphorylase UniRef50_L8GW90	K03783	punA, PNP; purine-nucleoside phosphorylase [EC:2.4.2.1]		GO:0003824,GO:0004731,GO:0009116,GO:0006139	IPR011268,PF01048,IPR000845	7.36333	3.54667	1.84667	1.81333	0.246667	0.0166667	0.0166667	5.89333	3.09333	1.5	0.99	0.09	0.04	0.03	8.39333	5.88	3.47	2.33	0.36	0.03	0.03	6.62667	4.14	2.17	2.98667	0.0633333	0.0266667	0
BAESF_06292	C-1	Lipase UniRef50_L8GYR8	K01046	lip, TGL2; triacylglycerol lipase [EC:3.1.1.3]		GO:0006629	IPR002921,IPR029058,PF01764	2.66	1.19667	0.923333	0.76	0.0533333	0	0.00333333	2.21	0.986667	0.753333	0.3	0.0233333	0.00666667	0	2.88667	1.81	1.28	0.746667	0.075	0.03	0.01	2.02333	1.33333	0.575	0.563333	0.0233333	0.01	0
BAESF_06294	C-1	non-specific serine/threonine protein kinase UniRef50_L8GVJ8	K03200	virB5, lvhB5; type IV secretion system protein VirB5				2.18	1.23333	0.136667	0.0766667	0.04	0	0	1.93	1.48	0.27	0.06	0.0466667	0	0	2.14333	1.45667	0.723333	0.206667	0	0.0233333	0	1.84	1.22	0.29	0.0766667	0	0	0
BAESF_06304	C-1	CARDB domain-containing protein UniRef50_L8GYQ4	K16669	FAT4; protocadherin Fat 4		GO:0005578,GO:0008270,GO:0008237	IPR013273	3.01333	1.46	1.15667	0.803333	0.0233333	0.00333333	0	2.57333	1.23667	0.923333	0.473333	0.00333333	0.00666667	0	3.99	2.72	1.91333	1.06333	0.02	0	0.00666667	2.86	2.14667	1.215	0.876667	0.0166667	0	0
BAESF_06305	C-1	FGGAP repeat domain containing protein UniRef50_L8GW70	K24471	EPGN; epigen		GO:0030246,GO:0005515	IPR000922,IPR000742,IPR013032	2.13	1.26333	0.9	0.523333	0.01	0	0	1.68333	1.10667	0.6	0.27	0.0133333	0.00333333	0	2.52667	1.98	1.17667	0.62	0.035	0	0	2.14	1.75333	0.855	0.576667	0.0366667	0	0
BAESF_06311	C-1	dihydropyrimidinase UniRef50_F0ZV30	K01464	DPYS, dht, hydA; dihydropyrimidinase [EC:3.5.2.2]	dihydropyrimidinase	GO:0016787,GO:0016810,GO:0005737	PF01979,IPR030633,IPR006680,IPR011778,IPR011059,IPR032466	2.13667	1.15	0.243333	0.11	0.06	0	0	1.62667	0.733333	0.433333	0.103333	0.00666667	0.0166667	0	1.87333	1.74667	0.63	0.196667	0.05	0.0233333	0	1.75333	1.21	0.57	0.0933333	0	0	0
BAESF_06320	C-1	Sel1 domain containing protein UniRef50_L8GYP2	K07126	K07126; uncharacterized protein		GO:0005515	IPR006597,IPR011990,PF08238	3.93333	1.25	0.42	0.106667	0	0	0.01	3.06667	1.74667	0.423333	0.09	0.0233333	0	0	2.85333	2.06667	0.586667	0.276667	0.02	0.0166667	0	1.94667	1.10667	0.265	0.136667	0	0	0
BAESF_06323	C-1	Uncharacterized protein UniRef50_L8GXD0						13.9033	8.65	2.49667	1.47	0.193333	0.0766667	0	12.9033	6.95667	2.57333	1.78667	0.116667	0.146667	0.113333	14.87	11.7433	3.81333	1.61333	0.285	0.07	0.0533333	13.52	9.76	2.89	2.06667	0	0.07	0.0733333
BAESF_06364	C-1	Dipeptidase UniRef50_L8GVF1	K01273	DPEP; membrane dipeptidase [EC:3.4.13.19]		GO:0016805,GO:0006508	IPR008257,PF01244,IPR032466	31.8567	15.2433	3.91	2.50333	0.196667	0.0766667	0.0433333	27.95	13.9367	2.94	1.85667	0.136667	0.0266667	0.0466667	34	27.8133	6.26333	2.79	0.215	0.0566667	0.0833333	29.9967	21.7267	4.745	3.14667	0.0733333	0.0666667	0
BAESF_06382	C-1	U-box domain containing protein UniRef50_L8GS81	K10143	RFWD2, COP1; E3 ubiquitin-protein ligase RFWD2 [EC:2.3.2.27]		GO:0004842,GO:0016567	IPR003613,IPR013083,PF04564,PF11789	14.19	10.68	3.13667	1.06	0.263333	0.0733333	0.0433333	13.47	10.9667	1.83	1.11333	0.0966667	0.0533333	0.0366667	14.26	11.3233	2.88667	1.73	0.46	0.0633333	0.0766667	14.4733	12.2233	3.25	1.42	0.143333	0.05	0.07
BAESF_06383	C-1		K01869	LARS, leuS; leucyl-tRNA synthetase [EC:6.1.1.4]				109.53	54.5067	8.38333	3.43333	0.166667	0	0.0733333	97.1467	71.8267	10.4233	3.78	0.233333	0	0.296667	102.54	74.8467	13.4067	6.37667	1.79	0.48	0.25	102.2	77.7933	11.635	6.58333	0.403333	0.22	0.536667
BAESF_06386	C-1	WD domain, G-beta repeat-containing protein UniRef50_L8GX81	K11274	WDHD1, CTF4; chromosome transmission fidelity protein 4		GO:0005515	IPR017986,IPR001680,IPR022100,PF12341,IPR015943,PF00400	21.8833	9.75667	2.17667	3.76	0.36	0.03	0.0233333	21.8367	10.7	2.93667	2.72	0.176667	0.04	0.0366667	24.9467	13.98	3.25667	5.32333	1.075	0.0933333	0.0566667	22.5633	13.2933	2.3	3.88333	0.443333	0.07	0.0166667
BAESF_06390	C-1	Methyltransferase domain containing protein UniRef50_L8GVD7				GO:0008152,GO:0008168	IPR013216,PF08241,PF08242,IPR029063,PF13649,PF13847	19.1967	11.97	2.69667	1.89	0.433333	0.1	0	15.74	13.4033	2.61	1.61	0.06	0.06	0	16.86	15.2433	3.83667	2.26667	0.52	0.0533333	0.0633333	15.9167	14.8133	3.77	2.16333	0.286667	0.123333	0
BAESF_06395	C-1	Glucose 1-dehydrogenase UniRef50_A0A5A8C825	K11147	DHRS4; dehydrogenase/reductase SDR family member 4 [EC:1.1.-.-]		GO:0016491	PF00106,IPR002347,IPR020904,PF13561,IPR016040,PF08659	15.8267	10.43	1.69333	0.456667	0.03	0	0.0466667	17.8167	14.6433	1.55	0.163333	0.0466667	0	0	16.2433	12.2033	1.52667	0.666667	0.185	0.103333	0.0733333	17.2667	13.14	2.495	0.766667	0	0	0.04
BAESF_06414	C-1	FAR-17a/AIG1-like protein UniRef50_L8GVC1				GO:0016021	IPR006838,PF04750	27.24	13.0167	2.53667	2.08	0	0.0166667	0.09	21.6067	9.78667	1.43	0.686667	0.0333333	0	0.02	24.53	19.51	3.71667	2.42667	0.39	0	0.02	23.25	16.14	2.085	1.85333	0	0	0.133333
BAESF_06415	C-1	Alpha-mannosidase UniRef50_L8GX61	K12311	MAN2B1, LAMAN; lysosomal alpha-mannosidase [EC:3.2.1.24]		GO:0015923,GO:0008270,GO:0003824,GO:0004553,GO:0030246,GO:0004559,GO:0006013,GO:0005975	PF01074,IPR000602,PF17677,IPR011682,IPR028995,IPR027291,IPR011013,IPR011330,PF07748,IPR015341,IPR013780,PF09261	161.36	91.4967	22.7267	9.92667	1.95333	0.286667	0.19	148.22	97.78	22.5033	8.03333	1.31	0.276667	0.113333	163.413	119.41	29.5433	12.4333	3.155	0.746667	0.463333	139.91	103.107	25.11	11.35	1.66333	0.296667	0.203333
BAESF_06421	C-1	Hydrolase, alpha/beta fold domain containing protein UniRef50_L8GVW5	K22318	oleB; cis-3-alkyl-4-acyloxetan-2-one decarboxylase [EC:4.1.1.114]			PF12697,IPR000073,IPR029058	8.70667	4.47667	1.29	1.2	0.143333	0	0	7.97	5.28667	1.28667	0.65	0.06	0.0466667	0.01	9.22	6.99667	2.47	1.33667	0.22	0.0333333	0.0166667	8.06	5.68667	1.745	0.823333	0.143333	0	0
BAESF_06425	C-1	Ras subfamily protein UniRef50_L8GVW1	K07874	RAB1A; Ras-related protein Rab-1A		GO:0005515,GO:0005525,GO:0007264	PF13637,IPR005225,IPR001810,IPR027417,IPR020683,PF08477,PF12796,IPR002110,PF12937,PF00023,PF00025,PF13857,IPR001806,PF13606,PF00071	13.9567	6.68667	2.45333	0.886667	0.19	0.0166667	0.0633333	10.7433	5.34333	3.07333	0.793333	0.05	0.04	0	13.6933	7.50333	3.33	1.12333	0.205	0.0266667	0.0933333	12.4167	6.80667	3.13	0.843333	0.0566667	0.07	0
BAESF_06433	C-1	Uncharacterized protein UniRef50_L8GVA3	K18615	RCSD1, CAPZIP; CapZ-interacting protein			IPR007727	147.353	49.7733	5.96667	13.8933	0.783333	0.21	0.13	178.593	90.0333	6.96333	15.9333	1.88	0.143333	0.173333	146.577	69.9767	7.30667	22.56	5.25	0.76	0.836667	149.35	93.92	8.29	19.37	3.44667	0.593333	0.173333
BAESF_06453	C-1	Peptidase, S8/S53 subfamily protein UniRef50_L8GV89	K01359	PCSK1; proprotein convertase subtilisin/kexin type 1 [EC:3.4.21.93]		GO:0006508,GO:0004252	IPR015500,PF01483,PF16470,PF00082,IPR032815,IPR034182,IPR000209,IPR002884,IPR009020,IPR023827,IPR008979,IPR023828	1.91333	0.956667	0.3	0.313333	0.02	0.00666667	0	1.88667	0.836667	0.35	0.213333	0.0133333	0	0	1.62	1.42333	0.463333	0.386667	0.065	0.0166667	0.00666667	1.68333	1.23667	0.335	0.37	0	0.0733333	0
BAESF_06464	C-1	Polymerase nucleotidyl transferase domain-containing protein UniRef50_L8GVS4	K07076	K07076; uncharacterized protein		GO:0016779	IPR002934	4.23333	1.55	0.64	0.69	0.16	0.0133333	0.00333333	4.02333	1.89	0.686667	0.816667	0.136667	0	0	3.74333	2.44	0.906667	1.04667	0.105	0.0366667	0.0566667	3.57	2.11333	0.755	0.993333	0.0666667	0	0
BAESF_06469	C-1	AlanyltRNA synthetase, putative UniRef50_L8GVR1	K07050	AARSD1, ALAX; misacylated tRNA(Ala) deacylase [EC:3.1.1.-]		GO:0043039,GO:0016876,GO:0005524,GO:0000166	PF07973,IPR012947,IPR018163,IPR009000	24.4133	17.3367	5.03667	3.57333	0.466667	0.18	0.0466667	24.81	17.7467	4.95333	2.59	0.426667	0.04	0.0166667	27.8367	22.7233	7.39	4.37	1.275	0.23	0.14	24.2567	20.4667	6.69	4.66667	0.783333	0.0633333	0.0466667
BAESF_06511	C-1	Elongation factor 2 UniRef50_L8HJR2	K03234	EEF2; elongation factor 2		GO:0003924,GO:0005525	IPR020568,IPR014721,PF00009,IPR027417,IPR005517,PF03764,PF00679,IPR009000,IPR000640,IPR000795,IPR009022	3.55667	1.77	0.353333	0.193333	0.103333	0.02	0	3.32667	1.45667	0.456667	0.1	0.0766667	0.01	0.01	3.43667	2.71333	0.66	0.133333	0.03	0.01	0.0133333	3.05667	2.05	0.36	0.29	0.0366667	0	0
BAESF_06525	C-1	von Willebrand factor type A domain containing protein UniRef50_L8HH59	K24510	VWA5; von Willebrand factor A domain-containing protein 5		GO:0008270	IPR003126,IPR013694,PF13757,PF13519,PF08487,PF13768,PF00092,IPR002035	1.75	0.853333	0.82	0.116667	0.00333333	0.02	0	1.15667	0.796667	0.476667	0.106667	0.00333333	0.00666667	0	1.76667	1.16667	1.09	0.243333	0.025	0.02	0.00666667	1.72667	0.853333	0.67	0.44	0.0733333	0.01	0.01
BAESF_06541	C-1	Frizzled/Smoothened family membrane region protein UniRef50_L8HI64				GO:0007166,GO:0016020,GO:0004888,GO:0005515	PF01392,IPR000539,IPR020067,IPR017981,PF01534	31.2733	9.87	6.97	3.45667	1.62333	0.366667	0.103333	29.3367	8.34	5.58333	1.69667	1.12	0.133333	0.07	30.46	8.04	8.09333	3.47667	1.98	0.326667	0.133333	28.6867	8.7	6.12	3.32333	1.64333	0.186667	0.06
BAESF_06542	C-1	Frizzled/Smoothened family membrane region protein UniRef50_L8HI64	K02376	FZD6; frizzled 6		GO:0007166,GO:0016020,GO:0004888,GO:0005515	PF01392,IPR000539,IPR020067,IPR017981,PF01534	17.71	10.3267	2.2	0.0866667	0.0566667	0.01	0.0166667	16.56	10.21	1.93	0.09	0.0666667	0.00666667	0	15.7767	10.6867	2.07333	0.313333	0.08	0.01	0.02	14.1	9.50667	2.21	0.21	0.0366667	0.0133333	0.02
BAESF_06554	C-1	Solute carrier family 40 member UniRef50_L8HA66	K14685	SLC40A1, FPN1; solute carrier family 40 (iron-regulated transporter), member 1		GO:0005381,GO:0034755,GO:0016021	PF06963,IPR009716,IPR020846	2.41667	0.713333	0.176667	0	0	0	0	2.39333	0.63	0.123333	0.0533333	0	0	0	2.66	0.95	0.233333	0.09	0.045	0	0	2.20667	1.61333	0.04	0.11	0	0	0
BAESF_06559	C-1	Xylose isomerase UniRef50_K1QKM4	K01805	xylA; xylose isomerase [EC:5.3.1.5]		GO:0005975,GO:0009045	IPR013452,PF01261,IPR013022,IPR001998	59.68	36.6767	7.64	0.763333	0.376667	0.0933333	0.08	56.8833	37	7.25667	0.806667	0.186667	0.0733333	0.05	59.7133	49.2333	8.71	1.00667	0.38	0.223333	0.183333	52.8667	41.87	8.39	1.18667	0.3	0.146667	0.0433333
BAESF_06562	C-1	Endonuclease/Exonuclease/phosphatase family protein UniRef50_L8GVR8	K19619	TDP2; tyrosyl-DNA phosphodiesterase 2 [EC:3.1.4.-]			IPR005135,PF03372	21.02	13.8667	6.31	2.23667	0.673333	0.116667	0.0833333	21.9633	17.14	6.15333	2.22	0.663333	0.17	0.0833333	19.8567	16.3567	7.63	2.77	0.575	0.276667	0.146667	18.2233	17.6533	6.15	3.01	0.59	0.05	0.0366667
BAESF_06569	C-1	Sulfate adenylyltransferase UniRef50_L8HI38	K03231	EEF1A; elongation factor 1-alpha		GO:0005515,GO:0003924,GO:0005525	IPR009001,IPR001810,IPR027417,PF00009,IPR000795	1.61	0.746667	0.74	0.226667	0.0366667	0.00666667	0.0166667	1.67667	1.32333	0.593333	0.07	0.0233333	0.0133333	0	1.57333	1.3	0.753333	0.116667	0.015	0.0133333	0	1.50333	1.40333	0.625	0.146667	0.04	0	0
BAESF_06578	C-1	Class I SAM-dependent methyltransferase UniRef50_L8HI14					PF13578,IPR029063	5.42667	3.45667	1.16	0.516667	0.0266667	0.03	0	4.60667	2.36333	0.783333	0.0966667	0.02	0	0	5.82	4.13333	1.89333	0.523333	0.075	0.0466667	0	4.53333	3.96667	2.085	0.756667	0.05	0.05	0
BAESF_06585	C-1	Phosphoglycerate mutase family domain containing protein UniRef50_L8HH03					IPR013078,IPR029033,PF00300	7.56333	4.89	1.05333	0.69	0	0	0	7.97333	2.66333	0.726667	0.793333	0.04	0	0	9.13667	6.11333	2.36	0.573333	0	0	0	9.35667	4.93	1.63	0.476667	0	0	0
BAESF_06586	C-1	Uncharacterized protein UniRef50_L8HJI3	K18932	ZDHHC; palmitoyltransferase [EC:2.3.1.225]				1.12	0.893333	0	0	0	0	0	1.45667	0.873333	0.16	0	0	0	0	1.38333	1.24667	0.186667	0.106667	0	0	0	1.32	0.946667	0.13	0.0566667	0	0	0
BAESF_06593	C-1	Uncharacterized protein UniRef50_L8HI16	K17866	DPH2; diphthamide biosynthesis protein 2				8.00667	5.84667	3.21333	1.11333	0.183333	0.113333	0.0566667	4.95333	2.84667	2.48667	0.363333	0.123333	0.06	0	2.48667	2.52667	2.72333	1.16333	0.49	0.17	0.14	12.6533	4.00333	2.055	0.79	0.296667	0.08	0.07
BAESF_06614	C-1	Membrane-associated protein UniRef50_L8HHZ8	K08372	pepD; putative serine protease PepD [EC:3.4.21.-]				22.4767	10.2	1.85667	1.01667	0.133333	0.04	0.00666667	20.1467	9.61667	1.50667	0.473333	0.14	0	0	24.3133	16.5333	2.96667	1.05333	0.29	0.03	0.04	19.7633	12.7233	1.385	0.833333	0.166667	0.0633333	0
BAESF_06623	C-1	Guanine deaminase UniRef50_L8HK76	K01487	guaD, GDA; guanine deaminase [EC:3.5.4.3]		GO:0008270,GO:0008892,GO:0016787,GO:0006147	PF01979,IPR014311,IPR006680,IPR032466	9.66	5.33	1.61	1.04	0.143333	0.0266667	0.01	8.00667	4.77667	0.88	0.386667	0.07	0	0	9.5	6.96	2.15667	2.10333	0.385	0.103333	0.0566667	9.26333	5.32667	1.67	1.77667	0.0766667	0.0433333	0.0433333
BAESF_06624	C-1	Guanine deaminase UniRef50_L8HK76	K01487	guaD, GDA; guanine deaminase [EC:3.5.4.3]		GO:0008270,GO:0008892,GO:0016787,GO:0006147	PF01979,IPR014311,IPR006680,IPR032466	6.48	3.01667	1.07667	0.463333	0.0266667	0.01	0.01	5.27667	2.18667	0.826667	0.2	0.0466667	0	0	5.37667	4.98333	1.04667	0.736667	0.125	0	0.0333333	5.53667	3.53	1.35	0.79	0.0533333	0	0
BAESF_06631	C-1	PBP domain-containing protein UniRef50_L8HHY4	K05641	ABCA1; ATP-binding cassette, subfamily A (ABC1), member 1				13.89	7.55	1.82667	0.266667	0	0.01	0	15.69	9.17333	2.21	0.316667	0	0	0.02	16.35	9.87	2.00333	0.263333	0.1	0.03	0.13	15.1633	9.45667	2.3	0.413333	0.316667	0.0733333	0
BAESF_06633	C-1	Uncharacterized protein UniRef50_A0A151ZBX6	K16527	AKAP11; A-kinase anchor protein 11				6.03667	3.25333	1.13333	0.25	0.0666667	0.0366667	0	6.24667	3.08333	0.64	0.14	0	0	0	6.02333	4.35333	0.816667	0.543333	0.05	0	0	5.12333	3.04	1.11	0.443333	0	0	0
BAESF_06636	C-1	Late embryogenesis abundant protein UniRef50_L8HK68	K19878	ERC2, CAST; ELKS/RAB6-interacting/CAST family member 2				19.02	9.77333	3.13667	3.05	0.203333	0.0233333	0.09	15.96	9.35667	2.53	2.03333	0.136667	0.03	0	15.6467	12.3033	3.88667	3.22	0.475	0.25	0.05	12.97	10.1567	3.055	3.54333	0.19	0.0533333	0.0466667
BAESF_06638	C-1	Vault protein inter-alpha-trypsin protein UniRef50_L8HGW0	K10798	PARP2_3_4; poly [ADP-ribose] polymerase 2/3/4 [EC:2.4.2.30]			IPR013694,PF13757,PF08487	16.73	8.56	4.04	2.89	0.64	0.07	0.0433333	14.2467	8.36	3.18	1.92667	0.293333	0.07	0	16.8067	12.5333	4.96	4.28667	0.95	0.236667	0.113333	14.5467	10.3467	4.195	2.95	0.593333	0.0833333	0.0233333
BAESF_06639	C-1	Uncharacterized protein UniRef50_L8HJD1	K13092	ZC3H18; nuclear protein NHN1				9.67	11.2033	5.43333	1	0.156667	0.126667	0.0533333	8.72	7.72333	6.39	0.743333	0.133333	0.0633333	0.0266667	12.49	10.3267	8.69667	1.12	0.285	0.0433333	0.03	11.39	8.91333	8.67	1.11333	0.14	0.24	0
BAESF_06661	C-1	Ubiquinone/menaquinone biosynthesis-related protein UniRef50_L8HHT9	K17803	OMS1; methyltransferase OMS1, mitochondrial [EC:2.1.1.-]			PF07021,PF08241,PF08242,PF13489,IPR029063,PF01209,PF13649,PF13847	7.53	4.20333	1.24333	2.69333	0.75	0.213333	0.03	6.32333	4	1.75	2.24333	0.32	0.116667	0.0833333	6.41667	4.76	2.35333	3.39667	0.955	0.203333	0.04	6.21	5.33333	2.715	4.52667	0.97	0.293333	0.1
BAESF_06669	C-1	Uncharacterized protein UniRef50_L8HHV5	K21635	JAG2; jagged-2				9.16333	8.07667	2.02667	0.416667	0.03	0.0366667	0.0433333	9.21333	7.34333	2.20333	0.38	0.123333	0	0.106667	7.94667	6.32667	0.83	0.176667	0	0.0566667	0	7.27667	6.27	1.47	0.05	0	0	0
BAESF_06670	C-1	Uncharacterized protein UniRef50_L8HHT0	K03106	SRP54, ffh; signal recognition particle subunit SRP54 [EC:3.6.5.4]				2.63667	1.74	0.503333	0.303333	0.0933333	0.00666667	0.02	1.97333	1.32	0.396667	0.133333	0	0	0	2.76333	2.35	0.736667	0.29	0.07	0.0166667	0	2.66667	2.27	0.785	0.396667	0.02	0.03	0
BAESF_06681	C-1	Uncharacterized protein UniRef50_L8HK36	K16806	MAP7D1; MAP7 domain-containing protein 1			IPR024388	7.28333	2.95667	1.17667	1.24333	0.0766667	0	0	4.84667	2.37333	0.85	0.9	0.0833333	0	0	6.9	4.64333	1.95667	1.64333	0.36	0.0233333	0	3.52667	1.8	0.835	1.17333	0.05	0	0
BAESF_06713	C-1	Methylisocitrate lyase, putative UniRef50_L8HHR5	K03417	prpB; methylisocitrate lyase [EC:4.1.3.30]		GO:0003824,GO:0046421,GO:0008152,GO:0019629	PF13714,IPR018523,IPR012695,IPR015813	11.6133	5.55667	1.85667	1.75	0.126667	0.0166667	0.01	9.95	5.22	1.54667	0.873333	0.0366667	0.0466667	0	12.7367	9.24	2.45333	1.84333	0.24	0.0166667	0.01	11.4	8.13667	1.535	1.80667	0.25	0.0233333	0
BAESF_06747	C-1	Uncharacterized protein UniRef50_L8HJ27	K26610	VEZF1; vascular endothelial zinc finger 1				28.0467	18.9667	5.48	2.51333	0.22	0.0733333	0.103333	23.0567	22.56	3.78	2.36667	0.22	0	0	21.3	18.5833	5.57667	2.43333	0.735	0.14	0.1	21.93	15.45	2.025	0	0.363333	0	0
BAESF_06765	C-1	H(+)-transporting two-sector ATPase UniRef50_L8GEV6	K02145	ATPeV1A, ATP6A; V-type H+-transporting ATPase subunit A [EC:7.1.2.2]		GO:0005524,GO:0046034,GO:0015992	IPR027417,IPR000194,IPR022878,PF00006,IPR004100,IPR031686,PF16886	1.71	1.21667	1.27667	0.286667	0.0466667	0.0166667	0	1.3	0.726667	0.886667	0.103333	0.0133333	0	0	1.92667	1.09	1.44	0.23	0.04	0	0.0133333	1.44	0.786667	0.725	0.0966667	0	0	0
BAESF_06779	C-1	carbonyl reductase (NADPH) UniRef50_L8HHL8	K00079	CBR1; carbonyl reductase 1 [EC:1.1.1.184 1.1.1.189 1.1.1.197]			PF00106,IPR002347,PF13561,IPR016040,PF08659	14.49	4.83333	13.2533	0.506667	0.01	0	0.0133333	10.92	3.89	8.80667	0.516667	0.0266667	0.0466667	0.0466667	13.26	2.63333	16.8833	0.92	0.3	0.0133333	0	13.4633	2.28667	10.795	0.536667	0.136667	0.05	0.0266667
BAESF_06787	C-1	SAP domain-containing protein UniRef50_L8HHH7	K03545	tig; trigger factor			IPR003034,PF09346,PF18953,IPR018958	40.3933	12.8133	2.16333	3.51333	0.29	0.0366667	0.0366667	35.8633	11.7233	1.53333	1.98667	0.136667	0.01	0.0133333	42.32	22.52	3.52333	4.51333	0.71	0.106667	0.09	33.8333	22.6467	2.51	4.23667	0.31	0.0433333	0
BAESF_06791	C-1	Oxidoreductase, zincbinding dehydrogenase superfamily protein UniRef50_L8HIZ4	K15020	K15020; acryloyl-coenzyme A reductase [EC:1.3.1.84]		GO:0008270,GO:0016491,GO:0055114	IPR002328,IPR011032,IPR013149,IPR013154,IPR020843,PF13602,PF08240,IPR016040,PF00107	1.86333	1.32667	0.443333	0.21	0	0	0	2.70667	1.24333	0.39	0.2	0	0.02	0.02	2.73	1.99667	0.51	0.436667	0.04	0	0	2.73	2.11333	0.725	0.37	0.0266667	0	0
BAESF_06792	C-1	PKD domain containing protein UniRef50_L8HHH4					IPR000601	2.31667	1.13333	0.283333	0.21	0.0166667	0	0	1.97333	0.826667	0.19	0.126667	0	0	0	2.41	2.02	0.57	0.116667	0.04	0.01	0	2.28667	1.51333	0.35	0.156667	0	0.0166667	0
BAESF_06803	C-1	Formin domain containing protein UniRef50_L8HGI3					IPR015425,PF02181	27.7467	9.13333	1.12333	4.43	0.683333	0.0533333	0.0133333	28.8333	10.9067	1.42	3.92667	0.543333	0.0766667	0.03	29.4167	13.8767	1.65	7.75667	1.835	0.223333	0.123333	26.47	16.1667	1.395	6.56667	0.853333	0.12	0.05
BAESF_06806	C-1	F-box domain-containing protein UniRef50_L8GDY9	K03875	SKP2, FBXL1; F-box and leucine-rich repeat protein 1 (S-phase kinase-associated protein 2)		GO:0005515	IPR001810,IPR027417,PF12937	18.7033	12.7733	3.45667	2.87333	0.21	0.01	0	18.5467	11.79	2.95333	2.25667	0.18	0.0333333	0	21.63	16.77	5.02667	4.35667	0.685	0.05	0.01	20.5567	16.0967	5.59	4.44333	0.13	0.0433333	0
BAESF_06814	C-1	GRAM domain containing protein UniRef50_L8HIX0	K23554	GRAMD4; GRAM domain-containing protein 4			PF02893,IPR004182	1.28667	1.32333	0.76	0.366667	0.596667	0	0	1.38667	1.67333	0.65	0.153333	0.36	0.06	0	1.53	1.73333	0.666667	0.54	0.375	0.0466667	0	1.78667	1.41	0.92	0.553333	0.383333	0	0
BAESF_06818	C-1	Uncharacterized protein UniRef50_L8HGH2	K01990	ABC-2.A; ABC-2 type transport system ATP-binding protein				91.0967	69.35	12.7367	1.69667	1.01667	0.563333	0.31	95.25	91.74	15.5067	2.48	0.87	0.363333	0.426667	60.67	42.9933	6.84333	0.843333	0.51	0.73	0.416667	71.7633	55.32	10.025	1.13333	0.803333	0.156667	0.416667
BAESF_06820	C-1	Uncharacterized protein UniRef50_L8GZX2	K01756	purB, ADSL; adenylosuccinate lyase [EC:4.3.2.2]				86.31	44.9633	4.82	0.763333	0.0833333	0.143333	0.0933333	70.72	37.5067	4.64	0.63	0	0	0.163333	56.8167	41.9267	4.98	0.896667	0.365	0.126667	0.0333333	63.2067	41.5967	4.415	0.64	0	0.0766667	0
BAESF_06854	C-1	FAD-dependent oxidoreductase domain-containing protein 1 UniRef50_L8HIU0	K18166	FOXRED1; FAD-dependent oxidoreductase domain-containing protein 1		GO:0016491,GO:0055114	IPR006076,PF01266,IPR023753	6.76667	4.47333	1.05667	0.223333	0.01	0	0.0333333	5.69333	3.48667	0.65	0.0866667	0	0	0	6.99333	5.59667	1.14667	0.183333	0.065	0.0433333	0	5.86667	4.78667	1.71	0.276667	0.0266667	0	0
BAESF_06885	C-1	Tripartite motif-containing protein 2 UniRef50_T1EF07	K12035	TRIM71; tripartite motif-containing protein 71 [EC:2.3.2.27]		GO:0008270,GO:0005515,GO:0005622	IPR001258,PF01436,PF00643,IPR000315,IPR011042,IPR013017	67.18	37.97	7.97	2.81333	0.443333	0.2	0.0866667	59.8567	33.9333	8.85333	2.01667	0.233333	0.07	0.0433333	75.43	48.7933	10.6267	3.46667	1.23	0.386667	0.453333	66.83	46.0233	11.065	4.28	0.56	0.1	0.0866667
BAESF_06891	C-1	hypothetical protein UniRef50_UPI000644E06B	K01937	pyrG, CTPS; CTP synthase [EC:6.3.4.2]				1139.75	880.817	213.943	39.4	12.6	6.55	4.49	1103.15	829.38	203.057	23.86	6.5	3.79	1.86333	996.847	939.963	234.427	41.2067	22.49	7.22667	4.62333	1034.15	925.573	257.065	50.2033	9.78	7.14	2.14
BAESF_06895	C-1	Uncharacterized protein UniRef50_L8HE34	K25874	KIRREL, NEPH; Kirrel/Neph family protein			IPR012334	10.1933	7.71667	1.44667	0.846667	0.353333	0.0533333	0.02	11.0933	8.85667	1.60667	0.763333	0.34	0.0566667	0.0266667	8.20333	6.06333	0.95	1.00667	0.44	0.133333	0.276667	8.39	7.35333	1.02	0.896667	0.496667	0.0133333	0.0766667
BAESF_06896	C-1	Right handed beta helix domain-containing protein UniRef50_L8HGE4					IPR011050,IPR012334,IPR006626	9.2	6.83	1.37	0.283333	0.11	0.0333333	0.0166667	9.65333	9.38667	2.04667	0.393333	0.0633333	0.0266667	0.0133333	8.25667	7.65	1.61667	0.423333	0.155	0.06	0.136667	7.82667	9.18333	1.835	0.54	0.07	0.0533333	0.0633333
BAESF_06908	C-1	Uncharacterized protein UniRef50_L8GZA5	K03546	sbcC, rad50; DNA repair protein SbcC/Rad50				1.19333	1.71	0.0966667	0	0	0.0766667	0	2.33	1.99667	0	0.08	0	0	0	1.09	1.16333	0.41	0.123333	0	0	0	0.67	1.36667	0.605	0	0.156667	0	0
BAESF_06917	C-1	Acetate--CoA ligase UniRef50_A0A534IMT1	K01908	ACSS3, prpE; propionyl-CoA synthetase [EC:6.2.1.17]		GO:0003824,GO:0008152	IPR025110,PF00501,IPR032387,IPR020845,IPR000873,PF13193,PF16177	5.31	3.24667	0.716667	0.283333	0.07	0	0.00666667	4.73	3.06333	0.48	0.236667	0.01	0	0	5.09	3.98	1.11333	0.393333	0.11	0.01	0.0666667	4.86	3.24	1	0.31	0.0133333	0.0233333	0
BAESF_06959	C-1	Gnk2-homologous domain-containing protein UniRef50_L8GM25	K25841	ALMT; aluminum-activated malate transporter family protein				2.14333	2.06667	0.26	0.3	0	0.0333333	0.0166667	2.8	2.21667	0.436667	0.0466667	0	0	0	1.38333	1.72	0.44	0.0233333	0	0	0	2.39667	2.17	0.325	0.1	0	0	0
BAESF_06973	C-1	PARP-type domain-containing protein UniRef50_L8GL76	K04572	NEFL, NF-L; neurofilament light polypeptide		GO:0008270,GO:0003677	IPR001510,IPR022656,PF00645	2.33	1.45	0.666667	0.36	0.0166667	0	0	1.9	1.09	0.503333	0.146667	0.00666667	0	0	2.35333	2.28333	0.76	0.67	0.05	0.0133333	0.01	2.85667	2.28667	1.155	0.566667	0.02	0.0166667	0
BAESF_06975	C-1	CBS domain containing protein UniRef50_L8GLR1	K07200	PRKAG; 5'-AMP-activated protein kinase, regulatory gamma subunit			PF00571,IPR000644	8.36667	5.55	2.52	1.07333	0.18	0.0466667	0.0233333	7.15667	6.02	2.40333	1.44	0.3	0.0133333	0.0166667	6.68333	7.04333	3.28333	1.31333	0.28	0.0566667	0.0133333	7.41667	7.71333	3.62	0.87	0.143333	0.08	0
BAESF_06984	C-1	Amine oxidase UniRef50_L8GLQ0	K11182	AOC1, ABP1; diamine oxidase [EC:1.4.3.22]		GO:0009308,GO:0055114,GO:0008131,GO:0005507,GO:0048038	IPR017900,IPR015798,PF01179,IPR000269,IPR016182,IPR015800,PF02727	7.88667	8.14667	4.22333	1.17	0.05	0.0333333	0.03	7.30667	6.34	2.99	0.87	0.0533333	0.0166667	0.0266667	10.77	11.68	6.36333	1.79667	0.16	0.0966667	0.02	10.6133	11.7967	5.645	2.11667	0.0766667	0.0233333	0
BAESF_06986	C-1	SRPBCC family protein UniRef50_L8GL64					PF10604,IPR023393,IPR019587	10.4533	7.34	2.98333	1.95	0.06	0	0	13.41	6.71333	3.27333	1.59333	0.06	0	0	10.4533	10.0633	3.20333	1.37667	0.105	0	0.03	14.7933	8.23333	3.39	1.68	0	0.0666667	0
BAESF_06999	C-1	Uncharacterized protein UniRef50_L8H4Y4	K00511	SQLE, ERG1; squalene monooxygenase [EC:1.14.14.17]				5.02333	2.27667	0.616667	0.71	0.07	0.01	0	5.01667	2.31667	0.566667	0.416667	0.103333	0	0	6.24333	3.33333	0.95	0.816667	0.07	0	0	6.17667	3.43333	0.92	0.75	0.103333	0.0233333	0
BAESF_07000	C-1	Ankyrin repeat-containing protein UniRef50_L8H5P8	K16726	ANKRD17, MASK; ankyrin repeat domain-containing protein 17		GO:0005515	PF13637,IPR001810,IPR020683,PF12796,IPR002110,PF12937	2.70333	1.79	0.59	0.22	0.12	0.14	0.01	2.32667	1.23667	0.573333	0.116667	0.04	0.0566667	0	2.47	1.87667	1.15333	0.323333	0.1	0.0133333	0.03	2.25333	1.37333	0.535	0.323333	0.113333	0.02	0
BAESF_07027	C-1	Uncharacterized protein UniRef50_L8H2M2	K19326	SYNE1; nesprin-1				7.08333	4.64	1.61333	1.58667	0.0766667	0	0.02	6.17333	4.69667	1.24667	1.24667	0.0566667	0.02	0.01	7.21333	6.12	2.74	1.70667	0.17	0.02	0.0433333	5.92333	4.80333	2.25	1.40667	0.0933333	0.0466667	0
BAESF_07031	C-1	Carrier superfamily protein UniRef50_L8GTA0	K15115	SLC25A32, MFT; solute carrier family 25 (mitochondrial folate transporter), member 32			IPR023395	46.0967	26.1333	4.35333	5.38	0.693333	0.146667	0.0333333	38.4	19.41	3.52	3.82333	0.423333	0.06	0.0133333	47.1	39.5733	6.47	7.77	1.66	0.296667	0.15	43.04	33.77	6.695	5.60333	0.69	0.256667	0.03
BAESF_07042	C-1	Ras subfamily protein UniRef50_L8H5L2	K07827	KRAS, KRAS2; GTPase KRas		GO:0005515,GO:0005525,GO:0007264,GO:0007165,GO:0016020	IPR005225,IPR001810,IPR027417,PF08477,PF12937,PF00646,PF00071,IPR001806,IPR020849	5.05667	3.22	0.31	0.216667	0.0233333	0	0.02	4.94667	3.69	0.38	0.0933333	0	0	0	5.68667	4.01333	0.35	0.36	0	0.0166667	0	5.48	2.82	0.7	0.236667	0.0233333	0	0
BAESF_07054	C-1	Fbox domain containing protein UniRef50_L8H3E6	K21440	ANKRD50; ankyrin repeat domain-containing protein 50		GO:0005515	PF13637,IPR001810,IPR020683,PF12796,IPR002110,PF12937	3.69667	1.20667	0.52	0.596667	0.0133333	0.00666667	0	2.71333	1.29	0.496667	0.333333	0.0233333	0	0	3.99	2.46333	1.14667	0.573333	0.085	0.0233333	0.0233333	3.03	1.74	0.865	0.723333	0.02	0	0
BAESF_07142	C-1	Myotubularin-related protein 2 UniRef50_D3AZU4	K18081	MTMR1_2; myotubularin-related protein 1/2 [EC:3.1.3.64 3.1.3.95]		GO:0004725,GO:0016791,GO:0016311	IPR030564,PF06602,IPR016130,IPR011993,IPR029021,IPR004182,IPR010569	7.14333	1.88	0.846667	1.35	0.403333	0.0533333	0.0133333	6.39667	2.33	0.6	0.896667	0.126667	0.01	0.00333333	7.90667	3.63333	1.50667	1.91667	0.52	0.08	0.0333333	5.86333	3.55	1.095	1.68667	0.29	0.0433333	0
BAESF_07172	C-1	Epithiospecifier protein (Fragment) UniRef50_L8H5A7				GO:0005515	PF13964,IPR015915,PF01344,PF13415,PF13418,IPR006652	128.513	72.9233	14.2533	6.22333	0.576667	0.213333	0.1	110.957	57.35	12.6367	2.66667	0.196667	0.14	0.0333333	128.21	108.12	22.9767	6.84	0.965	0.146667	0.126667	111.687	78.9067	16.405	7.91333	0.363333	0.126667	0.0266667
BAESF_07174	C-1	Papain family cysteine protease subfamily protein UniRef50_L8H2C3	K01363	CTSB; cathepsin B [EC:3.4.22.1]		GO:0006508,GO:0008234	PF00112,IPR000668,IPR013128	63.4667	35.6533	8.80667	5.82	1.12667	0.47	0.216667	55.45	35.11	8.6	3.61667	0.43	0.213333	0.113333	59.82	51.4133	12.7267	8.04667	2.05	0.353333	0.48	55.1467	43.44	12	7.58667	1.24667	0.576667	0.1
BAESF_07177	C-1	Ubiquitin-like domain-containing protein UniRef50_L8H5A5	K07816	E2.7.6.5; GTP pyrophosphokinase [EC:2.7.6.5]				7.68333	2.6	0.75	0.136667	0	0	0.04	5.78	4.41	0.953333	0.106667	0	0	0	9.1	3.58	0.436667	0.08	0	0	0.24	9.29667	3.33333	0.42	0	0	0	0
BAESF_07185	C-1	Tetratricopeptide repeat domain containing protein UniRef50_L8H2B5	K19810	epmB; L-lysine 2,3-aminomutase [EC:5.4.3.-]				10.27	5.45	1.78667	0.176667	0.236667	0	0	9.82	4.44	1.09	0.26	0.0533333	0	0	5.38333	6.33667	1.86	0.0733333	0	0.0933333	0	3.84	3.39333	1.445	0.106667	0	0	0
BAESF_07186	C-1	Tetratricopeptide repeat domain containing protein UniRef50_L8H2B5	K04077	groEL, HSPD1; chaperonin GroEL [EC:5.6.1.7]				38.9933	23.48	5.74667	2.28333	0.203333	0.11	0.03	38.6233	26.41	5.32333	2.03	0.0333333	0.12	0.0466667	31.3967	27.28	5.52667	1.96333	0.315	0.136667	0.0733333	26.4567	26.8867	5.015	1.52667	0	0.15	0
BAESF_07190	C-1	Polymerase nucleotidyl transferase domain-containing protein UniRef50_L8H4G5	K20371	NUCB; nucleobindin		GO:0016779	IPR002934	5.83333	3.81667	2.11333	1.75	0.926667	0.423333	0.19	5.57333	4.27333	1.70667	1.30667	0.403333	0.223333	0.123333	5.62	4.12333	2.08667	1.13	0.75	0.49	0.183333	3.98	2.55	1.155	0.816667	0.736667	0.283333	0.12
BAESF_07194	C-1	Uncharacterized protein UniRef50_L8H2A9	K06958	rapZ; RNase adapter protein RapZ				6.50333	2.72333	0.516667	1.90333	0.1	0.0533333	0	6.58	3.23	0.7	1.77333	0.133333	0	0	5.73	4.15667	0.746667	2.74	0.2	0	0.0433333	5.44667	3.73	0.515	1.90667	0.253333	0	0
BAESF_07216	C-1	3-oxoacyl-[acyl-carrier protein] reductase UniRef50_L8H5W4	K00059	fabG, OAR1; 3-oxoacyl-[acyl-carrier protein] reductase [EC:1.1.1.100]			IPR002347,IPR016040	3.26	4.83	1.49333	0.0933333	0.0333333	0	0	2.36667	3.95667	1.23333	0.0433333	0	0	0	4	6.41333	1.78	0.5	0.06	0.0333333	0.0633333	3.20333	5.78	0.99	0.0966667	0.0633333	0.06	0
BAESF_07217	C-1	Uncharacterized protein UniRef50_L8H3U6				GO:0005975	IPR013781,IPR017853	69.1633	43.2233	5.79	1.15333	0.426667	0.04	0.0166667	62.1233	42.88	6.29	0.54	0.146667	0.05	0.0133333	74.29	57.5467	8.24667	1.30667	0.485	0.1	0.11	61.5333	51.4167	7.69	1.71667	0.203333	0.0733333	0.0266667
BAESF_07228	C-1	Uncharacterized protein UniRef50_L8H2V8	K17501	PPM1E, POPX1; protein phosphatase 1E [EC:3.1.3.16]				26.65	15.5067	4.92333	3.77333	0.26	0.0366667	0	25.3767	18.2567	5.34	3.05667	0.04	0	0	23.6767	17.16	6.57	4.39667	0.64	0	0.0466667	21.1167	16.74	5.405	2.98667	0.3	0.193333	0.11
BAESF_07230	C-1	glutathione transferase UniRef50_L8H557	K00799	GST, gst; glutathione S-transferase [EC:2.5.1.18]		GO:0008152,GO:0005515,GO:0004364	IPR004046,IPR004045,PF00043,IPR010987,IPR003081,PF14497,PF02798,IPR012336	4.86667	3.57333	1.34667	0.296667	0.0233333	0.0433333	0.02	3.50333	3.83	0.87	0.543333	0.0366667	0.0233333	0	4.21	3.61667	0.936667	0.163333	0.13	0.06	0	4.94667	4.13333	2.03	0.483333	0.173333	0.0366667	0.0466667
BAESF_07250	C-1	NADP-dependent oxidoreductase domain-containing protein UniRef50_U9UTL3					PF00248,IPR023210	64.3433	40.4467	13.5133	5.77667	0.45	0.07	0.0633333	57.3133	37.22	10.7	3.01333	0.23	0.0366667	0.0133333	74.5467	56.9433	16.29	4.87	1.045	0.236667	0.27	70.81	61.1833	17.595	4.64333	0.273333	0.0266667	0.0266667
BAESF_07256	C-1					GO:0005515	IPR000210,PF00415,PF00651,PF13540,IPR009091,IPR000408,IPR011333	2.70333	1.57333	0.98	0.46	0.08	0	0.01	2.66333	1.44333	1.01	0.213333	0.106667	0	0	2.99	1.57667	1.43667	0.73	0.09	0.02	0.0266667	2.19	1.57667	1.11	0.396667	0.106667	0.00666667	0.00666667
BAESF_07257	C-1	Translation elongation factor1 alpha, putative UniRef50_L8HAT6	K03243	EIF5B; translation initiation factor 5B		GO:0005515	IPR001810,IPR027417,PF12937	3.29333	2.94667	0.416667	0	0.0666667	0	0	2.07333	1.71667	0.623333	0.103333	0	0	0	2.07	5.02333	0.806667	0.513333	0	0	0	1.91	3.06	0.325	1.79667	0	0	0
BAESF_07262	C-1	procollagen-proline 4-dioxygenase UniRef50_A0A7S4MDU8				GO:0005506,GO:0016705,GO:0031418,GO:0055114	IPR006620	6.30667	4.84	2.17667	0.813333	0.0333333	0.0366667	0.0133333	5.60333	3.57333	2.13	0.776667	0.0133333	0	0.02	5.84	4.09667	3.07667	1.07667	0.155	0.0233333	0.0766667	5.17333	4.2	2.765	0.766667	0	0	0.0333333
BAESF_07267	C-1	Gprotein-coupled receptor, putative UniRef50_L8HBK6				GO:0016020,GO:0007166,GO:0004888,GO:0005515	IPR000539,IPR020067,PF05462,IPR017981,PF01534	10.08	2.79	0.753333	0.956667	0.293333	0.0233333	0.02	10.6133	4.15667	0.566667	0.906667	0.163333	0.01	0.0166667	10.2067	4.61333	0.866667	0.706667	0.22	0.0366667	0.0366667	9.94	4.79333	1.25	0.8	0.18	0.0133333	0.0166667
BAESF_07285	C-1	Prenylcysteine oxidase UniRef50_L8GD56	K05906	PCYOX1, FCLY; prenylcysteine oxidase / farnesylcysteine lyase [EC:1.8.3.5 1.8.3.6]		GO:0016670,GO:0016491,GO:0001735,GO:0030328,GO:0055114	IPR010795,PF01266,IPR023753,PF13450,IPR017046,PF07156	12.1733	7.40333	3.64	1.97	0.146667	0.05	0.0366667	11.5433	7.74667	3.23667	1.61667	0.1	0.04	0.03	10.6467	7.66333	4.75667	2.24333	0.09	0.0966667	0.146667	9.47667	7.37667	4.83	2.39667	0.176667	0.0366667	0.0233333
BAESF_07287	C-1	Uncharacterized protein UniRef50_L8HEZ7	K15430	TRM11, TRMT11; tRNA (guanine10-N2)-methyltransferase [EC:2.1.1.214]				42.9367	22.8067	6.47333	3.62	0.61	0.32	0.19	40.39	24.2433	5.00333	2.20667	0.55	0.163333	0.04	28.86	21.43	5.91	3.02667	0.625	0.553333	0.126667	46.5267	24.4833	8.405	3.89	0.48	0.456667	0
BAESF_07327	C-1	Catalase core domain-containing protein UniRef50_A0A5D6XJX5	K03781	katE, CAT, catB, srpA; catalase [EC:1.11.1.6]		GO:0004096,GO:0020037,GO:0006979,GO:0055114	PF06628,IPR010582,PF00199,IPR020835,IPR011614,IPR018028,IPR024711	8.11	4.2	0.86	0.113333	0	0	0.00666667	7.00667	5.44	0.886667	0.143333	0	0.0133333	0.0233333	6.15333	3.43333	0.866667	0.136667	0.02	0.0166667	0.0166667	4.78	3.73333	1.15	0.143333	0	0	0
BAESF_07337	C-1	AMPdependent synthetase and ligase UniRef50_L8GU24	K01904	4CL; 4-coumarate--CoA ligase [EC:6.2.1.12]		GO:0003824,GO:0008152	PF00501,IPR000873,IPR025110,PF13193	8.57667	3.77667	1.87667	1.36333	0.123333	0.0233333	0.02	6.04333	3.43333	1.48	1.08667	0.123333	0	0	9.28	6.48	2.84333	2.15	0.32	0.0166667	0	7.05	4.95333	1.48	1.46333	0.13	0.0466667	0.0133333
BAESF_07346	C-1	Membrane protein UniRef50_L8GVA1	K01881	PARS, proS; prolyl-tRNA synthetase [EC:6.1.1.15]			IPR006696,PF04241	98.7967	68.56	16.21	7.31667	1.01667	0.126667	0.18	92.6467	54.2333	16.0967	3.47	0.23	0.0533333	0	108.673	104.607	24.82	9.74667	0.95	0.0766667	0.0466667	112.09	92.0467	27.075	9.20667	0.29	0	0.103333
BAESF_07352	C-1	CBS domain containing protein UniRef50_L8GSM4					PF00571,IPR000644	72.7767	39.4933	7.33667	1.84333	0.243333	0.05	0.0233333	40.4467	33.98	5.15333	1.21333	0.2	0.0133333	0.02	85.99	74.0233	12.7667	4.89	0.755	0.0966667	0	67.21	62.09	10.48	5.04667	0.636667	0.0466667	0
BAESF_07354	C-1	Nacetyltransferase UniRef50_L8GTM5	K00675	nhoA; N-hydroxyarylamine O-acetyltransferase [EC:2.3.1.118]		GO:0016407,GO:0008152	IPR001447	6.81	2.60667	1.51667	0.68	0.113333	0.0333333	0.04	5.01	2.61667	1.16667	0.52	0.133333	0.04	0	6.25333	4.93	1.95333	1.28667	0.205	0.0433333	0.03	5.8	3.9	0.97	1.37	0.06	0	0.02
BAESF_07370	C-1	Uncharacterized protein UniRef50_L8H902	K16527	AKAP11; A-kinase anchor protein 11				20.1733	11.6167	4.99667	3.14333	0.27	0.0666667	0.123333	21.78	14.7	4.49	2.74	0.33	0	0.14	22.7467	16.87	5.19	3.16667	0.53	0.196667	0.0466667	21.7067	16.65	5.41	3.14667	0.48	0.67	0.103333
BAESF_07374	C-1	GDSLlike lipase/acylhydrolase domain containing protein UniRef50_L8HBE1					PF00657,IPR013830,PF17996,PF13472	82.7333	51.3867	9.75667	2.44667	0.743333	0.113333	0.14	75.3967	49.3867	9.23	1.77	0.346667	0.0933333	0.06	74.1633	67.5367	12.5033	3.55333	0.96	0.266667	0.106667	70.1967	59.3467	10.985	3.08333	0.503333	0.316667	0.113333
BAESF_07376	C-1	Glycosyl hydrolases family 25 subfamily protein UniRef50_L8H880				GO:0016998,GO:0009253,GO:0005975,GO:0003796	PF01183,IPR002053,IPR013781,IPR017853	339.617	191.44	26.13	12.72	1.87667	0.786667	0.393333	301.507	194.58	30.9433	7.28333	1.30667	0.306667	0.183333	322.633	251.233	36.2267	14.9033	4.145	0.973333	0.736667	296.313	223.547	38.125	12.6167	2.03333	1.08667	0.346667
BAESF_07384	C-1	GDSLlike lipase/acylhydrolase domain containing protein UniRef50_L8HBE9	K14621	PLB1, PLB; phospholipase B1, membrane-associated [EC:3.1.1.4 3.1.1.5]		GO:0016788	PF00657,IPR001087,IPR013830	31.8233	16.88	2.45667	0.0833333	0.0133333	0.0233333	0.01	30.4133	20.8633	1.95333	0.0866667	0.04	0	0	37.6533	26.9667	3.19333	0.256667	0.13	0.0466667	0.423333	34.03	25.4	3.74	0.263333	0	0	0
BAESF_07398	C-1	Uncharacterized protein UniRef50_L8H929	K04602	CELSR3; cadherin EGF LAG seven-pass G-type receptor 3				7.32	3.74667	1.25	0.15	0.0633333	0	0	6.59333	3.33667	0.936667	0.0566667	0	0.03	0	7.76333	6.87	0.863333	0.206667	0.08	0	0	4.70667	3.32	0.83	0.353333	0	0	0
BAESF_07403	C-1	Protein DD3-3 UniRef50_L8GM46						46.8567	21.8133	2.59	1.38333	0.263333	0.0533333	0.02	43.09	23.4833	2.80667	1.22667	0.263333	0.03	0.0366667	48.1033	29.63	3.85	1.2	0.445	0.166667	0.106667	40.8833	28.18	4.13	1.98	0.236667	0.0533333	0
BAESF_07404	C-1	Major vault protein UniRef50_L8H933	K17266	MVP; major vault protein			PF17794,IPR002499	24.15	17.99	4.55333	1.61667	0.06	0.0933333	0	23.46	14.4433	3.99	0.626667	0.376667	0.14	0	18.3733	18.8267	4.10333	1.19667	0.28	0	0	18.4367	15.3633	3.555	0.343333	0	0	0
BAESF_07421	C-1	CobW/P47K Cterminal domain containing protein UniRef50_L8HAK8					PF07683,IPR027417,IPR011629,PF02492,IPR003495	10.7433	4.99	1.30333	0.906667	0.0233333	0	0.0166667	9.62667	4.99333	1.04333	0.81	0.08	0.01	0	10.79	7.53667	1.48	1.27667	0.125	0.03	0	8.56	5.73333	1.575	1.31333	0.0266667	0.04	0
BAESF_07446	C-1	Right handed beta helix domain-containing protein UniRef50_L8HAN0					IPR011050,IPR012334	3.63667	1.37333	0.236667	0.0533333	0.0366667	0	0	3.09333	0.9	0.15	0.0166667	0	0	0	3.63333	2.41333	0.33	0.133333	0	0	0.0466667	2.55	1.61667	0.435	0.233333	0.06	0.0233333	0
BAESF_07453	C-1	Uncharacterized protein UniRef50_L8H975	K21806	VCPKMT, METTL21D; protein N-lysine methyltransferase METTL21D [EC:2.1.1.-]			PF10294,IPR029063,IPR019410	3.5	2.38333	1.89333	0.53	0.0733333	0.0233333	0.01	2.98	2.06	1.76667	0.513333	0.0566667	0	0	3.36667	1.62333	2.17	0.873333	0.16	0.01	0.04	2.79333	1.45667	2.375	0.8	0.126667	0.0766667	0
BAESF_07464	C-1	Nicotinamide-nucleotide adenylyltransferase/ nicotinate-nucleotide adenylyltransferase, putative UniRef50_L8HAP8	K06210	NMNAT; nicotinamide mononucleotide adenylyltransferase [EC:2.7.7.1 2.7.7.18]		GO:0009058,GO:0003824	PF01467,IPR014729,IPR004821	4.43333	2.83333	0.75	0.476667	0.0833333	0.06	0.0133333	4.20333	3.16333	0.293333	0.183333	0.0666667	0	0	3.49333	2.73	0.676667	0.236667	0.025	0	0.0333333	4.07	2.77667	0.45	0.43	0	0.0333333	0
BAESF_07471	C-1	Microtubule associated protein (MAP65/ASE1 family) UniRef50_L8H9E2	K16732	PRC1, ASE1, MAP65; Ase1/PRC1/MAP65 family protein		GO:0000226,GO:0000910,GO:0008017	IPR007145,PF03999	37.1567	13.8033	1.33333	10.37	0.916667	0.0733333	0.0466667	38.0067	18.6667	2.04333	9.88333	1.08667	0.173333	0.0366667	40.9767	20.1467	2.56667	17.7367	3.39	0.373333	0.223333	35.7767	24.8567	2.215	14.98	1.67	0.233333	0.03
BAESF_07484	C-1	BNR/Aspbox repeat domain containing protein UniRef50_L8GKN9				GO:0005515	IPR015943	12.2533	7.89333	1.54333	0.346667	0.11	0.0233333	0.0566667	10.1967	7.25667	1.48667	0.426667	0	0	0.0166667	13.6233	11.1233	1.90333	0.636667	0.145	0.0133333	0.0766667	11.8133	9.83	2.11	0.683333	0.126667	0.0433333	0.0666667
BAESF_07520	C-1	Zn-finger in ubiquitin-hydrolases and other protein UniRef50_L8GMW8	K11836	USP5_13, UBP14; ubiquitin carboxyl-terminal hydrolase 5/13 [EC:3.4.19.12]		GO:0008270	PF02148,IPR001607,IPR013083	20.3933	10.82	2.48	1.64	0.53	0.166667	0.04	15.5733	9.08667	1.35333	1.14	0.273333	0.0666667	0.0633333	16.77	16.42	3.46	2.71667	0.575	0.0666667	0.113333	12.7533	12.6667	1.07	2.18667	0.243333	0.0433333	0.0333333
BAESF_07524	C-1	Kinase, putative UniRef50_L8GMW4	K00849	galK; galactokinase [EC:2.7.1.6]		GO:0008152,GO:0006012,GO:0046835,GO:0016301,GO:0016773,GO:0005524,GO:0004335,GO:0005737	PF10509,IPR006206,IPR020568,IPR014721,IPR000705,PF08544,PF00288,IPR006204,IPR019539,IPR013750	9.46667	3.95333	1.18	1.08	0.11	0.01	0.00666667	7.57333	3.81667	1.05	0.873333	0.14	0.01	0	9.90667	6.93	2.24333	1.24333	0.15	0.06	0.00666667	7.72667	4.84333	0.875	1.33333	0.0766667	0.0266667	0
BAESF_07537	C-1	PH domain containing protein UniRef50_L8GNB1	K12489	ACAP; Arf-GAP with coiled-coil, ANK repeat and PH domain-containing protein		GO:0005096	PF15413,IPR011993,IPR001849,IPR001164,PF01412,PF00169,PF15409	6.54333	2.38667	0.986667	0.666667	0.14	0.0366667	0.0133333	5.39667	1.8	0.663333	0.573333	0.0533333	0	0.01	6.59	3.78667	1.53	1.04333	0.13	0.00666667	0	4.39667	3.10667	0.61	0.896667	0.0433333	0	0
BAESF_07547	C-1	Probable ubiquitin-conjugating enzyme E2 C UniRef50_Q54XS6	K06688	UBE2C, UBC11; ubiquitin-conjugating enzyme E2 C [EC:2.3.2.23]	Ubiquitin-conjugating enzyme E2 C		IPR023313,IPR016135,PF00179,IPR000608	73.84	12.0067	1.6	9.74333	1.14333	0.23	0	82.4667	19.6933	1.10333	8.68667	1.49	0.26	0.106667	87.61	22.5867	2.49	18.96	4.89	0.91	0.21	87.1	38.5133	2.055	19.4667	2.74667	0.4	0.13
BAESF_07559	C-1	WD domain, Gbeta repeat containing protein UniRef50_L8GNF9	K24155	DMXL, DMX, RAV1; rabconnectin-3a		GO:0005515	IPR017986,IPR001680,PF12234,IPR015943,IPR022033,IPR019775,PF00400	4.48333	1.81667	0.89	1.21333	0.216667	0.0366667	0.00666667	3.59333	1.44333	0.673333	0.65	0.0966667	0.0233333	0	5.03333	2.97667	1.6	1.56667	0.255	0.03	0.0133333	3.09667	1.76	0.715	1.16	0.196667	0.0233333	0.01
BAESF_07565	C-1	DNA replication licensing factor MCM4 UniRef50_L8GMI8	K02212	MCM4, CDC54; DNA replication licensing factor MCM4 [EC:5.6.2.3]		GO:0003677,GO:0005524,GO:0003678,GO:0006260,GO:0006270,GO:0042555	IPR001208,PF17855,IPR008047,IPR033762,IPR031327,IPR027925,IPR027417,PF07728,IPR012340,IPR004039,PF00493,PF14551,PF17207	13.1267	4.3	1.4	3.20333	0.226667	0.01	0.0566667	12.27	4.08333	1.45333	2.12667	0.283333	0.0233333	0.0133333	14.92	7.13333	2.19	4.89333	0.69	0.0833333	0.116667	11.28	7.51667	1.695	4.69667	0.32	0.0333333	0.04
BAESF_07622	C-1	DUF1115 domain protein UniRef50_L8HFW7					IPR016135,IPR010541,IPR017359,PF06544	17.3967	10.45	2.92667	3.78	0.31	0.0433333	0.04	15.5633	8.21	2.80333	2.04333	0.123333	0.0233333	0	19.16	14.4767	5.63667	5.57	0.715	0.0566667	0.0466667	16.3567	10.7467	3.12	4.89	0.17	0.0866667	0.03
BAESF_07623	C-1	Dimethylglycine dehydrogenase UniRef50_A0A0D2WWX4	K17509	PDPR; pyruvate dehydrogenase phosphatase regulatory subunit		GO:0016491,GO:0005515,GO:0055114	PF01571,IPR029043,PF01266,IPR006076,IPR006222,IPR032503,IPR023753,PF08669,IPR003323,IPR013977,PF16350,PF02338,IPR027266	42.0233	26.2033	10.01	4.56667	0.526667	0.13	0.04	34.5833	22.26	7.82333	3.04333	0.256667	0.0733333	0.03	47.1167	35.85	14.1367	5.79333	1.185	0.16	0.143333	37.7433	30.3633	11.39	5.07	0.62	0.0933333	0.0366667
BAESF_07648	C-1	Clu domain-containing protein UniRef50_L8GFA3	K03255	TIF31, CLU1; protein TIF31		GO:0005515	IPR033646,PF13236,IPR011990,IPR025697	4.98333	1.76	0.823333	0.866667	0.123333	0	0.00666667	3.95667	1.54667	0.593333	0.46	0.0466667	0.00666667	0	5.68333	2.66	0.933333	0.956667	0.12	0.02	0.0333333	4.11	2.05	0.745	0.923333	0.13	0.01	0
BAESF_07667	C-1	Choline monooxygenase, chloroplastic UniRef50_L8GHW3	K00499	CMO; choline monooxygenase [EC:1.14.15.7]		GO:0006725,GO:0019439,GO:0055114,GO:0005506,GO:0016708,GO:0016491,GO:0051537	IPR017941,IPR001663,PF00848,IPR015879,PF00355	4.95667	3.71667	1.44333	0.933333	0.0766667	0.0266667	0.01	5.04	3.54	1.66	0.55	0.0666667	0.03	0.0266667	4.81333	3.87	1.75	0.916667	0.155	0.00666667	0.01	5.07	3.86	1.595	0.436667	0.22	0.0366667	0
BAESF_07672	C-1	Neutral ceramidase UniRef50_A0A0D2U4K6					IPR006823,IPR031329	9.83667	5.35	1.04	0.6	0.376667	0.113333	0.05	9.52667	4.72667	0.996667	0.386667	0.103333	0	0.0133333	9.35667	7.79333	1.7	0.68	0.24	0.03	0.01	9.06667	6.20333	1.815	0.57	0.13	0.0533333	0.02
BAESF_07675	C-1	Uncharacterized protein UniRef50_L8GGB6	K01869	LARS, leuS; leucyl-tRNA synthetase [EC:6.1.1.4]		GO:0006429,GO:0005524,GO:0000166,GO:0004823,GO:0005737	IPR014729,IPR004493	5.48	2.19333	1.07667	0.96	0.12	0.01	0.0133333	4.75	2.01	0.55	0.576667	0.04	0.0233333	0	6.20333	3.58667	1.57333	1	0.06	0.04	0.02	5.1	3.12667	0.895	0.933333	0.0266667	0.0166667	0
BAESF_07729	C-1	Zinc finger domain containing protein UniRef50_L8GHX6				GO:0046872	IPR029063,PF00642,IPR000571	3.25	1.78667	0.55	0.99	0.03	0.0133333	0.0366667	3.23	0.99	0.28	0.513333	0	0	0	2.99	1.82	0.92	0.88	0.25	0.0366667	0	2.61333	2.14667	0.775	0.556667	0.0833333	0	0
BAESF_07749	C-1	PFO UniRef50_A0A090X7D2	K03737	por, nifJ; pyruvate-ferredoxin/flavodoxin oxidoreductase [EC:1.2.7.1 1.2.7.-]		GO:0022900,GO:0008152,GO:0055114,GO:0030976,GO:0003824,GO:0016491,GO:0016903,GO:0005506	IPR011766,IPR017900,IPR019752,IPR009014,PF13187,PF13237,IPR011895,PF13484,IPR033412,PF17147,IPR019456,IPR029061,IPR017896,IPR002880,PF02775,PF12838,PF10371,PF01855,PF01558,IPR002869	17.6767	6.4	2	1.78333	0.31	0.02	0.0233333	9.49333	5.35333	1.34333	0.9	0.21	0.03	0.00333333	21.67	12.95	4.35	1.77	0.485	0.0333333	0.0266667	11.68	9.59333	2.925	2.09333	0.13	0.04	0.00666667
BAESF_07753	C-1	Universal stress domain containing protein UniRef50_L8GPP6				GO:0006950	IPR006015,IPR014729,PF00582,IPR006016	125.363	65.5533	11.8667	6.20333	0.663333	0.13	0.03	76.3333	80.3667	13.43	8.32667	1.10667	0.276667	0.11	133.533	132.34	14.3533	8.38333	1.725	0.193333	0.746667	95.5267	131.087	19.745	9.18333	1.72	0.143333	0.483333
BAESF_07758	C-1	Riboflavine-aldehyde-forming enzyme UniRef50_A0A2P6NT08	K20628	exlX; expansin			PF03330,IPR009009	342.637	192.903	43.8	14.47	0.803333	0.07	0.31	330.707	185.303	38.42	9.66	0.836667	0.353333	0.06	320.877	257.33	53.6067	16.5333	5.13	0.763333	0.266667	388.54	282.24	68.06	20.7133	0.89	0.7	0.106667
BAESF_07761	C-1	Ser/Thr phosphatase family superfamily protein UniRef50_L8GQ03				GO:0016787	IPR004843,PF00149,IPR029052	31.07	19.1233	6.48333	3.45333	0.44	0.0233333	0.08	31.6367	20.67	5.36	2.78667	0.27	0.04	0.0133333	31.05	21.89	7.09667	3.51333	0.62	0.24	0.163333	27.7233	19.9767	7.01	3.20667	0.19	0	0.0233333
BAESF_07768	C-1	Enoyl-CoA hydratase/isomerase family protein UniRef50_A0A534U7F5	K13238	ECI1, DCI; Delta3-Delta2-enoyl-CoA isomerase [EC:5.3.3.8]		GO:0008152,GO:0003824	IPR001753,PF00378,IPR018376,IPR029045	35.68	17.8467	4.44333	4.17333	0.166667	0.0733333	0.0433333	28.39	15.3367	3.24333	1.49	0.156667	0	0	33.0233	26.54	6.83	4.83667	0.51	0.176667	0.0333333	27.97	21.13	3.25	4.45	0.493333	0	0.0333333
BAESF_07770	C-1		K12796	ERBIN, ERBB2IP; erbb2-interacting protein		GO:0005089,GO:0035023	IPR000219	5.39333	0.616667	0.0833333	0.0866667	0	0	0	6.55	1.14667	0.0533333	0	0.0366667	0	0	5.59333	0.72	0.393333	0.153333	0	0.0566667	0	5.67	1.02333	0.155	0.0566667	0	0	0
BAESF_07773	C-1	Uncharacterized protein UniRef50_L8GQ20	K10736	MCM10; minichromosome maintenance protein 10				59.47	31.3667	5.73667	4.93	0.606667	0.0166667	0.0233333	63.52	41.5033	7.32667	2.65333	0.15	0	0.0333333	51.61	36.57	9.26333	5.42667	1.27	0.3	0.106667	47.88	35.7067	8.075	4.17333	0.52	0.106667	0.05
BAESF_07774	C-1	Uncharacterized protein UniRef50_L8GQT0	K26503	SKI; Ski oncogene				109.967	22.7367	6.83	0.91	0.233333	0.0533333	0	100.087	19.3333	5.67667	0.613333	0.0733333	0	0.14	105.757	18.74	9.06667	1.36667	0	0.11	0.11	105.533	17.4767	5.83	0.816667	0	0	0
BAESF_07775	C-1	Uncharacterized protein UniRef50_L8GPA9	K17338	REEP1_2_3_4; receptor expression-enhancing protein 1/2/3/4				153.357	27.3167	12.5867	0.956667	0.15	0.123333	0.09	158.723	40.2	13.97	1.13333	0.323333	0.06	0.133333	118.73	31.4933	12.7	1.29	0.56	0.166667	0.146667	115.653	36.71	13.895	0.82	0.306667	0.62	0
BAESF_07776	C-1	Uncharacterized protein UniRef50_L8GI11	K12870	ISY1; pre-mRNA-splicing factor ISY1				23.5133	15.67	4.24667	1.32	0.166667	0.14	0.0433333	22.2667	19.7167	2.94333	1.69333	0.14	0.0533333	0	19.9033	16.4333	3.69667	0.603333	1.13	0.13	0	20.47	15.0833	2.935	1.08333	0.88	0	0
BAESF_07795	C-1	Zinc-ribbon domain-containing protein UniRef50_L8GSD3	K20526	TAGLN; transgelin		GO:0005515	IPR001715,IPR003096,PF00307	14.6933	4.93333	1.97333	0.55	0.0633333	0.0166667	0.0433333	14.0333	5.25667	1.55	0.583333	0.0933333	0.04	0	13.8567	3.60333	2.76333	0.81	0.06	0	0.0233333	14.03	4.07667	2.72	0.706667	0.0233333	0.0733333	0
BAESF_07799	C-1	Leucine-rich repeat and WD repeat-containing protein 1 UniRef50_L8GYJ5	K08844	LRRK2; leucine-rich repeat kinase 2 [EC:2.7.11.1]		GO:0007264,GO:0006468,GO:0005515,GO:0005524,GO:0004672,GO:0005525	PF06602,IPR003591,IPR001611,PF00069,PF13855,IPR017441,PF07714,IPR027417,PF08477,IPR032675,IPR001849,PF16095,IPR008271,PF00169,IPR032171,IPR011009,IPR020859,IPR000719,IPR011993,IPR029021,PF00071,IPR001245,IPR010569,IPR013684	2.28667	1.08667	0.506667	0.253333	0.0366667	0.00333333	0.00333333	1.91	0.97	0.383333	0.15	0.0366667	0.00333333	0.00333333	2.17	1.54667	0.67	0.3	0.09	0.00666667	0.00333333	1.63	1.06667	0.58	0.306667	0.0566667	0	0
BAESF_07804	C-1	Leucine-rich repeat and WD repeat-containing protein 1 UniRef50_L8GPG0	K08844	LRRK2; leucine-rich repeat kinase 2 [EC:2.7.11.1]		GO:0005515	IPR001810,PF12937	4.66667	1.39	1.1	0.766667	0.07	0.0766667	0	3.74	1.44667	0.95	0.363333	0.0566667	0	0	4.22667	2.50333	2.11667	1.31333	0.11	0.0233333	0	4.56667	2.52333	1	1.35	0.0333333	0	0
BAESF_07806	C-1	Uncharacterized protein UniRef50_L8GQZ9	K11536	SLC28A; pyrimidine nucleoside transport protein				41.92	23.2867	4.96667	0.56	0.223333	0.19	0.04	33.6233	24.3333	4.13	0.95	0.133333	0.06	0	35.24	28.8567	6.21	0.673333	0.48	0.116667	0.236667	32.7067	27.4633	4.805	1.30667	0.163333	0.123333	0.04
BAESF_07807	C-1	F-box domain-containing protein UniRef50_L8GSF4	K10273	FBXL7; F-box and leucine-rich repeat protein 7		GO:0005515	IPR001810,PF12937,PF00646	7.44667	5.47667	2.1	0.486667	0	0	0	7.30333	4.57	1.07333	0.0866667	0.0533333	0	0	6.60333	4.44667	1.55	0.203333	0	0	0	6.11	3.97667	2.315	0	0	0	0
BAESF_07809	C-1	LysM domain-containing protein UniRef50_A0A8H7PKB9					PF03330,IPR009009	16.3333	11.7233	2.01667	1.51333	0.0566667	0.213333	0	17.37	10.4567	2	0.473333	0.0833333	0	0	17.8733	16.1067	3.18	1.82	0.54	0	0.0466667	17.5533	17.01	5.25	1.52667	0.116667	0.52	0
BAESF_07810	C-1	IPT/TIG domain containing protein UniRef50_L8GPG6	K07218	nosD; nitrous oxidase accessory protein			IPR012334	3.66	2.17	0.336667	0.08	0.03	0.0133333	0.00333333	3.3	2.07	0.386667	0.05	0.00333333	0	0.0166667	3.97	2.81667	0.54	0.153333	0.035	0.0266667	0.02	3.31333	2.49333	0.4	0.11	0.0266667	0	0
BAESF_07817	C-1	Riboflavine-aldehyde-forming enzyme UniRef50_A0A2P6NT08					PF03330,IPR009009	141.123	39.7267	12.32	4.31	0.463333	0.133333	0.0566667	124.58	37.9167	11.0733	3.02667	0.53	0.0766667	0	138.203	58.23	15.91	5.04333	0.99	0.333333	0.126667	138.85	51.95	18.76	4.54667	0.553333	0.13	0
BAESF_07818	C-1	Uncharacterized protein UniRef50_L8GQZ5	K14396	PABPN1, PABP2; polyadenylate-binding protein 2				707.64	92.93	38.3833	0.866667	0.213333	0.0866667	0.0233333	620.487	139.263	33.5967	0.713333	0.18	0.07	0.2	632.37	151.623	36.3833	1.48333	0.595	0.323333	0.473333	578.193	163.613	40.055	0.913333	0.116667	0.0466667	0.226667
BAESF_07819	C-1	Leucine rich repeat domain containing protein UniRef50_L8GQ02				GO:0005515	IPR032675,PF13516,IPR001611	53.36	26.55	6.59	3.67667	1.83	0.493333	0.383333	42.0867	21.6933	5	1.93667	0.926667	0.156667	0.08	51.4033	41.04	9.36	4.2	2.645	0.306667	0.166667	45.18	31.53	7.525	4.34333	1.29667	0.286667	0.0466667
BAESF_07820	C-1	MRH domain-containing protein UniRef50_L8H8N2	K06564	IGF2R, CD222; insulin-like growth factor 2 receptor			IPR018939,IPR009011,PF09451	100.663	45.5767	9.61333	9.11667	1.22	0.386667	0.133333	75.4267	41.1267	9.05667	6.51333	0.546667	0.0933333	0.0666667	97.1967	69.4	16.3633	12.1533	2.475	0.476667	0.41	95.51	67.9367	13.83	13.9267	1.51	0.696667	0.0333333
BAESF_07823	C-1	Glycosyltransferase 2-like domain-containing protein UniRef50_L8GQ08						2.69	0.986667	0.363333	0.116667	0	0	0	2.29333	0.996667	0.21	0.0833333	0.0266667	0	0	2.62667	1.31667	0.31	0.126667	0.03	0	0	2.39333	1.43667	0.34	0.23	0.0133333	0	0
BAESF_07828	C-1	Fbox domain containing protein UniRef50_L8HI61	K04438	CRK, CRKII; C-crk adapter molecule crk		GO:0005515	IPR000980,IPR001810,IPR032675,PF12937,PF00646	5.02	2.83	1.47667	0.63	0.123333	0.0166667	0.00666667	4.45667	2.05667	1.63333	0.39	0.0466667	0	0	5.30667	3.67667	1.82667	1.11667	0.105	0.0166667	0	5.30667	3.31333	1.94	0.773333	0.21	0.03	0
BAESF_07830	C-1	RasGEF domain containing protein UniRef50_L8GSI8	K12326	RASGRF2; Ras-specific guanine nucleotide-releasing factor 2		GO:0005085,GO:0005515,GO:0007264	IPR001895,IPR001810,PF12937,PF00617,PF00646,PF00618,IPR023578,IPR000651	6.68667	3.03333	1.54333	1.40333	0.05	0.0233333	0.0333333	6.41333	3.69	1.2	1.05333	0.0466667	0	0	7.02	4.94667	2.35333	1.34	0.075	0.0433333	0.03	6.20333	4.47333	1.635	1.04	0.0633333	0.0166667	0.0133333
BAESF_07838	C-1	Din-acetylchitobiase 2, putative UniRef50_L8GSL6	K12310	CTBS; Di-N-acetylchitobiase [EC:3.2.1.-]		GO:0006032,GO:0005975,GO:0004553,GO:0004568	IPR017853,IPR001223,PF00704,IPR011583,IPR013781	103.917	71.7533	12.3167	2.83667	0.48	0.29	0.1	95.3567	58.4833	12.4533	1.71333	0.17	0.0766667	0.0366667	108.747	97.8467	19.1433	4.34667	0.86	0.276667	0.11	97.4567	80.85	17.69	3.17333	0.606667	0.2	0.0233333
BAESF_07846	C-1	Uncharacterized protein UniRef50_L8GPM0	K03980	murJ, mviN; putative peptidoglycan lipid II flippase				89.1467	40.9633	11.8467	3.79	0.55	0.193333	0.07	80.08	46.8833	9.5	2.07667	0.333333	0.0733333	0.02	69.2267	44.3367	11.1233	3.28333	1.055	0.156667	0.33	58.54	37.5033	7.7	2.45667	0.44	0.2	0.19
BAESF_07850	C-1	Uncharacterized protein UniRef50_L8GR37	K16726	ANKRD17, MASK; ankyrin repeat domain-containing protein 17				18.7767	11.39	2.11667	0.486667	0.193333	0.08	0.06	17.6	12.3667	1.69333	0.37	0.03	0	0	18.9533	14.9833	2.10333	0.486667	0.155	0.113333	0.07	16.5667	15.5333	2.195	0.896667	0.106667	0	0.04
BAESF_07851	C-1	RNA recognition motif domain-containing protein UniRef50_L8GPM3	K12838	PUF60; poly(U)-binding-splicing factor PUF60		GO:0003676,GO:0000166	IPR000504,IPR003954,IPR012677	34.15	28.6667	3.26	0.263333	0.0466667	0	0	37.5733	36.8933	4.93	0.313333	0.0733333	0.06	0.1	27.86	25.76	3.62333	0.0666667	0	0.13	0	31.9933	24.17	2.51	0.0766667	0	0.0866667	0
BAESF_07852	C-1	Glutathione transferase subfamily protein UniRef50_L8GQ58	K23790	GSTP; glutathione S-transferase P [EC:2.5.1.18]		GO:0005515	IPR004046,IPR004045,PF00043,IPR010987,PF14497,PF02798,IPR012336	4.10333	4.88667	3.93333	0.43	0.09	0.0666667	0	3.88	2.51	3.65667	0.343333	0	0	0	3.16667	2.91	5.83333	1.1	0.1	0	0	3.3	2.74	3.28	1.40667	0	0.0533333	0
BAESF_07853	C-1	Nocturnin UniRef50_L8GDR5	K18764	NOCT, CCRN4L; nocturnin [EC:3.1.3.108]			IPR005135,PF03372	6.51333	3.97667	1.34333	0.386667	0.1	0	0.0133333	4.51333	2.67333	1.58	0.403333	0.106667	0	0.0466667	5.24667	5.41	1.19667	0.423333	0.06	0	0.0166667	4.11667	3.58	1.205	0.26	0	0	0
BAESF_07859	C-1	Copper/zinc superoxide dismutase UniRef50_L8GQF8	K04565	SOD1; superoxide dismutase, Cu-Zn family [EC:1.15.1.1]		GO:0046872,GO:0004784,GO:0006801,GO:0055114	IPR018152,IPR001424,PF00080	13.6933	9.58333	3.73667	1.84667	0.346667	0.246667	0.146667	11.6	9.17333	3.63	0.946667	0.256667	0.13	0.0233333	11.0967	10.9667	7.32667	2.73	0.765	0.106667	0.08	10.3767	8.23	6.185	3.39667	0.516667	0.29	0
BAESF_07865	C-1	Transglycosylase SLT domain-containing protein UniRef50_A0A077ZXX0	K13915	LYZ; lysozyme C [EC:3.2.1.17]			IPR023346,PF01464,IPR008258,PF18896	203.957	103.057	9.31	2.29667	0.333333	0.363333	0.143333	204.717	113.383	11.8	2.83333	0.31	0.0933333	0.316667	258.493	177.98	17.46	4.03	2.3	0.266667	0.333333	262.073	182.867	29.725	3.50667	0.17	0.146667	0.0766667
BAESF_07870	C-1	Leucine rich repeat domain containing protein UniRef50_L8GR51	K10268	FBXL2_20; F-box and leucine-rich repeat protein 2/20			IPR032675	4.59	1.71	0.146667	0.0566667	0.01	0	0.0133333	4.14333	1.89333	0.186667	0.103333	0.0133333	0	0	5.49333	3.10333	0.24	0.0933333	0	0	0	4.45667	3.28	0.45	0.11	0.05	0	0
BAESF_07899	C-1	Glutathione transferase subfamily protein UniRef50_L8GQ58	K23790	GSTP; glutathione S-transferase P [EC:2.5.1.18]		GO:0005515	IPR004046,IPR004045,PF00043,IPR010987,PF14497,PF02798,IPR012336	6.27	3.56	0.353333	0.146667	0	0	0	3.18667	2.75333	0.193333	0.106667	0.0433333	0	0	5.18333	5.00667	0.676667	0.226667	0	0	0	3.38	3.77	0.215	0.2	0	0	0
BAESF_07903	C-1	Uncharacterized protein UniRef50_L8GQK1	K15010	HOMER; homer				8.95	4.19	1.63	0.796667	0.11	0	0	8.11667	3.43	0.953333	0.653333	0	0	0	8.02	6.69667	1.8	0.986667	0.04	0.05	0.0966667	8.31667	5.04667	0.975	1.37667	0.116667	0	0.0433333
BAESF_07920	C-1	Fbox domain containing protein UniRef50_L8GRA5	K20035	dmdC; 3-(methylsulfanyl)propanoyl-CoA dehydrogenase [EC:1.3.99.41]		GO:0005515	IPR001810,PF00646	3.2	1.18667	0.706667	0.603333	0	0	0.01	2.73333	1.33667	0.576667	0.203333	0	0	0	3.84	2.39333	1.04	0.836667	0	0	0	3.19	2.21	0.34	0.506667	0	0	0
BAESF_07924	C-1	phosphoenolpyruvate carboxykinase (GTP) UniRef50_L8GQL5	K01596	E4.1.1.32, pckA, PCK; phosphoenolpyruvate carboxykinase (GTP) [EC:4.1.1.32]		GO:0006094,GO:0004613,GO:0017076,GO:0004611,GO:0005525	IPR008209,PF17297,IPR008210,PF00821,IPR018091,IPR013035	42.2533	15.31	1.53	1.49	0.576667	0.0866667	0.0333333	23.4967	15.9	1.78333	0.9	0.38	0.0233333	0.01	57.5967	35.6667	3.83667	1.45	0.75	0.0433333	0.0433333	29.9167	26.29	2.835	1.45	0.416667	0.05	0.0166667
BAESF_07934	C-1	Enoyl-CoA hydratase domain-containing protein 3, mitochondrial UniRef50_A0A3E0NZG8				GO:0008152,GO:0003824	IPR029045,PF00378,IPR001753,PF16113	13.64	7.89333	2.25333	1.59667	0.09	0	0.0266667	12.3667	8.23333	2.63667	1.29333	0.06	0	0	12.64	8.84	2.99667	2.14667	0.3	0	0.0466667	11.59	10.83	3.81	1.34	0.143333	0.0266667	0
BAESF_07953	C-1	Carboxylic ester hydrolase UniRef50_L8GRD3	K01049	ACHE; acetylcholinesterase [EC:3.1.1.7]			IPR029058,IPR002018,IPR019819,PF00135,IPR019826	26.6567	13.49	2.58333	1.78	0.28	0.0866667	0.04	22.1833	13.2067	1.98333	0.99	0.27	0.0566667	0.05	28.03	21.7133	3.03	2.10667	0.825	0.166667	0.21	24.17	19.1433	3.15	1.98333	0.353333	0.02	0.02
BAESF_07984	C-1	Glycosyltransferase UniRef50_L8GSY7				GO:0016757	IPR007657	22.4067	8.57667	4.54333	2.37333	0.27	0.0433333	0.0366667	21.3767	10.2833	3.83667	1.78	0.19	0.0233333	0.0233333	20.91	11.2033	5.87	2.96667	0.405	0.163333	0.0533333	18.6733	8.73667	4.38	2.29667	0.106667	0.11	0.0633333
BAESF_07998	C-1	Uncharacterized protein UniRef50_L8GQI7	K10876	RAD54L2; RAD54-like protein 2 [EC:5.6.2.-]				14.5767	8.17333	2.53	3.24	0.543333	0.223333	0.196667	12.1733	6.93	2.4	2.33667	0.25	0.02	0.116667	14.54	10.7667	5.31667	3.90333	0.695	0.133333	0.0866667	13.9367	10.6867	2.595	4.19667	0.696667	0.17	0
BAESF_07999	C-1	PPM-type phosphatase domain-containing protein UniRef50_A0A2P6N765	K10355	ACTF; actin, other eukaryote	Actin-1		IPR020902,IPR004001,IPR004000,PF00022	20.0067	11.2233	6.44667	1.93333	0.266667	0.136667	0.03	19.16	11.0433	5.79667	1.76333	0.09	0	0	21.3567	16.63	9.25	2.05667	0.47	0.106667	0.12	17.1533	12.1433	7.685	1.82667	0.103333	0.1	0
BAESF_08007	C-1	DEP domain-containing protein UniRef50_A0A1X7V7I2	K17700	RAP1GAP, RAPGAP; RAP1 GTPase activating protein 1		GO:0035556,GO:0045454,GO:0051056,GO:0015035,GO:0009055,GO:0005096	IPR011991,IPR012336,PF04784,IPR002109,IPR006869,IPR014025,IPR000331,PF00462,PF02145,IPR000591	6.23667	0.956667	1.00333	0.713333	0.03	0.00333333	0	5.47	1.02	0.7	0.623333	0.0266667	0.00666667	0.00666667	5.48333	1.26333	1.15333	0.97	0.12	0.0433333	0.0166667	5.06333	1.45333	0.77	0.843333	0.04	0.00666667	0.00666667
BAESF_08013	C-1	Ergosterol biosynthesis erg4/erg24 family protein UniRef50_L8GQK3	K00222	TM7SF2, ERG24; Delta14-sterol reductase [EC:1.3.1.70]		GO:0016020	IPR001171	22.0933	13.5533	5.54333	3.40333	0.68	0.13	0.176667	20.9233	13.4667	4.78667	2.92667	0.63	0.0866667	0.15	22.24	16.92	7.83333	4.66	1.25	0.226667	0.186667	19.95	15.62	5.235	3.21	0.81	0.396667	0.0733333
BAESF_08081	C-1	HMG (High mobility group) box domain containing protein UniRef50_L8H1E8	K10802	HMGB1; high mobility group protein B1			PF00505,PF09011,IPR009071	19.4167	2.63333	0.0733333	0.443333	0.156667	0.01	0.0166667	19.2433	5.43667	0.243333	1	0.25	0	0	20.38	6.58667	0.156667	1.95333	0.855	0.0233333	0.0866667	19.9533	9.01333	0.475	1.81333	0.163333	0.03	0.0366667
BAESF_08083	C-1	Calpain family cysteine protease domain containing protein UniRef50_L8H2X5	K25378	DEK1; calpain-type cysteine protease DEK1 [EC:3.4.22.-]		GO:0005622,GO:0006508,GO:0004198	IPR022683,IPR022684,IPR001300,PF00648,PF01067,IPR022682	4.17	1.91333	0.243333	0.33	0.0733333	0.0166667	0.0133333	3.75	2.01667	0.386667	0.183333	0.0566667	0	0	4.46333	2.55667	0.436667	0.416667	0.145	0.0166667	0.01	3.76333	2.18667	0.515	0.543333	0.05	0.01	0
BAESF_08084	C-1	Mitochondrial carnitineacylcarnitine carrier protein UniRef50_L8H3R4	K15109	SLC25A20_29, CACT, CACL, CRC1; solute carrier family 25 (mitochondrial carnitine/acylcarnitine transporter), member 20/29		GO:0055085	IPR002067,PF00153,IPR023395,IPR018108	31.0467	19.3867	3.43333	4.12333	0.476667	0.203333	0.103333	31.9967	18.0267	4.06	3.17	0.39	0.26	0.0666667	30.69	21.42	5.06333	4.32333	1.125	0.336667	0.1	29.8533	22.6967	4.475	4.34667	0.893333	0.13	0.0533333
BAESF_08093	C-1	Variant sh3 domain containing protein UniRef50_L8H1D1	K20045	ITSN; intersectin		GO:0005515	PF07653,IPR011511,IPR001452	7.15667	2.03333	0.36	0.183333	0.07	0	0	6.25333	2.36333	0.25	0.166667	0	0	0	7.20667	2.51333	0.596667	0.233333	0.255	0.02	0.02	5.2	2.3	0.31	0.58	0.0966667	0	0.0433333
BAESF_08105	C-1	Uncharacterized protein UniRef50_L8H3N3	K08305	mltB; peptidoglycan lytic transglycosylase B [EC:4.2.2.29]				2.85	1.36	1.15	0.403333	0.0133333	0.0366667	0.01	2.68667	1.25333	0.853333	0.64	0.0666667	0.02	0	3.58	2.09	1.18	0.706667	0.18	0.0333333	0.0133333	3.31	2.08667	0.875	0.806667	0.0233333	0.02	0
BAESF_08111	C-1	Glycosyl transferase 64 domain-containing protein UniRef50_A0A3P8AU94	K02370	EXTL3; alpha-1,4-N-acetylglucosaminyltransferase EXTL3 [EC:2.4.1.223 2.4.1.224]		GO:0016021,GO:0015012,GO:0006024	IPR015338,PF09258,IPR029044	28.9267	16.9033	5.04	1.99667	0.123333	0.0333333	0.02	28.36	19.1967	4.67	1.27	0.0333333	0.0133333	0	30.3067	20.7767	5.60333	2.02667	0.175	0.05	0.0433333	27.8433	20.5833	5.85	1.67667	0.146667	0.0666667	0.02
BAESF_08124	C-1		K01530	E7.6.2.1; phospholipid-translocating ATPase [EC:7.6.2.1]				398.217	325.8	51	4.16667	0.6	0.413333	0.06	388.533	339.387	65.1833	3.68667	0.723333	0	0.116667	434.92	352.393	69.6233	7.27	2.135	0.47	0.273333	418.357	426.247	94.28	9.01	1.08	0.413333	0.0633333
BAESF_08141	C-1	Transmembrane protein 135 N-terminal domain-containing protein (Fragment) UniRef50_L8HD18					IPR026749	31.2567	16.6933	3.88	3.57333	0.47	0.06	0.0566667	26.9	18.37	2.57667	2.79333	0.233333	0.0833333	0.0233333	28.97	24.4667	4.92	5.92667	0.935	0.213333	0.166667	22.2167	20.8367	3.705	5.12	0.383333	0.0233333	0.05
BAESF_08145	C-1	Histone H2A UniRef50_L8GFI1	K11251	H2A; histone H2A		GO:0003677,GO:0046982,GO:0000786,GO:0005634	IPR009072,IPR002119	4.86667	2.26667	0.89	0.596667	0.0466667	0.0133333	0	5.09667	2.75	0.803333	0.513333	0.04	0	0	4.83667	3.77	1.49667	0.533333	0.195	0	0	5.29	3.76	0.67	0.843333	0.136667	0	0
BAESF_08146	C-1	Uncharacterized protein UniRef50_L8GI33	K07119	PTGR3, ZADH2; prostaglandin reductase 3 [EC:1.3.1.48]				26.37	16.2067	5.69	3.23333	0.473333	0.176667	0.0666667	24.8067	14.45	5.6	1.86333	0.296667	0	0	28.0833	17.6633	6.36667	5.14333	0.825	0.186667	0.0766667	27.06	16.9267	6.205	3.16333	0.43	0.27	0
BAESF_08147	C-1	Oxidoreductase, short chain dehydrogenase/reductase superfamily protein UniRef50_L8H980				GO:0016491	PF00106,IPR002347,IPR020904,PF13561,IPR016040,PF08659	89.47	33.9	17.1133	2.63667	0.316667	0.156667	0.09	79.7933	27.5333	11.0033	1.69333	0.236667	0.14	0.0233333	92.3733	33.9233	29.4067	3.26333	0.6	0.25	0.0166667	83.8233	29.5433	18.22	4.64	0.316667	0.07	0
BAESF_08154	C-1	Uncharacterized protein UniRef50_L8HD82	K01480	speB; agmatinase [EC:3.5.3.11]				19.8667	15.6433	2.56667	0	0	0	0	19.6667	20.4533	3.31333	0	0	0	0	15.5033	14.0333	2.34667	0.23	0	0	0.143333	12.7433	11.53	0.875	0	0	0	0
BAESF_08164	C-1	Transmembrane protein 135 N-terminal domain-containing protein (Fragment) UniRef50_L8HD18					IPR026749	20.7033	13.58	3.24333	4.20667	0.386667	0.156667	0.0466667	19.7	12.9933	3.16	2.32667	0.336667	0.0166667	0.01	20.2367	15.6767	4.89	4.81333	1.29	0.183333	0.103333	18.1967	14.9833	4.235	5.47	0.573333	0.0766667	0
BAESF_08167	C-1	EF hand domain containing protein UniRef50_L8GG54	K16465	CETN1; centrin-1		GO:0005509	PF13405,IPR002048,PF13833,IPR018247,PF00036,PF13202,PF13499,IPR011992	2.05333	1.94	0.63	0	0	0	0	3.90667	2.08333	0.0333333	0.0466667	0	0	0	2.52	2.45333	0.403333	0.126667	0	0	0.0266667	3.4	2.03333	0.355	0	0	0	0
BAESF_08168	C-1	Histone H2A UniRef50_L8GFI1	K11251	H2A; histone H2A		GO:0003677,GO:0046982,GO:0000786,GO:0005634	IPR009072,IPR002119	4.15333	1.43	0.593333	0.353333	0.0233333	0.0133333	0	3.38333	1.79333	0.266667	0.326667	0.0166667	0.0866667	0	3.52	2.33	0.493333	0.366667	0.035	0	0.0833333	3.15	2.70333	0.36	0.233333	0.0533333	0	0
BAESF_08169	C-1	Uncharacterized protein UniRef50_L8GI33	K07119	PTGR3, ZADH2; prostaglandin reductase 3 [EC:1.3.1.48]				15.6667	8.45667	3.69	1.38	0.03	0.0633333	0	15.67	10.3067	2.48	1.25667	0.0533333	0.07	0.03	14.4033	10.8	4.59667	1.64	0.57	0.116667	0.0966667	16.79	10.4167	3.37	2.73	0.126667	0.293333	0
BAESF_08170	C-1	Oxidoreductase, short chain dehydrogenase/reductase superfamily protein UniRef50_L8H980				GO:0016491	PF00106,IPR002347,IPR020904,PF13561,IPR016040,PF08659	95.0433	31.63	10.1867	1.55	0.22	0.0733333	0.0633333	80.43	25.99	8.69333	0.836667	0.0666667	0.123333	0.0333333	90.9867	34.6367	18.4967	1.48333	0.545	0.09	0.0833333	96.1533	30.91	14.39	3.1	0.18	0.0733333	0.04
BAESF_08172	C-1	Uncharacterized protein UniRef50_L8GGI1	K08775	BRCA2, FANCD1; breast cancer 2 susceptibility protein				1.12	0.966667	0.11	0	0.0133333	0	0	1.14333	0.746667	0.223333	0.0366667	0	0	0	1.30333	1.01667	0.196667	0	0	0	0	1.81	1.30333	0.325	0	0	0.0333333	0
BAESF_08178	C-1	Uncharacterized protein UniRef50_L8GG70	K14859	SSF1_2; ribosome biogenesis protein SSF1/2				9.71667	8.98333	2.85667	1.36667	1.25667	0.676667	0.226667	7.84667	8.01	3.54667	1.07333	0.22	0.24	0.176667	10.5633	17.5967	5.74	2.15667	0.89	0.31	0.113333	8.88667	13.7767	3.39	3.26333	0.426667	0.506667	0
BAESF_08190	C-1	Encystation-mediating serine proteinase UniRef50_A0A7R6QDW4	K01336	PRB1; cerevisin [EC:3.4.21.48 3.4.21.-]		GO:0004252,GO:0006508	IPR015500,PF00082,IPR010259,IPR000209,IPR034193,IPR009020,IPR023827,IPR023828,IPR022398	4.81333	2.78333	1.44333	0.713333	0.15	0.0533333	0	5.01333	3.23	1.1	0.393333	0.04	0.02	0.02	5.11	3.36	1.68667	1.04333	0.075	0.00666667	0.01	5.17	3.55667	1.475	0.903333	0.203333	0.16	0.0166667
BAESF_08209	C-1	Hydroxylamine reductase UniRef50_A0A660Y9K0	K05601	hcp; hydroxylamine reductase [EC:1.7.99.1]		GO:0055114,GO:0003824,GO:0016491,GO:0051536,GO:0016661,GO:0005737	PF03063,IPR004137,IPR011254,IPR010048,IPR016099,IPR016100	111.183	53.7867	5.69333	0.68	0.163333	0.116667	0.04	86.0133	56.5033	5.12	0.983333	0.07	0.0733333	0.0833333	159.68	108.7	10.7767	2.05667	1.325	0.22	0.236667	99.59	96.78	11.09	3.28333	0.536667	0.116667	0.123333
BAESF_08218	C-1	Uncharacterized protein UniRef50_L8GZR8	K01872	AARS, alaS; alanyl-tRNA synthetase [EC:6.1.1.7]				15.0367	7.54	2.39333	0.456667	0.116667	0.176667	0	16.4967	6.43667	2.22	0.81	0	0	0	10.34	6.79333	1.99667	0.603333	0.725	0	0.0633333	12.62	8.44333	0.31	0	0	0.39	0
BAESF_08231	C-1	Uncharacterized protein UniRef50_L8GZR8	K01872	AARS, alaS; alanyl-tRNA synthetase [EC:6.1.1.7]				21.83	10.0233	2.19	0.633333	0.17	0.403333	0.16	23.9167	7.43667	2.17667	0.543333	0	0	0	16.3233	9.78333	3.58	1.36	0.145	0	0	18.23	10.7533	3.045	1.49333	0.113333	0	0.123333
BAESF_08239	C-1	Alpha-galactosidase UniRef50_L8GMY9	K07407	E3.2.1.22B, galA, rafA; alpha-galactosidase [EC:3.2.1.22]		GO:0005975,GO:0003824,GO:0004553	IPR017853,PF16499,IPR002241,PF17801,IPR013785,IPR000111,IPR013780	41.2167	26.6	5.5	1.03	0.163333	0.0766667	0.0433333	38.32	24.2433	5.73	0.516667	0.16	0.0533333	0.0133333	42.9733	38.1267	7.31333	1.38667	0.505	0.126667	0.05	40.1833	34.6267	6.635	1.28667	0.183333	0.0933333	0
BAESF_08243	C-1	Cell division cycle protein 123 UniRef50_L8GQN0				GO:0007049	IPR009772,PF18299	7.73667	4.09	0.856667	0.52	0.0166667	0	0.0133333	6.84667	4.55333	0.886667	0.166667	0	0	0	7.78333	5.07667	1.44333	0.28	0.065	0.0333333	0.0133333	7.08	4.89667	1.115	0.186667	0.03	0	0
BAESF_08248	C-1	WH2 motif domain containing protein UniRef50_L8GMY2	K16464	CEP250, CNAP1; centrosomal protein CEP250		GO:0003779	IPR003124	21.5	10.6467	4.96667	3.00667	0.273333	0.05	0.04	20.5933	12.4133	4.65	2.38333	0.183333	0.0333333	0.0833333	20.2233	14.6233	6.36	3.51333	0.705	0.0566667	0.0633333	18.4167	13.6133	5.08	2.94	0.273333	0.07	0.0366667
BAESF_08253	C-1	Uncharacterized protein UniRef50_L8GNN2	K14589	CMTR1, FTSJD2, MTR1; cap1 methyltransferase [EC:2.1.1.57]				15.19	16.58	4.54	0.883333	0.216667	0.286667	0.376667	15.7867	14.5667	5.08	0.336667	0.22	0.0333333	0.223333	6.05667	6.72333	2.62333	0.673333	0.2	0.213333	0.123333	7.12667	5.38333	3.2	0.546667	0.293333	0.266667	0.0566667
BAESF_08256	C-1	Probable maleylacetoacetate isomerase 2 UniRef50_Q9VHD2	K01800	maiA, GSTZ1; maleylacetoacetate isomerase [EC:5.2.1.2]		GO:0005737,GO:0003824,GO:0005515,GO:0009072	PF13417,IPR004046,IPR004045,PF00043,IPR034330,IPR005955,PF13409,IPR034333,IPR010987,PF14497,PF02798,IPR012336	26.2667	13.36	4.81667	3.70333	0.193333	0.0466667	0	23.0367	12.4867	3.71	2.09333	0.126667	0	0.0166667	26.74	19.73	6.56333	4.09333	0.475	0.12	0.0366667	22.6367	15.5533	4.77	4.93333	0.173333	0.0333333	0.05
BAESF_08266	C-1	SAP domain containing protein UniRef50_L8GMW6	K21110	CGNL1; cingulin-like protein 1			PF02037,IPR003034	29.63	3.23333	0.433333	3.06	0.2	0.0666667	0.03	32.82	6.05667	0.226667	1.82	0.126667	0	0.213333	35.7033	8.32333	0.32	5.37667	1.27	0.193333	0.07	30.1967	11.4567	0.725	5.5	0.286667	0.143333	0
BAESF_08294	C-1		K09403	FOXJ2_3; forkhead box protein J2/3				32.4833	20.4233	7.30667	2.80667	0.853333	0.263333	0.0633333	35.7733	27.2833	8.48	2.14333	1.18	0.56	0.0666667	26.1467	20	9.04667	3.28667	1.415	1.05333	0.14	21.4767	21.73	7.19	1.92667	0.353333	0.296667	0.0466667
BAESF_08295	C-1	Cdc20, putative UniRef50_L8GP01	K03363	CDC20; cell division cycle 20, cofactor of APC complex		GO:0010997,GO:0005515,GO:0097027,GO:1904668	PF12894,IPR017986,IPR001680,IPR019775,IPR015943,PF00400,IPR033010,IPR024977	0.896667	1.54333	1.04333	0.126667	0.0366667	0.00666667	0	0.62	1.08667	1.41333	0.113333	0.0666667	0.02	0	0.846667	1.40333	1.77	0.376667	0.075	0.01	0.0266667	0.38	1.99667	1.395	0.36	0.0566667	0.0166667	0
BAESF_08298	C-1	SH3 domain containing protein UniRef50_L8GJ29	K17923	SNX9_18_33; sorting nexin-9/18/33		GO:0005515	PF07653,IPR001452,PF00018,PF14604,IPR011511	17.15	9.45333	2.13667	2.25	0.406667	0.0366667	0.04	16.53	10.7533	2.05	1.30333	0.19	0.0666667	0.0466667	17.2833	12.54	2.91667	2.92333	0.45	0.2	0.0733333	14.5267	9.71333	2.37	3.01333	0.403333	0.126667	0
BAESF_08300	C-1	Cdc20, putative UniRef50_L8GP01	K03363	CDC20; cell division cycle 20, cofactor of APC complex		GO:0010997,GO:0005515,GO:0097027,GO:1904668	PF12894,IPR017986,IPR001680,IPR019775,IPR015943,PF00400,IPR033010,IPR024977	4.14667	2.30667	0.706667	0.19	0.0166667	0.0266667	0.0566667	5.02667	2.94667	0.636667	0.116667	0.0833333	0.0266667	0.0333333	3.64667	2.17333	1.04667	0.21	0.07	0.04	0.0133333	3.44333	2.88667	0.965	0.126667	0	0	0
BAESF_08308	C-1	HMG (High mobility group) box domain containing protein UniRef50_L8GH60	K09272	SSRP1, POB3; FACT complex subunit SSRP1/POB3			PF00505,PF09011,IPR009071	10.9433	6.46	2.35	1.36	0.446667	0.196667	0.123333	11.2633	7.94667	1.90333	0.976667	0.496667	0.0266667	0.0333333	7.38	7.04	2.22333	2.05	1.12	0.22	0.13	7.92333	7.68333	2.685	1.69667	1.01	0.116667	0.0266667
BAESF_08323	C-1	von Willebrand factor, type A domain-containing protein UniRef50_D2VP35	K07114	yfbK; Ca-activated chloride channel homolog			IPR002035	22.2	2.75333	0.54	0.106667	0	0.0166667	0	23.4967	4.75667	0.626667	0	0.0166667	0	0.02	15.85	2.12333	0.476667	0.163333	0	0	0	17.36	3.04333	0.995	0.11	0.0433333	0	0
BAESF_08324	C-1	Fbox domain containing protein UniRef50_L8GKA5	K09285	OVM, ANT; AP2-like factor, ANT lineage				14.19	8.20667	2.01667	1.65	0.4	0.05	0	13.87	8.41667	1.59	1.99	0.23	0	0.02	15.3933	11.4833	2.98333	3.05333	0.42	0.0666667	0.03	12.81	10.32	2.275	2.15667	0.196667	0	0
BAESF_08330	C-1	Cyclic phosphodiesterase UniRef50_L8GH45				GO:0004112	PF13563,IPR012386,PF07823,IPR009097	16.1167	13.7533	3.21	1.54	0	0.0266667	0	16.66	10.39	3.79333	1.06333	0	0	0	17.41	13.8267	3.69667	1.93667	0.32	0.0966667	0.0966667	14.9367	11.2533	3.28	1.74	0.153333	0.286667	0.0633333
BAESF_08377	C-1	Dihydropyrimidine dehydrogenase [NADP(+)] UniRef50_C3YCJ1	K00207	DPYD; dihydropyrimidine dehydrogenase (NADP+) [EC:1.3.1.2]	Dihydropyrimidine dehydrogenase [NADP(+)]	GO:0006207,GO:0055114,GO:0016627,GO:0016491,GO:0051536,GO:0003824,GO:0004152,GO:0005737	IPR017900,PF14691,PF01180,IPR005720,PF07992,IPR028261,IPR023753,IPR001295,IPR009051,IPR013785,IPR017896,PF14697,IPR016040	30.1567	11.32	2.31667	1.51	0.246667	0.05	0.0533333	25.9067	11.6633	2.15667	1.16	0.1	0.0133333	0.0133333	31.4467	17.82	3.98	2.28333	0.58	0.14	0.1	24.0533	12.4467	3.005	1.77667	0.243333	0.0966667	0.0133333
BAESF_08392	C-1	Ganglioside gm2 activator, putative UniRef50_L8GNQ2	K12383	GM2A; ganglioside GM2 activator		GO:0008047,GO:0006689	IPR003172,IPR028996,PF02221	7.87	4.94	2.19333	1.11667	0.08	0.07	0.0933333	5.19	3.74667	1.72	0.236667	0.123333	0	0	6.43333	6.09667	1.74333	1.18	0	0.0366667	0	4.17	4.12	1.185	0.53	0.176667	0.0533333	0
BAESF_08419	C-1	MICOS complex subunit UniRef50_L8GPE5	K18996	repC; replication initiation protein RepC				34.67	19.1033	3.32	3.60667	0.546667	0.106667	0.07	32.8467	18.77	3.15	1.56	0.35	0.05	0.0533333	33.6167	28.5933	5.85333	2.75	0.515	0.17	0.106667	29.4033	28.5167	5.135	3.31333	0.576667	0.0666667	0
BAESF_08436	C-1	Uncharacterized protein UniRef50_L8GQX1	K10421	CLIP1, RSN; CAP-Gly domain-containing linker protein 1				1.34667	0.833333	0.33	0.0433333	0.01	0	0	1.37333	0.91	0.106667	0	0	0.0133333	0	1.41	1.03333	0.336667	0	0.015	0	0.02	1.23333	1.43333	0.235	0	0.02	0	0.0166667
BAESF_08453	C-1	CBS domain containing protein UniRef50_L8GJM0	K07200	PRKAG; 5'-AMP-activated protein kinase, regulatory gamma subunit			PF00571,IPR000644	28.2167	25.3233	2.68	0.0333333	0.06	0.00666667	0	29.2767	20.85	2.91667	0.0266667	0	0	0.03	30.92	25.41	3.30667	0.2	0.15	0.0166667	0	37.3033	34.48	5.07	0.23	0	0.0233333	0.0233333
BAESF_08456	C-1	Phosphatidylinositol-glycan-specific phospholipase D UniRef50_L8GJR2	K01127	GPLD1; glycosylphosphatidylinositol phospholipase D [EC:3.1.4.50]		GO:0007155,GO:0008305	PF13517,IPR013519,IPR029002,IPR000413,PF00882,IPR013517,PF01839	1.98	1.29	0.65	0.333333	0.293333	0.0566667	0.00333333	2.10667	0.72	0.516667	0.33	0.106667	0.0133333	0.00333333	1.98667	1.48	0.933333	0.583333	0.31	0.0466667	0.0333333	1.34333	1.16667	0.58	0.473333	0.173333	0	0
BAESF_08469	C-1	Telomere-associated protein Rif1 N-terminal domain-containing protein UniRef50_L8GK85	K11138	RIF1; telomere-associated protein RIF1		GO:0005488	IPR011989,IPR016024,PF12231,IPR022031,IPR028566	8.76333	2.03	0.6	1.91333	0.22	0.0133333	0.00333333	7.81667	2.45333	0.46	1.57333	0.19	0.0133333	0.0233333	9.22667	3.41667	0.723333	3.51333	0.585	0.1	0.05	7.3	3.86667	0.56	3.22	0.266667	0	0.00666667
BAESF_08472	C-1	Uncharacterized protein UniRef50_L8GNI2	K01845	hemL; glutamate-1-semialdehyde 2,1-aminomutase [EC:5.4.3.8]				2.39333	1.22667	0.563333	0.433333	0.793333	0.23	0.0866667	2.83	1.64667	0.763333	0.543333	0.65	0.406667	0.126667	2.50667	2.27	0.573333	0.7	1.035	0.403333	0.25	2.01667	2.31667	0.235	0.706667	1.03667	0.476667	0.1
BAESF_08474	C-1	CBS domain containing protein UniRef50_L8GJM0	K07200	PRKAG; 5'-AMP-activated protein kinase, regulatory gamma subunit			PF00571,IPR000644	29.58	25.3667	3.78333	0.28	0.0133333	0.0366667	0	28.2733	21.01	3.5	0.0933333	0.0666667	0.0133333	0.0166667	32.5833	26.8267	4.34333	0.386667	0.16	0.0233333	0.0233333	34.7033	32.73	6.1	0.423333	0.0233333	0	0
BAESF_08496	C-1	6,7-dimethyl-8-ribityllumazine synthase UniRef50_L8GN89	K00794	ribH, RIB4; 6,7-dimethyl-8-ribityllumazine synthase [EC:2.5.1.78]		GO:0009231,GO:0009349	IPR002180,PF00885	7	4.61333	1.37333	1.44667	0.0466667	0.0133333	0	6.82	4.51333	1.76333	1.19667	0.0466667	0	0	6.38333	5.87333	2.33	1.78333	0.075	0.0233333	0.0466667	4.81667	4.06333	2.565	0.87	0	0	0.0433333
BAESF_08505	C-1	Macro domain containing protein UniRef50_L8GN79	K23518	MACROD, ymdB; O-acetyl-ADP-ribose deacetylase [EC:3.1.1.106]			PF01661,IPR002589	1.79667	0.97	0.316667	0.32	0.05	0	0	1.69333	0.923333	0.44	0.126667	0.0466667	0.02	0	1.94667	1.21667	0.406667	0.43	0.13	0	0	1.16333	0.836667	0.045	0.16	0.0666667	0	0
BAESF_08513	C-1	Calcineurin-like phosphoesterase domain-containing protein UniRef50_L8GN68				GO:0016787	IPR004843,PF00149,IPR029052	3.45667	1.72	0.296667	0.226667	0	0	0	3.06333	1.79	0.61	0.143333	0	0.0166667	0	3.01667	2.74333	0.53	0.263333	0.025	0	0	2.90667	2.44333	0.69	0.426667	0	0	0
BAESF_08517	C-1	MICOS complex subunit UniRef50_L8GPE5	K18996	repC; replication initiation protein RepC				52.31	33.5167	7.71	6.97	0.85	0.136667	0.23	46.0367	27.78	6.32	4.79333	0.703333	0.0866667	0.02	51.5467	45.2467	11.3033	8.85333	2.985	0.33	0.226667	50.27	41.46	8.73	8.15333	1.39667	0.153333	0
BAESF_08527	C-1	ATPase/histidine kinase/DNA gyrase B/HSP90 domain containing protein UniRef50_L8H796	K20974	K20974; two-component system, sensor histidine kinase [EC:2.7.13.3]		GO:0016772,GO:0000155,GO:0016310,GO:0007165,GO:0000160	PF02518,PF00072,IPR003594,IPR003661,PF00512,IPR005467,IPR004358,IPR011006,IPR001789	20.8767	16.79	4.15	1.39	0.126667	0.133333	0.0566667	17.1033	11.8833	2.59333	0.67	0.133333	0.0133333	0	21.8567	19.23	4.83333	2.39667	0.455	0.113333	0.0433333	23.4967	22.7433	5.245	1.91333	0.23	0.156667	0.0133333
BAESF_08550	C-1	Uncharacterized protein UniRef50_L8GHF2	K06568	MUC1, CD227; mucin-1				2.1	0.823333	0.426667	0.13	0	0	0	1.44333	0.753333	0.0433333	0.113333	0	0	0	1.77	0.723333	0.08	0.03	0	0	0	2.15667	1.70667	0.355	0.09	0	0	0
BAESF_08559	C-1	WD domain, G-beta repeat-containing protein UniRef50_L8GGS4	K03362	FBXW1_11, BTRC, beta-TRCP; F-box and WD-40 domain protein 1/11		GO:0005515	IPR019775,IPR015943,IPR001680,IPR017986	5.72667	6.54667	4.07333	0.926667	1.34667	0.0666667	0.126667	5.96	6.15	4.26667	0.383333	1.09333	0	0	6.66333	5.57667	4.07333	2.07667	0.35	0.133333	0	2.84	5.65333	2.76	0	0.473333	0	0
BAESF_08612	C-1	Cupin domain-containing protein UniRef50_A0A7V3UGU1					IPR014710	44.7567	38.6533	7.05	2.35333	0.5	0.16	0.08	48.22	49.3133	8.88667	1.93333	0.753333	0.236667	0.0966667	39.2233	38.17	7.25333	3.44333	1.325	0.63	0.0933333	45.46	42.54	8.635	3.28667	0.636667	0.38	0.116667
BAESF_08617	C-1	Uncharacterized protein UniRef50_L8GRT8						1.37667	1.58333	0.85	0.483333	0.1	0.116667	0.0466667	1.80333	1.63333	0.83	0.463333	0.106667	0.0533333	0.01	1.22333	1.75	0.933333	0.516667	0.06	0.0366667	0.01	1.31667	1.07667	0.975	0.706667	0.0633333	0.06	0.05
BAESF_08623	C-1	Retinoblastomabinding protein 9, putative UniRef50_L8GH77	K07002	RBBP9; serine hydrolase [EC:3.-.-.-]		GO:0016787	PF06821,IPR029058,IPR010662	18.1867	10.06	2.11	2.94	0.256667	0.02	0	17.98	10.2267	1.86667	1.76667	0.143333	0	0	15.2933	12.1433	2.05	3.08333	0.18	0	0	14.7467	13.85	2.505	2.10667	0	0.07	0
BAESF_08646	C-1	GSKIP domain-containing protein UniRef50_L8GHP0	K00003	hom; homoserine dehydrogenase [EC:1.1.1.3]			PF05303,IPR023231,IPR007967	25.64	16.54	3.50667	3.67333	0.736667	0.0933333	0.193333	30.3933	24.5733	5.25	6.01667	0.736667	0.193333	0	27.0267	19.1467	3.75	7.42333	1.04	0.223333	0.293333	28.2	24.2533	3.26	6.51333	0.686667	0.173333	0.0833333
BAESF_08656	C-1	Kelch repeat-containing protein UniRef50_L8GJM2	K20285	RABEPK; Rab9 effector protein with kelch motifs		GO:0005515	IPR015915,PF01344,PF13415,PF13418,IPR006652	5.47667	3.64667	1.07	0.41	0.123333	0.0233333	0.0233333	5.77667	3.70333	0.58	0.413333	0.0433333	0	0.0133333	6.00333	3.92333	1.1	0.62	0.065	0.0133333	0.02	6.08667	4.34333	0.845	0.603333	0	0	0.02
BAESF_08660	C-1	PH domain containing protein UniRef50_L8GHQ3	K03255	TIF31, CLU1; protein TIF31		GO:0005515	IPR011990,PF13236,IPR011993,IPR001849,IPR025697,PF00169,IPR019734,IPR013026	2.13	0.633333	0.503333	0.28	0.02	0.00333333	0.00333333	2.41	0.806667	0.636667	0.2	0.0233333	0	0	2.52667	1.33333	0.983333	0.473333	0.09	0.00666667	0	2.20333	1.24333	0.68	0.343333	0.01	0.0166667	0.00666667
BAESF_08666	C-1	Glycerone kinase UniRef50_L8GH20	K00863	DAK, TKFC; triose/dihydroxyacetone kinase / FAD-AMP lyase (cyclizing) [EC:2.7.1.28 2.7.1.29 4.6.1.15]		GO:0004371,GO:0006071	PF02734,IPR004006,IPR012736,IPR004007,PF02733	21.2067	9.69333	2.22	1.57333	0.0433333	0.0166667	0	17.1033	8.73333	2.14333	1.08667	0.0433333	0.01	0	23.7233	17.8967	4.29	2.12	0.25	0.0433333	0.02	18.9267	12.5533	3.46	2.13667	0	0.02	0
BAESF_08698	C-1	GTPase-activator protein for Ras family GTPase UniRef50_L8GJZ5					IPR006558,IPR013320,PF13385	2.15667	0.983333	1.04	0.413333	0.01	0	0	2.11667	0.87	0.606667	0.746667	0.0433333	0.0133333	0	2.48667	1.22333	1.06	0.803333	0.125	0.03	0	2.24333	0.84	0.915	0.766667	0	0	0.0233333
BAESF_08727	C-1	GTPase-activator protein for Ras family GTPase UniRef50_L8GJZ5	K08052	NF1; neurofibromin 1		GO:0043087,GO:0007165	PF00616,IPR006558,IPR008936,IPR001936,PF13385,IPR023152,IPR013320	3.12	0.833333	0.563333	0.443333	0.103333	0	0	2.44	0.62	0.336667	0.21	0.04	0	0	2.78	1.23	1.07333	0.7	0.04	0	0	2.43667	1.39333	0.6	0.906667	0.0666667	0	0
BAESF_08731	C-1	Glycosyl hydrolase family 10, putative UniRef50_L8GUU4	K01181	E3.2.1.8, xynA; endo-1,4-beta-xylanase [EC:3.2.1.8]		GO:0004553,GO:0005975	IPR001000,PF00331,IPR013781,IPR017853	4.33667	2.37333	1.23667	0.583333	0.13	0.0733333	0.00666667	3.94333	2.20333	0.703333	0.263333	0.0466667	0.0266667	0.0133333	4.41333	4.19333	1.94667	0.853333	0.25	0.09	0.0766667	3.46667	3.15333	1.245	0.913333	0.183333	0.0366667	0.0166667
BAESF_08740	C-1	EGFlike domain containing protein UniRef50_L8HDX2	K06850	SLIT3; slit 3		GO:0005515	IPR000742,IPR013032	16.7267	10.11	3.00333	1.83333	0.263333	0.0533333	0.0633333	18.6067	13.8767	3.09667	1.22333	0.183333	0.0633333	0.0233333	15.1833	11.4033	3.38667	2.07333	0.365	0.153333	0.12	16.9133	12.13	3.015	2.53333	0.493333	0.14	0.08
BAESF_08749	C-1	Glycoside hydrolase family protein UniRef50_L8GF02				GO:0003824,GO:0004573,GO:0009311	IPR031335,IPR004888,IPR008928,PF03200	3.40333	1.96667	0.47	0.113333	0.01	0.00333333	0	3.52333	2.20667	0.413333	0.0766667	0.0166667	0.0133333	0	3.79	2.39	0.563333	0.13	0.075	0	0.00666667	3.48	2.27667	0.755	0.23	0	0	0.0233333
BAESF_08754	C-1	DUF4476 domain-containing protein UniRef50_L8GWI5	K03264	EIF6; translation initiation factor 6			PF14771,IPR028011	79.8367	50.7133	10.6867	6.61667	0.71	0.296667	0	66.9967	36.1133	6.24333	2.50667	0.11	0	0	76.8967	71.1233	15.4067	6.30333	1.005	0	0.0633333	59.44	48.0633	12.83	6.82667	0	0	0
BAESF_08762	C-1	Uncharacterized protein UniRef50_L8GXX8	K08654	PCSK5; proprotein convertase subtilisin/kexin type 5 [EC:3.4.21.-]				162.76	70.4867	8.21333	6.82667	0.783333	0.283333	0.246667	134.237	62.66	9.55667	2.71	0.483333	0.103333	0.116667	151.523	118.607	16.61	7.72333	1.79	0.35	0.383333	142.827	97.0233	16.495	10.59	0.443333	0.37	0
BAESF_08773	C-1	Right handed beta helix domain-containing protein UniRef50_L8HC86					IPR011050,PF13229,IPR012334,IPR006626	66.9233	34.68	5.62667	3.09	0.846667	0.0533333	0.09	66.1433	41.9467	7.35667	2.54	0.786667	0.163333	0.136667	61.17	45.9367	8.36333	2.65	0.97	0.506667	0.196667	56.5467	42.5867	8.775	3.78333	0.89	0.393333	0.0666667
BAESF_08787	C-1	Uncharacterized protein UniRef50_L8HC02	K00831	serC, PSAT1; phosphoserine aminotransferase [EC:2.6.1.52]				5.81333	3.64667	1.22667	0.296667	0.00666667	0.0266667	0	5.69	3.8	0.726667	0.2	0.08	0.02	0.0133333	6.06	4.51333	0.933333	0.326667	0.15	0.08	0.01	5.54667	4.34	1.255	0.38	0.06	0	0.0166667
BAESF_08796	C-1	Tetratricopeptide repeat domain containing protein UniRef50_L8HC24	K03353	APC6, CDC16; anaphase-promoting complex subunit 6		GO:0005515	PF13176,PF13424,PF12895,PF07719,PF00515,PF13432,IPR011990,PF13181,PF13374,IPR019734,IPR013026	12.6967	4.88667	0.983333	2.17	0.0966667	0.00666667	0.0166667	9.09667	4.16667	0.69	1.09	0.0366667	0.0133333	0	13.09	8.19667	1.54	2.51	0.235	0.01	0.0433333	10.4033	6.33333	1.195	2.67333	0.0733333	0.03	0.0166667
BAESF_08804	C-1	Anaphase promoting complex UniRef50_A0A1Y1IJ93	K03363	CDC20; cell division cycle 20, cofactor of APC complex		GO:0010997,GO:0005515,GO:0097027,GO:1904668	IPR011047,IPR017986,IPR001680,IPR015943,IPR019775,PF00400,IPR033010	6.52	4.66667	1.43333	0.573333	0.0733333	0.0166667	0.0133333	5.00667	3.99333	1.03333	0.38	0.0766667	0.0133333	0	7.26667	6.98333	2.68333	0.933333	0.255	0.0433333	0.0266667	5.47	5.9	1.47	0.946667	0.0633333	0.0133333	0
BAESF_08808	C-1	Biotin/lipoate A/B protein ligase domain containing protein UniRef50_L8HEE5				GO:0006464	IPR004143	5.4	3.38333	0.46	0.37	0.03	0.0266667	0.0233333	4.38	1.85667	0.566667	0.243333	0.0233333	0	0	4.85333	4.44333	1.21333	0.816667	0.06	0	0	5.58667	3.91333	0.76	0.703333	0	0	0
BAESF_08820	C-1	CDPalcohol phosphatidyltransferase UniRef50_L8HDD0				GO:0016020,GO:0016780,GO:0008654	PF01066,IPR000462	2.47333	0.863333	0.276667	0.283333	0.0366667	0.0166667	0	2.09667	0.846667	0.35	0.15	0.00333333	0	0.00666667	2.11333	1.04	0.396667	0.313333	0.085	0.0266667	0.00666667	1.80333	0.936667	0.37	0.143333	0.0166667	0	0
BAESF_08826	C-1	MAPEG domain containing protein UniRef50_L8HDC5	K00799	GST, gst; glutathione S-transferase [EC:2.5.1.18]			IPR001129,IPR023352,PF01124	343.98	191.997	26.4833	13.6	1.17	0.213333	0.18	254.02	129.107	24.7767	7.76	0.773333	0.313333	0.0833333	309.257	314.223	56.51	15.35	3.16	0.593333	0.176667	327.063	244.507	47.99	16.2167	0.91	0.5	0.193333
BAESF_08842	C-1	alpha-glucosidase UniRef50_L8GVY3	K12316	GAA; lysosomal alpha-glucosidase [EC:3.2.1.20]		GO:0003824,GO:0004553,GO:0030246,GO:0005975	IPR000519,IPR031727,IPR025887,IPR017853,PF01055,IPR030458,IPR000322,IPR030459,IPR013785,IPR011013,PF13802,PF16863	26.8833	13.3133	3.32	3.46	0.696667	0.08	0.0466667	23.81	13.4833	2.8	2.51333	0.366667	0.0466667	0.0566667	28.0967	18.5033	4.81667	4.99333	1.16	0.196667	0.11	24.32	17.25	3.925	4.90333	0.776667	0.16	0.04
BAESF_08849	C-1	CUE domain containing protein UniRef50_L8HBW9				GO:0005515	IPR003892,PF02845,IPR009060	3.58	1.69333	0.586667	0.22	0.0966667	0	0.0133333	2.46	1.63333	0.566667	0.286667	0.0166667	0	0	1.97667	0.77	0.786667	0.286667	0.015	0.02	0	6.13333	1.08333	0.605	0.136667	0.06	0	0
BAESF_08857	C-1	AMPbinding enzyme domain containing protein UniRef50_L8HD91	K01904	4CL; 4-coumarate--CoA ligase [EC:6.2.1.12]		GO:0008152,GO:0003824	IPR025110,PF00501,IPR020845,IPR000873,PF13193	21.4	11.4	3.97	2.40333	0.28	0.106667	0.00666667	16.6133	8.39	3.33667	1.54	0.0666667	0.0133333	0.0366667	23.54	16.04	6.37667	2.99667	0.68	0.0466667	0.0766667	19.3567	13.62	4.345	3.22667	0.13	0	0.02
BAESF_08869	C-1	Carboxylic ester hydrolase UniRef50_L8GRI8	K03927	CES2; carboxylesterase 2 [EC:3.1.1.1 3.1.1.84 3.1.1.56]			IPR002018,IPR029058,IPR019826,PF00135	3.69	1.47667	0.276667	0.243333	0.02	0.0133333	0	2.45	1.26667	0.203333	0.126667	0.0366667	0.0133333	0.01	2.73667	2.26667	0.283333	0.283333	0.215	0.06	0.0866667	2.62	1.78	0.205	0.31	0.0766667	0.0166667	0.0166667
BAESF_08873	C-1	Transmembrane protein UniRef50_L8GT48	K19995	SCAMP; secretory carrier-associated membrane protein				11.1967	3.84333	1.69333	2.36333	0.416667	0.103333	0.0466667	9.91667	5.39333	2.42333	1.87	0.12	0.09	0.0233333	10.5833	6.00333	2.28333	2.54333	0.57	0.0866667	0.0533333	9.95667	6.93667	2.105	2.38667	0.416667	0.0733333	0
BAESF_08884	C-1	F-box domain-containing protein UniRef50_L8GS31	K01872	AARS, alaS; alanyl-tRNA synthetase [EC:6.1.1.7]				1.78333	0.99	0.336667	0.19	0.0833333	0.0266667	0	1.31333	0.726667	0.26	0.2	0.06	0	0	1.69667	1.00333	0.27	0.193333	0.015	0	0	1.13333	1.04667	0.285	0.19	0	0	0
BAESF_08890	C-1	Bbox zinc finger domain containing protein UniRef50_L8HK38	K07963	TRIM23, ARFD1; tripartite motif-containing protein 23 [EC:2.3.2.27]		GO:0005622,GO:0008270,GO:0005515	PF13639,PF13445,PF00643,IPR013083,IPR000315,PF00097,IPR001841,IPR017907	15.0367	7.28	3.18333	0.95	0.203333	0.08	0.03	13.3667	6.64	2.69333	0.656667	0.0666667	0.0366667	0.0233333	15.0567	8.29667	4.04667	1.13667	0.21	0.0233333	0.1	11.0067	5.93	2.73	0.883333	0.18	0.0133333	0
BAESF_08895	C-1	Leucine rich repeat domain containing protein UniRef50_L8GUM5	K10273	FBXL7; F-box and leucine-rich repeat protein 7			IPR032675	2.33	0.886667	0.653333	0.456667	0.0333333	0	0.02	1.80667	0.873333	0.583333	0.53	0.0233333	0.00666667	0	2.56667	1.53	1.19333	0.83	0.12	0.0166667	0	1.51	1.43667	0.46	0.62	0.0366667	0.05	0
BAESF_08925	C-1	NAD dependent epimerase/dehydratase, putative UniRef50_L8GJ64					IPR016040	8.87	4.68667	1.94	1.15667	0.0766667	0.06	0	10.2733	6.89667	2.21333	1.42667	0.0866667	0.02	0.02	8.28333	4.35	1.45	1.20333	0.27	0.0933333	0.0566667	9.41	6.18667	2.205	1.22667	0.126667	0.0266667	0
BAESF_08950	C-1	Oxidoreductase, short chain dehydrogenase/reductase superfamily protein UniRef50_L8GH85					PF00106,IPR002347,PF13561,IPR016040,PF08659	13.3833	5.86333	2.13	1.98667	0.133333	0.07	0.04	8.97333	5.50333	0.55	0.903333	0.203333	0	0	11.6933	10.6033	2.62	2.17667	0.265	0	0	7.96333	6.65	1.86	2.28333	0	0	0
BAESF_08953	C-1	Rieske [2fe2s] domain containing protein UniRef50_L8GGJ3	K13600	CAO; chlorophyllide a oxygenase [EC:1.14.13.122]		GO:0055114,GO:0016491,GO:0010277,GO:0051537	IPR013626,PF19112,IPR017941,PF00355,PF08417	4.31	1.54667	0.67	1.43667	0.206667	0	0.0133333	3.48	1.53333	0.86	0.616667	0.18	0.02	0	4	3.12333	1.19	1.45	0.3	0.05	0.0566667	2.76	2.25667	0.82	1.74	0.4	0.05	0
BAESF_08970	C-1	Oxidoreductase UniRef50_A0A7S4ISC6				GO:0016491,GO:0008152,GO:0055114	IPR016040,PF01408,IPR004104,PF02894,IPR000683	18.7667	10.4933	4.41333	2.47333	0.223333	0.06	0.0466667	17.2633	10.76	3.52	2.50667	0.116667	0.07	0	22.3	15.16	6.31333	3.39333	0.42	0.0366667	0.0633333	18.5133	12.77	4.855	4.31667	0.106667	0	0
BAESF_08980	C-1	Uncharacterized protein UniRef50_L8HCV5	K01322	PREP; prolyl oligopeptidase [EC:3.4.21.26]				3.36	2.44	0.713333	0.0733333	0	0	0.0233333	3.26667	1.94667	1.26333	0.06	0.0233333	0	0	3.09333	2.05	0.893333	0.226667	0	0	0	5.95333	1.71667	0.765	0.35	0	0	0
BAESF_08982	C-1	Uncharacterized protein UniRef50_L8H9M1	K02390	flgE; flagellar hook protein FlgE				6.56333	2.74333	0.593333	0.636667	0.0133333	0.0166667	0	6.15667	2.15667	0.566667	0.17	0.02	0.02	0.0133333	6.03333	3.82333	1.27	0.366667	0.09	0.0266667	0.0133333	5.87333	2.77	0.43	0.43	0.05	0	0.0266667
BAESF_08991	C-1	AMPbinding enzyme domain containing protein UniRef50_L8HCU7	K15013	ACSBG; long-chain-fatty-acid--CoA ligase ACSBG [EC:6.2.1.3]		GO:0008152,GO:0003824	PF00501,IPR020845,IPR000873	25.2533	12.0333	2.87	2.93667	0.33	0.0433333	0.0133333	20.32	10.6233	2.44333	2.32333	0.27	0.0266667	0.02	28.1033	20.7133	5.33333	3.68333	0.585	0.03	0.07	24.31	15.5567	3.43	3.74333	0.283333	0.0466667	0
BAESF_08992	C-1	Glutaminase GtaA, putative UniRef50_L8HAI9					IPR032515,PF08760,IPR032514,PF16334,IPR014870,IPR033433,PF16335,PF17168	27.28	14.46	2.40667	0.406667	0.07	0.0133333	0.03	24.12	14.75	2.52	0.336667	0.0566667	0	0.0133333	24.58	19.9267	3.75333	0.57	0.335	0.01	0.0466667	20.5867	17.9667	3.06	0.59	0.0833333	0.0266667	0
BAESF_08997	C-1	Uncharacterized protein UniRef50_L8H9K9						2.61333	1.34333	0.35	0.0933333	0	0.0133333	0	2.2	0.953333	0.16	0.0833333	0	0	0	2.55	1.76	0.206667	0.0633333	0.085	0	0	2.09	1.26667	0.295	0.236667	0.0333333	0	0
BAESF_09001	C-1	Uncharacterized protein UniRef50_L8H7Z9	K16823	TP53BP2, ASPP2; apoptosis-stimulating of p53 protein 2				3.33	2.16333	0.993333	0.526667	0	0	0	3.51667	2.15333	0.626667	0.09	0.05	0	0	3.67	2.96667	0.836667	0.406667	0.095	0	0	2.48	1.59667	0.6	0.41	0	0	0
BAESF_09007	C-1	Endoplasmic reticulum protein UniRef50_L8HBX8	K24121	MPO1; 2-hydroxy fatty acid dioxygenase [EC:1.14.18.12]			IPR009305,PF06127	16.6233	9.51333	4.02333	2.82667	0.45	0.26	0.183333	14.9233	9.22333	3.62667	2.65	0.413333	0.09	0.0333333	14.2667	12.7733	4.51	4.30667	1.895	0.16	0.106667	14.9467	12.3367	4.325	4.71	0.833333	0.276667	0.19
BAESF_09026	C-1	Carrier superfamily protein UniRef50_L8HCQ1	K17885	MTCH; mitochondrial carrier			IPR018108,IPR023395,PF00153	27.5967	19.94	5.56667	3.25333	0.386667	0.18	0.22	26.3867	18.3433	4.75	1.77333	0.373333	0.126667	0.0866667	26.86	22.5667	6.84667	3.59667	0.58	0.12	0.113333	25.64	21.5333	7.63	4.18	0.503333	0.136667	0.05
BAESF_09058	C-1	methylcrotonoyl-CoA carboxylase UniRef50_A0A152A1Z3	K01969	MCCC2, accD1; 3-methylcrotonyl-CoA carboxylase beta subunit [EC:6.4.1.4]		GO:0016874	IPR011763,IPR011762,IPR000022,PF01039,IPR029045	29.2067	16.3667	4.27	4.23333	0.393333	0.0833333	0.02	23.59	12.13	3.07667	2.17667	0.273333	0.0266667	0.02	30.7733	25.64	8.25	5.61	0.855	0.116667	0.0866667	26.53	21.86	5.64	5.90667	0.693333	0.133333	0.0166667
BAESF_09067	C-1	PAS domain-containing protein UniRef50_L8H9A4	K13184	DHX9; ATP-dependent RNA helicase A [EC:3.6.4.13]			IPR000014	3.07	0.98	0.513333	0	0	0	0	2.96	1.17	0.346667	0.143333	0.06	0	0	2.34333	1.2	0.143333	0.08	0	0	0	1.77667	0.75	0.265	0.0533333	0.12	0	0
BAESF_09071	C-1	Thioredoxin domain containing protein UniRef50_L8HA55	K03671	TXN, trxA; thioredoxin		GO:0045454,GO:0006662,GO:0015035	IPR013766,IPR017937,PF00085,IPR005746,IPR013535,PF08324,IPR012336	18.9	9.76667	3.86667	2.52333	0.206667	0.0733333	0.0333333	14.53	8.74	2.23333	1.68667	0.12	0	0.0333333	20.4833	14.9933	5.74667	2.76667	0.695	0.0133333	0.09	17.6467	11.5967	2.955	4.05	0.19	0	0.0466667
BAESF_09133	C-1	Tetratricopeptide repeat domain containing protein UniRef50_L8H9J1	K15712	TTC3; E3 ubiquitin-protein ligase TTC3 [EC:2.3.2.27]		GO:0005515	PF07719,IPR013105,IPR011990,IPR023566,PF13181,IPR019734,IPR013026	0.656667	1.15333	0.73	0.17	0.04	0.01	0.00666667	0.68	0.793333	0.563333	0.233333	0	0	0	0.79	1.41	0.983333	1.13333	0.13	0.0133333	0	0.696667	0.94	0.68	0.863333	0.0233333	0	0
BAESF_09139	C-1	Phosphoribosyltransferase domain-containing protein UniRef50_L8HAD1	K07100	K07100; putative phosphoribosyl transferase		GO:0009116	IPR000836,PF00156,IPR029057	11.97	3.17667	0.396667	0.0233333	0.0166667	0	0	4.23667	3	0.473333	0.05	0	0	0	16.4167	8.5	1.94	0.183333	0.06	0.0166667	0	10.3333	7.56333	1.355	0.31	0	0.0366667	0
BAESF_09141	C-1	Uncharacterized protein UniRef50_L8H817	K06216	rbsU; putative ribose uptake protein				25.5467	11.7033	0.826667	1.15667	0.0966667	0.0366667	0.0166667	22.8933	13.37	1.16333	0.713333	0.123333	0	0	25.3	19.22	2.21667	1.52333	0.22	0.0333333	0.02	25.1067	15.85	2.605	0.936667	0.196667	0.196667	0
BAESF_09154	C-1	Uncharacterized protein UniRef50_L8HAB1	K10276	FBXL10_11, KDM2; F-box and leucine-rich repeat protein 10/11 [EC:1.14.11.27]				12.6267	0.7	0.296667	1.16	0.11	0.00666667	0	17.27	1.37	0.286667	0.856667	0.0533333	0.02	0.0533333	17.3467	1.34333	0.276667	1.92	0.56	0.103333	0.0466667	15.7233	2.44	0.245	1.70333	0.0466667	0.0666667	0
BAESF_09168	C-1	Transporter, major facilitator subfamily protein UniRef50_L8H7M4	K08177	oxlT; MFS transporter, OFA family, oxalate/formate antiporter		GO:0055085,GO:0016021	PF07690,IPR011701,IPR020846	4.81	1.85	0.733333	1.03	0.0833333	0.0233333	0.00666667	4.49	1.41	0.706667	0.543333	0.0433333	0.01	0	4.35667	1.93333	1.33667	1.00333	0.115	0.0533333	0.02	4.35333	2.25	1.255	1.01667	0.196667	0	0.02
BAESF_09169	C-1	CD36 family protein UniRef50_L8H9J7	K12384	SCARB2, LIMP2, CD36L2; lysosome membrane protein 2		GO:0016020	IPR021424,IPR002159	6.61333	2.41667	0.986667	1.86	0.05	0.0233333	0.00666667	6.38667	2.79	0.893333	1.01333	0.0766667	0	0	6.5	3.91667	1.59667	2.32	0.165	0.0133333	0.0333333	6.32	3.55333	1.305	2.3	0.163333	0.01	0
BAESF_09171	C-1	Beta-galactosidase (Fragment) UniRef50_L8H838	K12309	GLB1, ELNR1; beta-galactosidase [EC:3.2.1.23]		GO:0004553,GO:0004565,GO:0005975	IPR026283,IPR031330,IPR017853,PF01301,IPR013781,IPR008979,IPR019801,IPR001944	11.27	5.00333	0.716667	0.79	0.193333	0	0	8.63333	4.41333	0.96	0.553333	0.0366667	0	0.0333333	10.99	7.89	1.06667	0.996667	0.275	0.02	0	7.92333	5.83667	0.72	0.983333	0.1	0.09	0
BAESF_09177	C-1	L-2-hydroxyglutarate dehydrogenase, mitochondrial UniRef50_L8H9J5	K00109	L2HGDH; 2-hydroxyglutarate dehydrogenase [EC:1.1.99.2]		GO:0016491,GO:0055114	IPR006076,PF01266,IPR023753	9.54333	3.88667	1.19333	1.31333	0.243333	0.0633333	0	9.07333	3.49667	0.703333	1.19	0.48	0.03	0.0166667	9.04667	4.91333	1.64	1.82667	0.375	0.01	0	7.69667	4.65	1.1	1.97667	0.263333	0	0
BAESF_09179	C-1	Transporter, major facilitator subfamily protein UniRef50_L8H7M4	K08177	oxlT; MFS transporter, OFA family, oxalate/formate antiporter		GO:0055085,GO:0016021	PF07690,IPR011701,IPR020846	8.16667	2.66667	1.90333	1.79	0.136667	0.00666667	0.0166667	7.26667	3.04333	1.24667	0.953333	0.0366667	0	0	8.79333	4.21667	2.21	3.03	0.25	0.0333333	0.0266667	8.53	4.10667	1.755	2.45333	0.186667	0.0166667	0.02
BAESF_09180	C-1	CD36 family protein UniRef50_L8H9J7	K12384	SCARB2, LIMP2, CD36L2; lysosome membrane protein 2		GO:0016020	IPR021424,IPR002159	14.9067	5.80667	1.78333	2.81667	0.193333	0.0433333	0.0266667	13.8333	7.22	1.57	1.99	0.1	0	0	15.1567	8.14667	2.96333	4.35667	0.53	0.0466667	0.04	14.9133	8.24333	2.52	4.00333	0.21	0.0666667	0.01
BAESF_09182	C-1	Beta-galactosidase (Fragment) UniRef50_L8H838	K12309	GLB1, ELNR1; beta-galactosidase [EC:3.2.1.23]		GO:0004553,GO:0004565,GO:0005975	IPR026283,IPR031330,IPR017853,PF01301,IPR013781,IPR008979,IPR019801,IPR001944	25.61	13.6467	3.82667	3.94667	0.763333	0.156667	0.12	20.6333	12.1667	2.81	2.21	0.523333	0.07	0.0133333	24.1933	19.7533	6.02667	4.48333	1.325	0.136667	0.146667	21.36	15.4133	3.725	3.89667	0.496667	0.106667	0
BAESF_09187	C-1	Biotin holocarboxylase synthetase/biotinprotein ligase UniRef50_L8H845	K01942	HLCS; biotin---protein ligase [EC:6.3.4.9 6.3.4.10 6.3.4.11 6.3.4.15]			PF09825,IPR019197,IPR029062,IPR015834	12.9067	9.01667	3.24333	1.96667	0.24	0.0866667	0.04	13.38	11.0167	3.11	1.30333	0.19	0.08	0.0133333	10.29	11.1433	3.80333	1.82	0.385	0.01	0.0266667	7.78333	6.40333	2.58	1.13667	0.18	0.03	0
BAESF_09189	C-1	Uncharacterized protein UniRef50_L8H799	K12836	U2AF1; splicing factor U2AF 35 kDa subunit				3.37333	1.84667	1.1	0.256667	0	0.03	0	1.70667	0.933333	0.6	0.43	0	0	0	3.04333	3.25667	2.02667	0.173333	0	0	0	2.54667	3.41667	0.845	0.133333	0	0	0
BAESF_09201	C-1	Phospholipase B-like UniRef50_L8H8D7					IPR007000,PF04916	91.5567	62.25	15.8733	6.15	1.11333	0.483333	0.216667	92.99	65.0333	14.7733	4.67667	0.86	0.363333	0.15	89.3133	74.2533	19.6967	8.43333	2.52	0.7	0.416667	85.8733	73.38	19.805	7.82333	1.79333	0.47	0.163333
BAESF_09202	C-1	Synapsin, ATP binding domain containing protein UniRef50_L8HAH7	K19941	SYN; synapsin		GO:0008021,GO:0007269,GO:0003824,GO:0005524	IPR013815,IPR020897,IPR016185,IPR020898,PF02750,IPR013816,IPR001359,PF02078	16.83	14.0633	5.03333	2.26667	0.326667	0.0266667	0.0433333	18.8633	15.7533	4.69	2.5	0.356667	0	0.0533333	17.63	14.0467	6.28	2.54333	0.87	0.203333	0.206667	19.3567	16.4233	7.395	2.54	0.81	0.0566667	0.196667
BAESF_09204	C-1	Fbox domain containing protein UniRef50_L8H9M4	K03526	gcpE, ispG; (E)-4-hydroxy-3-methylbut-2-enyl-diphosphate synthase [EC:1.17.7.1 1.17.7.3]				6.49	5.73	2.38	0.843333	0.256667	0.0566667	0.0433333	7.18	6.17	2.45667	0.486667	0.07	0.0133333	0.0633333	6.32	7.14667	2.39	0.996667	0.3	0.0633333	0.03	6.51667	6.52	3.175	0.486667	0.293333	0	0
BAESF_09214	C-1	RFX-type winged-helix domain-containing protein UniRef50_L8H875	K09175	RFX7; DNA-binding protein RFX7		GO:0006355,GO:0003677	IPR011991,IPR003150,PF02257	3.93	1.16667	0.19	0.2	0.366667	0.306667	0.0966667	2.73	0.7	0.24	0.0133333	0.126667	0.18	0.06	2.9	0.826667	0.343333	0.206667	0.15	0.176667	0.0833333	3.27333	0.953333	0.08	0.126667	0.15	0.4	0.0366667
BAESF_09223	C-1	Transmembrane protein UniRef50_L8HAK2						2.12333	1.16667	0.213333	0.0366667	0	0.00333333	0	2.59	1.77	0.346667	0.0433333	0.00666667	0	0	2.15333	1.55667	0.43	0.106667	0.01	0.01	0.0133333	2.37333	1.66	0.325	0	0	0.0133333	0
BAESF_09229	C-1	HMG (High mobility group) box domain containing protein UniRef50_L8H892	K27246	NHP6; non-histone chromosomal protein 6			PF00505,PF09011,IPR009071	116.17	55.7267	11.6133	6.18333	0.476667	0.24	0.2	140.85	86.8567	12.5467	8.17667	0.74	0.343333	0.116667	102.19	69.34	11.4967	6.24333	1.32	0.336667	0.42	115.43	77.3167	14.955	5.82333	1.04333	0.39	0.2
BAESF_09257	C-1	RNA helicase UniRef50_L8H8J0	K18655	DDX19, DBP5; ATP-dependent RNA helicase DDX19/DBP5 [EC:3.6.4.13]		GO:0003676,GO:0005524	IPR001650,PF00270,IPR014001,IPR027417,IPR011545,IPR014014	6.02333	3	1.70333	0.96	0.0833333	0.0133333	0	4.82667	3.67667	1.35667	0.553333	0	0	0	6.52333	4.77	2.54667	0.863333	0.155	0.0366667	0.05	4.92	4.15333	1.355	1.16667	0.0433333	0.0366667	0.0333333
BAESF_09275	C-1	Transmembrane protein UniRef50_L8HC51	K02038	pstA; phosphate transport system permease protein				7.18667	4.80667	1.23333	0.193333	0.04	0.0133333	0.01	6.16	5.28333	1.16	0.16	0.0766667	0	0	6.91667	5.08	1.24333	0.346667	0.02	0.0566667	0.0133333	6.16667	5.52	1.06	0.203333	0.136667	0.0533333	0.03
BAESF_09277	C-1	CBS domain containing protein UniRef50_L8HB64	K07200	PRKAG; 5'-AMP-activated protein kinase, regulatory gamma subunit			PF00571,IPR000644	183.263	101.197	16.5067	1.52667	0.256667	0.0366667	0.0466667	121.713	100.713	16.3767	1.57333	0.136667	0.11	0.15	240.553	196.903	34.1133	5.09	0.905	0.14	0.15	144.173	154.523	24.06	7.32	0.276667	0	0.103333
BAESF_09290	C-1	phosphomevalonate kinase UniRef50_L8HC67	K00938	E2.7.4.2, mvaK2; phosphomevalonate kinase [EC:2.7.4.2]		GO:0004631,GO:0005524	IPR020568,IPR014721,PF00288,IPR006204,IPR013750,IPR016005	8.62333	3.65	1.85	1.71667	0.203333	0.01	0.0166667	6.41	3.05	1.04	1.10333	0.04	0	0.0166667	8.44333	6.91	3.16	2.94667	0.4	0.0133333	0	7.28	5.26333	1.79	3.28333	0.126667	0.02	0
BAESF_09296	C-1	Acanthaporin domain-containing protein UniRef50_L8GZX0	K22037	inx, zpg, ogre, shakB; innexin				9.19333	4.94667	1.32	0.77	0.143333	0.0633333	0	7.99333	3.74333	0.76	0.196667	0	0	0.11	9.63333	6.58667	1.62667	0.896667	0	0	0.08	4.76667	3.81	1.05	0.453333	0.0966667	0	0
BAESF_09297	C-1	Acanthaporin domain-containing protein UniRef50_L8GZX0	K14739	MT1_2; metallothionein 1/2				494.897	210.167	33.2767	19.7667	1.56	0.17	0.08	461.557	298	50.2267	11.2733	1.77667	0.256667	0.0533333	480.59	300.34	51.2633	20.8	5.215	1.34333	1.58667	402.347	242.147	41.585	18.5467	2.04667	0.73	0.536667
BAESF_09302	C-1	Translation initiation inhibitor, putative UniRef50_L8GLY6	K09022	ridA, tdcF, RIDA; 2-iminobutanoate/2-iminopropanoate deaminase [EC:3.5.99.10]			IPR013813	1.51333	0.68	1.69667	0	0	0	0	1.00667	0.34	0.893333	0.0433333	0	0	0	2.07	0.19	1.36667	0.14	0	0	0	1.33667	0.54	0.64	0.0933333	0	0	0
BAESF_09307	C-1	asparaginase UniRef50_L8GJI1	K01424	E3.5.1.1, ansA, ansB; L-asparaginase [EC:3.5.1.1]		GO:0006520	IPR027473,IPR006034,PF17763,PF00710,IPR027474	5.47667	2.36667	1.05667	0.766667	0.14	0	0.0533333	4.38	2.14333	0.91	0.586667	0.06	0.0266667	0	5.4	3.86667	1.62667	0.846667	0.09	0	0	4.71	2.28	1.025	0.513333	0.0866667	0	0
BAESF_09319	C-1	GTPase activation domain containing protein UniRef50_L8GJL7	K04352	RASA1, RASGAP; Ras GTPase-activating protein 1		GO:0043087,GO:0007165	PF00616,IPR008936,PF13385,IPR001936,IPR023152,IPR013320	2.80667	0.78	0.506667	0.333333	0.07	0.0333333	0.00666667	2.93333	0.96	0.316667	0.27	0.0433333	0.0233333	0.03	2.48667	0.606667	0.546667	0.38	0.06	0.01	0.0166667	2.21333	0.916667	0.415	0.353333	0.04	0.02	0.01
BAESF_09325	C-1	PAS domain-containing protein UniRef50_L8GJL3	K11655	BAZ1A, ACF1; bromodomain adjacent to zinc finger domain protein 1A			IPR000014	6.21667	1.44	1.83	0.623333	0.106667	0	0	5.70333	1.51	1.49	0.483333	0.163333	0	0	4.85333	1.48333	2.19333	0.683333	0.015	0.02	0.01	3.8	1.58	1.82	0.65	0.0433333	0	0
BAESF_09337	C-1	Uncharacterized protein UniRef50_L8GKE4	K08230	SLC43A3; MFS transporter, LAT3 family, solute carrier family 43, member 3				8.08667	0.966667	0.596667	0	0.07	0	0	6.44667	1.07667	0.42	0.0233333	0.02	0.0433333	0	6.85	0.816667	1.49333	0.0433333	0.015	0.03	0.00666667	6.45	0.986667	0.93	0	0	0	0
BAESF_09343	C-1	diaminopimelate epimerase UniRef50_L8HFC9	K01778	dapF; diaminopimelate epimerase [EC:5.1.1.7]		GO:0008837,GO:0009089,GO:0005737	PF01678,IPR018510,IPR001653	2.38	0.863333	0.193333	0.306667	0.0766667	0.03	0	1.15667	0.913333	0.27	0.43	0.0133333	0	0	1.66667	1.58	0.37	0.446667	0.055	0	0	1.76667	0.716667	0.24	0.386667	0	0	0
BAESF_09350	C-1	Methylcrotonoyl-CoA carboxylase subunit alpha, mitochondrial UniRef50_Q54KE6	K01968	MCCC1, accA1; 3-methylcrotonyl-CoA carboxylase alpha subunit [EC:6.4.1.4]		GO:0003824,GO:0004075,GO:0005524,GO:0046872	IPR001882,PF00364,IPR005482,PF02655,PF02222,IPR005481,IPR016185,PF00289,IPR011764,IPR005479,IPR013815,PF07478,IPR011761,IPR011054,IPR011053,IPR000089,IPR013816,PF02785,PF02786	35.4533	19.81	4.77333	4.72667	0.603333	0.103333	0.06	30.3867	20.4167	4.28667	2.55	0.45	0.03	0.0333333	33.7233	27.5333	7.78667	6.85667	1.48	0.266667	0.273333	28.9833	22.4367	5.3	6.43667	0.686667	0.166667	0.0366667
BAESF_09355	C-1	PAS domain-containing protein UniRef50_L8H7U6				GO:0006355,GO:0008270,GO:0000981,GO:0005634	IPR001138,IPR000014,PF00172	2.64	1.03667	0.32	0.0433333	0	0.02	0	2.12333	1.35333	0.26	0.0133333	0.0266667	0	0	1.87667	0.963333	0.276667	0.0833333	0.02	0.0133333	0.01	1.88667	0.606667	0.42	0.0266667	0	0	0
BAESF_09356	C-1	Uncharacterized protein UniRef50_L8H5P2	K12860	CDC5L, CDC5, CEF1; pre-mRNA-splicing factor CDC5/CEF1				35.0133	15.3967	4.36333	0.25	0	0	0.03	21.61	19.4367	3.18667	0.123333	0	0	0	35.4233	26.93	6.18333	0.79	0.415	0.0366667	1.17333	33.2167	25.2467	3.245	0.593333	0	0	0
BAESF_09357	C-1	Phosphatidylcholinesterol acyltransferase (Lecithin-cholesterol acyltransferase), putative UniRef50_L8H748	K00650	LCAT; lecithin-cholesterol acyltransferase [EC:2.3.1.43]		GO:0006629,GO:0008374	PF02450,IPR003386,IPR029058	6.33667	2.96667	0.75	0.523333	0.0566667	0.106667	0.01	6.19	2.97667	0.42	0.316667	0.0866667	0	0	6.98	3.85333	1.04	0.776667	0.085	0	0.0533333	5.03333	4.80333	1.2	0.51	0.0333333	0	0
BAESF_09366	C-1	Uncharacterized protein UniRef50_L8HJ11	K22641	TTYH; protein tweety				3.54667	2.05667	0.333333	0.196667	0.02	0.0233333	0	3.00333	1.96667	0.966667	0.03	0.04	0	0	2.38	1.97667	0.443333	0.05	0.035	0	0.0233333	3.13333	2.33667	0.545	0.263333	0	0.0466667	0
BAESF_09371	C-1	Chromosome transmission fidelity protein 8 UniRef50_L8H4X2	K11270	CTF8; chromosome transmission fidelity protein 8		GO:0007064,GO:0031390	IPR018607	11.2467	2.9	0.523333	2.29667	0.31	0.06	0	18.2133	6.38333	0.463333	5.73	0.51	0.163333	0	11.76	6.12667	0.83	3.81	0.89	0.146667	0.146667	13.5433	6.53	0.65	6.07333	0.0933333	0.113333	0
BAESF_09383	C-1	Uncharacterized protein UniRef50_L8H7X2	K24898	ISX; intestine-specific homeobox				39.9767	26.47	9.47	3.03667	0.87	0.18	0.11	41.0233	27.3333	6.81667	2.17333	0.19	0.0366667	0.0366667	41.54	35.6467	11.24	4.34667	1.275	0.473333	0.16	37.3633	32.4033	9.77	4.42667	0.95	0.243333	0
BAESF_09385	C-1	Chromosome transmission fidelity protein 8 UniRef50_L8H4X2	K11270	CTF8; chromosome transmission fidelity protein 8		GO:0007064,GO:0031390	IPR018607	10.4833	2.50667	0.213333	2.52	0.346667	0.0433333	0	17.41	3.49333	0.963333	3.22667	0.103333	0	0	11.1733	3.58333	1.09333	4.35667	1.355	0.08	0.156667	11.4933	3.58	0.97	3.12667	0.256667	0	0
BAESF_09396	C-1	Membrane-associated protein UniRef50_L8H7Y0	K21449	ata, sadA, emaA; trimeric autotransporter adhesin			IPR011050	10.9167	3.54333	1.36333	1.69333	0.256667	0.03	0.0166667	8.80333	3.93667	0.916667	0.77	0.0933333	0.00666667	0	8.28	4.95667	1.7	1.60667	0.365	0.0633333	0.04	6.47333	4.96	1.78	2.19333	0.1	0.0133333	0
BAESF_09397	C-1	Ankyrin domain containing ras subfamily protein UniRef50_L8H772	K07874	RAB1A; Ras-related protein Rab-1A		GO:0005515,GO:0005525,GO:0007264	PF13637,IPR027417,IPR020683,PF12796,IPR002110,PF00023,PF00071,IPR001806,PF13606	3.70333	1.58	0.93	0.533333	0.0866667	0.00666667	0	3.17	1.93333	0.326667	0.7	0.05	0	0.02	3.00333	2.38667	0.676667	0.726667	0.195	0.0266667	0.0266667	2.50333	1.85333	0.1	0.816667	0.0933333	0.113333	0
BAESF_09414	C-1	Ubiquitin domain containing protein UniRef50_L8H5U6	K08770	UBC; ubiquitin C		GO:0005515	IPR000626,IPR000608,IPR016135,PF00240,IPR029071	2.62	1.44	0.9	0.446667	0.0133333	0	0	2.61333	0.953333	0.803333	0.466667	0	0	0	4.08333	1.54667	1.16333	0.53	0.075	0.01	0	2.55	1.54	0.45	0.256667	0.0266667	0	0
BAESF_09420	C-1	ATP-dependent DNA helicase UniRef50_L8H5V3	K15255	PIF1; ATP-dependent DNA helicase PIF1 [EC:5.6.2.3]		GO:0004386,GO:0005524,GO:0008270,GO:0003676,GO:0003678,GO:0000723,GO:0006281	PF13401,PF00098,IPR027417,IPR003840,IPR010285,PF05970,IPR003593,PF13604,IPR001878,PF13245	2.60333	0.606667	0.216667	0.83	0.0333333	0.02	0.00666667	2.59667	0.49	0.183333	0.563333	0.07	0	0	3.20333	0.87	0.51	1.15	0.195	0.01	0	2.37333	1.33	0.26	0.933333	0.12	0	0
BAESF_09425	C-1	O-methyltransferase family 3 protein UniRef50_L8H7B6				GO:0008171	PF13578,IPR002935,IPR029063,PF01596	70.5467	32.6867	5.73333	1.28	0.366667	0.113333	0.0166667	59.1633	38.44	5.43667	0.82	0.133333	0.03	0	82.1467	44.46	7.29	2.09	0.35	0.22	0.343333	85.0133	35.1467	5.32	2.29333	0.18	0.0433333	0.26
BAESF_09429	C-1	Lipoprotein, putative UniRef50_L8H5W8				GO:0005975	IPR013781,IPR017853	93.3433	52.61	8.44667	2.92	0.44	0.0366667	0.0633333	84.5933	59.2333	9.08	1.73	0.17	0.03	0.0533333	102.427	73.1233	11.7567	3.50333	0.875	0.186667	0.146667	83.4367	61.5833	11.5	3.38	0.363333	0.0766667	0.0133333
BAESF_09459	C-1	LIM zinc-binding domain-containing protein UniRef50_A0A8J4PSW3	K25865	NEBL; nebulette		GO:0008270	PF00412,IPR001781	49.3033	29.1	8.51	3.90333	0.39	0.0733333	0.216667	47.3933	31.4667	7.57333	3.51	0.546667	0.07	0.0766667	42.9933	34.4833	8.88667	4.50333	0.63	0.363333	0.0933333	40.55	28.6233	8.445	5.49667	0.583333	0	0.0766667
BAESF_09465	C-1	Nucleotide binding protein 1like protein, putative UniRef50_L8H670				GO:0005524	IPR000808,IPR033756,IPR027417,PF01656,PF10609,PF13614,IPR003593,IPR019591	10.95	5.3	2.12	1.83333	0.126667	0.0366667	0	7.98333	5.51	2.30333	1.16	0.12	0.06	0.0166667	9.91	7.34333	3.57	3	0.355	0	0.04	9	6.87333	2.535	2.66667	0.156667	0.0233333	0.02
BAESF_09485	C-1	Dihydroxy-acid dehydratase UniRef50_L8H612	K13875	araC; L-arabonate dehydrase [EC:4.2.1.25]	Dihydroxy-acid dehydratase 1	GO:0003824,GO:0008152	IPR000581,PF00920,IPR015928,IPR020558	8.19333	2.55667	0.56	0.456667	0.08	0	0.0133333	5.89	2.55667	0.183333	0.35	0.0266667	0	0	8.12333	4.61667	0.81	0.763333	0.095	0.0333333	0.0133333	6.7	3.75333	0.56	0.713333	0.05	0	0.0166667
BAESF_09501	C-1	Uncharacterized protein UniRef50_L8H885				GO:0007049	IPR009772	3.62333	1.96333	0.433333	0.16	0	0.03	0	2.79667	2.43667	0.503333	0.126667	0.0133333	0	0	3.31667	2.21	0.32	0.246667	0.07	0	0	2.8	2.66333	0.3	0.246667	0	0	0
BAESF_09503	C-1	Frizzled/Smoothened family membrane region protein UniRef50_L8H7H3	K02376	FZD6; frizzled 6		GO:0007166,GO:0016020,GO:0004888,GO:0005515	PF01392,IPR000539,IPR020067,IPR017981,PF01534	0.533333	2.97333	0.993333	0.12	0.0166667	0	0	0.543333	0.91	1.23333	0.0466667	0	0	0	0.41	0.55	1.29333	0.0366667	0	0.0166667	0	0.293333	0.616667	1.61	0.153333	0.0166667	0	0
BAESF_09509	C-1	Protozoan/cyanobacterial globin family subfamily protein UniRef50_L8H593	K06886	glbN; hemoglobin		GO:0019825,GO:0020037,GO:0015671	PF01152,IPR009050,IPR001486,IPR012292,IPR019795	97.9667	66.1033	5.77	1.64	0.383333	0.2	0.1	84.6967	59.0067	6.97	1.36333	0.35	0.03	0	111.527	119.147	12.6067	2.43667	1.115	0.213333	0.11	108.13	125.49	13.08	4.87667	0.49	0.286667	0.103333
BAESF_09517	C-1	Cation-transporting ATPase UniRef50_A0A9P5V310	K13526	ATP13A2; cation-transporting P-type ATPase 13A2 [EC:7.2.2.-]		GO:0046872,GO:0000166,GO:0016887,GO:0016021,GO:0006812	PF00702,PF12409,IPR006544,IPR023299,IPR018303,IPR001757,IPR008250,IPR023214,PF00122	9.14667	5.03	1.19667	1.23	0.226667	0.04	0.0133333	8.72667	4.93333	1.25	0.93	0.173333	0.0266667	0.01	9.41	7.16667	2.02333	1.61	0.405	0.0733333	0.0333333	8.61667	5.76	1.535	1.51	0.25	0.1	0
BAESF_09521	C-1	Frizzled/Smoothened family membrane region protein UniRef50_L8H5A3	K02329	FZD3; frizzled 3		GO:0007166,GO:0016020,GO:0004888,GO:0005515	PF01392,IPR000539,IPR020067,IPR017981,PF01534,PF00002	13.2833	3.57667	0.706667	2.09667	0.42	0.0533333	0.02	14.46	4.08	0.573333	1.00667	0.476667	0.0466667	0.0466667	12.9633	4.28	1.05333	2.71333	0.83	0.116667	0.0566667	12.53	4.46333	1.175	2.54667	0.576667	0.0433333	0.0633333
BAESF_09524	C-1	Uncharacterized protein UniRef50_L8H7I6	K04650	NCOR1, N-CoR; nuclear receptor co-repressor 1				6.85333	2.5	1.52	0.37	0	0	0	8.47333	5.8	0.48	0.266667	0	0	0	7.94	3.38	1.35	0.15	0	0	0	7.11	5.66667	1.33	0	0	0	0
BAESF_09538	C-1	SPFH domain / Band 7 domain containing protein UniRef50_L8H647	K23341	ERLIN; erlin			PF01145,IPR001107	6.92667	4.13667	1.13333	0.38	0.00666667	0.04	0	5.87	3.44667	1.05667	0.23	0.0366667	0	0	5.36667	3.88	1.49333	0.233333	0.055	0.0266667	0.0333333	5.04667	3.95667	1.25	0.536667	0.0533333	0	0
BAESF_09546	C-1	Glycosyl hydrolase family 65 central catalytic domain containing protein UniRef50_L8H5C3	K22078	PGGHG, ATHL1; protein-glucosylgalactosylhydroxylysine glucosidase [EC:3.2.1.107]		GO:0005975,GO:0003824	PF03632,IPR018795,IPR012341,IPR005195,IPR008928	43.74	20.8767	6.48	4.05	0.65	0.17	0.11	38.3333	21.33	4.98667	2.30667	0.5	0.0866667	0.0166667	47.52	31.37	9.75333	4.83333	1.21	0.226667	0.12	40.82	28.2267	8.11	4.03333	0.526667	0.0833333	0.0633333
BAESF_09548	C-1	5'nucleotidase, C-terminal domain containing protein UniRef50_L8H8C2	K11751	ushA; 5'-nucleotidase / UDP-sugar diphosphatase [EC:3.1.3.5 3.6.1.45]		GO:0009166,GO:0043087,GO:0007165,GO:0016787	PF00616,IPR008936,PF02872,IPR001936,IPR006179,IPR029052,IPR008334	2.01667	1.03667	1.19	0.283333	0.506667	0.163333	0.0666667	1.95	1.11	1.02333	0.25	0.226667	0.106667	0.0666667	2.27	1.24333	1.21333	0.563333	0.33	0.126667	0.03	1.85	0.94	1.18	0.416667	0.266667	0.0866667	0.0166667
BAESF_09551	C-1	Uncharacterized protein UniRef50_L8H6E4	K02073	metQ; D-methionine transport system substrate-binding protein				41.8233	25.9933	3.99667	0.84	0.163333	0.0233333	0.02	39.1067	23.1633	4.06333	0.55	0.136667	0.0466667	0	43.1733	33.25	4.87	0.943333	0.185	0.113333	0.09	34.3767	30.1567	5.685	0.573333	0.153333	0.103333	0.0233333
BAESF_09560	C-1	Betaxylosidase UniRef50_L8H7L5	K15920	XYL4; xylan 1,4-beta-xylosidase [EC:3.2.1.37]		GO:0004553,GO:0005975	IPR001764,IPR017853,PF00933,PF01915,IPR002772,PF14310,IPR026891	12.07	5.26	1.43333	0.84	0.09	0.00333333	0	11.29	5.66667	1.11667	0.613333	0.0266667	0	0.01	13.15	7.71667	1.62	1.10333	0.11	0.0466667	0.02	11.8733	6.83	1.265	0.85	0.0533333	0	0.01
BAESF_09617	C-1	HEAT repeat domain containing protein UniRef50_L8H6C0	K14300	NUP133; nuclear pore complex protein Nup133		GO:0005515,GO:0005488	IPR011989,IPR016024,IPR021133,PF02985,IPR000357	3.49667	1.74	1.05667	0.54	0.0766667	0.0233333	0	3.24333	1.80333	0.786667	0.576667	0.143333	0.00666667	0	3.42667	2.03667	1.15	0.9	0.28	0.0233333	0.01	2.68667	1.87	0.79	0.8	0.113333	0.03	0
BAESF_09626	C-1	Uncharacterized protein UniRef50_L8H8J8	K08729	PTDSS1; phosphatidylserine synthase 1 [EC:2.7.8.-]				9.75333	1.73667	0.306667	0.106667	0.0566667	0	0	7.24333	2.11333	0.303333	0.0433333	0.0133333	0	0	9.44667	2.50333	0.463333	0.0966667	0	0	0.0166667	8.66667	2.02667	0.455	0.186667	0.0433333	0	0.03
BAESF_09628	C-1	Dual specificity phosphatase, putative UniRef50_L8H7T5	K04459	DUSP, MKP; dual specificity MAP kinase phosphatase [EC:3.1.3.16 3.1.3.48]		GO:0004725,GO:0016791,GO:0008138,GO:0006470,GO:0016311	PF00782,IPR024950,IPR016130,IPR000387,IPR020422,IPR029021,IPR003595,IPR000340	7.41	3.24333	1.57667	0.813333	0.133333	0	0	5.67667	2.96667	0.81	0.403333	0	0	0	6.14333	4.65333	2.02667	0.57	0.085	0	0.0233333	4.57667	4.09667	1.42	1.2	0	0	0
BAESF_09643	C-1	squalene synthase UniRef50_L8GX59	K00801	FDFT1; farnesyl-diphosphate farnesyltransferase [EC:2.5.1.21]				51.74	14.4867	4.5	2.14333	0.0333333	0.0433333	0.0233333	58.43	22.78	5.50667	2.25667	0.0466667	0.08	0	54.23	14.57	7.15	1.94667	0.59	0.0833333	0.136667	64.3133	24.7133	8.15	2.34333	0.14	0	0.0533333
BAESF_09646	C-1	Uncharacterized protein UniRef50_L8H6S3	K22865	TALPID3, JBTS23; protein TALPID3				23.9467	22.7	6.73333	0.91	0.266667	0	0.0666667	20.41	20.8533	4.26667	0.303333	0.18	0.0966667	0	23.0633	26.3267	3.92333	1.91333	0.36	0.33	0.276667	16.46	17.44	3.425	1.73333	0.313333	0	0
BAESF_09647	C-1	squalene synthase UniRef50_L8GX59	K00801	FDFT1; farnesyl-diphosphate farnesyltransferase [EC:2.5.1.21]		GO:0016740,GO:0004310,GO:0051996,GO:0008610,GO:0009058,GO:0006696,GO:0016021	IPR008949,PF00494,IPR006449,IPR002060,IPR033904	37.9567	14.3067	5.21667	0.693333	0.153333	0.0233333	0.0533333	46.47	16.0167	6.18	1.24	0.24	0.0166667	0.0433333	37.9667	12.9867	7.58333	1.25333	0.24	0.09	0.223333	37.9467	15.3567	9.325	0.993333	0.246667	0.0533333	0.0666667
BAESF_09682	C-1	Oxidoreductase UniRef50_A0A0D2VTK2	K16044	iolW; scyllo-inositol 2-dehydrogenase (NADP+) [EC:1.1.1.371]		GO:0016491,GO:0008152,GO:0055114	IPR016040,PF01408,PF03447,IPR004104,PF02894,IPR000683	11.08	5.6	1.66333	1.54333	0.15	0	0.04	8.74	3.57667	1.56	0.693333	0.0366667	0.0166667	0	12.2867	8.08	3.46	1.91667	0.29	0	0	8.78667	5.06	1.42	2.36667	0.03	0.03	0
BAESF_09688	C-1	Transmembrane amino acid transporter protein UniRef50_L8H7L7	K14993	SLC38A6, SNAT6; solute carrier family 38 (sodium-coupled neutral amino acid transporter), member 6			PF01490,IPR013057	7.00333	3.69667	4.53667	0.876667	0.0933333	0.01	0.0133333	7.40333	3.32	3.10333	0.356667	0.05	0.0133333	0.01	8.04667	4.52	5.81333	0.93	0.205	0.1	0.00666667	5.84	3.76	4.48	0.903333	0.02	0.0766667	0
BAESF_09694	C-1	uncharacterized protein LOC111056346 UniRef50_UPI00193E36FB					PF13358	10.1567	6.88333	1.83333	0.793333	0.126667	0.01	0.0266667	11.1633	8.07667	1.95	0.553333	0.05	0.07	0.0133333	9.38	7.05333	1.51667	0.783333	0.36	0.0833333	0.07	11.62	8.21333	2.375	0.646667	0.236667	0.0266667	0
BAESF_09695	C-1	N-acetyltransferase domain-containing protein UniRef50_A0A8H5MH36	K20793	NAA50, NAT5; N-alpha-acetyltransferase 50 [EC:2.3.1.258 2.3.1.309]		GO:0008080	PF13508,PF00583,IPR000182,PF13673,IPR016181,PF08445	31.68	15.8	2.56	3.77333	0.353333	0.0833333	0.0633333	36.35	20.5167	4.29333	2.80333	0.39	0.05	0.0833333	29.4867	19.9467	3.91	5.21	1.19	0.176667	0.14	25.15	19.02	3.055	4.12333	0.59	0.08	0.136667
BAESF_09704	C-1	Major facilitator superfamily (MFS) profile domain-containing protein UniRef50_A0A1X7U820	K23677	SPNS; MFS transporter, Spinster family, sphingosine-1-phosphate transporter		GO:0016021,GO:0055085	PF07690,PF00083,IPR011701,IPR020846	11.09	5.53333	1.36333	0.59	0.143333	0.03	0.0166667	9.53667	4.63	0.773333	0.5	0.0666667	0.01	0	11.0067	8.17	1.83667	0.99	0.17	0.01	0.0266667	9.22333	6.23667	1.26	0.87	0.0366667	0.07	0
BAESF_09723	C-1	Uncharacterized protein UniRef50_L8GSV7	K03948	NDUFA4; NADH dehydrogenase (ubiquinone) 1 alpha subcomplex subunit 4			IPR010530,PF06522	61.2833	38.5633	7.35	1.17	0.213333	0.0666667	0.0533333	66.9667	55.88	7.76667	0.776667	0.213333	0.0633333	0.0433333	165.643	107.933	29.3767	7.70667	1.33	0.126667	0.14	84.7167	61.9	8.28	8.17	0.39	0.13	0
BAESF_09724	C-1	Fbox domain containing protein UniRef50_L8GYH1	K01313	F2; coagulation factor II (thrombin) [EC:3.4.21.5]				29.4333	17.41	2.85	0.226667	0.0566667	0.01	0.01	31.0033	20.0667	3.17333	0.15	0.1	0.0233333	0	27.5133	23.0833	4.03667	0.24	0.045	0.09	0.0133333	26.4533	22.0567	4.2	0.183333	0.0266667	0.0233333	0.0233333
BAESF_09740	C-1		K02004	ABC.CD.P; putative ABC transport system permease protein				24.69	18.3267	3.96	1.87	0.453333	0.133333	0	21.39	14.8333	3.44	1.26333	0.17	0.136667	0.0733333	23.2267	20.4233	4.05	1.82667	0.565	0.0566667	0.0533333	20.93	16.2067	4.03	1.73	0.21	0.0366667	0
BAESF_09752	C-1	Ubox domain containing protein UniRef50_L8GZP7	K12012	TRIM35; tripartite motif-containing protein 35		GO:0004842,GO:0016567	IPR003613,IPR013083,PF04564	7.05	3.85	0.793333	0.23	0	0.01	0	6.60667	4.84667	0.373333	0.223333	0.04	0.04	0	7.87667	5.19333	0.703333	0.233333	0.08	0	0	7.54667	5.82	0.4	0.05	0	0	0
BAESF_09769	C-1	F-box domain-containing protein UniRef50_R1F0E2	K10595	HERC2; E3 ubiquitin-protein ligase HERC2 [EC:2.3.2.26]		GO:0005515	PF00415,IPR001810,PF13540,IPR009091,PF12937,IPR000408	2.38	1.09	0.35	0.853333	0.143333	0.01	0.0133333	1.63333	0.773333	0.45	0.68	0.07	0.0433333	0	2.00667	1.87333	0.793333	1.45333	0.32	0.0366667	0.0166667	1.99667	1.37333	0.91	1.61667	0.0933333	0	0
BAESF_09771	C-1		K16473	IFT20; intraflagellar transport protein 20				253.837	148.627	50.5133	22.21	16.8667	5.40333	2.46333	228.417	142.557	43.7367	16.1067	9.37333	2.8	1.45	255.147	215.11	67.9367	29.1233	20.78	5.17	2.72333	217.17	173.477	53.35	28.6433	17.6367	4.19667	0.803333
BAESF_09774	C-1	Actin UniRef50_A0A183T9X6	K10355	ACTF; actin, other eukaryote			IPR004000,PF00022	6.76333	3.86667	0.656667	0.103333	0.0233333	0	0.0533333	5.13333	3.48667	0.696667	0.206667	0.03	0	0.0166667	7.25	5	1.34667	0.203333	0.04	0.03	0.01	6.41	4.90667	1.775	0.24	0.1	0.02	0
BAESF_09788	C-1	Probable UDP-N-acetylglucosamine--peptide N-acetylglucosaminyltransferase SEC UniRef50_Q9M8Y0	K09667	OGT; protein O-GlcNAc transferase [EC:2.4.1.255]		GO:0005515	IPR029489,IPR011990	1.95	3.18	1.51333	0.323333	0.15	0.0233333	0.00666667	1.76667	3.01333	1.23667	0.373333	0.13	0.0366667	0.0133333	2.38667	3.31667	1.74333	0.5	0.165	0.04	0.0133333	2.08	3.82667	1.75	0.646667	0.176667	0.0266667	0.04
BAESF_09789	C-1	Cytochrome P450 UniRef50_A0A5C6WXH2	K07426	CYP4B1; cytochrome P450 family 4 subfamily B1 [EC:1.14.14.1]		GO:0005506,GO:0016705,GO:0020037,GO:0055114	IPR017972,IPR001128,IPR002401,PF00067	5.53667	3.42667	0.616667	0.27	0.0833333	0.0433333	0	5.12	2.55667	0.44	0.203333	0.02	0.06	0.01	5.76	4.17	0.883333	0.25	0.015	0	0	4.64667	4.26	0.94	0.383333	0.0533333	0.04	0
BAESF_09800	C-1	Calponin domain containing protein UniRef50_L8GTR4	K22128	PIEZO1_2, FAM38; piezo-type mechanosensitive ion channel component 1/2		GO:0003779,GO:0005515,GO:0005856,GO:0007010	IPR001715,IPR029974,PF13240,PF00307,IPR003096,IPR026870	28.7	20.2867	4.26333	1.99667	0.173333	0.143333	0.0866667	25.27	18.35	3.64	0.653333	0.266667	0.0266667	0.0366667	26.7467	24.41	5.08333	2	0.735	0.226667	0.0966667	25.7533	22.64	3.97	1.11	0.116667	0.1	0.2
BAESF_09804	C-1	RUN domain containing protein UniRef50_L8GTR9	K16904	DCTPP1; dCTP diphosphatase [EC:3.6.1.12]		GO:0047429	PF03819,IPR004012,PF02759,PF12643,IPR025984	30.2033	15.2633	6.49	4.12667	0.21	0.1	0.0566667	28.7433	14.8333	5.06	2.22333	0.0633333	0.0333333	0.03	32.3267	21.2267	7.59667	4.7	0.4	0.06	0.03	28.5033	16.97	5.495	3.81	0.173333	0.11	0
BAESF_09825	C-1		K11275	H1_5; histone H1/5		GO:0000786,GO:0005634,GO:0006334,GO:0003677	PF00538,IPR011991,IPR005819,IPR005818	48.7633	2.95667	0.6	0.483333	0.156667	0.0733333	0	47.4133	8.18667	0.66	1.23333	0	0	0.02	49.1567	8.43667	0.58	1.73333	0.555	0.186667	0.13	41.7767	11.9367	0.915	1.71667	0.393333	0	0
BAESF_09845	C-1	EamA domain-containing protein UniRef50_L8GV04	K08978	TC.BAT1; bacterial/archaeal transporter family protein				5.34	3.21333	0.77	0.693333	0.04	0	0	5.53333	3.67667	0.5	0.473333	0.0766667	0	0	5.19	4.62333	0.7	0.726667	0.11	0	0.0366667	3.53667	3.12	0.71	0.43	0.08	0	0
BAESF_09904	C-1	Ras subfamily protein UniRef50_L8H3H3	K04393	CDC42; cell division control protein 42		GO:0005525,GO:0007264	IPR005225,IPR027417,PF08477,PF00071,IPR001806	16.1833	9.68	3.1	1.14667	0.103333	0.0266667	0.0166667	16.4333	10.6867	2.49667	0.826667	0.07	0.07	0.02	16.1967	13.5467	3.73333	1.76333	0.245	0.0566667	0.14	18.35	13.27	3.085	1.56333	0.443333	0.0766667	0
BAESF_09905	C-1	Putative polyubiquitin-C-like isoform X1 UniRef50_A0A2G8KDU5	K02927	RP-L40e, RPL40, UBA52; ubiquitin-large subunit ribosomal protein L40e		GO:0005515	IPR000626,PF00240,IPR029071	8.31333	8.98667	2.47333	1.27333	0	0.05	0	7.89	8.99	2.10667	0.766667	0.15	0	0	7.12667	7.88333	2.36	1.22	0.875	0	0	8.67	10.4467	1.125	0.653333	0.46	0.206667	0
BAESF_09906	C-1	Ubiquitin-like domain-containing protein UniRef50_A0A3Q1ED70	K02927	RP-L40e, RPL40, UBA52; ubiquitin-large subunit ribosomal protein L40e	Ubiquitin-like protein-NEDD8-like protein rub3	GO:0005515	IPR000626,PF11976,PF00240,IPR019956,IPR029071	1.59333	1.27	0.216667	0.846667	1.45	0	0.103333	1.47667	1.26333	0	2.99667	0.38	0	0	0.203333	0.526667	0.203333	2.20667	3.9	0.33	2.03667	0	0.78	0.825	0.46	2.09333	0	0
BAESF_09910	C-1	Ubiquitin domain containing protein UniRef50_L8HC06	K20217	UBE2E; ubiquitin-conjugating enzyme E2 E [EC:2.3.2.23]			IPR016135,PF00179,IPR000608	4.86	2.17667	1.09667	0.4	0.113333	0.05	0	5.02	2.08	0.846667	0.426667	0	0	0.0133333	4.93667	3.22667	1.54667	0.503333	0.27	0.0333333	0	4.47667	3.08333	0.985	0.756667	0	0	0
BAESF_09918	C-1		K02342	dnaQ; DNA polymerase III subunit epsilon [EC:2.7.7.7]		GO:0003676,GO:0046872	IPR000571,IPR012337	108.3	36.5533	25.4233	3.80333	0.156667	0.04	0.0466667	88.5	26.22	19.1333	3.73333	0.213333	0.0133333	0.04	92.1167	29.8433	33.88	4.49333	0.51	0.0866667	0.07	83.2767	33.7667	27.215	4.87333	0.54	0.05	0
BAESF_09923	C-1	BTB/POZ domain containing protein UniRef50_L8HG90	K10615	HERC4; E3 ubiquitin-protein ligase HERC4 [EC:2.3.2.26]		GO:0005515	IPR000210,PF00415,PF00651,PF13540,IPR009091,IPR000408,IPR011333	5.17333	3.70667	1.53333	0.633333	0.103333	0.03	0.0133333	4.66667	3.02333	1.18	0.36	0.08	0	0.0133333	5.68	4.29333	2.35	0.576667	0.225	0.0366667	0.03	4.16	3.81	1.94	0.6	0.186667	0.03	0.0333333
BAESF_09924	C-1	SAP domain-containing protein UniRef50_L8HHH7	K00921	PIKFYVE, FAB1; 1-phosphatidylinositol-3-phosphate 5-kinase [EC:2.7.1.150]			PF09346,IPR018958	28.73	22.8433	6.34667	4.06333	0.913333	0.473333	0.216667	29.5333	26.59	8.78667	4.67	0.616667	0.15	0.116667	25.4133	22.5633	7.50333	5.55333	1.135	0.0966667	0.133333	25.2833	22.46	9.575	3.83667	0.56	0.55	0.13
BAESF_09934	C-1	EamA domain-containing protein UniRef50_A0A2N6AMK9				GO:0016021,GO:0016020,GO:0022857	IPR030184,PF00892,IPR000620	3.70667	2.29667	1.18667	0.02	0.00666667	0	0	4.35	2.29	1.17	0	0	0.01	0	3.17	1.39333	1.54333	0.0433333	0	0.0266667	0.0166667	3.67667	1.39333	1.84	0	0	0	0.0133333
BAESF_09942	C-1	AN1-type domain-containing protein UniRef50_A0A9P0LEW0	K24685	ZFAND2; AN1-type zinc finger protein 2		GO:0008270	PF01428,IPR000058	5.52667	1.84667	3.26	0.346667	0	0	0	5.43	2.21667	1.6	0.17	0.0366667	0	0	5.71667	1.82333	3.03667	0.506667	0.1	0	0.0833333	5.13333	1.34	2.2	0.146667	0	0	0
BAESF_09951	C-1		K08647	PAPPA2; pappalysin-2 [EC:3.4.24.-]			IPR011936	11.5233	4.38667	2.02667	1.16667	0.146667	0.0166667	0.0166667	8.17333	3.88333	1.30667	0.66	0.0166667	0	0	9.83333	8.58	2.77	1.43	0.22	0	0.02	7.36333	4.85667	1.99	1.47667	0.0366667	0	0
BAESF_09952	C-1	K+ channel tetramerisation subfamily protein UniRef50_M0QSN0				GO:0005515,GO:0051260	IPR000210,IPR003131,PF02214,IPR011333	42.3567	26.7167	5.85	1.05333	0.223333	0.153333	0.116667	40.3767	22.6333	4.77333	1.90333	0.25	0	0	40.2067	37.5267	8.87333	2.43667	0.16	0.21	0.0466667	37.7933	34.6733	8.17	3.22	0.133333	0	0.06
BAESF_09955	C-1	Phosphoenolpyruvate synthase UniRef50_B1WWB2	K01007	pps, ppsA; pyruvate, water dikinase [EC:2.7.9.2]		GO:0016772,GO:0005524,GO:0003824,GO:0008986,GO:0016301,GO:0016310,GO:0006090	IPR013815,PF01326,PF02896,IPR008279,IPR013816,IPR000121,IPR002192,IPR015813,PF00391,IPR006319	2.07667	0.703333	0.293333	0.736667	0.106667	0.00333333	0.00666667	1.88	0.993333	0.273333	0.466667	0.09	0.00666667	0	1.97	1.15333	0.56	1.04	0.155	0.0133333	0.0166667	2.11667	1.14333	0.595	0.83	0.12	0.01	0
BAESF_09970	C-1	Pyridoxamine 5'-phosphate oxidase putative domain-containing protein (Fragment) UniRef50_A0A523ZBG8	K00810	UBIAD1; menadiol prenyltransferase [EC:2.5.1.-]		GO:0004659,GO:0016765,GO:0016021	IPR026046,IPR000537,PF01040	10.36	5.26	1.48333	0.686667	0.0666667	0.0866667	0.0533333	8.79667	3.61667	1.27333	0.1	0.02	0	0.04	10.5467	10.12	3.01	0.896667	0.135	0.0166667	0.0733333	8.12	5.93	1.21	0.82	0.0333333	0.0233333	0
BAESF_09985	C-1	Band 7 domain-containing protein UniRef50_A0A1W9MPU0					PF01145,IPR001107	17.4767	8.55333	3.93333	2.72667	0.186667	0.01	0.0366667	17.78	11.68	3.27	3.43	0.316667	0.02	0.02	18.29	10.0433	4.25	3.23333	0.365	0.166667	0.173333	17.1	12.47	3.805	3.2	0.573333	0.0266667	0
BAESF_09992	C-1	Uncharacterized protein UniRef50_L8H0A4	K00615	E2.2.1.1, tktA, tktB; transketolase [EC:2.2.1.1]				18.2733	8.29333	1.08333	0.256667	0.04	0.0266667	0.02	14.7067	6.67667	0.71	0.0866667	0.0933333	0	0	19.6667	12.5867	1.39333	0.42	0.23	0.09	0.03	16.2033	10.99	1.52	0.223333	0.08	0.0166667	0
BAESF_09993	C-1	LRAT domain-containing protein UniRef50_S4W2J5	K14480	APOL; apolipoprotein L				3.87667	3.03333	0.376667	0	0	0	0	3.26333	2.22	0.533333	0	0	0.08	0.08	4.89	2.83667	0.343333	0	0	0	0.0333333	4.43667	2.98333	0.135	0.11	0	0	0
BAESF_09994	C-1	Serine/threonine protein kinase, putative UniRef50_L8H149				GO:0035556,GO:0009190,GO:0006468,GO:0016849,GO:0005524,GO:0004672	IPR011009,IPR017441,IPR008271,PF07714,IPR000719,PF00069,IPR001054,PF12849,IPR001245,IPR024370,IPR029787	2.15667	0.5	0.59	0.01	0	0.00333333	0.01	1.64667	0.606667	0.493333	0.00333333	0.00666667	0.00333333	0	2.05333	0.98	0.57	0.0633333	0.01	0.01	0.00333333	1.28333	0.893333	0.385	0.0366667	0	0.00666667	0
BAESF_10005	C-1	Uncharacterized protein UniRef50_L8HID5	K03795	cbiX; sirohydrochlorin cobaltochelatase [EC:4.99.1.3]				13.29	5.61667	2.16333	0.633333	0	0.0233333	0	12.4133	6.07333	2.21	0.576667	0.0633333	0.0366667	0	12.7267	6.71667	3.24	0.54	0.04	0	0.0733333	13.17	6.52333	1.71	0.446667	0	0	0
BAESF_10006	C-1	Amidohydrolase domain containing protein UniRef50_L8HKQ5				GO:0005515,GO:0016787,GO:0016810	IPR006680,IPR015943,IPR011059,PF07676,IPR011659,IPR032466	28.2333	13.18	3.92333	3.59667	0.463333	0.113333	0.0466667	24.4267	12.2567	3.14	2.26667	0.373333	0.05	0.01	31.79	20.5867	6.53	4.44667	0.845	0.14	0.0866667	25.8467	16.8833	4.485	4.08667	0.493333	0.0233333	0.0266667
BAESF_10022	C-1	histidine kinase UniRef50_A0A140K6B5				GO:0005515,GO:0016772,GO:0000155,GO:0005524,GO:0004672,GO:0016310,GO:0007165,GO:0000160,GO:0006468	IPR011009,IPR003018,PF13191,PF01590,PF02518,PF07714,IPR027417,PF00072,IPR000719,IPR003594,IPR003661,PF00069,PF00512,IPR005467,IPR004358,IPR029016,IPR011006,IPR001789	16.54	4.78667	2.46	1.66	0.203333	0.0133333	0.00666667	15.52	4.98667	1.96	1.22667	0.0833333	0.0133333	0.0166667	19.3333	6.25333	3.63333	1.87667	0.28	0.0366667	0.03	16.8833	5.65667	2.795	1.81333	0.176667	0.02	0.01
BAESF_10039	C-1	Uncharacterized protein UniRef50_L8H530	K04659	THBS2S; thrombospondin 2/3/4/5				3.11	2.84333	1.00667	0.36	0	0.01	0.0133333	2.42	2.8	0.906667	0.26	0.0366667	0	0	3.13	4.15333	2.03333	0.48	0	0	0	2.77	3.70333	1.605	0.273333	0.14	0	0
BAESF_10040	C-1	EF hand domain containing protein UniRef50_L8H583				GO:0005509	PF13405,IPR002048,IPR018247,PF00036,PF13202,PF13499,IPR011992	67.9067	55.7567	15.7333	7.22333	1.13	0.606667	0.123333	74.5433	64.3933	22.9133	7.28	0.756667	0.06	0.08	70.9033	68.1133	21.4567	10.2067	2.07	0.483333	0.363333	80.9467	76.1533	24.175	8.40333	1.98333	0.226667	0.246667
BAESF_10045	C-1	Uncharacterized protein UniRef50_L8H579	K15177	LEO1; RNA polymerase-associated protein LEO1				11.0133	4.59	2.93667	1.28667	0.0666667	0	0.0566667	12.5167	8.29667	2.76667	1.55333	0.12	0	0	11.5933	8.21333	2.79667	1.82333	0.21	0	0.0333333	11.2667	8.94	1.665	1.24333	0.09	0	0
BAESF_10056	C-1	Uncharacterized protein UniRef50_L8H473	K25816	CCAR2, DBC1; cell cycle and apoptosis regulator protein 2				2.14333	0.573333	0.283333	0.126667	0.0666667	0	0.01	2.02333	0.756667	0.226667	0.0666667	0.06	0	0	2.42	1.16667	0.196667	0.276667	0.07	0	0.0133333	1.95	0.873333	0.185	0.336667	0.113333	0	0
BAESF_10062	C-1	Fe2OG dioxygenase domain-containing protein UniRef50_L8H6E9	K00641	metX; homoserine O-acetyltransferase/O-succinyltransferase [EC:2.3.1.31 2.3.1.46]			IPR027450	2.35	0.606667	1.60667	0.2	0.0766667	0.0366667	0	2.3	0.686667	0.88	0.366667	0	0	0	1.52333	0.766667	1.83333	0.636667	0.125	0.04	0	1.49333	0.473333	1.21	0.293333	0	0	0
BAESF_10064	C-1	Tc1-like transposase DDE domain-containing protein (Fragment) UniRef50_L8H8Z5					PF13358	34.4133	15.4533	4.10667	5.13	0.603333	0.0933333	0.03	34.52	21.57	4.64667	4.07333	0.06	0.09	0	31.1	17.11	7.66333	4.95	1.015	0	0.563333	27.7833	20.1367	4.635	5.34	0.926667	0.18	0.223333
BAESF_10087	C-1	Leucine rich repeat domain containing protein UniRef50_L8H1Q5	K10279	FBXL13, DRC6; dynein regulatory complex subunit 6			IPR032675	2.91667	1.03333	0.64	0.783333	0.0466667	0.00666667	0.01	2.32333	0.876667	0.413333	0.493333	0.0133333	0	0.0233333	2.86333	1.66333	0.813333	0.83	0.085	0.0266667	0.00666667	2.25333	1.35	0.615	0.79	0.0466667	0	0
BAESF_10095	C-1	Class I SAM-dependent methyltransferase UniRef50_L8H549					PF13578,IPR029063	6.96667	2.60333	0.426667	0.203333	0.0266667	0	0	5.90333	2.87667	0.313333	0	0	0	0	8.16667	5.13333	0.826667	0.123333	0.035	0	0.04	7.27	3.41333	0.26	0.226667	0	0	0
BAESF_10103	C-1	BTB/POZ domain containing protein UniRef50_L8H1R8	K11494	RCBTB; RCC1 and BTB domain-containing protein		GO:0005515	IPR000210,PF00651,IPR011333	2.02667	1.44333	0.246667	0.17	0.0133333	0	0.03	2.22333	1.48	0.33	0.276667	0.02	0.01	0.0133333	2.96333	1.83	0.416667	0.33	0.09	0	0	2.18	1.85333	0.44	0.323333	0	0.0566667	0
BAESF_10105	C-1	BTB/POZ domain containing protein UniRef50_L8H0Z9	K10466	KLHL30; kelch-like protein 30		GO:0005515	IPR000210,PF00651,IPR011333	2.41	0.8	0.0833333	0.12	0	0.00666667	0	2.21333	1.11	0.0933333	0.07	0.01	0	0	2.61333	1.40333	0.376667	0.09	0	0	0	3.03	1.3	0.22	0.0333333	0	0	0
BAESF_10117	C-1	von Willebrand factor type A domain containing protein, putative UniRef50_L8H2I3	K07090	K07090; uncharacterized protein			PF14771	5.42333	2.92333	0.923333	0.82	0.0933333	0.0866667	0.01	5.12667	3.69667	1.09667	0.233333	0.113333	0.02	0.0133333	5.46333	5.08333	1.31	0.553333	0.145	0.07	0.0266667	5.79	4.63333	1.38	0.546667	0	0	0.0233333
BAESF_10120	C-1	chromatin assembly factor 1 subunit A-B-like isoform X1 UniRef50_UPI00255036E9	K10750	CHAF1A; chromatin assembly factor 1 subunit A			IPR022043,PF12253	19.5367	5.73333	0.486667	2.34667	0.166667	0.0166667	0.0366667	21.15	7.39	0.706667	2.55333	0.3	0.09	0.00666667	22.2667	8.91	0.663333	4.61667	0.925	0.193333	0.136667	20.3367	9.84333	1.06	4.28	0.413333	0.0566667	0.01
BAESF_10126	C-1	Uncharacterized protein UniRef50_L8H3G7	K07263	pqqL; zinc protease [EC:3.4.24.-]				8.24	5.34667	1.34333	1.69333	0.183333	0.0566667	0.0133333	7.96	5.13667	1.35667	1.72667	0.133333	0	0	9.07	7.29667	2.54333	2.28333	0.295	0.1	0.0633333	6.59	5.9	3.245	1.94333	0.286667	0.0266667	0.07
BAESF_10135	C-1	Damino acid oxidase UniRef50_L8H3H7	K00273	DAO, aao; D-amino-acid oxidase [EC:1.4.3.3]		GO:0046416,GO:0055114,GO:0071949,GO:0016491,GO:0003884	PF01266,IPR006181,IPR006076,IPR016040,IPR023209	37.88	23.4133	6.37667	5.83667	1.13667	0.316667	0.153333	31.8633	17.4333	5.97333	3.92	0.673333	0.153333	0.0633333	38.65	33.04	12.4133	8.03	1.95	0.443333	0.21	34.6833	25.7433	8.065	7.21667	1.03	0.27	0.03
BAESF_10142	C-1	Peptidase, S8/S53 subfamily protein UniRef50_L8H150	K01349	FURIN, PCSK3; furin [EC:3.4.21.75]		GO:0004252,GO:0006508	IPR015500,PF01483,PF16470,PF00082,IPR032815,IPR034182,IPR000209,IPR002884,IPR009020,IPR023827,IPR008979,IPR023828	2.15	1.16	0.0933333	0.15	0	0	0	1.81333	0.933333	0.273333	0.0433333	0	0	0	2.55667	1.77333	0.55	0.13	0	0	0	2.02667	1.27	0.34	0.123333	0	0	0
BAESF_10151	C-1	Beta-adaptin appendage C-terminal subdomain domain-containing protein UniRef50_L8H158	K15103	UCP2_3, SLC25A8_9; solute carrier family 25 (mitochondrial uncoupling protein), member 8/9		GO:0006886,GO:0016192,GO:0030131	PF09066,IPR015151	15.5833	11.7267	3.61333	2.66667	0.4	0.243333	0.11	16.1533	12.5467	5.22667	2.90667	0.38	0.0733333	0.0533333	13.4233	11.3633	5.87	2.08333	0.89	0.376667	0.0966667	13.4167	12.69	6.08	1.86667	0.41	0.163333	0.0566667
BAESF_10178	C-1	Uncharacterized protein UniRef50_L8H2S1	K06941	rlmN; 23S rRNA (adenine2503-C2)-methyltransferase [EC:2.1.1.192]				5.12667	2.71667	0.793333	0.13	0.0266667	0.01	0.00333333	4.77667	3.00333	0.596667	0.0833333	0	0	0	5.95667	3.54333	0.783333	0.113333	0.045	0.01	0.00666667	5.23333	3.48333	0.595	0.253333	0	0.01	0
BAESF_10179	C-1	Uncharacterized protein UniRef50_L8H2S1	K01525	apaH; bis(5'-nucleosyl)-tetraphosphatase (symmetrical) [EC:3.6.1.41]		GO:0005488	IPR016024	7.73	4.77	2.66	1.15667	0.163333	0.06	0.0233333	6.98667	4.25667	1.99333	0.67	0.0933333	0	0.01	10.57	6.34	3.97333	1.10333	0.19	0.0266667	0.01	8.38	7.19667	3.15	1.20667	0.1	0.01	0
BAESF_10183	C-1	Cell surface protein UniRef50_L8H6E1	K07114	yfbK; Ca-activated chloride channel homolog			PF13519,PF00092,IPR002035	6.05333	2.41667	1.42667	0.406667	0.0833333	0.02	0.02	5.65333	2.73	0.726667	0.453333	0.0433333	0.00666667	0.01	5.37667	3.10667	1.88	0.633333	0.095	0.0266667	0.03	5.85667	2.94	1.35	0.873333	0.186667	0	0.0133333
BAESF_10195	C-1	Plexin repeat domain containing protein UniRef50_L8H1Q9	K23664	MEGF8; multipile epidermal growth factor-like domains protein 8				24.3467	17.18	3.39667	0.506667	0.183333	0.02	0.166667	26.1633	19.1667	3.00333	0.393333	0.19	0.0566667	0	19.1333	13.25	2.22333	0.733333	0.36	0.24	0.13	21.6333	14.35	3.445	0.746667	0.22	0.0633333	0
BAESF_10196	C-1	CBS domain containing protein UniRef50_L8H414	K07200	PRKAG; 5'-AMP-activated protein kinase, regulatory gamma subunit			PF00571,IPR000644	38.3233	19.0567	5.20333	4.15667	1.11	0.37	0.146667	21.93	20.1667	3.81333	3.53333	0.553333	0.27	0.146667	44.7367	34.8933	7.44	4.23	1.615	0.46	0.253333	49.7167	38.0267	7.685	5.92333	1.24333	0.626667	0.133333
BAESF_10199	C-1	Uncharacterized protein UniRef50_L8H1R4	K01338	lon; ATP-dependent Lon protease [EC:3.4.21.53]			IPR011050,IPR012334	2.66	1.25	0.356667	0.206667	0.0633333	0.00666667	0	2.89667	1.46333	0.413333	0.19	0.02	0	0	2.96	1.90333	0.586667	0.34	0.05	0.02	0	2.64667	2.17333	0.495	0.143333	0.03	0.01	0.0266667
BAESF_10211	C-1	Uncharacterized protein UniRef50_L8GDY4	K11859	TNFAIP3, A20, OTUD7C; tumor necrosis factor, alpha-induced protein 3 [EC:3.4.19.12]				1.70333	0.53	0	0	0	0	0	2.12667	0.773333	0.08	0	0	0	0	1.35667	0.976667	0.07	0	0	0	0.0466667	1.31	0.59	0	0.156667	0.116667	0	0
BAESF_10215	C-1	Inosine/uridine-preferring nucleoside hydrolase domain-containing protein UniRef50_L8GDX8	K01240	URH1; uridine nucleosidase [EC:3.2.2.3]			IPR001910,PF01156,IPR023186	5.17333	3.48	2.85333	0.986667	0.0966667	0.01	0.01	4.54667	2.84	2.44	0.696667	0.0433333	0	0	5.57333	4.99667	4.18667	1.28	0.08	0.01	0.03	5.57	4.89	2.6	1.44	0.0266667	0	0
BAESF_10220	C-1	Oxidoreductaselike protein UniRef50_L8GDX3	K10860	ALKBH3, DEPC1; mRNA N1-methyladenine demethylase [EC:1.14.11.54]		GO:0055114,GO:0016491	IPR027450,PF13532,IPR005123	4.26	2.19	1.01333	0.293333	0.03	0	0	2.76667	1.44333	0.613333	0.143333	0	0	0	3.14	3.53	1.39333	0.446667	0	0	0	3.05667	2.6	0.585	0	0.0566667	0	0
BAESF_10223	C-1	Uncharacterized protein UniRef50_L8GEE1						27.5067	16.6733	4.74333	3.73333	0.436667	0.153333	0.0566667	23.5867	17.5133	4.24	2.76	0.31	0.03	0.0166667	25.38	22.3267	6.20333	4.41333	0.77	0.216667	0.0833333	20.7233	17.3233	4.63	3.98667	0.356667	0.03	0.0433333
BAESF_10225	C-1	Uncharacterized protein UniRef50_L8GDX0					PF13578,IPR029063	6.5	2.55	0.47	1.23667	0.25	0.05	0	7.01	3.08333	0.513333	1.24333	0.0466667	0.0166667	0	6.56	4.34	0.543333	1.44333	0.25	0.02	0	5.25333	4.25	0.45	1.32667	0.236667	0.0266667	0.05
BAESF_10228	C-1	Transporter, major facilitator subfamily protein UniRef50_L8GED9					PF07690,PF05978,IPR010291,IPR020846	3.41	0.88	0.66	0.24	0.08	0.0166667	0	3.26	1.19667	0.64	0.236667	0	0.0133333	0.01	3.3	1.43667	0.653333	0.58	0.065	0.0133333	0.01	3.8	1.45667	0.655	0.553333	0.06	0.0166667	0
BAESF_10235	C-1	Cell division cycle protein 123 UniRef50_L8GDL2				GO:0007049	IPR009772,PF07065	16.4933	9.97333	2.75667	2.22	0.133333	0	0.0233333	14.76	8.30333	2.03333	1.42	0.0666667	0.0433333	0	17.43	14.1233	3.71	2.52667	0.305	0	0.0133333	14.5867	11.8633	2.34	2.45333	0.166667	0.05	0.08
BAESF_10236	C-1	Hydrolase, NUDIX domain containing protein UniRef50_L8GED5	K26954	NUDT22; UDP-sugar diphosphatase [EC:3.6.1.45]		GO:0016787	IPR000086,IPR015797,PF00293	5.81667	2.54667	0.45	0.693333	0.05	0.0133333	0	3.73	2.44667	0.533333	0.413333	0.0366667	0	0	5.32667	4.27333	1.41667	0.74	0.06	0	0	4.39667	3.11	1.38	0.89	0	0	0
BAESF_10237	C-1	Cell division cycle protein 123 UniRef50_L8GDL2				GO:0007049	IPR009772,PF07065	2.26	1.18667	0.273333	0.12	0.05	0	0	2.00333	1.4	0.176667	0	0	0	0	2.35667	1.52667	0.276667	0.0866667	0	0.02	0	1.79667	1.19667	0.215	0.0833333	0	0	0
BAESF_10243	C-1		K11644	SIN3A; paired amphipathic helix protein Sin3a		GO:0006355	PF02671,IPR003822	5.55667	4.26	1.96	0.52	0.0833333	0.0333333	0.00666667	4.91667	3.12667	1.78	0.356667	0.0633333	0.01	0.0133333	5.99333	4.50667	2.70333	0.803333	0.135	0.0566667	0.00666667	5.26333	4.54	1.97	0.77	0.0566667	0.00666667	0.0133333
BAESF_10244	C-1	DUF218 domain-containing protein UniRef50_L8GDJ9					PF02698,IPR003848,IPR014729	8.48	4.73333	2.54667	0.836667	0.343333	0.0866667	0.0933333	8.15667	5.03	2.21333	1.06333	0.0966667	0.02	0	9.38667	6.68667	3.47	1.20333	0.35	0.0833333	0.103333	8.38	7.03333	2.34	1.39	0.153333	0.14	0
BAESF_10249	C-1	Uncharacterized protein UniRef50_L8GLY8	K18164	NDUFAF7; NADH dehydrogenase [ubiquinone] 1 alpha subcomplex assembly factor 7				29.96	17.27	4.69	2.95333	0.663333	0.23	0.123333	25.9033	13.6767	2.9	1.60333	0.353333	0.07	0.0366667	29.7433	22.9367	6.41667	4.67667	0.815	0.163333	0.216667	28.3933	20.52	5.685	3.61333	0.59	0.186667	0.05
BAESF_10267	C-1	Beta-lactamase-related domain-containing protein UniRef50_A0A7S4MMW4	K01207	nagZ; beta-N-acetylhexosaminidase [EC:3.2.1.52]			IPR001466,IPR012338,PF00144	35.9167	20.0267	5.29	5.19333	1.39	0.573333	0.446667	32.2433	18.3067	3.85333	3.05	0.87	0.333333	0.136667	36.67	26.6	8.01	6.35667	3.305	0.78	0.476667	33.14	25.3833	6.09	7.84667	1.82	0.513333	0.253333
BAESF_10285	C-1	Uncharacterized protein UniRef50_L8HG12	K07818	PRF1; perforin 1			PF14099,IPR025975	29.3367	14.3	1.72667	0.246667	0.0566667	0.0133333	0	27.9033	13.35	1.1	0.16	0	0	0.02	29.7933	25.8633	2.60333	0.236667	0.375	0.02	0.02	29.37	21.7667	1.98	0.263333	0	0	0
BAESF_10307	C-1	Serine/threonine kinase UniRef50_L8H5T5				GO:0016849,GO:0016787,GO:0005524,GO:0004672,GO:0035556,GO:0009166,GO:0009190,GO:0006468	IPR011009,IPR017441,IPR008271,PF07714,PF02872,IPR000719,PF00211,PF00069,IPR001054,IPR029052,IPR001245,IPR008334,IPR029787	1.24	0.57	0.393333	0.26	0.01	0.00333333	0.00666667	1.04	0.51	0.343333	0.253333	0.01	0	0	1.33333	0.923333	0.536667	0.43	0.11	0	0	1.16667	0.92	0.535	0.416667	0.01	0.0133333	0
BAESF_10330	C-1	Uncharacterized protein UniRef50_L8GEV9	K04573	NEF3, NF-M; neurofilament medium polypeptide (neurofilament 3)				4.48333	2.07333	1.43667	0.766667	0.09	0.0166667	0.0233333	3.77	2.10333	0.896667	0.56	0.02	0	0	3.69667	2.68333	1.06333	1.00333	0.165	0.0266667	0	3.30667	3.02667	1.145	0.763333	0.04	0.0333333	0
BAESF_10357	C-1	Uncharacterized protein UniRef50_L8HK74	K10441	rbsA; ribose transport system ATP-binding protein [EC:7.5.2.7]				252.837	142.447	14.81	3.15	0.763333	0.276667	0.0566667	276.303	182.1	18.9167	3.05667	0.113333	0.136667	0.03	265.967	186.963	18.2967	4.14333	1.635	0.78	1.48	276.01	203.88	27.985	4.11333	1.51	0.39	0.21
BAESF_10360	C-1		K05205	GRIK5; glutamate receptor, ionotropic kainate 5				16.14	5.03333	0.743333	2.69	0.316667	0.0166667	0	15.79	4.71333	0.5	1.92333	0.0866667	0	0	18.0967	7.91333	0.893333	3.76333	1.01	0.09	0	14.12	7.43667	0.475	3.59	0.283333	0.05	0
BAESF_10365	C-1		K05190	GABRR; gamma-aminobutyric acid receptor subunit rho				7.46	2.21333	0.463333	0.156667	0	0	0	7.09667	1.52333	0.54	0.0733333	0	0	0	5.73	1.2	0.403333	0.04	0	0	0	4.56667	1.36333	0.24	0	0	0	0
BAESF_10377	C-1	Uncharacterized protein UniRef50_L8H1U6	K11267	PDS5; sister chromatid cohesion protein PDS5				12.7367	5.13333	1.43	1.97333	0.356667	0.0366667	0.0333333	11.47	5.76333	1.18333	1.59333	0.223333	0.03	0.00666667	13.0433	6.81	2.27333	3.02667	0.47	0.05	0.0666667	11.13	7.11	1.785	2.70333	0.176667	0.0533333	0
BAESF_10406	C-1	Frizzled/Smoothened family membrane region protein UniRef50_L8H5A3				GO:0007166,GO:0016020,GO:0004888,GO:0005515	PF01392,IPR000539,IPR020067,PF05462,IPR017981,PF01534,PF00002	11.5033	9.05333	4.10333	2.28	0.526667	0.393333	0.276667	12.2633	11.5	4.38333	1.71	0.346667	0.293333	0.2	9.38667	8.43667	4.09333	1.93333	0.77	0.326667	0.223333	10.9633	9.05	5.395	1.98	0.54	0.27	0.203333
BAESF_10489	C-1		K10352	MYH9s; myosin heavy chain 9/10/11/14			PF09304,IPR015383	37.0833	25.37	3.55333	6.93	0.223333	0.583333	0.0766667	38.6267	34.4133	7.96667	4.62667	0.193333	0	0	39.4733	30.7233	7.73	4.16333	2.195	0.116667	0.5	38.0267	35.9333	8.56	5.08333	0.306667	0	0
BAESF_10498	C-1		K19533	SYCP1; synaptonemal complex protein 1				22.1967	8.69	1.07333	7.82667	1.13	0.31	0.0866667	28.2233	11.5767	1.39	8.12	1.12	0.23	0.0966667	25.5167	12.7467	1.68333	14.05	3.81	0.71	0.323333	26.2633	15.0267	1.255	12.2867	2	0.243333	0.186667
BAESF_10511	C-1	Ras guanine nucleotide exchange factor UniRef50_F4PJJ9	K03099	SOS; son of sevenless		GO:0005085,GO:0005515,GO:0007264	IPR001895,PF00618,PF00617,IPR006594,IPR023578,IPR000651	2.94333	1.21333	1.00667	0.483333	0.11	0.01	0.00666667	2.65333	1.19667	0.87	0.413333	0.0766667	0	0	2.58667	1.48667	0.913333	0.36	0.1	0.06	0.0233333	2.62667	1.87333	1.045	0.506667	0.163333	0.0466667	0
BAESF_10533	C-1		K20915	TP53BP1, P202; tumor suppressor p53-binding protein 1				63.7933	52.69	12.6067	4.87	0.78	0.283333	0.443333	71.66	61.8033	13.6867	3.58667	0.43	0.146667	0.16	65.0233	56.62	13.2133	3.66667	1.11	0.32	0.21	70.1333	56.8233	16.68	3.87667	0	0.0966667	0.0833333
BAESF_10541	C-1	RNA-dependent RNA polymerase UniRef50_A0A6A1UZM7	K11699	RDR, RDRP; RNA-dependent RNA polymerase [EC:2.7.7.48]		GO:0003968	PF05183,IPR007855	3.21667	1.87667	0.986667	0.553333	0.196667	0.0433333	0.0133333	3.11	2.44	1.03	0.396667	0.13	0.06	0.00333333	3.17	2.89333	1.22333	0.906667	0.205	0.0633333	0.0333333	3.13667	2.59333	1.61	0.953333	0.216667	0.0633333	0.01
BAESF_10549	C-1	Calpain-type cysteine protease DEK1 UniRef50_Q8RVL2	K25378	DEK1; calpain-type cysteine protease DEK1 [EC:3.4.22.-]		GO:0005622,GO:0006508,GO:0004198	IPR022683,IPR003409,IPR022684,IPR001300,PF00648,IPR000169,PF01067,IPR022682	3.22333	1.94333	0.723333	0.596667	0.04	0	0.00666667	2.69333	1.96667	0.686667	0.196667	0.0766667	0.01	0	3.92667	3.86	1.27667	0.71	0.115	0.02	0.0133333	3.21	2.94	1.015	0.436667	0.03	0	0.0133333
BAESF_10550	C-1	Uncharacterized conserved protein UniRef50_A0A1M6JYE8					IPR003409,PF02493	3.54333	2.38333	1.34333	0.953333	0	0.0333333	0	2.6	1.76333	0.49	0.353333	0.0333333	0	0	4.01333	3.47667	1.19	0.69	0.11	0	0	3.46	2.64	1.105	0.84	0.0433333	0	0
BAESF_10560	C-1	DNA ligase IV UniRef50_F4PGQ7	K10777	LIG4, DNL4; DNA ligase 4 [EC:6.5.1.1]		GO:0003677,GO:0003910,GO:0006281,GO:0006310	IPR012308,PF04675	7.70333	2.17333	0.38	0.67	0.143333	0	0	7.71	3.36667	0.206667	0.7	0.0966667	0	0	10.0033	4.22	0.733333	1.09	0.555	0.0266667	0.05	8.30667	4.47667	0.51	0.853333	0.0666667	0	0
BAESF_10561	C-1	DNA ligase UniRef50_A0A2P6MRQ6	K10777	LIG4, DNL4; DNA ligase 4 [EC:6.5.1.1]		GO:0051103,GO:0006281,GO:0006310,GO:0071897,GO:0003909,GO:0003910,GO:0005524	IPR000977,IPR021536,IPR012310,IPR001357,PF00533,PF16589,PF01068,PF04679,IPR012309,IPR012340,IPR003034,IPR016059,PF11411	5.11333	1.76	0.273333	0.47	0.0566667	0.00333333	0	4.42	1.94667	0.166667	0.34	0.06	0.0233333	0	5.72333	2.76667	0.49	0.703333	0.18	0.0133333	0.0133333	4.96333	2.88667	0.42	0.71	0.146667	0	0.01
BAESF_10570	C-1	Fbox domain containing protein UniRef50_L8GF57				GO:0016491,GO:0005515,GO:0055114	IPR001810,IPR005123,PF00646	9.56333	5.70333	1.47667	1.21333	0.11	0.0466667	0.0433333	9.06333	5.48333	1.27333	0.88	0.0333333	0.0366667	0.01	10.6467	6.95333	2.03667	1.51667	0.115	0.0633333	0.06	9.62667	6.69333	1.3	1.36333	0.146667	0.04	0.02
BAESF_10615	C-1		K07995	MMP15; matrix metalloproteinase-15 (membrane-inserted) [EC:3.4.24.-]				1.71333	1.30667	0.593333	0.09	0	0.02	0	1.63667	1.18667	0.306667	0.08	0	0	0	1.83667	1.22667	0.313333	0.343333	0	0	0	2.33667	1.77667	0.7	0.06	0.0566667	0	0
BAESF_10623	C-1	Uncharacterized protein UniRef50_L8HBC3						6.29333	3.14667	0.4	0.12	0	0	0	7.27333	4.11	0.36	0.1	0	0	0	9.1	6.56	1.14333	0.436667	0	0	0	6.91667	4.43	1.68	0	0	0	0
BAESF_10628	C-1	Lthreonine dehydrogenase UniRef50_L8HBC7	K15789	TDH; threonine 3-dehydrogenase [EC:1.1.1.103]		GO:0003824,GO:0050662	IPR001509,PF04321,PF01370,PF16363,IPR016040,PF07993	17.54	10.28	3.3	2.96333	0.613333	0.286667	0.3	17.7667	10.17	2.51667	1.83667	0.553333	0.3	0.17	18.4967	14.3667	4.09333	3.74	1.515	0.293333	0.366667	19.22	10.65	5	3.58667	0.903333	0.213333	0.06
BAESF_10645	C-1	Phospholipase A1, putative UniRef50_L8HC88	K22389	LCAT3; phospholipase A1 [EC:3.1.1.32]		GO:0008374,GO:0006629	IPR003386,IPR029058	3.45667	1.88	0.803333	0.703333	0.0366667	0.0433333	0.01	2.50667	1.71	0.96	0.313333	0.0666667	0	0	3.17	2.61333	1.64	0.75	0.295	0.0233333	0.01	3.30667	1.86	1.025	0.453333	0.0433333	0	0.04
BAESF_10649	C-1	GTPaseactivator protein for Ras-like GTPase UniRef50_L8HCD3	K08052	NF1; neurofibromin 1		GO:0043087,GO:0007165	IPR008936,IPR023152,IPR001936	11.5833	1.93667	0.973333	2.71667	0.32	0.03	0.0233333	9.94	2.81667	0.646667	1.68	0.303333	0.05	0.0133333	11.97	3.50333	1.20667	4.16667	0.965	0.236667	0.0466667	9.07667	4.04667	1.07	2.92667	0.41	0.04	0.0233333
BAESF_10657	C-1	Uncharacterized protein UniRef50_L8HCE3	K11691	K11691, dctS; two-component system, CitB family, sensor histidine kinase DctS [EC:2.7.13.3]				17.0567	10.4833	4.46	2.48667	0.213333	0.05	0.01	14.71	9.40333	3.5	1.73	0.07	0.0466667	0	17	13.68	6.24	2.67333	0.735	0.0333333	0.0866667	14.5267	12.7467	4.225	2.32	0.173333	0	0
BAESF_10659	C-1	Uncharacterized protein UniRef50_L8HCA2						16.26	7.14667	1.81	1.16	0.116667	0	0	14.4967	6.17	1.65667	0.59	0.0733333	0.0266667	0	17.2267	11.2567	3.57	1.74667	0.275	0.01	0	16.6267	9.43	2.825	1.80333	0.09	0	0.04
BAESF_10687	C-1	F-box domain-containing protein UniRef50_L8HKC5	K10319	FBXO45; F-box protein 45		GO:0005515	IPR001810,PF12937,PF00646	2.05	0.876667	0.153333	0.17	0	0	0.01	2.07	1.22	0.16	0.193333	0.01	0	0	1.86333	0.74	0.153333	0.116667	0.07	0.01	0	1.58333	1	0	0.133333	0.0466667	0	0
BAESF_10689	C-1	COPI associated protein UniRef50_L8HKP3	K05741	DIAPH2; diaphanous 2				39.2833	15.63	3.51333	4.25667	0.356667	0.106667	0.126667	35.65	14.72	2.40667	2.57333	0.346667	0.06	0.02	38.7967	24.82	4.77667	4.68333	1.075	0.123333	0.123333	35.83	23.4833	2.98	5.36667	0.406667	0.19	0.07
BAESF_10693	C-1	Uncharacterized protein UniRef50_L8HIB1	K21752	DRAP1, NC2-alpha; Dr1-associated corepressor				3.32	1.07333	1.46333	0.6	0	0.01	0	2.55333	0.833333	0.953333	0.133333	0.0266667	0	0	3.26333	1.72	1.45667	0.513333	0.03	0	0.0133333	2.75667	1.24667	1.08	0.656667	0.103333	0	0
BAESF_10706	C-1	K+ channel tetramerisation subfamily protein UniRef50_M0QSQ2	K21919	KCTD9; BTB/POZ domain-containing protein KCTD9		GO:0005515,GO:0051260	IPR000210,IPR003131,IPR011333	37.56	26.2033	6.35	4.81	0.343333	0.163333	0.126667	38.2867	28.2733	6.17	4.23	0.613333	0.216667	0.0733333	35.2833	30.0567	8	5.49	1.215	0.41	0.3	36.9367	32.56	9.815	6.61333	0.76	0.126667	0.1
BAESF_10710	C-1	Cysteine protease UniRef50_L8GVV3	K01365	CTSL; cathepsin L [EC:3.4.22.15]		GO:0006508,GO:0008234	IPR000668,PF00112,IPR013201,IPR013128,IPR025661,PF08246	51.05	33.1533	6.27333	0.506667	0.143333	0.0933333	0.0266667	54.4967	38.63	7.32333	0.26	0.06	0.1	0.02	51.8667	32.02	5.67667	0.49	0.07	0.103333	0.15	48.3833	38.04	7.35	0.48	0.07	0.0833333	0
BAESF_10720	C-1	Uncharacterized protein UniRef50_A0A2P6NM97	K21804	METTL21A; protein N-lysine methyltransferase METTL21A [EC:2.1.1.-]			PF10294,IPR029063,IPR019410	20.8667	12.1133	4.30333	3.36	0.13	0.07	0.0166667	22.02	11.65	3.54	1.97333	0.216667	0.0266667	0	21.4567	16.4067	5.85	3.41667	0.52	0.253333	0.02	19.1233	13.5233	4.5	2.58667	0.38	0.0733333	0.0333333
BAESF_10741	C-1	Cysteine proteinase-like UniRef50_A0A1V9XF99	K08570	EHCP; histolysain [EC:3.4.22.35]		GO:0006508,GO:0008234	PF00112,IPR000668,IPR013128	20.9467	10.2867	3.99333	3.44333	1.02667	0.333333	0.256667	24.63	16.3967	3.83	3.07	0.816667	0.436667	0.416667	21.1467	13.75	3.59333	3.08	1.365	0.366667	0.35	21.87	16.07	3.905	3.84333	0.93	0.276667	0.15
BAESF_10748	C-1	Alcohol acetyltransferase UniRef50_L8H7N5					PF07247,IPR010828	3.45	2.00333	0.313333	0.256667	0.0933333	0.01	0.01	3.09	1.33333	0.36	0.2	0.00666667	0.01	0	3.27667	2.55667	0.616667	0.433333	0.065	0.0166667	0	1.97	1.23	0.24	0.18	0	0	0
BAESF_10749	C-1	Hydrolase, NUDIX domain containing protein UniRef50_L8H9Z8				GO:0016787	IPR020084,IPR000086,IPR015797,PF00293	2.39667	1.32	0.793333	0.303333	0	0	0.0166667	1.86667	1.08667	0.58	0.286667	0.0733333	0.0133333	0.0133333	2.13333	1.55667	0.963333	0.32	0.025	0.05	0	1.96333	1.52333	0.57	0.36	0.0466667	0.04	0
BAESF_10755	C-1	Uncharacterized protein (Fragment) UniRef50_L8H932						4.37667	2.48333	1.05	0.673333	0.05	0.0333333	0.0133333	3.35667	2.98	0.53	0.426667	0.09	0.0566667	0.0366667	4.38667	3.87	1.04333	0.683333	0.13	0.0433333	0.0333333	4.28667	3.30333	1.6	0.64	0.0733333	0.0466667	0.0133333
BAESF_10758	C-1	Fbox domain containing protein UniRef50_L8GYK6	K03875	SKP2, FBXL1; F-box and leucine-rich repeat protein 1 (S-phase kinase-associated protein 2)		GO:0005515	IPR001810,PF12937,PF00646	7.65	1.65667	0.63	0.423333	0.0766667	0.0166667	0.00666667	6.42333	2.21	0.61	0.2	0	0.0133333	0.0133333	8.04667	3.98333	0.96	0.346667	0.115	0.0266667	0.0366667	6.47	4.32	1.015	0.47	0.0566667	0.0166667	0
BAESF_10767	C-1	Plexin repeat domain containing protein UniRef50_L8GY32	K23664	MEGF8; multipile epidermal growth factor-like domains protein 8				42.9167	23.8067	8.84333	2.00667	0.28	0.09	0	36.4867	19.08	6.62667	1.19667	0.02	0	0	43.1067	29.2333	12.2867	2.52667	0.625	0.0233333	0.0466667	38.3467	25.9667	11.99	3.04333	0.483333	0.45	0
BAESF_10769	C-1	Nuclear protein SET UniRef50_I4BAN7	K07117	K07117; uncharacterized protein		GO:0005515	PF00856,IPR003616,IPR001214	14.4433	8.83667	2.93333	2.14333	0.0633333	0.0466667	0	12.1033	8.56667	1.98333	1.72667	0.13	0	0.13	12.8767	12.1133	2.42	3.7	0.475	0.0333333	0.03	12.7767	13.5467	3.435	2.83	0.283333	0.25	0
BAESF_10785	C-1	Vacuole membrane protein 1 homolog UniRef50_Q54NL4	K21248	VMP1; vacuole membrane protein 1				7.95667	5.59	2.12333	0.48	0.0666667	0.0533333	0.0833333	8.15	6.58667	2.30333	0.42	0.09	0	0.0633333	8.01333	6.04333	1.79	0.946667	0.25	0.0833333	0.0466667	7.00667	6.11333	1.925	0.61	0.2	0	0.09
BAESF_10807	C-1	N-acetylneuraminate lyase UniRef50_L8GVJ3	K01639	E4.1.3.3, nanA, NPL; N-acetylneuraminate lyase [EC:4.1.3.3]		GO:0008152,GO:0003824,GO:0016829	IPR002220,PF00701,IPR013785	15.76	8.78333	1.26333	0.276667	0.0133333	0.0766667	0.0533333	13.4333	8.18667	1.24333	0.163333	0	0.0133333	0.0133333	16.3533	12.5067	1.72667	0.19	0	0.07	0.0233333	16.4533	11.4633	1.945	0.17	0	0	0
BAESF_10809	C-1	Acetyltransferase, GNAT family protein UniRef50_L8H198				GO:0008080	PF13508,PF00583,IPR000182,PF13673,IPR016181	3.93	1.15	1.07333	0.58	0.0233333	0.0433333	0	2.88333	1.12333	0.32	0.51	0.146667	0	0	3.80333	2.67333	0.696667	1.14	0.04	0.0366667	0	2.92667	1.98	0.525	0.926667	0	0	0
BAESF_10810	C-1	Acetyl-CoA synthetase UniRef50_S5TEH7	K01896	ACSM; medium-chain acyl-CoA synthetase [EC:6.2.1.2]		GO:0003824,GO:0008152	IPR025110,PF00501,IPR020845,IPR000873,PF13193	6.66333	3.81667	0.936667	0.73	0.0266667	0.0166667	0	6.94333	3.69667	0.96	0.443333	0.0566667	0	0.0233333	7.57333	5.58667	1.35667	1.01667	0.28	0.02	0.0266667	7.56333	5.18667	1.245	1.00333	0.0533333	0	0.0133333
BAESF_10821	C-1		K08019	RAPGEF5; Rap guanine nucleotide exchange factor 5		GO:0007264,GO:0007165,GO:0005085	IPR001895,PF00620,IPR008936,IPR000198,PF00617,PF00618,IPR023578,IPR000651	9.87667	3.79667	0.646667	0.51	0.0766667	0.0233333	0.0133333	9.6	4.67667	0.723333	0.413333	0.0533333	0.00666667	0.00333333	10.1	5.32333	0.82	0.65	0.21	0.0333333	0.06	8.46333	5.3	0.725	0.6	0.0966667	0.0233333	0.00666667
BAESF_10855	C-1	Enoyl-CoA hydratase UniRef50_D3B3A3	K07517	ECI1_2; Delta3-Delta2-enoyl-CoA isomerase [EC:5.3.3.8]		GO:0008152,GO:0003824	IPR029045,PF00378,IPR001753	9.99667	6.64333	2.44667	2.25	0.0833333	0.0433333	0.116667	11.4867	9.03	1.64333	1.17	0.09	0.1	0.0333333	11.5667	6.58	3.22667	2.34667	0.335	0	0.0533333	10.6333	8.03	1.32	2.06	0.183333	0	0
BAESF_10867	C-1		K01301	NAALAD; N-acetylated-alpha-linked acidic dipeptidase [EC:3.4.17.21]			PF04389,IPR007484	2.10667	1.05333	1.26	0.22	0.0466667	0.0366667	0	1.73	0.93	0.81	0.243333	0.0333333	0	0	2.07	0.92	2.11333	0.316667	0.02	0.0133333	0	1.47667	1.02	1.18	0.383333	0.0366667	0.0266667	0
BAESF_10877	C-1	Universal stress domain containing protein UniRef50_L8GK21	K05603	hutF; formimidoylglutamate deiminase [EC:3.5.3.13]		GO:0006950	IPR014729,PF00582,IPR006016	3.03333	2.7	0.346667	0.0633333	0	0.0466667	0	3.07667	2.07667	0.216667	0.0333333	0	0	0.0333333	4.59	3.73667	0.626667	0	0	0	0	5.01	5.24333	0.41	0	0	0	0
BAESF_10891	C-1		K11294	NCL, NSR1; nucleolin				4.25333	0.493333	0.126667	1.22667	0.146667	0.03	0.0133333	4.39	0.796667	0.04	0.893333	0.14	0	0.02	5.38333	0.936667	0.176667	2.32667	0.45	0.103333	0.03	4.04667	1.27667	0.17	1.94	0.156667	0.03	0.0233333
BAESF_10892	C-1	Uncharacterized protein UniRef50_L8H1M3	K08057	CALR; calreticulin				4.88667	4.05667	5.16333	2.36667	5.76	3.6	2.3	5.29	3.30333	4.04333	1.76333	3.34667	2.29333	2.04	5.32	3.86333	4.7	2.74333	5.81	3.27667	2.53667	4.81	3.66	4.145	3.05333	6.47333	3.14333	1.76667
BAESF_10899	C-1	ADP-ribosylhydrolase ARH3 UniRef50_L8H0W2	K11687	ADPRHL2; poly(ADP-ribose) glycohydrolase ARH3 [EC:3.2.1.143]			IPR005502,PF03747	8.41	4.45333	1.79333	0.93	0.0833333	0.0166667	0.02	7.05	3.94	1.14	0.836667	0.0633333	0	0	8.45333	5.86333	2.40333	1.42333	0.265	0.0566667	0.0633333	6.46	5.63667	1.26	1.53	0.16	0.0166667	0
BAESF_10901	C-1	Uncharacterized protein UniRef50_L8H1N4	K24627	GAS2, GAS2L; growth arrest-specific protein 2				12.4533	5.82	1.08667	1.16667	0.0333333	0.0633333	0	9.39667	5.6	1.17667	0.843333	0.156667	0	0	11.7233	8.89667	1.44667	1.37	0.225	0.0466667	0.06	8.60333	8.47333	1.815	1.82667	0.07	0.0666667	0
BAESF_10902	C-1	Uncharacterized protein UniRef50_L8GTS0	K03497	parB, spo0J; ParB family transcriptional regulator, chromosome partitioning protein				723.76	496.413	79.5567	22.84	5.16333	1.75	0.82	793.76	572.32	98.64	17.2833	3.96667	1.12667	0.46	781.747	574.367	92.5333	28.7767	15.33	3.87333	2.29333	868.647	655.687	156.355	24.9833	9.64667	1.88333	0.84
BAESF_10905	C-1	Uncharacterized protein UniRef50_L8H3X1	K03520	coxL, cutL; aerobic carbon-monoxide dehydrogenase large subunit [EC:1.2.5.3]				8.01667	6.07667	0.746667	0	0	0.0533333	0.106667	8.95667	5.00333	0.356667	0.176667	0	0	0	11.8833	6.38	1.92667	0.223333	0	0	0	9.03333	6.14333	0.6	0.49	0	0	0
BAESF_10938	C-1	von Willebrand factor type A domain containing protein UniRef50_L8HA47	K24510	VWA5; von Willebrand factor A domain-containing protein 5		GO:0006468,GO:0005524,GO:0004672	IPR011009,IPR013694,PF13757,PF13519,PF08487,IPR000719,PF13768,PF00092,IPR002035	8.90667	4.49667	1.33667	0.726667	0.143333	0.00666667	0.02	8.91	4.62	1.58333	0.8	0.126667	0.0266667	0.0133333	10.8	6.52	2.13667	1.45667	0.18	0.0433333	0.0566667	10.1067	6.25667	1.62	1.34333	0.183333	0.00666667	0.03
BAESF_10958	C-1	RanBP2-type domain-containing protein UniRef50_L8GNN1	K13861	SLC4A10, NCBE; solute carrier family 4 (sodium bicarbonate transporter), member 10				0.956667	1.55333	1.00667	0.166667	0.0733333	0.04	0	1.20667	0.876667	0.563333	0.136667	0.02	0	0.0166667	0.72	1.31333	1.23667	0.833333	0.06	0.0333333	0.0266667	0.893333	1.32333	0	0.546667	0.06	0	0
BAESF_10983	C-1	protein-tyrosine-phosphatase UniRef50_L8GZG4	K14819	DUSP12, YVH1; dual specificity phosphatase 12 [EC:3.1.3.16 3.1.3.48]		GO:0016791,GO:0004725,GO:0008138,GO:0006470,GO:0016311	PF00782,IPR024950,IPR016278,IPR016130,IPR020422,IPR029021,IPR000387,IPR000340	4.16667	2.27667	0.566667	0.673333	0.0733333	0	0	3.82333	2.29	0.563333	0.54	0.106667	0.0166667	0	4.04	3.46333	0.81	1.27	0.155	0.0133333	0	4.10333	2.86667	0.72	0.993333	0.14	0.0233333	0
BAESF_10984	C-1	Rhodanese domain-containing protein UniRef50_A0A507C2B4	K17725	ETHE1; sulfur dioxygenase [EC:1.13.11.18]			PF00753,IPR001279,IPR001763,PF00581	25.21	12.8633	2.69	4.76667	0.363333	0.02	0.0233333	17.9933	9.16	2.62667	2.80333	0.156667	0.02	0.0133333	29.45	22.7867	7.60667	5.96	0.72	0.0666667	0.0266667	22.4267	21.17	5.09	7.17333	0.456667	0.0466667	0.03
BAESF_10986	C-1	Ankyrin repeat protein UniRef50_L8H2M1				GO:0005515	PF13637,IPR020683,PF12796,IPR002110,PF00023,PF13857,PF13606	5.14667	2.72333	0.493333	0.523333	0.0633333	0	0	3.51667	1.83333	0.29	0.13	0.00666667	0	0.0166667	6.28667	4.97333	1.2	0.443333	0.105	0	0.01	4.31667	3.91333	0.645	0.456667	0.0266667	0.02	0
BAESF_10991	C-1	Leucine rich repeat domain containing protein UniRef50_L8H054				GO:0005515	PF13516,IPR001611,IPR032675,PF00560,PF13855	9.08333	3.66667	0.47	0.73	0.2	0.01	0	6.36333	2.44667	0.56	0.27	0.0133333	0	0	7.83	6.47	1.43	0.69	0.225	0.05	0.0166667	8.47	4.08333	0.77	0.96	0.173333	0	0
BAESF_10996	C-1	Acetyltransferase, GNAT superfamily protein UniRef50_L8H050	K22441	paiA; diamine N-acetyltransferase [EC:2.3.1.57]		GO:0008080	IPR016181,PF13673,PF00583,IPR000182	15.6	9.96	4.14	2.43333	0.53	0.22	0.15	14.8633	12.1533	2.87667	1.03	0.336667	0.08	0.13	11.41	12.58	4	2.27	0.58	0.22	0.05	11.87	10.0733	3.505	1.73333	0.206667	0.1	0
BAESF_11011	C-1	Flap endonuclease 1 UniRef50_A0A2P6N0Q8	K04799	FEN1, RAD2; flap endonuclease-1 [EC:3.1.-.-]		GO:0006281,GO:0016788,GO:0004518,GO:0003824,GO:0003677	IPR006085,IPR006084,IPR008918,IPR006086,IPR019974,IPR029060,IPR023426,PF00867,PF00752,IPR020045	19.22	8.94667	1.06333	3.36333	0.386667	0.0233333	0.0333333	19.0467	9.49667	1.15	2.32333	0.41	0.0966667	0.0966667	21.9233	13.27	2.03667	4.82333	1.445	0.22	0.106667	17.6067	13.7933	1.785	4.54333	0.58	0.0733333	0.0133333
BAESF_11015	C-1	Calcineurin-like phosphoesterase domain-containing protein UniRef50_L8H046	K03651	cpdA; 3',5'-cyclic-AMP phosphodiesterase [EC:3.1.4.53]		GO:0016787	IPR004843,IPR008139,PF00149,IPR011001,IPR029052	20.08	13.6567	3.80667	3.94	0.33	0.0766667	0.0633333	22.48	14.5133	3.86	3.35333	0.443333	0.04	0.01	20.2133	15.3933	4.80667	4.26667	0.45	0.176667	0.0633333	21.67	14.7	3.845	4.41333	0.6	0.0966667	0.02
BAESF_11018	C-1	NAD dependent epimerase/dehydratase superfamily protein UniRef50_L8H1E1				GO:0003824,GO:0050662	IPR001509,PF04321,PF01370,PF01073,PF13460,IPR016040	21.1667	13.0367	2.76667	1.43667	0.04	0.01	0	20.38	12.4333	2.53333	0.786667	0.106667	0	0	19.0967	17.3833	3.06333	1.91333	0.1	0.03	0	21.24	14.9833	2.755	1.49	0.166667	0	0.0266667
BAESF_11021	C-1		K06115	SPTB; spectrin beta				8.57667	2	0.546667	2.17333	0	0	0	8.96	3.23667	1.26667	0.446667	0	0	0	7.89	5.21	3.02667	2.65333	0	0	0	7.43667	6.03667	0.515	1.58	0	0	0
BAESF_11034	C-1	Thioester reductase subfamily protein UniRef50_L8GZZ1				GO:0031177,GO:0003824,GO:0008152	IPR010080,IPR020806,PF01370,IPR009081,IPR000873,PF00550,IPR013120,IPR006162,PF00501,IPR020845,IPR016040,PF07993	4.71	1.94	0.923333	1.32667	0.176667	0.00666667	0.0166667	4.4	1.98333	0.736667	0.83	0.07	0.0133333	0	5.34	2.97	1.67	1.83	0.335	0.0233333	0.0266667	3.6	2.51	0.905	1.83667	0.186667	0.0133333	0.0133333
BAESF_11035	C-1	Uncharacterized protein UniRef50_L8GZ83	K14470	mct; 2-methylfumaryl-CoA isomerase [EC:5.4.1.3]				26.4267	15.1733	3.78	3.65	0.663333	0.0466667	0.0933333	20.75	14.2	4.68	2.54	0.213333	0.153333	0.05	23.8567	20.35	7.51	5.12333	0.32	0.12	0	29.63	24.2167	3.755	3.96333	0.403333	0.25	0
BAESF_11036	C-1	Fbox domain containing protein UniRef50_L8H1B5	K07377	NRXN; neurexin		GO:0005515	IPR001810,PF12937	8.67667	5.04	2.94667	1.34	0.703333	0.21	0.01	7.53	4.61	2.19	0.936667	0.143333	0.06	0.0266667	8.38333	5.71667	3.34667	1.87333	0.795	0.0933333	0.0766667	6.47	6.98667	3.5	1.95667	0.586667	0.143333	0.04
BAESF_11046	C-1	Uncharacterized protein UniRef50_L8GZZ4	K17800	LETM1, MDM38; LETM1 and EF-hand domain-containing protein 1, mitochondrial				35.8433	25.17	6.27333	2.14	0.416667	0.23	0.17	30.92	21.8	5.44	1.14667	0.276667	0.2	0.08	36.3967	32.7	7.46333	2.52667	0.645	0.146667	0.09	32.4567	30.6233	7.715	2.24	0.22	0.253333	0.0433333
BAESF_11048	C-1	Acanthaporin domain-containing protein UniRef50_L8GZX0	K08747	SLCO1C; solute carrier organic anion transporter family, member 1C				62.75	33.79	8.92667	6.43	0.87	0.186667	0.0733333	52.2833	34.7967	10.1933	3.31667	0.573333	0.15	0	54.3333	42.3233	14.73	6.25	1.15	0.196667	0.376667	47.0833	35.5667	8.845	5.73333	0.383333	0.156667	0.21
BAESF_11050	C-1	N-acetyl-D-glucosamine kinase UniRef50_L8H199					IPR002731,PF01869	46.67	29.0133	5.86333	3.40667	0.856667	0.156667	0.116667	39.92	23.9433	5.44	1.95	0.253333	0.13	0.0566667	47.52	39.9667	9.58	4.10667	0.84	0.28	0.103333	41.2467	32.8267	7.13	4.05333	0.253333	0.236667	0.05
BAESF_11052	C-1	DUF541 domain-containing protein UniRef50_L8H2C8	K08147	SLC2A10, GLUT10; MFS transporter, SP family, solute carrier family 2 (facilitated glucose transporter), member 10			IPR007497,PF04402	23.45	16.91	5.40667	1.33667	0.203333	0.0533333	0.0766667	23.2	16.7833	4.89	1.22333	0.0666667	0.0666667	0.0533333	22.5833	17.05	6.06333	2.38667	0.37	0.176667	0.12	26.24	21.2	5.63	1.68	0.486667	0.23	0.0533333
BAESF_11057	C-1	Sedolisinlike peptidase UniRef50_L8GZY2	K01279	TPP1, CLN2; tripeptidyl-peptidase I [EC:3.4.14.9]		GO:0004252,GO:0008236,GO:0006508	PF00082,IPR015366,IPR000209,IPR030400,PF09286,IPR009020,IPR023828	9.08	4.57333	2.02	2.06333	0.276667	0.0266667	0.0166667	8.43	4.28333	1.39	1.27667	0.15	0.0133333	0.02	9.38	6.72333	3.21	2.5	0.67	0.06	0.04	8.21667	5.84	2.255	2.42667	0.34	0.0633333	0
BAESF_11065	C-1	Ankyrin, putative UniRef50_L8H9U0	K15503	ANKRD44; serine/threonine-protein phosphatase 6 regulatory ankyrin repeat subunit B		GO:0005515	PF13637,IPR020683,PF12796,IPR002110,PF00023,PF13606	4.51	2.93	1.04667	0.433333	0.0766667	0	0.00666667	4.52667	2.86333	0.736667	0.266667	0.03	0	0	4.51333	3.64333	1.23667	0.84	0.13	0	0.0166667	4.09	3.49667	1.33	0.676667	0.213333	0	0.02
BAESF_11066	C-1	DNA topoisomerase 1 UniRef50_L8HB99	K03163	TOP1; DNA topoisomerase I [EC:5.6.2.1]		GO:0003677,GO:0003917,GO:0006265,GO:0005694	PF02919,IPR013034,IPR013500,IPR013030,IPR008336,IPR013499,IPR011010,IPR025834,IPR014711,IPR001631,PF14370,IPR014727,PF01028	4.71	2.84	0.876667	1.08	0.0466667	0.00666667	0.01	4.13667	2.12333	0.836667	0.616667	0.08	0	0.0133333	3.93	3.43	1.34667	1.03	0.265	0.0633333	0	3.62333	2.86	0.645	0.666667	0.146667	0.14	0
BAESF_11067	C-1	HEAT repeat domain containing protein UniRef50_L8H924	K14293	KPNB1, IPO1; importin subunit beta-1		GO:0005488	IPR016024,IPR011989	3.67333	2.60667	1.55	0.223333	0.0166667	0	0.0133333	3.08667	1.76	1.22	0.23	0.0533333	0	0	3.72667	2.60333	2.09667	0.336667	0.14	0.00666667	0.0133333	3.74333	2.06667	1.65	0.353333	0.0566667	0	0
BAESF_11082	C-1	3oxoacyl-[acyl-carrier protein] reductase, putative UniRef50_L8H941	K11539	CBR4; carbonyl reductase 4 / 3-oxoacyl-[acyl-carrier protein] reductase beta subunit [EC:1.1.1.-]		GO:0016491	PF00106,IPR002347,IPR020904,PF13561,IPR016040,PF08659	11.0733	6.25333	0.346667	0.283333	0.0233333	0.03	0.0166667	11.0367	7.45	0.713333	0.41	0.04	0	0	10.9567	7	0.633333	0.366667	0.06	0	0.0566667	11.2733	6.94667	1.16	0.423333	0.04	0	0.0266667
BAESF_11084	C-1	Right handed beta helix domain-containing protein UniRef50_L8H9W4	K20276	bapA; large repetitive protein			PF13229,IPR011050,IPR012334,IPR006626,PF05048	2.39	1.37333	0.3	0.02	0	0	0	2.07333	1.04	0.236667	0.0133333	0.00666667	0	0	2.73333	1.88	0.376667	0.05	0.015	0	0	2.16667	1.35667	0.195	0.0266667	0	0	0
BAESF_11096	C-1	Peptidase M20 UniRef50_A3E3K9	K21604	IAR3, ILL6; jasmonoyl-L-amino acid hydrolase [EC:3.5.1.127]		GO:0016787,GO:0008152	PF07687,IPR017439,PF01546,IPR011650,IPR002933	18.78	9.86333	2.95667	2.55333	0.313333	0.0733333	0.03	13.3433	7.55667	2.70667	0.893333	0.206667	0	0.0266667	19.89	16.7	4.37	3	0.33	0.0333333	0.0466667	18.9367	12.4267	3.425	3.23667	0.423333	0.02	0
BAESF_11097	C-1	Fe2OG dioxygenase domain-containing protein UniRef50_L8HA24				GO:0016491,GO:0055114	IPR027450,PF13532,IPR032862,IPR005123	5.62	1.85667	0.676667	0.826667	0.103333	0	0	4.54	2.47667	0.313333	0.263333	0.02	0	0	4.57	3.19667	0.986667	1.18	0.175	0	0	4.99	3.65	0.39	0.663333	0.0533333	0	0
BAESF_11102	C-1	RNA recognition motif domain containing protein UniRef50_L8HA27	K14007	SEC24; protein transport protein SEC24			IPR012921,PF07744	1.77333	0.756667	0.736667	0.433333	0	0	0	1.19333	0.666667	0.653333	0.263333	0	0	0	1.92	1.43667	1.23	0.683333	0	0	0	2.08333	1.30333	0.525	0.926667	0.04	0	0
BAESF_11137	C-1	Uncharacterized protein UniRef50_L8HF87	K24839	IQCD, DRC10; dynein regulatory complex subunit 10				10.5967	8.67333	2.74667	2.35	0.233333	0.0366667	0.0166667	10.7567	8.08667	2.22	1.40333	0.08	0.0433333	0	11.08	10.4067	3.07	2.72667	0.515	0.0633333	0.05	10.0733	9.84	3.035	2.16667	0.49	0	0
BAESF_11138	C-1	Fungal lipase-like domain-containing protein UniRef50_L8HBK1				GO:0006629	IPR002921,IPR029058,PF01764	26.3067	12.9	5.39	3.8	0.46	0.0966667	0.0566667	22.9067	12.77	3.65	2.19667	0.276667	0.07	0.0233333	24.45	17.66	6.79333	4.12	0.765	0.0566667	0.0833333	20.9467	15.6067	4.785	3.99667	0.326667	0.113333	0.0366667
BAESF_11157	C-1	Transmembrane protein UniRef50_L8HBM0	K26413	GRID2IP; delphilin				16.57	4.50667	4.5	1.63333	0.276667	0.06	0	13.3467	3.08667	3.29333	1.24333	0.103333	0	0.0133333	15.2733	4.02333	4.88667	1.43333	0.24	0.0733333	0.0466667	13.8567	4.74667	3.455	2.02333	0.06	0.12	0
BAESF_11164	C-1	Papain family cysteine protease subfamily protein (Fragment) UniRef50_L8HA64	K01363	CTSB; cathepsin B [EC:3.4.22.1]		GO:0005515,GO:0008234,GO:0006508	IPR000668,IPR003961,PF00112,PF00041,IPR025660,IPR014044,IPR013783	9.68	1.6	0.303333	0.1	0.0666667	0.01	0	7.86	2.07333	0.476667	0.136667	0.00333333	0	0	9.48333	4.26333	0.626667	0.336667	0.04	0.0133333	0	7.1	3.21	0.39	0.38	0.02	0.01	0.01
BAESF_11174	C-1	PhytanoylCoA dioxygenase UniRef50_L8HCN7					IPR008775	2.98333	1.97667	1.35667	0.2	0.133333	0.0133333	0.06	2.15333	1.71667	1.23333	0.32	0.113333	0	0	3.12333	2.19333	0.893333	0.473333	0	0.02	0.04	3.32667	2.53667	1.445	0.18	0	0	0
BAESF_11186	C-1	Carrier superfamily protein UniRef50_L8HCQ1					IPR018108,IPR023395,PF00153	15.0133	11.74	2.53	0.613333	0.0966667	0.0233333	0	17.3433	14.3033	2.17	1.04667	0.07	0.03	0.0166667	16.89	14.16	2.27333	1.43667	0.305	0.04	0.0533333	17.6233	15.2267	2.585	1.03667	0.11	0.1	0.0366667
BAESF_11195	C-1	Alcohol dehydrogenase GroESlike domain containing protein UniRef50_L8GZX7	K23164	RTN4IP1; reticulon-4-interacting protein 1, mitochondrial		GO:0016491,GO:0055114	IPR016040,IPR011032,IPR020843,PF13602,PF08240,IPR013154,PF00107	11.7067	6.13	2.02	1.51	0.216667	0.0566667	0.0466667	10.73	5.67333	1.42	0.72	0.193333	0.0433333	0	11.8433	9.49333	3.18333	2	0.31	0.0233333	0.05	10.0767	7.78667	1.78	2.05667	0.136667	0.12	0.04
BAESF_11200	C-1	Uncharacterized protein UniRef50_L8GZX2	K09503	DNAJA2; DnaJ homolog subfamily A member 2				10.9567	7.9	0.666667	0.0533333	0.11	0.11	0.04	9.80667	8.59667	1.31667	0.15	0.08	0.0366667	0.0633333	4.46333	4.37	0.56	0.126667	0	0.0333333	0	5.60667	4.22667	0.455	0.0633333	0.06	0.146667	0
BAESF_11204	C-1	Uncharacterized protein UniRef50_L8GZW7						11.56	4.60333	2.12333	2.54	0.233333	0.08	0.01	11.06	4.76667	1.68333	1.66333	0.16	0.04	0.01	11.7667	6.68	3.11667	3.38333	0.405	0.0466667	0.0566667	10.7967	7.05667	2.66	2.68333	0.26	0.103333	0
BAESF_11228	C-1	Uncharacterized protein UniRef50_L8GZ01	K15421	SERGEF; secretion-regulating guanine nucleotide exchange factor				34.41	21.0333	2.79	3.19667	0.476667	0.143333	0.196667	32.34	16.29	2.78	1.76333	0.193333	0	0	31.55	24.6467	4.14333	3.54667	0.375	0.126667	0.0766667	30.39	22.86	4.755	2.95667	0.566667	0	0.18
BAESF_11262	C-1	Tubulin/FtsZ family, GTPase domain containing protein UniRef50_L8H0R9	K07375	TUBB; tubulin beta		GO:0005874,GO:0007017,GO:0005200,GO:0005515,GO:0003924,GO:0005525	IPR008280,PF00091,IPR001810,IPR000217,IPR023123,PF00646,IPR003008,IPR002453	2.30333	1.14667	0.31	0.543333	0.09	0.0733333	0	2.07	0.95	0.293333	0.463333	0.02	0	0.0333333	2.24667	1.17667	0.51	0.533333	0.205	0	0.0133333	1.75	1.07667	0.245	0.53	0	0.0266667	0
BAESF_11272	C-1	Phenol 2-monooxygenase UniRef50_A0A1S8BB10	K03380	E1.14.13.7; phenol 2-monooxygenase (NADPH) [EC:1.14.13.7]		GO:0071949,GO:0016491,GO:0055114	PF01494,IPR002938,IPR023753	4.01333	2.21	1.09	0.45	0.02	0	0.0233333	3.65333	1.73	0.873333	0.2	0.0166667	0	0	4.49667	2.86333	1.33667	0.213333	0.015	0.0133333	0.01	4.45667	2.65	0.725	0.5	0	0	0
BAESF_11287	C-1	Uncharacterized protein UniRef50_L8GM73	K17065	DNM1L; dynamin 1-like protein [EC:3.6.5.5]				2.01333	2.66333	1.29667	0.23	0.203333	0.0133333	0.02	1.58	1.86	0.443333	0.223333	0.0366667	0.03	0.07	1.84667	2.35667	1.47	0.51	0.165	0.09	0.0433333	1.62333	2.31667	1.485	0.54	0.206667	0.0366667	0
BAESF_11300	C-1	Uncharacterized protein UniRef50_L8GZG1						9.86	1.45	0.35	3.48333	0.29	0.0366667	0.0133333	8.34667	1.79	0.213333	1.93	0.0233333	0	0	11.9867	3.22333	0.276667	5.94	0.945	0.0766667	0.0133333	8.17667	4.57	0.35	5.17333	0.03	0.11	0
BAESF_11301	C-1	Uncharacterized protein UniRef50_L8H1Y7	K09454	GABPB; GA-binding protein transcription factor, beta				5.94333	0.196667	0.163333	1.26667	0	0	0	4.72	0.833333	0.236667	1.55667	0.106667	0	0	6.28667	1.67333	0.176667	2.32333	0	0	0	5.42667	1.17333	0.255	1.87	0.16	0	0
BAESF_11308	C-1	Glycoside hydrolase family 38 N-terminal domain-containing protein UniRef50_L8H1Z8					IPR032482,PF16477	11.24	5.36	0.99	1.00667	0.203333	0.06	0.0233333	10.6067	6.39667	1.22667	0.546667	0.163333	0.0266667	0	12.8467	7.85667	1.37333	0.87	0.265	0.0566667	0.06	10.73	7.32333	1.435	1.19333	0.156667	0.09	0.01
BAESF_11309	C-1	Uncharacterized protein UniRef50_L8GZK6	K25743	TWSG1; twisted gastrulation protein 1				84.45	53.12	11.4733	2.26	0.65	0.34	0.253333	84.5867	65.7033	10.4667	2.68667	0.346667	0.0766667	0.19	74.8467	72.9633	13.2433	3.2	1.095	0.116667	0.513333	96.8167	77.14	17.73	3.91	0.633333	1.06	0
BAESF_11320	C-1		K04836	SCN3A, NAV1.3; voltage-gated sodium channel type III alpha				4.25333	1.46667	0.586667	1.62333	0.25	0.0633333	0.0133333	4.42	1.74667	0.216667	1.34667	0.103333	0.02	0	4.85667	2.14667	0.856667	2.85333	0.485	0.0433333	0.05	4.57333	2.42667	0.82	2.2	0.1	0.146667	0
BAESF_11321	C-1	B box-type domain-containing protein UniRef50_L8GZL7	K15176	CTR9; RNA polymerase-associated protein CTR9		GO:0005515	IPR015943,IPR017986	4.19667	1.12667	0.506667	1.61667	0.0833333	0.0233333	0	4.33	1.28	0.546667	0.98	0.17	0.01	0	4.83	2.2	0.646667	2	0.235	0.0166667	0.0366667	3.81667	1.97667	0.355	2.40667	0.106667	0.0133333	0
BAESF_11323	C-1	Methyltransferase domain-containing protein UniRef50_L8GYQ7					IPR029063	22.0567	12.0667	2.48667	2.36667	0.48	0.283333	0.126667	22.5967	11.08	2.64	1.84667	0.263333	0.08	0	23.8533	16.2833	4.55	2.63667	0.57	0.363333	0.0866667	24.8933	16.7867	3.91	2.95333	0.3	0.276667	0.0333333
BAESF_11327	C-1	Ribosomal protein L12e, putative UniRef50_L8GZJ5	K02870	RP-L12e, RPL12; large subunit ribosomal protein L12e		GO:0003735,GO:0005840,GO:0006412	IPR020784,IPR000911,IPR020783,IPR020785	5.83667	3.53333	1.79333	0.8	0.103333	0.0133333	0	4.25	3.45333	1.12	0.66	0.06	0	0	5.38	5.06667	2.51667	1.17	0.155	0.0966667	0.0433333	5.40333	4.21667	1.24	0.823333	0.136667	0	0
BAESF_11330	C-1	Uncharacterized protein UniRef50_L8GZM2	K05855	SYK; spleen tyrosine kinase [EC:2.7.10.2]				49.4333	29.8033	8.82	0.53	0	0	0	52.5767	41.4533	9.81333	1.33667	0.44	0.413333	0.283333	45.5333	43.5833	7.11333	1.94667	0.865	0	0.116667	62.93	41.83	10.635	1.29333	0.366667	0.303333	0
BAESF_11331	C-1	Methyltransferase domain-containing protein UniRef50_L8GYQ7					IPR029063	13.3667	8.41333	1.51667	0.316667	0.133333	0.0866667	0	13.6067	8.37	1.27	0.183333	0.0133333	0	0.0233333	14.7667	12.02	2.03	0.38	0.145	0.0766667	0	14.9033	12.0167	2.585	0.256667	0.216667	0.03	0
BAESF_11337	C-1	Phospholipase B-like UniRef50_L8GZK2					IPR007000,PF04916	14.4933	6.71	3.11333	2.14333	0.273333	0.293333	0.146667	12.22	7.34	2.49	0.78	0.32	0.0866667	0.0466667	14.4367	10.29	3.38667	2.94	0.45	0.183333	0.106667	12.4167	9.22667	2.845	3.26	0.636667	0.08	0.03
BAESF_11341	C-1	FYVE zinc finger domain containing protein UniRef50_L8GNR9	K24780	ZFYVE28, LST2; lateral signaling target protein 2		GO:0046872,GO:0005515	PF01363,IPR030564,PF07653,IPR011011,IPR001452,IPR011993,IPR017455,PF00018,PF14604,IPR001849,IPR013083,PF00169,IPR000306	6.30333	3.23	1.45	1.63333	0.113333	0.0266667	0.0233333	5.70333	3.31667	1.14	1	0.08	0.0133333	0	6.09333	4.70333	2.57333	2.69	0.285	0.03	0.02	5.49667	3.85333	1.67	2.07	0.1	0.0133333	0
BAESF_11370	C-1	Autophagy-related protein 27 UniRef50_L8GNC8				GO:0008152,GO:0006629	IPR016035,IPR002641	2.52333	1.01667	0.3	0.35	0.05	0.0233333	0.00666667	1.79333	0.856667	0.27	0.19	0.0166667	0	0	2.89333	1.46	0.52	0.413333	0.085	0.0133333	0	2.57	1.64333	0.7	0.416667	0.0366667	0	0
[truncated: 14,388 more rows]

## Sheet: Supplementary Data 5B GV
Supplementary Data 5B: Normalized gene expression of megavirus chilensis genes in all timepoints and conditions
Gene expression values (TPM) are averaged over the replicates. Conditions are defined in Fig. 1A.
[truncated: 1,157 more rows]

## Sheet: Supplementary Data 5C Vp
Supplementary Data 5C: Normalized gene expression of zamilon vitis genes in all timepoints and conditions
[truncated: 23 more rows]

[truncated: 1 more sheets: Supplementary Data 5D Tpv]
