# Supplementary material for: Complex transcriptional regulations of a hyperparasitic quadripartite system in giant viruses infecting protists
Source: Nat Commun. 2024 Oct 9;15:8608. doi: 10.1038/s41467-024-52906-1 (PMC11464507; doi:10.1038/s41467-024-52906-1)
Supplement: Supplementary file 9 — Supplementary Data 6 [file 41467_2024_52906_MOESM9_ESM.xlsx]

## Sheet: Supplementary Data 6A GV only
Supplementary Data 6A: MS-based quantitative proteomic analysis of megavirus chilensis virion without zamilon vitis virophage coinfection
GV virions were purified from cells (single infection). The proteome was analysed by MS-based label-free quantitative proteomics. The results were obtained through the analysis of three biological replicates for each condition. Only proteins identified by MS/MS in two replicates and quantified in the three replicates of one condition were considered. GV proteins are colored in green and ameboa pr…
Gene	Cluster	Functaional annotation	mol. weight (Da)	identified peptides	coverage (%)	quantified peptides	mean niBAQ
mchi_251	GV-5		34835	41	51.24	41	6.26759e+08
mchi_457	GV-5	major capsid protein 1	67447	109	82.37	108	5.13379e+08
mchi_743	GV-5	TNF-like domain-containing protein	30165	23	49.64	23	4.28568e+08
mchi_771	GV-5		23003	22	39.91	22	4.26333e+08
mchi_551	GV-5	putative regulator of chromosome condensation	107122	138	80	134	3.96294e+08
mchi_664	GV-5		16087	19	98.15	19	3.73068e+08
mchi_274	GV-5		26689	47	88	47	3.19627e+08
mchi_476	GV-5	putative core protein	72663	187	88.15	185	2.73562e+08
mchi_550	GV-5		12899	8	61.82	8	2.0148e+08
mchi_440	GV-5		136062	241	98.19	237	1.92073e+08
mchi_96	GV-5	DUF4394 domain-containing protein	32995	20	58.47	20	1.71932e+08
mchi_236	GV-5	TNF-like domain-containing protein	22960	14	50.68	14	1.42786e+08
mchi_670	GV-5	hypothetical transmembrane domain protein	20791	23	74.59	23	1.42781e+08
mchi_421	GV-5		24009	36	73.36	36	1.41594e+08
mchi_768	GV-5		22214	11	45.1	10	1.35333e+08
mchi_240	GV-5		34995	59	77.93	58	1.28708e+08
mchi_368	GV-5		8770	7	93.33	7	1.22534e+08
mchi_757	GV-5	GG-FeS	6375	2	98.48	2	1.13907e+08
mchi_770	GV-5		20864	19	99.49	18	1.11251e+08
mchi_773	GV-5	NHL repeat protein	43859	39	99.01	39	1.09651e+08
mchi_534	GV-5	thioredoxin domain-containing protein	37556	70	74.46	68	1.02959e+08
mchi_725	GV-5	Trypsin Inhibitor V subunit A-like domain-containing protein	25379	23	54.42	23	8.88009e+07
mchi_423	GV-5		21504	40	99.47	40	8.82321e+07
mchi_769	GV-5		28971	22	75.1	21	8.18318e+07
mchi_782	GV-5		27047	46	99.16	46	7.53441e+07
mchi_1013	GV-5		13527	26	94.31	26	5.66918e+07
mchi_631	GV-5	cyanovirin-N domain-containing protein	18599	8	36.46	7	5.65226e+07
mchi_400	GV-5		10962	3	48.94	3	5.59225e+07
mchi_238	GV-5		44154	36	99.02	33	5.43146e+07
mchi_141	GV-5		12519	24	96.15	24	4.76787e+07
mchi_340	GV-5		40746	53	81.34	52	4.75424e+07
mchi_549	GV-5		57243	66	84.4	66	4.75386e+07
mchi_620	GV-5	hypothetical transmembrane domain protein	9941	4	12.36	4	4.49447e+07
mchi_638	GV-5	putative alpha/beta hydrolase	37026	65	99.09	63	4.4505e+07
mchi_502	GV-5	hypothetical transmembrane domain protein	28910	23	87.89	23	4.07788e+07
mchi_307	GV-5	DUF6081 domain-containing protein	44845	58	89.82	58	4.07703e+07
mchi_385	GV-5	ankyrin repeat protein	58634	80	63.26	80	4.03894e+07
mchi_619	GV-5	hypothetical transmembrane domain protein	19439	9	28.81	9	3.62877e+07
mchi_658	GV-5		19367	36	74.71	35	3.31375e+07
mchi_439	GV-5	thioredoxin domain-containing protein	21617	9	62.23	9	3.03861e+07
mchi_390	GV-5		18796	34	100	32	3.001e+07
mchi_684	GV-5	DUF2935 domain-containing protein	35034	50	82.94	50	2.82905e+07
mchi_667	GV-5		65590	50	61.22	49	2.66597e+07
mchi_388	GV-5	PAN domain-containing protein	23938	12	62.33	12	2.65591e+07
mchi_728	GV-5	cupin RMLC-type domain-containing protein	19235	17	64.46	17	2.54997e+07
mchi_573	GV-5		41865	31	49.59	31	2.46214e+07
mchi_566	GV-5	hypothetical transmembrane domain protein	32074	30	87.55	29	2.45761e+07
mchi_484	GV-5		90360	69	47.5	67	2.45725e+07
mchi_273	GV-5		19613	23	94.94	22	2.36089e+07
mchi_695	GV-5	N-acetyltransferase	45570	64	81.68	63	2.25064e+07
mchi_701	GV-5		18570	21	96.95	21	2.01433e+07
mchi_723	GV-5	glucose-methanol-choline oxidoreductase	77582	122	91.47	122	1.90141e+07
mchi_341	GV-5		6287	12	96.23	12	1.79498e+07
mchi_266	GV-5	PAN domain-containing protein	26062	21	46.61	21	1.76665e+07
mchi_487	GV-5		51550	23	20.98	23	1.72246e+07
mchi_389	GV-5	PAN domain-containing protein	21656	15	57.51	15	1.64858e+07
mchi_632	GV-5		28360	19	38.37	19	1.56016e+07
mchi_627	GV-5	DUF5851 domain-containing protein	85364	102	86.9	101	1.43888e+07
mchi_324	GV-3	DNA-directed RNA polymerase subunit rpb5	23622	35	83.01	35	1.3025e+07
mchi_355	GV-5	cysteine-rich protein	159527	34	20.48	33	1.27573e+07
mchi_628	GV-5	DUF5851 domain-containing protein	77818	81	81.18	81	1.26899e+07
mchi_506	GV-5	mRNA cap guanine-N7 methyltransferase	135720	188	90.98	186	1.23767e+07
mchi_575	GV-5		30529	12	38.41	12	1.22997e+07
mchi_555	GV-3	poly(A) polymerase catalytic subunit	62577	87	78.72	84	1.22864e+07
mchi_498	GV-5	ADP-ribosyl glycohydrolase	91299	87	72.04	85	1.21551e+07
mchi_546	GV-5	putative ATP-dependent transcriptional regulator	92352	125	85.34	123	1.21242e+07
mchi_703	GV-5	prolyl 4-hydroxylase	27957	24	57.08	24	1.20996e+07
mchi_497	GV-5	ADP-ribosyltransferase domain-containing protein	89676	62	66.45	61	1.15675e+07
mchi_697	GV-5	hypothetical transmembrane domain protein	38613	25	68.98	21	1.15665e+07
mchi_384	GV-5	hypothetical transmembrane domain protein	25603	23	71.3	23	1.12934e+07
mchi_372	GV-5	probable zinc-type alcohol dehydrogenase-like protein	47492	51	89.36	48	1.08652e+07
mchi_429	GV-5		40342	23	40	23	1.05907e+07
mchi_365	GV-3	DNA-directed RNA polymerase subunit rpb1	168459	161	83.32	157	1.0563e+07
mchi_595	GV-3	putative protein phosphatase 2C	33275	23	66.32	23	1.0379e+07
mchi_299	GV-3	putative DNA-dependent RNA polymerase subunit Rpb9	22573	23	82.99	23	9.97536e+06
mchi_175	GV-5	virion-associated membrane	38625	28	72.68	27	9.65212e+06
mchi_483	GV-5		78054	95	82.47	93	9.59738e+06
mchi_257	GV-5	hypothetical transmembrane domain protein	20778	22	64.44	22	9.45621e+06
mchi_580	GV-4	probable DNA polymerase family X	40825	64	88.24	62	9.25798e+06
mchi_339	GV-4	chromosomal protein MC1 domain-containing protein	27358	12	34.92	12	9.00651e+06
mchi_416	GV-5		29598	32	78.66	31	8.92991e+06
mchi_639	GV-3	5-3 exoribonuclease	92973	115	80.56	113	8.32813e+06
mchi_696	GV-5		16354	9	98.65	9	8.32736e+06
mchi_472	GV-5		27497	19	49.38	19	8.26248e+06
mchi_651	GV-5	putative ATP-dependent RNA helicase	79854	95	73.89	93	8.23909e+06
mchi_405	GV-5		200304	198	76.54	194	8.05356e+06
mchi_380	GV-5		21323	22	73.63	22	7.9079e+06
mchi_512	GV-5	Ricin B lectin domain-containing protein	60199	47	88.48	46	7.80022e+06
mchi_720	GV-5	putative lipocalin	20407	10	84.44	10	7.77922e+06
mchi_248	GV-5	serpin-like protein	45977	35	71.79	34	7.71379e+06
mchi_407	GV-3	DNA-directed RNA polymerase subunit rpb11	42046	41	79.5	41	7.70713e+06
mchi_252	GV-5	DUF5847 domain-containing protein	49371	53	70.57	51	7.6768e+06
mchi_269	GV-5	metalloprotease domain-containing protein	92800	74	75.34	73	7.62668e+06
mchi_331	GV-3	DNA-directed RNA polymerase subunit rpb2	178006	156	72.74	155	7.58698e+06
mchi_542	GV-5	Ubiquitin-like-protease domain-containing protein	35104	32	69.33	31	7.31171e+06
mchi_505	GV-5	putative FtsJ-like methyltransferase	40043	43	77.84	39	7.27281e+06
mchi_285	GV-5	glutaredoxin	12270	11	94.44	10	7.13178e+06
mchi_833	GV-5	collagen-like and glycine-rich domain-containing protein	43826	22	67.29	22	7.06525e+06
mchi_724	GV-5		28088	20	43.64	20	7.03397e+06
mchi_486	GV-5	Serine-Threonine-Tyrosine Kinase	51463	48	64.55	47	6.97393e+06
mchi_756	GV-5	putative lectin	20693	13	45.5	13	6.91337e+06
mchi_198	GV-5	hypothetical transmembrane domain protein	30211	9	33.83	8	6.76994e+06
mchi_522	GV-5	probable FAD-linked sulfhydryl oxidase	17105	20	75.35	20	6.65004e+06
mchi_772	GV-5	hypothetical transmembrane domain protein	42722	16	58.25	15	6.57182e+06
mchi_25b	GV-5	hypothetical transmembrane domain protein	9685	2	19.75	2	6.5405e+06
mchi_511	GV-5	putative ATP-dependent RNA helicase	134121	139	78	138	6.42668e+06
mchi_969	GV-4		14717	7	75.2	7	6.4216e+06
mchi_449	GV-5		17320	4	47.53	4	6.36215e+06
mchi_592	GV-5		8058	7	61.97	7	6.22313e+06
mchi_427	GV-5		140000	117	92.28	112	5.92918e+06
mchi_574	GV-5	hypothetical transmembrane domain protein	39036	9	22.5	9	5.76455e+06
mchi_300	GV-3	DNA-directed RNA polymerase subunit rpb6	38351	16	30.97	16	5.6675e+06
mchi_391	GV-5	ankyrin repeat protein	219725	156	73.83	153	5.18862e+06
mchi_593	GV-5		30365	24	74.34	24	4.95197e+06
mchi_644	GV-5		60014	53	68.7	52	4.91638e+06
mchi_467	GV-5	short-chain type dehydrogenase-reductase	37223	26	61.19	26	4.87881e+06
mchi_254	GV-5	glycosyltransferase	33255	31	71.79	30	4.86082e+06
mchi_600	GV-5	putative serine-threonine protein kinase	47971	45	79.85	44	4.80666e+06
mchi_591	GV-5		19396	6	38.95	6	4.77702e+06
mchi_499	GV-5		116398	111	66.06	110	4.67095e+06
mchi_596	GV-5	hypothetical transmembrane domain protein	19059	15	65.66	15	4.63838e+06
mchi_677	GV-5	putative ATP-dependent RNA helicase	66581	66	75.09	65	4.611e+06
mchi_856	GV-5	DNA topoisomerase 1b	63617	62	77.16	62	4.54248e+06
mchi_272	GV-5	Superoxide dismutase [Cu-Zn]	17524	6	51.27	6	4.4955e+06
mchi_571	GV-5	transcription factor	248423	216	73.15	209	4.44005e+06
mchi_909	GV-5	amine oxidase	59726	38	49.34	38	4.2263e+06
mchi_438	GV-5	ADP-ribosyl glycohydrolase	57243	45	60.53	44	4.03314e+06
mchi_488	GV-5	metallophosphatase domain-containing protein	40708	38	93.63	38	3.88592e+06
mchi_99	GV-2		19172	7	36.42	7	3.62342e+06
mchi_569	GV-5		8899	5	56.41	5	3.37366e+06
mchi_386	GV-5	hypothetical transmembrane domain protein	10408	8	48.35	8	3.36686e+06
mchi_716	GV-5		9940	3	60	3	3.36343e+06
mchi_469	GV-5	DUF5764 domain-containing protein	48326	24	55.13	23	3.33566e+06
mchi_794	GV-5	histidine phosphatase	60016	39	68.87	38	3.05955e+06
mchi_513	GV-3	DNA-directed RNA polymerase subunit rpb7 Nter	22127	24	95.48	24	3.0053e+06
mchi_501	GV-3	ubiquitin-like protein	8686	9	89.47	9	2.99819e+06
mchi_93	GV-4	phosphatidylethanolamine-binding protein	16340	17	72.14	16	2.85566e+06
mchi_433	GV-5	hypothetical transmembrane domain protein	25662	19	50.66	17	2.7955e+06
mchi_538	GV-3	DNA-directed RNA polymerase subunit rpb10	8610	9	78.08	9	2.77631e+06
mchi_535	GV-5		29484	15	47.58	14	2.69154e+06
mchi_605	GV-4	endonuclease IV	33700	18	58.28	18	2.65426e+06
mchi_370	GV-5		23360	15	56.57	15	2.62662e+06
mchi_125	GV-2		26400	15	45.41	15	2.57763e+06
mchi_73	GV-5	DUF5847 domain-containing protein	48562	33	56.02	33	2.41456e+06
mchi_656	GV-5	nucleotidyl transferase	44069	41	87.33	39	2.40774e+06
mchi_860	GV-5	endotype 6-aminohexanoat-oligomer hydrolase	36825	21	56.16	21	2.26246e+06
mchi_536	GV-5		21670	14	65.92	14	2.19336e+06
mchi_325	GV-5		17624	17	85.23	16	2.17294e+06
mchi_582	GV-5	collagen-like protein	71109	24	33.54	24	2.17217e+06
mchi_286	GV-5	collagen-like protein	37626	8	20.28	7	1.95573e+06
mchi_20	GV-1		13511	9	94.83	9	1.93098e+06
mchi_239	GV-5		29169	10	47.95	10	1.7442e+06
mchi_606	GV-5	P-loop containing nucleoside triphosphate hydrolase domain-containing protein	336174	183	64.84	177	1.5173e+06
mchi_649	GV-5	putative ATP-dependent RNA helicase	51681	28	53.74	25	1.49547e+06
mchi_545	GV-5		35063	20	60.33	20	1.46722e+06
mchi_717	GV-5	peptidyl-prolyl cis-trans isomerase	28335	17	91.06	14	1.42131e+06
mchi_268	GV-5	putative chemotaxis protein CheD	29406	10	46.67	10	1.39438e+06
mchi_477	GV-5	DUF5761 domain-containing protein	19223	12	75.45	11	1.38983e+06
mchi_722	GV-5		28852	20	70.16	20	1.3727e+06
mchi_666	GV-5	Dam-replacing protein HTH domain-containing protein	33405	21	68.51	21	1.34131e+06
mchi_1114	GV-3	DUF5846 domain-containing protein	20958	7	54.89	7	1.33794e+06
mchi_598	GV-3	NAD-dependent DNA ligase	72979	41	63.74	39	1.3198e+06
mchi_309	GV-5	ADP-ribosyltransferase domain-containing protein	87188	46	53.09	45	1.29385e+06
BAESF_01415b	C-2		40102	6	22.84	6	1.21479e+06
mchi_216	GV-5	putative serine-threonine protein kinase	81850	37	52.27	37	1.20937e+06
mchi_993	GV-5	collagen-like and glycine-rich domain-containing protein	42930	16	53.05	9	1.18608e+06
mchi_11	GV-5		30877	15	53.49	15	1.18578e+06
mchi_912	GV-2		26195	11	53.12	11	1.1802e+06
mchi_568	GV-5		20095	7	46.82	7	1.16135e+06
mchi_796	GV-5	DUF5847 domain-containing protein	49678	19	49.64	16	1.12035e+06
mchi_137	GV-5		25591	8	38.84	8	1.10807e+06
mchi_661	GV-5	thioredoxin-like protein	12218	6	38.89	6	1.06434e+06
mchi_235	GV-5	putative UV-damage endonuclease	38379	21	77.54	21	1.05008e+06
mchi_473	GV-5		41561	18	68.77	18	1.00465e+06
mchi_503	GV-3	putative endonuclease XPG family	50356	20	45.37	20	989336
mchi_519	GV-4	ankyrin repeat protein	89287	43	47.89	41	970826
mchi_752	GV-5		36637	17	41.32	17	968126
mchi_489	GV-3		63793	28	51.82	28	953200
mchi_516	GV-5	glycosyltransferase	29049	13	50.82	12	935529
mchi_585	GV-5	probable formamidopyrimidine-DNA glycosylase	33047	14	62.54	14	911286
mchi_650	GV-5	TPD sequence-motif-containing protein	32140	10	40.37	10	889120
mchi_742	GV-5	dual specificity phosphatase	24369	12	53.14	12	874482
mchi_517	GV-5	glycosyltransferase	29379	6	21.22	6	869456
mchi_657	GV-2		30466	8	41.26	7	826016
BAESF_00667			13192	2	35.09	1	771849
mchi_276	GV-5		19969	9	36.2	9	766290
mchi_540	GV-5		53533	10	11.2	10	741654
mchi_524	GV-5	putative ATP-dependent RNA helicase	204182	85	50.35	80	684086
mchi_404	GV-5	hypothetical transmembrane domain protein	29823	11	39.04	11	675844
mchi_708	GV-5	probable FAD-linked sulfhydryl oxidase	32839	13	47.5	12	625396
mchi_875	GV-5	GMC-type oxidoreductase	73083	22	44.04	20	611862
BAESF_14103			21830	5	35.32	5	569137
mchi_754	GV-5		15530	2	18.38	2	563227
mchi_302	GV-5		46458	9	24.68	9	484505
mchi_409	GV-5	hypothetical transmembrane domain protein with DUF5762 domain-containing protein	26535	7	36.16	7	453907
mchi_533	GV-5	glycosyltransferase	128250	29	29.9	29	450596
mchi_973	GV-5	2OG-Fe(II) oxygenase	24923	4	22.49	4	432220
BAESF_06698		Serine/threonine-protein phosphatase PP1-alpha catalytic subunit	34475	11	40.2	11	430513
mchi_746	GV-5	collagen-like exosporium glycoprotein BclB	89648	10	6.88	8	426697
mchi_518	GV-5	putative papain-like cysteine peptidase	29262	10	46.96	10	386861
mchi_572	GV-5	metallopeptidase WLM domain-containing protein	23218	4	23.86	4	386519
mchi_603	GV-3	ribonuclease H-like protein	27644	8	32.08	8	373163
mchi_280	GV-5	collagen-like protein	118435	6	4.52	6	371875
mchi_282	GV-5	collagen-like protein	213391	14	6.5	14	368688
mchi_21	GV-5	polyA polymerase regulatory subunit with one activity of	41469	10	25.88	10	318679
mchi_220	GV-5	Exonuclease-Endonuclease-Phosphatase	52598	15	34.44	14	315976
mchi_445	GV-5		15903	4	23.19	4	296995
mchi_261	GV-5		13923	3	38.98	3	294118
mchi_689	GV-3	putative ATP-dependent RNA helicase	143600	39	37.51	39	274761
mchi_607	GV-5	ubiquitin carboxyl-terminal hydrolase	44528	9	32.3	9	250572
mchi_50	GV-1		13648	2	13.33	2	249937
mchi_1091	GV-5	collagen-like and glycine-rich domain-containing protein	45286	4	9.43	4	238725
mchi_408	GV-2	bifunctional polynucleotide phosphatase-kinase	46522	10	27.5	10	223457
BAESF_08663	C-3		77835	1	0.84	1	222417
mchi_557	GV-3	transcription factor TFIIS	20364	3	20	3	221500
mchi_727	GV-5	hypothetical transmembrane domain protein	10806	1	12.24	1	216041
BAESF_00900	C-2	Actin-1	41675	7	24.53	7	188705
BAESF_03900			74066	1	1.18	1	182785
mchi_565	GV-5		38393	8	29.5	6	167127
mchi_779	GV-4	DUF5889 domain-containing protein	41862	5	16.91	5	143650
mchi_153	GV-2	hypothetical signal peptide protein and DUF5859 domain-containing protein	22987	2	16.99	2	140820
BAESF_01889	C-3		25865	6	79.91	4	128147
mchi_989	GV-3		33695	5	24.48	4	121601
BAESF_02752		PHD finger-like domain-containing protein 5A	12442	3	25.45	3	121081
mchi_434	GV-5	DUF5759 domain-containing protein	14883	1	11.02	1	112458
mchi_767	GV-5	YWTD repeat protein	49441	4	19	3	106672
mchi_437	GV-4	DnaJ domain-containing protein	42949	5	14.95	5	105613
BAESF_07837	C-2	Peptidyl-prolyl cis-trans isomerase	18086	3	16.96	3	100915
BAESF_13059	C-2		334877	1	0.23	1	96291.9
mchi_59	GV-5	DUF5846 domain-containing protein	27957	2	11.54	2	88322.9
BAESF_01132	C-1		110066	1	1.11	1	87248.6
mchi_441	GV-5	major capsid protein 4	58995	5	10.74	5	86376.7
mchi_322	GV-4	putative zinc protease	50858	4	8.26	4	84446.3
mchi_267	GV-5	formamidopyrimidine-DNA glycosylase	32922	4	16.67	4	81761.3
mchi_700	GV-5		22533	3	23.71	3	81685.4
mchi_735	GV-2		36311	5	20.44	5	80179.9
BAESF_05635			111348	1	0.9	1	79732
mchi_361	GV-5		34979	7	27.85	6	76665.6
mchi_356	GV-5		42693	3	12.6	2	75894.7
BAESF_14381			243467	1	0.32	1	75738.6
mchi_560	GV-5	hypothetical transmembrane domain protein	43396	4	14.4	3	74469.8
mchi_460	GV-4	DUF5854 domain-containing protein	25380	2	8.88	2	74243.9
BAESF_03281			38138	2	7.87	2	69861.5
mchi_1042	GV-2	ankyrin repeat protein	23828	2	13.08	2	68339.2
mchi_583	GV-5	ankyrin repeat protein	83970	6	8.35	6	68176.1
mchi_676	GV-2		36619	3	18.33	3	59453.7
mchi_531	GV-5		36653	3	8.33	3	54687.4
mchi_354	GV-4	putative glycosyltransferase	70625	3	4.38	3	48976.1
mchi_359	GV-4	SWIB-MDM2 domain-containing protein	24018	2	14.71	2	48789.3
BAESF_00716	C-3		130118	1	0.51	1	47225.9
mchi_590	GV-5	hypothetical transmembrane domain protein	17579	1	10.81	1	44287.4
mchi_474	GV-4	C3H1 zinc finger domain-containing protein	33329	1	3.14	1	38813.4
mchi_294	GV-3		42436	2	5.83	2	33593.5
BAESF_04033			45788	1	1.69	1	29555.4
BAESF_08020	C-3	Elongation factor 2	93356	5	9.18	5	26575.9
BAESF_02191	C-3		72287	2	4.35	2	26030.2
BAESF_09477	C-3		81812	2	5.96	2	7014.46

## Sheet: Supplementary Data 6B GV + Vp
Supplementary Data 6B: MS-based quantitative proteomic analysis of megavirus chilensis virion with zamilon vitis virophage coinfection
GV virions were purified from cells co-infected with Vp. The proteome was analysed by MS-based label-free quantitative proteomics. The results were obtained through the analysis of three biological replicates for each condition. Only proteins identified by MS/MS in two replicates and quantified in the three replicates of one condition were considered. GV proteins are colored in green, Vp proteins…
Gene	Cluster	Functional annotation	mol. weight (Da)	identified peptides	coverage (%)	quantified peptides	mean niBAQ
mchi_743	GV-5	TNF-like domain-containing protein	30165	23	49.64	23	5.8349e+08
mchi_457	GV-5	major capsid protein 1	67447	109	82.37	108	5.56872e+08
mchi_251	GV-5		34835	41	51.24	41	4.37761e+08
mchi_551	GV-5	putative regulator of chromosome condensation	107122	138	80	134	4.21384e+08
mchi_771	GV-5		23003	22	39.91	22	3.89874e+08
mchi_274	GV-5		26689	47	88	47	3.77983e+08
mchi_476	GV-5	putative core protein	72663	187	88.15	185	3.0117e+08
mchi_440	GV-5		136062	241	98.19	237	2.07469e+08
mchi_757	GV-5	GG-FeS	6375	2	98.48	2	1.92526e+08
mchi_550	GV-5		12899	8	61.82	8	1.6961e+08
mchi_664	GV-5		16087	19	98.15	19	1.5226e+08
mchi_670	GV-5	hypothetical transmembrane domain protein	20791	23	74.59	23	1.51876e+08
mchi_240	GV-5		34995	59	77.93	58	1.51627e+08
mchi_236	GV-5	TNF-like domain-containing protein	22960	14	50.68	14	1.49677e+08
mchi_96	GV-5	DUF4394 domain-containing protein	32995	20	58.47	20	1.45879e+08
mchi_768	GV-5		22214	11	45.1	10	1.23841e+08
mchi_421	GV-5		24009	36	73.36	36	1.19553e+08
mchi_773	GV-5	NHL repeat protein	43859	39	99.01	39	1.16153e+08
mchi_770	GV-5		20864	19	99.49	18	1.13506e+08
mchi_368	GV-5		8770	7	93.33	7	1.08921e+08
mchi_534	GV-5	thioredoxin domain-containing protein	37556	70	74.46	68	1.01853e+08
mchi_423	GV-5		21504	40	99.47	40	9.40261e+07
mchi_725	GV-5	Trypsin Inhibitor V subunit A-like domain-containing protein	25379	23	54.42	23	8.94162e+07
mchi_769	GV-5		28971	22	75.1	21	8.41687e+07
mchi_782	GV-5		27047	46	99.16	46	7.36928e+07
mchi_1013	GV-5		13527	26	94.31	26	6.49931e+07
mchi_238	GV-5		44154	36	99.02	33	6.17085e+07
mchi_631	GV-5	cyanovirin-N domain-containing protein	18599	8	36.46	7	6.00639e+07
mchi_400	GV-5		10962	3	48.94	3	5.64269e+07
mchi_620	GV-5	hypothetical transmembrane domain protein	9941	4	12.36	4	5.40101e+07
mchi_340	GV-5		40746	53	81.34	52	5.05874e+07
mchi_141	GV-5		12519	24	96.15	24	5.03038e+07
mchi_549	GV-5		57243	66	84.4	66	4.74018e+07
mchi_638	GV-5	putative alpha/beta hydrolase	37026	65	99.09	63	4.67373e+07
mchi_307	GV-5	DUF6081 domain-containing protein	44845	58	89.82	58	4.34579e+07
mchi_502	GV-5	hypothetical transmembrane domain protein	28910	23	87.89	23	4.29448e+07
mchi_385	GV-5	ankyrin repeat protein	58634	80	63.26	80	3.73044e+07
mchi_658	GV-5		19367	36	74.71	35	3.49527e+07
mchi_390	GV-5		18796	34	100	32	3.34708e+07
mchi_684	GV-5	DUF2935 domain-containing protein	35034	50	82.94	50	3.20553e+07
mchi_667	GV-5		65590	50	61.22	49	2.96064e+07
mchi_619	GV-5	hypothetical transmembrane domain protein	19439	9	28.81	9	2.92696e+07
mchi_573	GV-5		41865	31	49.59	31	2.68761e+07
mchi_484	GV-5		90360	69	47.5	67	2.63959e+07
mchi_728	GV-5	cupin RMLC-type domain-containing protein	19235	17	64.46	17	2.56533e+07
mchi_566	GV-5	hypothetical transmembrane domain protein	32074	30	87.55	29	2.55573e+07
mchi_388	GV-5	PAN domain-containing protein	23938	12	62.33	12	2.53765e+07
mchi_701	GV-5		18570	21	96.95	21	2.52512e+07
mchi_439	GV-5	thioredoxin domain-containing protein	21617	9	62.23	9	2.43398e+07
mchi_695	GV-5	N-acetyltransferase	45570	64	81.68	63	2.15001e+07
mchi_273	GV-5		19613	23	94.94	22	2.12069e+07
mchi_723	GV-5	glucose-methanol-choline oxidoreductase	77582	122	91.47	122	2.06796e+07
mchi_389	GV-5	PAN domain-containing protein	21656	15	57.51	15	1.87408e+07
mchi_324	GV-3	DNA-directed RNA polymerase subunit rpb5	23622	35	83.01	35	1.53452e+07
mchi_627	GV-5	DUF5851 domain-containing protein	85364	102	86.9	101	1.47662e+07
mchi_266	GV-5	PAN domain-containing protein	26062	21	46.61	21	1.47529e+07
mchi_632	GV-5		28360	19	38.37	19	1.4729e+07
mchi_487	GV-5		51550	23	20.98	23	1.44316e+07
mchi_355	GV-5	cysteine-rich protein	159527	34	20.48	33	1.38983e+07
mchi_703	GV-5	prolyl 4-hydroxylase	27957	24	57.08	24	1.34217e+07
mchi_628	GV-5	DUF5851 domain-containing protein	77818	81	81.18	81	1.32502e+07
mchi_341	GV-5		6287	12	96.23	12	1.31468e+07
mchi_506	GV-5	mRNA cap guanine-N7 methyltransferase	135720	188	90.98	186	1.29964e+07
mchi_546	GV-5	putative ATP-dependent transcriptional regulator	92352	125	85.34	123	1.29619e+07
mchi_575	GV-5		30529	12	38.41	12	1.29203e+07
mchi_555	GV-3	poly(A) polymerase catalytic subunit	62577	87	78.72	84	1.24717e+07
za3_7	Vp-4	Transmembrane domain	13076	8	54.95	8	1.21335e+07
mchi_384	GV-5	hypothetical transmembrane domain protein	25603	23	71.3	23	1.20163e+07
mchi_697	GV-5	hypothetical transmembrane domain protein	38613	25	68.98	21	1.18438e+07
mchi_365	GV-3	DNA-directed RNA polymerase subunit rpb1	168459	161	83.32	157	1.18191e+07
mchi_497	GV-5	ADP-ribosyltransferase domain-containing protein	89676	62	66.45	61	1.17739e+07
mchi_498	GV-5	ADP-ribosyl glycohydrolase	91299	87	72.04	85	1.15932e+07
mchi_372	GV-5	probable zinc-type alcohol dehydrogenase-like protein	47492	51	89.36	48	1.14324e+07
mchi_595	GV-3	putative protein phosphatase 2C	33275	23	66.32	23	1.0939e+07
mchi_299	GV-3	putative DNA-dependent RNA polymerase subunit Rpb9	22573	23	82.99	23	1.08409e+07
mchi_483	GV-5		78054	95	82.47	93	1.07454e+07
mchi_175	GV-5	virion-associated membrane	38625	28	72.68	27	9.97441e+06
mchi_580	GV-4	probable DNA polymerase family X	40825	64	88.24	62	9.96804e+06
mchi_248	GV-5	serpin-like protein	45977	35	71.79	34	9.80301e+06
mchi_405	GV-5		200304	198	76.54	194	9.16508e+06
mchi_257	GV-5	hypothetical transmembrane domain protein	20778	22	64.44	22	8.99969e+06
mchi_639	GV-3	5-3 exoribonuclease	92973	115	80.56	113	8.99648e+06
mchi_416	GV-5		29598	32	78.66	31	8.95211e+06
mchi_380	GV-5		21323	22	73.63	22	8.65725e+06
mchi_407	GV-3	DNA-directed RNA polymerase subunit rpb11	42046	41	79.5	41	8.65119e+06
mchi_651	GV-5	putative ATP-dependent RNA helicase	79854	95	73.89	93	8.54501e+06
mchi_429	GV-5		40342	23	40	23	8.48024e+06
mchi_505	GV-5	putative FtsJ-like methyltransferase	40043	43	77.84	39	8.34278e+06
mchi_696	GV-5		16354	9	98.65	9	8.32832e+06
mchi_331	GV-3	DNA-directed RNA polymerase subunit rpb2	178006	156	72.74	155	8.1642e+06
mchi_522	GV-5	probable FAD-linked sulfhydryl oxidase	17105	20	75.35	20	7.77897e+06
mchi_269	GV-5	metalloprotease domain-containing protein	92800	74	75.34	73	7.76391e+06
mchi_285	GV-5	glutaredoxin	12270	11	94.44	10	7.69221e+06
mchi_772	GV-5	hypothetical transmembrane domain protein	42722	16	58.25	15	7.6248e+06
mchi_512	GV-5	Ricin B lectin domain-containing protein	60199	47	88.48	46	7.61402e+06
mchi_198	GV-5	hypothetical transmembrane domain protein	30211	9	33.83	8	7.59968e+06
mchi_472	GV-5		27497	19	49.38	19	7.59791e+06
mchi_252	GV-5	DUF5847 domain-containing protein	49371	53	70.57	51	7.59225e+06
mchi_542	GV-5	Ubiquitin-like-protease domain-containing protein	35104	32	69.33	31	7.58374e+06
mchi_720	GV-5	putative lipocalin	20407	10	84.44	10	7.58219e+06
mchi_756	GV-5	putative lectin	20693	13	45.5	13	7.34648e+06
mchi_339	GV-4	chromosomal protein MC1 domain-containing protein	27358	12	34.92	12	7.16596e+06
mchi_486	GV-5	Serine-Threonine-Tyrosine Kinase	51463	48	64.55	47	7.1464e+06
mchi_833	GV-5	collagen-like and glycine-rich domain-containing protein	43826	22	67.29	22	7.07889e+06
mchi_511	GV-5	putative ATP-dependent RNA helicase	134121	139	78	138	6.71858e+06
mchi_969	GV-4		14717	7	75.2	7	6.49193e+06
mchi_25b	GV-5	hypothetical transmembrane domain protein	9685	2	19.75	2	6.29039e+06
mchi_300	GV-3	DNA-directed RNA polymerase subunit rpb6	38351	16	30.97	16	6.26774e+06
mchi_574	GV-5	hypothetical transmembrane domain protein	39036	9	22.5	9	6.19327e+06
mchi_592	GV-5		8058	7	61.97	7	6.10554e+06
mchi_724	GV-5		28088	20	43.64	20	5.84618e+06
mchi_467	GV-5	short-chain type dehydrogenase-reductase	37223	26	61.19	26	5.7627e+06
mchi_427	GV-5		140000	117	92.28	112	5.6994e+06
mchi_391	GV-5	ankyrin repeat protein	219725	156	73.83	153	5.68862e+06
mchi_593	GV-5		30365	24	74.34	24	5.23168e+06
mchi_499	GV-5		116398	111	66.06	110	5.12813e+06
mchi_254	GV-5	glycosyltransferase	33255	31	71.79	30	5.01977e+06
mchi_571	GV-5	transcription factor	248423	216	73.15	209	4.93606e+06
mchi_644	GV-5		60014	53	68.7	52	4.92295e+06
mchi_677	GV-5	putative ATP-dependent RNA helicase	66581	66	75.09	65	4.91966e+06
mchi_600	GV-5	putative serine-threonine protein kinase	47971	45	79.85	44	4.8802e+06
mchi_591	GV-5		19396	6	38.95	6	4.67872e+06
mchi_438	GV-5	ADP-ribosyl glycohydrolase	57243	45	60.53	44	4.52746e+06
mchi_569	GV-5		8899	5	56.41	5	4.51112e+06
mchi_856	GV-5	DNA topoisomerase 1b	63617	62	77.16	62	4.33527e+06
mchi_909	GV-5	amine oxidase	59726	38	49.34	38	4.22254e+06
mchi_272	GV-5	Superoxide dismutase [Cu-Zn]	17524	6	51.27	6	4.21708e+06
mchi_488	GV-5	metallophosphatase domain-containing protein	40708	38	93.63	38	3.95143e+06
mchi_596	GV-5	hypothetical transmembrane domain protein	19059	15	65.66	15	3.89154e+06
mchi_449	GV-5		17320	4	47.53	4	3.79227e+06
mchi_386	GV-5	hypothetical transmembrane domain protein	10408	8	48.35	8	3.76768e+06
mchi_716	GV-5		9940	3	60	3	3.75511e+06
mchi_99	GV-2		19172	7	36.42	7	3.62578e+06
mchi_93	GV-4	phosphatidylethanolamine-binding protein	16340	17	72.14	16	3.51265e+06
mchi_469	GV-5	DUF5764 domain-containing protein	48326	24	55.13	23	3.45148e+06
za3_3	Vp-2		15662	13	70.68	13	3.43221e+06
mchi_513	GV-3	DNA-directed RNA polymerase subunit rpb7 Nter	22127	24	95.48	24	3.36848e+06
mchi_433	GV-5	hypothetical transmembrane domain protein	25662	19	50.66	17	3.0972e+06
mchi_794	GV-5	histidine phosphatase	60016	39	68.87	38	3.04399e+06
mchi_538	GV-3	DNA-directed RNA polymerase subunit rpb10	8610	9	78.08	9	2.93471e+06
mchi_370	GV-5		23360	15	56.57	15	2.92153e+06
mchi_501	GV-3	ubiquitin-like protein	8686	9	89.47	9	2.87953e+06
za3_9	Vp-3		15940	14	67.41	13	2.79478e+06
mchi_605	GV-4	endonuclease IV	33700	18	58.28	18	2.77923e+06
mchi_860	GV-5	endotype 6-aminohexanoat-oligomer hydrolase	36825	21	56.16	21	2.6588e+06
mchi_656	GV-5	nucleotidyl transferase	44069	41	87.33	39	2.64744e+06
mchi_125	GV-2		26400	15	45.41	15	2.47811e+06
mchi_535	GV-5		29484	15	47.58	14	2.38244e+06
mchi_536	GV-5		21670	14	65.92	14	2.34648e+06
mchi_582	GV-5	collagen-like protein	71109	24	33.54	24	2.29154e+06
mchi_73	GV-5	DUF5847 domain-containing protein	48562	33	56.02	33	2.24333e+06
mchi_325	GV-5		17624	17	85.23	16	2.06372e+06
mchi_286	GV-5	collagen-like protein	37626	8	20.28	7	2.03167e+06
mchi_239	GV-5		29169	10	47.95	10	1.98624e+06
mchi_20	GV-1		13511	9	94.83	9	1.93317e+06
mchi_657	GV-2		30466	8	41.26	7	1.92084e+06
za3_12	Vp-3	Putative major capsid protein	66672	13	34.65	13	1.86683e+06
mchi_268	GV-5	putative chemotaxis protein CheD	29406	10	46.67	10	1.75801e+06
za3_6	Vp-3		15917	4	12.93	4	1.73873e+06
mchi_717	GV-5	peptidyl-prolyl cis-trans isomerase	28335	17	91.06	14	1.67995e+06
mchi_606	GV-5	P-loop containing nucleoside triphosphate hydrolase domain-containing protein	336174	183	64.84	177	1.67601e+06
mchi_722	GV-5		28852	20	70.16	20	1.65359e+06
mchi_545	GV-5		35063	20	60.33	20	1.55083e+06
mchi_216	GV-5	putative serine-threonine protein kinase	81850	37	52.27	37	1.54459e+06
mchi_649	GV-5	putative ATP-dependent RNA helicase	51681	28	53.74	25	1.52771e+06
mchi_1114	GV-3	DUF5846 domain-containing protein	20958	7	54.89	7	1.48403e+06
mchi_666	GV-5	Dam-replacing protein HTH domain-containing protein	33405	21	68.51	21	1.4439e+06
mchi_477	GV-5	DUF5761 domain-containing protein	19223	12	75.45	11	1.42642e+06
mchi_309	GV-5	ADP-ribosyltransferase domain-containing protein	87188	46	53.09	45	1.35909e+06
mchi_993	GV-5	collagen-like and glycine-rich domain-containing protein	42930	16	53.05	9	1.34045e+06
mchi_598	GV-3	NAD-dependent DNA ligase	72979	41	63.74	39	1.29923e+06
za3_14	Vp-1		9934	4	48.15	4	1.29769e+06
mchi_137	GV-5		25591	8	38.84	8	1.2976e+06
mchi_912	GV-2		26195	11	53.12	11	1.29665e+06
za3_10	Vp-2		28060	7	21.4	7	1.25968e+06
mchi_473	GV-5		41561	18	68.77	18	1.24278e+06
mchi_11	GV-5		30877	15	53.49	15	1.20199e+06
mchi_517	GV-5	glycosyltransferase	29379	6	21.22	6	1.1527e+06
mchi_752	GV-5		36637	17	41.32	17	1.12571e+06
mchi_503	GV-3	putative endonuclease XPG family	50356	20	45.37	20	1.11921e+06
mchi_235	GV-5	putative UV-damage endonuclease	38379	21	77.54	21	1.11874e+06
mchi_568	GV-5		20095	7	46.82	7	1.09002e+06
mchi_796	GV-5	DUF5847 domain-containing protein	49678	19	49.64	16	1.07917e+06
mchi_276	GV-5		19969	9	36.2	9	1.07224e+06
mchi_650	GV-5	TPD sequence-motif-containing protein	32140	10	40.37	10	1.05164e+06
mchi_519	GV-4	ankyrin repeat protein	89287	43	47.89	41	1.02989e+06
mchi_516	GV-5	glycosyltransferase	29049	13	50.82	12	1.02859e+06
BAESF_00667			13192	2	35.09	1	1.00103e+06
mchi_661	GV-5	thioredoxin-like protein	12218	6	38.89	6	972517
mchi_585	GV-5	probable formamidopyrimidine-DNA glycosylase	33047	14	62.54	14	967165
BAESF_01415b	C-2		40102	6	22.84	6	907329
mchi_489	GV-3		63793	28	51.82	28	847696
mchi_524	GV-5	putative ATP-dependent RNA helicase	204182	85	50.35	80	837103
mchi_742	GV-5	dual specificity phosphatase	24369	12	53.14	12	791924
mchi_708	GV-5	probable FAD-linked sulfhydryl oxidase	32839	13	47.5	12	722921
mchi_404	GV-5	hypothetical transmembrane domain protein	29823	11	39.04	11	705131
BAESF_01022	C-3		28308	1	2.39	1	634825
mchi_754	GV-5		15530	2	18.38	2	598613
mchi_540	GV-5		53533	10	11.2	10	595899
mchi_533	GV-5	glycosyltransferase	128250	29	29.9	29	580228
mchi_518	GV-5	putative papain-like cysteine peptidase	29262	10	46.96	10	548014
mchi_302	GV-5		46458	9	24.68	9	544432
mchi_875	GV-5	GMC-type oxidoreductase	73083	22	44.04	20	522182
mchi_973	GV-5	2OG-Fe(II) oxygenase	24923	4	22.49	4	493274
BAESF_00228	C-3		20081	6	36.57	6	488885
BAESF_14103			21830	5	35.32	5	484320
mchi_409	GV-5	hypothetical transmembrane domain protein with DUF5762 domain-containing protein	26535	7	36.16	7	480018
mchi_603	GV-3	ribonuclease H-like protein	27644	8	32.08	8	463737
BAESF_06698		Serine/threonine-protein phosphatase PP1-alpha catalytic subunit	34475	11	40.2	11	457143
mchi_280	GV-5	collagen-like protein	118435	6	4.52	6	426324
mchi_746	GV-5	collagen-like exosporium glycoprotein BclB	89648	10	6.88	8	422182
mchi_572	GV-5	metallopeptidase WLM domain-containing protein	23218	4	23.86	4	407305
za3_4	Vp-3	DNA packaging ATPase	28151	8	34.29	8	378809
mchi_282	GV-5	collagen-like protein	213391	14	6.5	14	366945
mchi_21	GV-5	polyA polymerase regulatory subunit with one activity of	41469	10	25.88	10	348537
mchi_689	GV-3	putative ATP-dependent RNA helicase	143600	39	37.51	39	345396
za3_17	Vp-2	Putative integrase	29019	6	36.03	6	323704
mchi_261	GV-5		13923	3	38.98	3	318425
mchi_607	GV-5	ubiquitin carboxyl-terminal hydrolase	44528	9	32.3	9	308592
mchi_220	GV-5	Exonuclease-Endonuclease-Phosphatase	52598	15	34.44	14	298439
BAESF_06380			55608	1	1.82	1	266014
mchi_445	GV-5		15903	4	23.19	4	258842
mchi_408	GV-2	bifunctional polynucleotide phosphatase-kinase	46522	10	27.5	10	250989
mchi_565	GV-5		38393	8	29.5	6	241215
mchi_50	GV-1		13648	2	13.33	2	229959
za3_19	Vp-3		19594	2	8.7	2	223746
mchi_727	GV-5	hypothetical transmembrane domain protein	10806	1	12.24	1	212774
BAESF_00900	C-2	Actin-1	41675	7	24.53	7	211356
mchi_153	GV-2	hypothetical signal peptide protein and DUF5859 domain-containing protein	22987	2	16.99	2	202745
BAESF_12090			65479	1	1.67	1	197039
BAESF_08663	C-3		77835	1	0.84	1	194510
BAESF_10125	C-2		14443	3	28.35	3	194435
BAESF_03900			74066	1	1.18	1	190891
mchi_515	GV-4	N-acetylglucosaminylphosphatidylinositol deacetylase	25840	5	27.78	5	186069
mchi_735	GV-2		36311	5	20.44	5	174784
mchi_434	GV-5	DUF5759 domain-containing protein	14883	1	11.02	1	170280
mchi_557	GV-3	transcription factor TFIIS	20364	3	20	3	163272
mchi_989	GV-3		33695	5	24.48	4	160284
mchi_1091	GV-5	collagen-like and glycine-rich domain-containing protein	45286	4	9.43	4	158078
mchi_342	GV-5	dual specificity phosphatase	18191	5	26.97	5	154955
BAESF_01889	C-3		25865	6	79.91	4	138875
mchi_779	GV-4	DUF5889 domain-containing protein	41862	5	16.91	5	132749
BAESF_07837	C-2	Peptidyl-prolyl cis-trans isomerase	18086	3	16.96	3	127078
BAESF_02752		PHD finger-like domain-containing protein 5A	12442	3	25.45	3	125724
mchi_767	GV-5	YWTD repeat protein	49441	4	19	3	122136
mchi_361	GV-5		34979	7	27.85	6	117218
mchi_482	GV-3	alpha-beta hydrolase fold	29814	6	35.27	4	115859
BAESF_00095			19824	2	11.93	2	113419
mchi_532	GV-5	polysaccharide pyruvyl transferase	31414	6	27.8	5	108551
za3_13	Vp-3		51543	8	25.11	7	106461
mchi_177	GV-5		18249	2	17.11	2	104597
mchi_322	GV-4	putative zinc protease	50858	4	8.26	4	102886
mchi_437	GV-4	DnaJ domain-containing protein	42949	5	14.95	5	97641.3
mchi_249b	GV-5		18204	2	14.38	2	96526.5
BAESF_13059	C-2		334877	1	0.23	1	94666.9
mchi_441	GV-5	major capsid protein 4	58995	5	10.74	5	89226.5
mchi_356	GV-5		42693	3	12.6	2	84385.9
mchi_359	GV-4	SWIB-MDM2 domain-containing protein	24018	2	14.71	2	79775.3
BAESF_14381			243467	1	0.32	1	78028.9
mchi_267	GV-5	formamidopyrimidine-DNA glycosylase	32922	4	16.67	4	75992.1
mchi_705	GV-5	alpha-beta hydrolase fold	34210	4	17.01	4	75392
BAESF_06041	C-1		14743	1	9.93	1	75143.6
mchi_882	GV-5		18795	2	16.67	2	73867.6
mchi_560	GV-5	hypothetical transmembrane domain protein	43396	4	14.4	3	73781.1
BAESF_01132	C-1		110066	1	1.11	1	72857.8
BAESF_05635			111348	1	0.9	1	72835.5
mchi_583	GV-5	ankyrin repeat protein	83970	6	8.35	6	70366.7
mchi_531	GV-5		36653	3	8.33	3	64415.9
mchi_676	GV-2		36619	3	18.33	3	61464.7
mchi_316	GV-5	putative SET domain-containing protein	32824	2	5.57	2	60700.1
BAESF_03281			38138	2	7.87	2	60662.2
mchi_460	GV-4	DUF5854 domain-containing protein	25380	2	8.88	2	60566
BAESF_00716	C-3		130118	1	0.51	1	50913.7
mchi_59	GV-5	DUF5846 domain-containing protein	27957	2	11.54	2	50910.8
mchi_354	GV-4	putative glycosyltransferase	70625	3	4.38	3	50374.9
mchi_346	GV-4		24643	2	11.11	2	49055.9
mchi_306	GV-4	rab-related GTPase	22342	1	6.67	1	47013.7
BAESF_09727	C-2		34191	3	4.83	3	46130.5
mchi_22	GV-4	aspartyl-asparaginyl-proline hydroxylase	29747	1	5.6	1	46090.4
BAESF_12428	C-3		176999	1	0.57	1	44227.2
mchi_474	GV-4	C3H1 zinc finger domain-containing protein	33329	1	3.14	1	44174.7
mchi_294	GV-3		42436	2	5.83	2	43222.1
BAESF_07147			29155	2	9.73	2	41574.7
mchi_1127	GV-3		22964	2	13.71	2	39754.2
BAESF_08020	C-3	Elongation factor 2	93356	5	9.18	5	34816.9
mchi_52	GV-2		45929	3	13.2	2	31822.4
mchi_443	GV-5	major capsid protein 2	71314	7	13.96	6	29667.7
BAESF_04033			45788	1	1.69	1	25531.9
BAESF_13395			157834	1	0.44	1	20768.9
mchi_392	GV-4		101183	2	4.39	2	14206.9
mchi_442	GV-5	major capsid protein 3	266849	8	5.17	7	9177.94
BAESF_01549			133925	1	0.6	1	5195.98

## Sheet: Supplementary Data 6C compare
Supplementary Data 6C: MS-based quantitative proteomic analysis of megavirus chilensis virions purified from A. castellanii cells co-infected with zamilon vitis virophage or not
Virion proteomes of GV purifed from cells co-infected with Vp or not were analyzed by MS-based label-free quantitative proteomics (three biological replicates per condition). The quantification of proteins (log2 of filtered, normalized and imputed abundances of the different proteins in the different samples are given in columns K to P) was based on razor and specific peptides (values indicated i…
	identified by cross-assignment (columns K to P)
	imputed value for protein totally missing in the condition (columns K to P)
	imputed value for protein partially observed in the condition (columns K to P)
Gene	Cluster	Functional annotation	mol. weight (Da)	identified peptides	coverage (%)	quantified peptides	GV+Vp vs GV only			log2(normalised and imputed abundances)
							Differentially abundant	log2(fold change)	BH ajusted limma Pvalue	GV only R1	GV only R2	GV only R3	GV+Vp R1	GV+Vp R2	GV+Vp R3
za3_7	Vp-3		13076	8	54.95	8	+	7.99446	3.762e-06	18.634	18.8365	18.4903	26.7664	26.6241	26.5537
za3_3	Vp-2		15662	13	70.68	13	+	7.03736	1.112e-05	18.634	18.8365	18.4903	25.524	25.5807	25.9682
za3_12	Vp-3	Putative major capsid protein	66672	13	34.65	13	+	7.02386	2.801e-05	18.634	18.8365	18.4903	25.6537	26.1706	25.208
za3_9	Vp-4	Transmembrane domain	15940	14	67.41	13	+	6.46847	0.0003406	18.634	18.8365	18.4903	25.604	25.5749	24.1873
za3_6	Vp-3		15917	4	12.93	4	+	5.59576	2.393e-05	18.634	18.8365	18.4903	24.1316	24.0392	24.5772
za3_10	Vp-2		28060	7	21.4	7	+	4.713	2.393e-05	18.634	18.8365	18.4903	23.2649	23.533	23.3019
za3_4	Vp-3	DNA packaging ATPase	28151	8	34.29	8	+	4.56648	2.393e-05	18.634	18.8365	18.4903	23.2268	23.3651	23.0683
za3_14	Vp-1		9934	4	48.15	4	+	4.18497	2.801e-05	18.634	18.8365	18.4903	23.0217	22.7514	22.7426
za3_17	Vp-2	Putative integrase	29019	6	36.03	6	+	4.06109	8.262e-05	18.634	18.8365	18.4903	22.3876	22.8671	22.8894
za3_13	Vp-3		51543	8	25.11	7	+	3.3387	0.00534	18.634	18.8365	18.4903	22.0059	22.6884	21.2826
za3_19	Vp-3		19594	2	8.7	2	+	1.90811	0.02207	18.634	18.8365	18.4903	20.8826	20.8264	19.9762
mchi_657	GV-2		30466	8	41.26	7		1.10279	0.02523	23.2433	23.6553	23.5246	24.7366	24.4146	24.5804
mchi_429	GV-5		40342	23	40	23		-0.423794	0.433	28.5007	28.4737	28.3115	27.9478	28.001	28.0658
mchi_724	GV-5		28088	20	43.64	20		-0.388466	0.433	26.3878	26.3454	26.467	26.0389	25.9776	26.0182
mchi_439	GV-5	thioredoxin domain-containing protein	21617	9	62.23	9		-0.431887	0.5001	27.5146	27.5823	27.3775	27.1041	27.1615	26.9131
BAESF_06041	C-1		14743	1	9.93	1		1.04787	0.9784	17.9059	17.7419	18.9473	18.8198	19.0455	19.8733
mchi_177	GV-5		18249	2	17.11	2		-0.814241	0.9784	20.9522	21.0974	21.7532	20.915	20.6452	19.7999
mchi_339	GV-4	chromosomal protein MC1 domain-containing protein	27358	12	34.92	12		-0.488176	0.9784	27.2898	27.148	27.6139	27.1076	26.9884	26.4911
BAESF_08663	C-3		77835	1	0.84	1		-0.301357	0.9784	24.1505	23.8587	24.0485	23.7375	23.628	23.788
mchi_487	GV-5		51550	23	20.98	23		-0.357968	0.9784	28.9377	28.6419	28.686	28.3067	28.2591	28.6258
mchi_515	GV-4	N-acetylglucosaminylphosphatidylinositol deacetylase	25840	5	27.78	5		-0.845395	0.9784	22.5097	22.6931	22.7803	22.4013	22.111	20.9347
mchi_434	GV-5	DUF5759 domain-containing protein	14883	1	11.02	1		0.597465	0.9784	20.388	20.4542	19.5215	20.745	20.5884	20.8227
mchi_342	GV-5	dual specificity phosphatase	18191	5	26.97	5		-1.22305	0.9784	21.9293	22.2011	22.247	21.9324	21.3661	19.4098
mchi_1091	GV-5	collagen-like and glycine-rich domain-containing protein	45286	4	9.43	4		-0.772067	0.9784	21.7259	21.7986	22.7689	21.3781	20.6772	21.9219
BAESF_05635			111348	1	0.9	1		-0.238194	0.9784	22.8835	22.7109	22.7481	22.6723	22.4792	22.4764
mchi_705	GV-5	alpha-beta hydrolase fold	34210	4	17.01	4		-1.07865	0.9784	21.4653	21.7392	21.6333	21.4191	21.0418	19.1409
mchi_249b	GV-5		18204	2	14.38	2		-1.09373	0.9784	21.058	21.357	21.1541	20.6986	20.9245	18.6647
mchi_540	GV-5		53533	10	11.2	10		-0.387719	0.9784	24.1549	23.7076	23.4875	23.2668	23.6152	23.3049
mchi_385	GV-5	ankyrin repeat protein	58634	80	63.26	80		-0.217016	0.9784	31.0247	31.0684	30.8745	30.7905	30.7532	30.7729
mchi_341	GV-5		6287	12	96.23	12		-0.561985	0.9784	26.307	26.4799	27.439	26.1978	25.9834	26.3587
mchi_273	GV-5		19613	23	94.94	22		-0.279757	0.9784	28.7321	28.5676	28.9094	28.5547	28.2411	28.574
BAESF_02191	C-3		72287	2	4.35	2		-0.72573	0.9784	21.0079	19.3274	20.1436	19.2812	19.3476	19.6729
mchi_742	GV-5	dual specificity phosphatase	24369	12	53.14	12		-0.262458	0.9784	24.1179	24.0262	24.1206	23.8621	23.5837	24.0316
mchi_472	GV-5		27497	19	49.38	19		-0.234297	0.9784	27.4071	27.1874	27.3847	27.1626	26.9396	27.1741
mchi_882	GV-5		18795	2	16.67	2		-0.911096	0.9784	20.5426	20.5257	20.9611	20.2351	20.5464	18.5145
mchi_535	GV-5		29484	15	47.58	14		-0.309646	0.9784	25.2987	25.3438	25.8187	25.2465	24.9946	25.2912
mchi_368	GV-5		8770	7	93.33	7		-0.308053	0.9784	28.5053	28.5431	28.4975	28.5112	28.2524	27.8581
BAESF_04033			45788	1	1.69	1		-0.323143	0.9784	20.1843	20.4543	20.0485	20.1489	19.9891	19.5798
BAESF_01132	C-1		110066	1	1.11	1		-0.360955	0.9784	23.1695	22.5402	22.7707	22.6332	22.639	22.1253
mchi_22	GV-4	aspartyl-asparaginyl-proline hydroxylase	29747	1	5.6	1		-0.455549	0.9784	20.4517	21.0214	20.3473	20.5849	20.1895	19.6793
BAESF_12090			65479	1	1.67	1		0.3711	0.9784	22.8453	22.7514	23.3202	23.0778	23.2292	23.7232
mchi_359	GV-4	SWIB-MDM2 domain-containing protein	24018	2	14.71	2		0.614406	0.9784	20.2011	20.0311	19.1361	20.2987	21.0282	19.8846
mchi_449	GV-5		17320	4	47.53	4		-2.00032	0.9784	24.9297	25.5823	26.1754	25.0579	25.387	20.2415
mchi_596	GV-5	hypothetical transmembrane domain protein	19059	15	65.66	15		-0.299974	0.9784	26.5192	26.5165	25.8873	25.952	25.9481	26.123
mchi_735	GV-2		36311	5	20.44	5		0.85417	0.9784	21.5671	22.0725	20.8913	23.51	22.4538	21.1296
mchi_52	GV-2		45929	3	13.2	2		-1.09654	0.9784	20.1232	20.7507	20.224	20.0784	20.4421	17.2877
mchi_796	GV-5	DUF5847 domain-containing protein	49678	19	49.64	16		-0.158865	0.9784	25.4481	25.6226	25.3916	25.3397	25.2995	25.3465
mchi_512	GV-5	Ricin B lectin domain-containing protein	60199	47	88.48	46		-0.153769	0.9784	28.3307	28.447	28.4393	28.3515	28.172	28.2322
mchi_550	GV-5		12899	8	61.82	8		-0.367045	0.9784	30.1144	30.3688	31.194	30.1769	30.0763	30.3229
mchi_251	GV-5		34835	41	51.24	41		-0.587722	0.9784	33.1892	33.0306	34.6192	33.1709	32.5441	33.3609
mchi_565	GV-5		38393	8	29.5	6		0.825978	0.9784	21.8022	22.602	19.9417	22.5156	22.5026	21.8056
mchi_445	GV-5		15903	4	23.19	4		-0.334428	0.9784	21.6643	21.8374	22.5335	21.7568	21.3432	21.9318
mchi_325	GV-5		17624	17	85.23	16		-0.202904	0.9784	25.2029	24.9703	25.324	25.2019	24.8893	24.7973
mchi_96	GV-5	DUF4394 domain-containing protein	32995	20	58.47	20		-0.35609	0.9784	30.7682	30.9298	31.8325	30.7864	30.6693	31.0065
mchi_720	GV-5	putative lipocalin	20407	10	84.44	10		-0.165144	0.9784	26.8243	26.7484	27.0505	26.8259	26.6339	26.668
mchi_533	GV-5	glycosyltransferase	128250	29	29.9	29		0.286468	0.9784	25.196	25.8449	25.2556	25.9578	25.3827	25.8154
mchi_632	GV-5		28360	19	38.37	19		-0.189454	0.9784	27.9667	28.1294	27.8693	28.0532	27.6894	27.6544
mchi_248	GV-5	serpin-like protein	45977	35	71.79	34		0.3285	0.9784	27.6822	27.7358	26.8381	27.6435	27.5514	28.0467
mchi_59	GV-5	DUF5846 domain-containing protein	27957	2	11.54	2		-0.596083	0.9784	21.2613	20.5367	19.1755	19.4526	19.6417	20.0909
BAESF_07837	C-2	Peptidyl-prolyl cis-trans isomerase	18086	3	16.96	3		0.3604	0.9784	21.1721	21.1949	20.1115	21.2636	20.9215	21.3746
mchi_421	GV-5		24009	36	73.36	36		-0.356747	0.9784	30.7606	30.8681	31.9032	30.7622	30.6481	31.0513
mchi_856	GV-5	DNA topoisomerase 1b	63617	62	77.16	62		-0.20786	0.9784	27.9192	27.9618	28.4327	27.7933	27.7903	28.1066
mchi_517	GV-5	glycosyltransferase	29379	6	21.22	6		1.29085	0.9784	24.0508	24.1723	19.7518	24.3377	24.0315	23.4783
mchi_216	GV-5	putative serine-threonine protein kinase	81850	37	52.27	37		0.230678	0.9784	25.9112	25.952	25.6102	26.2482	26.2682	25.649
mchi_272	GV-5	Superoxide dismutase [Cu-Zn]	17524	6	51.27	6		-0.226757	0.9784	26.1691	25.9973	26.4994	26.1516	25.6549	26.1791
mchi_153	GV-2	hypothetical signal peptide protein and DUF5859 domain-containing protein	22987	2	16.99	2		0.445892	0.9784	21.4587	21.3506	20.4375	22.1178	21.6572	20.8095
mchi_1127	GV-3		22964	2	13.71	2		0.502847	0.9784	18.4765	19.7105	19.3489	20.159	20.0806	18.8048
mchi_695	GV-5	N-acetyltransferase	45570	64	81.68	63		-0.200225	0.9784	29.7569	29.7835	30.3072	29.7558	29.6193	29.8719
mchi_252	GV-5	DUF5847 domain-containing protein	49371	53	70.57	51		-0.130368	0.9784	28.125	28.3337	28.1973	28.1679	28.0637	28.0332
mchi_619	GV-5	hypothetical transmembrane domain protein	19439	9	28.81	9		-0.40545	0.9784	29.0323	28.5477	29.977	28.7157	28.4884	29.1365
mchi_498	GV-5	ADP-ribosyl glycohydrolase	91299	87	72.04	85		-0.162524	0.9784	29.7832	29.9157	29.5131	29.6289	29.671	29.4245
mchi_427	GV-5		140000	117	92.28	112		-0.197027	0.9784	29.5086	29.4309	29.8828	29.3315	29.217	29.6826
mchi_620	GV-5	hypothetical transmembrane domain protein	9941	4	12.36	4		0.185919	0.9784	28.1531	28.1692	27.7748	28.2916	27.9697	28.3936
mchi_274	GV-5		26689	47	88	47		0.132395	0.9784	32.8919	32.7081	32.8079	32.9923	32.7888	33.0239
mchi_266	GV-5	PAN domain-containing protein	26062	21	46.61	21		-0.301979	0.9784	28.366	28.3451	27.5295	28.1311	27.8029	27.4006
mchi_442	GV-5	major capsid protein 3	266849	8	5.17	7		-0.650083	0.9784	20.8929	21.4738	20.2714	20.0321	21.5512	19.1047
BAESF_00228	C-3		20081	6	36.57	6		-1.37091	0.9784	23.554	23.2007	22.4921	23.0857	23.6652	18.383
mchi_701	GV-5		18570	21	96.95	21		0.304425	0.9784	27.9327	28.2574	27.1983	28.3279	28.1984	27.7754
mchi_524	GV-5	putative ATP-dependent RNA helicase	204182	85	50.35	80		0.337965	0.9784	26.9084	26.9899	25.7469	26.9722	26.9529	26.734
mchi_689	GV-3	putative ATP-dependent RNA helicase	143600	39	37.51	39		0.459082	0.9784	25.2959	25.5514	23.7724	25.3685	25.5495	25.0789
mchi_322	GV-4	putative zinc protease	50858	4	8.26	4		0.281646	0.9784	21.6798	21.6462	20.7347	21.8921	21.5621	21.4514
mchi_557	GV-3	transcription factor TFIIS	20364	3	20	3		-0.499486	0.9784	22.1532	22.0587	20.7946	21.6397	21.6076	20.2607
mchi_743	GV-5	TNF-like domain-containing protein	30165	23	49.64	23		0.326861	0.9784	31.4869	32.4082	32.4438	32.8213	31.9579	32.5402
mchi_722	GV-5		28852	20	70.16	20		0.130748	0.9784	24.7073	24.9268	24.9192	24.9139	25.1486	24.883
mchi_501	GV-3	ubiquitin-like protein	8686	9	89.47	9		-0.157184	0.9784	24.9026	25.169	24.7677	24.9729	24.7997	24.595
mchi_20	GV-1		13511	9	94.83	9		-0.146304	0.9784	24.4256	24.585	24.5974	24.3569	24.6299	24.1823
mchi_782	GV-5		27047	46	99.16	46		-0.170178	0.9784	30.639	30.7117	31.1537	30.5996	30.5435	30.8507
mchi_416	GV-5		29598	32	78.66	31		-0.120964	0.9784	27.9074	28.1253	28.1793	28.0274	27.8684	27.9533
mchi_268	GV-5	putative chemotaxis protein CheD	29406	10	46.67	10		0.458481	0.9784	24.9407	25.154	23.3419	25.1353	25.1742	24.5026
mchi_294	GV-3		42436	2	5.83	2		0.268154	0.9784	20.3492	19.5029	20.4799	20.6548	20.3484	20.1333
mchi_993	GV-5	collagen-like and glycine-rich domain-containing protein	42930	16	53.05	9		1.68667	0.9784	24.6855	25.2031	18.1073	24.8908	25.0217	23.1434
mchi_569	GV-5		8899	5	56.41	5		0.53365	0.9784	23.463	23.8054	21.7564	24.0674	23.76	22.7984
mchi_717	GV-5	peptidyl-prolyl cis-trans isomerase	28335	17	91.06	14		0.113528	0.9784	24.8508	24.9381	24.8973	25.0585	25.1205	24.8478
mchi_607	GV-5	ubiquitin carboxyl-terminal hydrolase	44528	9	32.3	9		0.522192	0.9784	23.0574	23.092	20.9752	23.041	23.1621	22.4881
mchi_534	GV-5	thioredoxin domain-containing protein	37556	70	74.46	68		-0.12959	0.9784	31.7134	31.6558	31.5754	31.733	31.5028	31.32
mchi_591	GV-5		19396	6	38.95	6		-0.185533	0.9784	24.921	25.2735	25.3083	25.2162	25.1312	24.5987
mchi_860	GV-5	endotype 6-aminohexanoat-oligomer hydrolase	36825	21	56.16	21		0.224134	0.9784	26.0803	26.2888	25.3292	26.2676	26.0207	26.0824
mchi_531	GV-5		36653	3	8.33	3		0.43667	0.9784	20.7825	21.3398	19.2633	21.1094	20.7719	20.8144
BAESF_01415b	C-2		40102	6	22.84	6		-0.486991	0.9784	24.2059	25.2351	23.5899	24.7453	23.8906	22.934
mchi_467	GV-5	short-chain type dehydrogenase-reductase	37223	26	61.19	26		0.189774	0.9784	27.1448	27.2276	26.5032	27.2804	27.2367	26.9279
mchi_752	GV-5		36637	17	41.32	17		0.142659	0.9784	24.4262	24.6648	24.089	24.5137	24.6034	24.4908
mchi_661	GV-5	thioredoxin-like protein	12218	6	38.89	6		-0.351292	0.9784	23.6654	23.8876	23.3153	23.9472	23.5574	22.3098
mchi_99	GV-2		19172	7	36.42	7		-0.099185	0.9784	25.0526	25.0827	24.8858	24.9167	24.8458	24.9612
mchi_603	GV-3	ribonuclease H-like protein	27644	8	32.08	8		0.604597	0.9784	23.4943	23.7026	21.0111	23.2931	23.9189	22.8098
mchi_518	GV-5	putative papain-like cysteine peptidase	29262	10	46.96	10		0.681563	0.9784	23.3474	23.9206	21.0494	24.0142	24.0938	22.254
mchi_598	GV-3	NAD-dependent DNA ligase	72979	41	63.74	39		-0.110228	0.9784	26.3525	26.3953	26.0783	26.2403	26.084	26.171
mchi_324	GV-3	DNA-directed RNA polymerase subunit rpb5	23622	35	83.01	35		0.311142	0.9784	28.4971	28.3772	27.0701	28.3972	28.44	28.0407
mchi_989	GV-3		33695	5	24.48	4		0.245354	0.9784	20.9929	21.2798	22.0775	21.3265	21.8533	21.9064
mchi_664	GV-5		16087	19	98.15	19		-0.800431	0.9784	29.4897	29.5095	33.0791	29.7956	29.0792	30.8023
mchi_768	GV-5		22214	11	45.1	10		-0.245148	0.9784	29.8275	29.9618	30.9363	29.9917	29.7552	30.2433
mchi_473	GV-5		41561	18	68.77	18		0.338967	0.9784	24.7098	24.9672	23.4544	24.8858	25.065	24.1975
mchi_770	GV-5		20864	19	99.49	18		-0.0976161	0.9784	30.3796	30.2429	30.54	30.2859	30.2694	30.3143
mchi_50	GV-1		13648	2	13.33	2		-0.233607	0.9784	21.804	21.8073	22.8654	21.8434	21.8535	22.079
mchi_21	GV-5	polyA polymerase regulatory subunit with one activity of mRNA cap-specific nucleoside 2-O-methyltransferase	41469	10	25.88	10		0.851224	0.9784	23.8	24.1491	19.9485	23.9669	23.7785	22.7058
mchi_700	GV-5		22533	3	23.71	3		0.399566	0.9784	20.6024	21.0715	19.0523	21.0778	20.4912	20.3559
mchi_727	GV-5	hypothetical transmembrane domain protein	10806	1	12.24	1		-0.14327	0.9784	20.6536	20.8631	20.4823	20.5891	20.7665	20.2136
BAESF_03281			38138	2	7.87	2		-0.285455	0.9784	20.3707	21.4688	20.6181	21.1337	20.401	20.0665
mchi_725	GV-5	Trypsin Inhibitor V subunit A-like domain-containing protein	25379	23	54.42	23		-0.120984	0.9784	30.4598	30.3465	30.7745	30.3995	30.2686	30.5497
mchi_497	GV-5	ADP-ribosyltransferase domain-containing protein	89676	62	66.45	61		-0.0849831	0.9784	29.3514	29.4085	29.3032	29.2517	29.2059	29.3505
mchi_650	GV-5	TPD sequence-motif-containing protein	32140	10	40.37	10		0.308148	0.9784	24.4748	24.6738	23.1549	24.5303	24.6514	24.0462
mchi_728	GV-5	cupin RMLC-type domain-containing protein	19235	17	64.46	17		-0.0936567	0.9784	29.0007	28.9792	28.8395	28.8495	28.7188	28.9701
mchi_267	GV-5	formamidopyrimidine-DNA glycosylase	32922	4	16.67	4		-0.461105	0.9784	21.2028	21.6504	20.7709	21.7101	21.2641	19.2666
mchi_361	GV-5		34979	7	27.85	6		0.820469	0.9784	20.6878	22.0574	18.297	22.4054	21.7208	19.3774
mchi_697	GV-5	hypothetical transmembrane domain protein	38613	25	68.98	21		-0.0844101	0.9784	27.7256	27.8808	27.84	27.7312	27.6608	27.8011
mchi_549	GV-5		57243	66	84.4	66		-0.143858	0.9784	31.0349	31.0603	31.5482	31.0448	30.8503	31.3167
mchi_627	GV-5	DUF5851 domain-containing protein	85364	102	86.9	101		-0.0814159	0.9784	29.8009	29.9703	29.8901	29.7963	29.8127	29.8081
BAESF_12428	C-3		176999	1	0.57	1		-0.429175	0.9784	21.6894	21.8009	23.6523	21.6373	21.398	22.8198
BAESF_00667			13192	2	35.09	1		-0.902465	0.9784	23.1708	23.0111	23.4791	18.9842	23.8869	24.0825
mchi_592	GV-5		8058	7	61.97	7		-0.183218	0.9784	25.6937	25.993	25.6736	26.0851	25.6614	25.0642
mchi_280	GV-5	collagen-like protein	118435	6	4.52	6		0.138001	0.9784	25.4681	25.768	25.0541	25.4459	25.5533	25.7049
mchi_909	GV-5	amine oxidase	59726	38	49.34	38		-0.0955103	0.9784	27.2316	27.2791	26.9566	27.1452	27.1026	26.933
mchi_503	GV-3	putative endonuclease XPG family	50356	20	45.37	20		0.0777892	0.9784	25.2208	25.2899	25.0682	25.2916	25.2249	25.2958
mchi_175	GV-5	virion-associated membrane	38625	28	72.68	27		-0.0850833	0.9784	28.0998	28.1073	28.3528	28.1863	28.1073	28.0109
mchi_973	GV-5	2OG-Fe(II) oxygenase	24923	4	22.49	4		0.146512	0.9784	23.4763	23.3712	22.737	23.1672	23.3113	23.5456
mchi_276	GV-5		19969	9	36.2	9		0.560433	0.9784	22.4305	23.229	20.3176	22.8878	23.5621	21.2085
mchi_235	GV-5	putative UV-damage endonuclease	38379	21	77.54	21		0.466417	0.9784	25.4257	25.6388	22.8488	25.4186	25.2793	24.6147
mchi_240	GV-5		34995	59	77.93	58		0.103669	0.9784	31.7832	31.9297	32.0538	32.0266	31.7807	32.2703
mchi_875	GV-5	GMC-type oxidoreductase	73083	22	44.04	20		-0.66205	0.9784	25.4359	25.081	23.2194	24.7918	25.3368	21.6216
mchi_684	GV-5	DUF2935 domain-containing protein	35034	50	82.94	50		0.154141	0.9784	29.9229	30.0071	29.1629	30.0079	29.8724	29.6751
mchi_388	GV-5	PAN domain-containing protein	23938	12	62.33	12		-0.189349	0.9784	27.9441	28.0173	28.9735	28.0908	27.8743	28.4017
mchi_405	GV-5		200304	198	76.54	194		0.227659	0.9784	30.6217	30.7507	29.4216	30.6094	30.6869	30.1808
mchi_649	GV-5	putative ATP-dependent RNA helicase	51681	28	53.74	25		-0.0731294	0.9784	26.1229	26.2008	25.9746	26.0657	26.0554	25.9577
mchi_137	GV-5		25591	8	38.84	8		0.295347	0.9784	24.9177	25.0904	23.4151	25.0542	25.087	24.168
mchi_600	GV-5	putative serine-threonine protein kinase	47971	45	79.85	44		-0.102064	0.9784	27.6799	27.8175	27.5675	27.7698	27.7227	27.2662
mchi_239	GV-5		29169	10	47.95	10		0.444652	0.9784	24.6245	25.1526	22.3703	25.069	24.8039	23.6084
mchi_767	GV-5	YWTD repeat protein	49441	4	19	3		0.334093	0.9784	21.3935	21.726	19.6665	21.7615	21.4099	20.6169
BAESF_00095			19824	2	11.93	2		-0.0988582	0.9784	20.8365	20.6299	21.1863	20.8648	20.6539	20.8375
mchi_441	GV-5	major capsid protein 4	58995	5	10.74	5		-0.0810711	0.9784	22.0221	22.1401	21.9475	21.8072	22.1733	21.8859
BAESF_08020	C-3	Elongation factor 2	93356	5	9.18	5		0.204374	0.9784	20.5329	21.4223	21.3782	20.6612	21.5126	21.7727
mchi_316	GV-5	putative SET domain-containing protein	32824	2	5.57	2		0.178507	0.9784	20.24	20.5518	20.5041	21.2179	19.9366	20.6768
mchi_708	GV-5	probable FAD-linked sulfhydryl oxidase	32839	13	47.5	12		0.429749	0.9784	24.4418	24.7039	22.0552	24.7599	24.5419	23.1884
mchi_771	GV-5		23003	22	39.91	22		-0.292269	0.9784	31.0372	31.1086	32.5799	31.0161	30.7222	32.1106
mchi_460	GV-4	DUF5854 domain-containing protein	25380	2	8.88	2		-0.248153	0.9784	20.6223	20.9441	19.3631	19.5521	20.1515	20.4813
mchi_522	GV-5	probable FAD-linked sulfhydryl oxidase	17105	20	75.35	20		0.147701	0.9784	26.8487	26.9884	26.2578	27.0985	27.0239	26.4156
mchi_407	GV-3	DNA-directed RNA polymerase subunit rpb11	42046	41	79.5	41		0.0787665	0.9784	28.2421	28.3765	27.9652	28.2469	28.3138	28.2595
BAESF_10125	C-2		14443	3	28.35	3		-0.251725	0.9784	20.6731	21.0323	20.5468	21.1966	20.8888	19.4117
mchi_542	GV-5	Ubiquitin-like-protease domain-containing protein	35104	32	69.33	31		-0.0776324	0.9784	27.3802	27.5314	27.7495	27.5777	27.3781	27.4725
mchi_73	GV-5	DUF5847 domain-containing protein	48562	33	56.02	33		-0.156612	0.9784	27.0062	27.1369	26.2401	26.8145	26.8615	26.2374
mchi_269	GV-5	metalloprotease domain-containing protein	92800	74	75.34	73		-0.119867	0.9784	28.4434	28.6403	29.1335	28.4656	28.4911	28.9009
mchi_238	GV-5		44154	36	99.02	33		0.106287	0.9784	30.1271	30.3989	29.7684	30.3074	30.3245	29.9814
mchi_505	GV-5	putative FtsJ-like methyltransferase	40043	43	77.84	39		0.129656	0.9784	27.8292	27.9816	27.2706	28.0674	27.9176	27.4853
mchi_571	GV-5	transcription factor	248423	216	73.15	209		0.116493	0.9784	29.8567	29.9622	29.1889	29.8137	29.8269	29.7166
mchi_651	GV-5	putative ATP-dependent RNA helicase	79854	95	73.89	93		-0.0592716	0.9784	29.2392	29.3418	29.198	29.2023	29.2202	29.1788
BAESF_09727	C-2		34191	3	4.83	3		0.0896857	0.9784	20.2074	20.1486	20.0933	19.9159	20.4768	20.3257
mchi_261	GV-5		13923	3	38.98	3		0.258541	0.9784	21.8713	21.9627	20.1363	21.7742	21.8084	21.1632
mchi_483	GV-5		78054	95	82.47	93		0.070697	0.9784	29.2969	29.5137	29.1121	29.3322	29.3978	29.4047
mchi_404	GV-5	hypothetical transmembrane domain protein	29823	11	39.04	11		0.292664	0.9784	24.0305	24.2582	22.0294	23.8784	23.9674	23.3502
mchi_354	GV-4	putative glycosyltransferase	70625	3	4.38	3		-0.10562	0.9784	21.2575	21.3983	21.9408	21.234	21.4438	21.602
mchi_757	GV-5	GG-FeS	6375	2	98.48	2		0.504472	0.9784	27.3734	28.0553	25.5305	28.9438	28.0553	25.4736
mchi_93	GV-4	phosphatidylethanolamine-binding protein	16340	17	72.14	16		0.297473	0.9784	25.1131	25.6135	23.7288	25.6588	25.5646	24.1244
mchi_302	GV-5		46458	9	24.68	9		0.169785	0.9784	23.9881	24.0039	22.9119	24.1114	23.8943	23.4076
mchi_506	GV-5	mRNA cap guanine-N7 methyltransferase	135720	188	90.98	186		-0.0589514	0.9784	30.4425	30.5301	30.6547	30.4165	30.4546	30.5793
mchi_606	GV-5	P-loop containing nucleoside triphosphate hydrolase domain-containing protein	336174	183	64.84	177		0.137076	0.9784	28.6288	28.8198	27.7736	28.6484	28.6556	28.3294
mchi_236	GV-5	TNF-like domain-containing protein	22960	14	50.68	14		0.378385	0.9784	30.7513	31.0558	28.1718	30.7439	30.8358	29.5344
mchi_511	GV-5	putative ATP-dependent RNA helicase	134121	139	78	138		-0.072851	0.9784	29.4192	29.4598	29.6355	29.2885	29.3252	29.6823
mchi_1013	GV-5		13527	26	94.31	26		0.079246	0.9784	29.8809	29.8971	29.7927	30.2726	29.7543	29.7814
mchi_703	GV-5	prolyl 4-hydroxylase	27957	24	57.08	24		0.0744905	0.9784	27.8441	28.0948	27.5756	28.0009	27.8207	27.9163
mchi_638	GV-5	putative alpha/beta hydrolase	37026	65	99.09	63		-0.0522708	0.9784	30.3913	30.4923	30.4687	30.4633	30.4352	30.297
mchi_779	GV-4	DUF5889 domain-containing protein	41862	5	16.91	5		0.403516	0.9784	22.7755	22.8469	19.4642	22.2398	22.5917	21.4656
mchi_365	GV-3	DNA-directed RNA polymerase subunit rpb1	168459	161	83.32	157		0.0542752	0.9784	30.4144	30.47	30.3047	30.3763	30.3751	30.6005
mchi_306	GV-4	rab-related GTPase	22342	1	6.67	1		-0.0815837	0.9784	19.5814	19.911	19.8957	19.729	20.024	19.3903
mchi_667	GV-5		65590	50	61.22	49		0.0617262	0.9784	30.6516	30.7809	30.3946	30.8032	30.6558	30.5534
mchi_408	GV-2	bifunctional polynucleotide phosphatase-kinase	46522	10	27.5	10		0.0691794	0.9784	23.436	23.7306	23.2519	23.5585	23.6995	23.368
mchi_433	GV-5	hypothetical transmembrane domain protein	25662	19	50.66	17		0.103431	0.9784	25.8217	25.8034	25.0385	25.765	25.8323	25.3767
mchi_392	GV-4		101183	2	4.39	2		0.134298	0.9784	19.8221	18.8513	20.1462	19.8296	19.8495	19.5434
mchi_696	GV-5		16354	9	98.65	9		-0.0934975	0.9784	26.3016	26.3626	25.8603	26.4598	26.0517	25.7324
BAESF_00900	C-2	Actin-1	41675	7	24.53	7		0.161716	0.9784	23.0847	22.7405	21.7089	22.7523	23.1061	22.1608
mchi_25b	GV-5	hypothetical transmembrane domain protein	9685	2	19.75	2		-0.153318	0.9784	24.5039	24.3449	25.6842	25.0423	24.3276	24.7032
mchi_536	GV-5		21670	14	65.92	14		0.287449	0.9784	25.778	25.9443	23.492	25.8646	25.7802	24.4318
mchi_389	GV-5	PAN domain-containing protein	21656	15	57.51	15		0.137657	0.9784	27.7405	27.8984	26.856	27.943	27.8735	27.0913
mchi_676	GV-2		36619	3	18.33	3		-0.115814	0.9784	20.1192	20.7385	20.6613	20.9314	20.3088	19.9314
BAESF_13395			157834	1	0.44	1		-0.202431	0.9784	20.6091	20.5233	22.2034	20.5621	20.5766	21.5899
mchi_198	GV-5	hypothetical transmembrane domain protein	30211	9	33.83	8		0.147994	0.9784	26.1539	26.5575	25.2637	26.3325	26.4593	25.6273
mchi_11	GV-5		30877	15	53.49	15		0.202354	0.9784	24.9572	25.2898	23.275	24.9492	24.7826	24.3972
mchi_499	GV-5		116398	111	66.06	110		0.0724428	0.9784	28.7048	28.8669	28.2392	28.7278	28.7166	28.5839
mchi_390	GV-5		18796	34	100	32		0.0472488	0.9784	28.7822	28.8789	28.7498	28.9841	28.7792	28.7893
mchi_794	GV-5	histidine phosphatase	60016	39	68.87	38		-0.0824273	0.9784	27.1212	27.3336	26.6624	27.0961	27.1022	26.6716
mchi_474	GV-4	C3H1 zinc finger domain-containing protein	33329	1	3.14	1		0.0609088	0.9784	20.1281	19.8469	19.9216	20.0377	20.2517	19.7898
mchi_486	GV-5	Serine-Threonine-Tyrosine Kinase	51463	48	64.55	47		-0.0596834	0.9784	28.182	28.3575	27.935	28.2261	28.1688	27.9004
mchi_391	GV-5	ankyrin repeat protein	219725	156	73.83	153		0.0932955	0.9784	29.7979	29.8795	29.0446	29.7871	29.815	29.3998
mchi_300	GV-3	DNA-directed RNA polymerase subunit rpb6	38351	16	30.97	16		0.0584229	0.9784	26.8069	26.9354	26.5024	26.9456	26.8239	26.6504
mchi_773	GV-5	NHL repeat protein	43859	39	99.01	39		-0.0466209	0.9784	30.938	31.1542	31.0884	31.0154	31.1357	30.8896
mchi_469	GV-5	DUF5764 domain-containing protein	48326	24	55.13	23		-0.0456857	0.9784	27.0096	27.0417	26.7643	26.936	26.905	26.8376
mchi_590	GV-5	hypothetical transmembrane domain protein	17579	1	10.81	1		0.146348	0.9784	18.6932	18.982	20.0255	19.9566	19.2988	18.8843
BAESF_00716	C-3		130118	1	0.51	1		0.0870569	0.9784	22.7314	22.4262	21.7925	22.2917	22.5357	22.3838
mchi_502	GV-5	hypothetical transmembrane domain protein	28910	23	87.89	23		0.261578	0.9784	30.0582	30.1007	27.6788	30.142	29.9166	28.5639
mchi_370	GV-5		23360	15	56.57	15		0.0806875	0.9784	25.5055	25.621	24.984	25.7509	25.4613	25.1404
mchi_573	GV-5		41865	31	49.59	31		0.110262	0.9784	29.2001	29.4134	28.3283	29.3726	29.19	28.7099
mchi_299	GV-3	putative DNA-dependent RNA polymerase subunit Rpb9	22573	23	82.99	23		0.120803	0.9784	27.9632	28.0871	26.9011	28.0692	27.9189	27.3255
mchi_716	GV-5		9940	3	60	3		0.150598	0.9784	24.1519	22.745	24.4933	24.0149	23.583	24.244
mchi_476	GV-5	putative core protein	72663	187	88.15	185		0.0399129	0.9784	33.7974	33.9982	33.6871	33.8481	33.8412	33.9131
mchi_282	GV-5	collagen-like protein	213391	14	6.5	14		0.136505	0.9784	26.0882	25.9768	24.3942	25.6287	25.7314	25.5087
mchi_658	GV-5		19367	36	74.71	35		-0.0745828	0.9784	28.6196	28.6036	29.2304	28.6063	28.5023	29.1212
mchi_307	GV-5	DUF6081 domain-containing protein	44845	58	89.82	58		-0.0469975	0.9784	30.1922	30.1707	30.1636	29.8422	30.286	30.2573
mchi_575	GV-5		30529	12	38.41	12		-0.0504271	0.9784	27.6424	27.74	27.57	27.8734	27.5956	27.3321
mchi_482	GV-3	alpha-beta hydrolase fold	29814	6	35.27	4		0.224327	0.9784	21.3255	22.4159	19.6886	22.2339	21.3862	20.4829
mchi_519	GV-4	ankyrin repeat protein	89287	43	47.89	41		0.0727462	0.9784	26.1597	26.2644	25.3348	26.0271	26.0578	25.8922
mchi_605	GV-4	endonuclease IV	33700	18	58.28	18		-0.0458782	0.9784	26.1278	26.2852	26.0141	26.3539	26.0829	25.8526
BAESF_06698		Serine/threonine-protein phosphatase PP1-alpha catalytic subunit	34475	11	40.2	11		0.134603	0.9784	23.8366	23.7675	22.2656	23.7943	23.7212	22.758
mchi_477	GV-5	DUF5761 domain-containing protein	19223	12	75.45	11		0.108163	0.9784	25.0442	24.9636	23.6352	24.8832	24.7485	24.3358
mchi_254	GV-5	glycosyltransferase	33255	31	71.79	30		0.0889041	0.9784	27.2972	27.3726	26.167	27.1452	27.0601	26.8981
mchi_551	GV-5	putative regulator of chromosome condensation	107122	138	80	134		-0.047838	0.9784	34.2527	34.22	34.723	34.297	34.2267	34.5285
mchi_1114	GV-3	DUF5846 domain-containing protein	20958	7	54.89	7		0.108576	0.9784	24.5786	24.1123	23.3561	24.7399	24.1357	23.4972
mchi_437	GV-4	DnaJ domain-containing protein	42949	5	14.95	5		-0.0807281	0.9784	22.2017	21.5213	21.0155	21.5629	21.2503	21.6831
mchi_372	GV-5	probable zinc-type alcohol dehydrogenase-like protein	47492	51	89.36	48		-0.0336088	0.9784	28.34	28.5558	28.313	28.465	28.3614	28.2816
mchi_438	GV-5	ADP-ribosyl glycohydrolase	57243	45	60.53	44		0.0416308	0.9784	27.2353	27.2463	27.2211	27.1684	27.0762	27.583
mchi_574	GV-5	hypothetical transmembrane domain protein	39036	9	22.5	9		0.0940833	0.9784	26.2714	26.3759	25.2238	26.4252	26.1603	25.5679
mchi_546	GV-5	putative ATP-dependent transcriptional regulator	92352	125	85.34	123		-0.0288307	0.9784	29.9107	30.062	30.0871	29.9494	29.9811	30.0429
mchi_772	GV-5	hypothetical transmembrane domain protein	42722	16	58.25	15		0.078702	0.9784	26.8251	27.164	26.4866	27.3247	27.1372	26.2499
mchi_566	GV-5	hypothetical transmembrane domain protein	32074	30	87.55	29		-0.0424827	0.9784	29.1253	28.9948	28.8281	29.243	28.7733	28.8045
mchi_516	GV-5	glycosyltransferase	29049	13	50.82	12		0.102077	0.9784	24.4099	24.6229	23.3488	24.5611	24.5658	23.5608
mchi_670	GV-5	hypothetical transmembrane domain protein	20791	23	74.59	23		-0.0506452	0.9784	30.7792	30.7623	31.2363	30.9644	30.5516	31.1099
BAESF_01549			133925	1	0.6	1		-0.112041	0.9784	19.0959	18.013	19.1035	18.1309	18.2317	19.5138
BAESF_07147			29155	2	9.73	2		0.162198	0.9784	18.7233	19.6012	21.2341	19.958	19.2762	20.8111
mchi_400	GV-5		10962	3	48.94	3		-0.0875049	0.9784	27.9541	28.3174	27.3379	28.1917	28.0666	27.0885
BAESF_06380			55608	1	1.82	1		-0.112661	0.9784	24.035	23.8147	22.176	23.1294	23.4718	23.0865
mchi_756	GV-5	putative lectin	20693	13	45.5	13		-0.0498867	0.9784	25.5111	25.5444	26.0753	25.9117	25.3861	25.6834
mchi_340	GV-5		40746	53	81.34	52		0.0728572	0.9784	30.6996	30.922	29.8167	30.7662	30.7273	30.1635
mchi_746	GV-5	collagen-like exosporium glycoprotein BclB	89648	10	6.88	8		-0.180294	0.9784	24.404	24.1155	26.5995	24.4382	23.9349	26.205
mchi_769	GV-5		28971	22	75.1	21		-0.0488482	0.9784	29.2612	29.4864	28.859	29.3182	29.3348	28.807
mchi_631	GV-5	cyanovirin-N domain-containing protein	18599	8	36.46	7		-0.0432884	0.9784	29.0861	28.9856	29.6022	29.3379	28.992	29.2142
mchi_538	GV-3	DNA-directed RNA polymerase subunit rpb10	8610	9	78.08	9		-0.134821	0.9784	24.7886	25.3549	23.9004	25.0976	25.3164	23.2255
mchi_423	GV-5		21504	40	99.47	40		-0.0413853	0.9784	30.1504	30.2375	30.765	30.4028	30.1971	30.4288
mchi_644	GV-5		60014	53	68.7	52		-0.0484247	0.9784	28.1858	28.3626	27.5962	28.125	28.086	27.7883
mchi_1042	GV-2	ankyrin repeat protein	23828	2	13.08	2		0.11191	0.9784	19.2101	18.6212	20.4516	19.9961	18.8075	19.8149
BAESF_14381			243467	1	0.32	1		0.0783346	0.9784	23.6513	23.9248	22.572	23.7074	23.5571	23.1188
mchi_285	GV-5	glutaredoxin	12270	11	94.44	10		-0.0331195	0.9784	26.4928	26.5764	26.7184	26.7388	26.6425	26.307
mchi_560	GV-5	hypothetical transmembrane domain protein	43396	4	14.4	3		0.110762	0.9784	21.324	21.0779	19.4652	21.2121	20.8082	20.1791
mchi_583	GV-5	ankyrin repeat protein	83970	6	8.35	6		0.0569481	0.9784	22.2573	21.9078	21.2023	21.8821	21.7099	21.9462
BAESF_02752		PHD finger-like domain-containing protein 5A	12442	3	25.45	3		-0.0619862	0.9784	20.1277	21.0628	20.8427	20.9933	20.595	20.259
mchi_833	GV-5	collagen-like and glycine-rich domain-containing protein	43826	22	67.29	22		0.104171	0.9784	27.4076	27.7657	25.926	27.4652	27.3631	26.5836
BAESF_01022	C-3		28308	1	2.39	1		-0.168673	0.9784	22.8531	23.0741	25.3528	23.0644	22.7895	24.9201
BAESF_13059	C-2		334877	1	0.23	1		-0.168673	0.9784	22.8531	23.0741	25.3528	23.0644	22.7895	24.9201
mchi_346	GV-4		24643	2	11.11	2		-0.111688	0.9784	19.3866	20.3483	20.5091	20.5624	20.5921	18.7544
mchi_331	GV-3	DNA-directed RNA polymerase subunit rpb2	178006	156	72.74	155		-0.0284882	0.9784	30.1204	30.2271	30.3859	30.1093	30.1221	30.4166
mchi_656	GV-5	nucleotidyl transferase	44069	41	87.33	39		0.0564122	0.9784	26.5404	26.8553	25.9997	26.7435	26.7764	26.0447
mchi_125	GV-2		26400	15	45.41	15		-0.0752002	0.9784	25.555	25.4283	24.3073	25.3303	25.3365	24.3983
mchi_969	GV-4		14717	7	75.2	7		-0.0591891	0.9784	26.0463	26.4004	25.4995	26.4753	25.7952	25.4981
BAESF_01889	C-3		25865	6	79.91	4		0.0345718	0.9784	21.7227	22.3564	21.8442	22.0121	21.9187	22.0961
mchi_356	GV-5		42693	3	12.6	2		0.0314278	0.9784	20.5631	20.8489	20.547	20.4128	20.7384	20.9021
mchi_572	GV-5	metallopeptidase WLM domain-containing protein	23218	4	23.86	4		-0.0839784	0.9784	22.7578	23.2041	22.0244	22.8741	23.2358	21.6245
mchi_555	GV-3	poly(A) polymerase catalytic subunit	62577	87	78.72	84		-0.0351979	0.9784	29.4674	29.255	28.8093	29.3138	29.1501	28.9622
mchi_409	GV-5	hypothetical transmembrane domain protein with DUF5762 domain-containing protein	26535	7	36.16	7		-0.0274343	0.9784	23.049	22.7234	22.8934	23.1173	22.708	22.7582
mchi_443	GV-5	major capsid protein 2	71314	7	13.96	6		-0.121994	0.9784	21.764	20.7718	19.0923	20.3037	21.3233	19.6351
mchi_639	GV-3	5-3 exoribonuclease	92973	115	80.56	113		0.0229627	0.9784	29.3922	29.5576	29.1332	29.3854	29.432	29.3344
BAESF_03900			74066	1	1.18	1		-0.059805	0.9784	22.945	22.6548	23.974	22.9572	22.8325	23.6047
mchi_141	GV-5		12519	24	96.15	24		-0.0297789	0.9784	29.1185	29.3422	28.9174	29.3189	29.1876	28.7822
mchi_677	GV-5	putative ATP-dependent RNA helicase	66581	66	75.09	65		-0.0172244	0.9784	28.1279	28.2703	28.1164	28.1501	28.1289	28.184
mchi_257	GV-5	hypothetical transmembrane domain protein	20778	22	64.44	22		-0.0622921	0.9784	27.7731	27.4729	26.4265	27.7228	27.1078	26.6551
mchi_582	GV-5	collagen-like protein	71109	24	33.54	24		-0.0191775	0.9784	27.0213	27.075	26.7886	27.0012	26.9664	26.8598
mchi_440	GV-5		136062	241	98.19	237		0.0235045	0.9784	34.6031	34.6653	34.2378	34.6779	34.5819	34.317
mchi_386	GV-5	hypothetical transmembrane domain protein	10408	8	48.35	8		0.0567336	0.9784	24.9306	25.2632	24.213	25.5333	24.9225	24.1213
mchi_488	GV-5	metallophosphatase domain-containing protein	40708	38	93.63	38		-0.0361182	0.9784	27.076	27.1019	26.3544	27.0557	26.9514	26.4168
mchi_593	GV-5		30365	24	74.34	24		0.0298954	0.9784	26.8953	27.0085	26.2286	26.9578	26.8139	26.4504
mchi_585	GV-5	probable formamidopyrimidine-DNA glycosylase	33047	14	62.54	14		0.0350198	0.9784	24.9053	24.9802	24.1142	24.9768	24.8571	24.2708
mchi_484	GV-5		90360	69	47.5	67		0.0183445	0.9784	30.2239	30.2743	29.8416	30.2144	30.2118	29.9687
mchi_545	GV-5		35063	20	60.33	20		0.0240252	0.9784	25.4253	25.451	24.8319	25.5336	25.1542	25.0925
mchi_628	GV-5	DUF5851 domain-containing protein	77818	81	81.18	81		-0.0184224	0.9784	29.5196	29.8104	29.2415	29.545	29.5968	29.3745
mchi_595	GV-3	putative protein phosphatase 2C	33275	23	66.32	23		0.0188774	0.9784	28.1226	28.2167	27.6112	28.1093	27.9617	27.9361
mchi_489	GV-3		63793	28	51.82	28		-0.0515824	0.9784	25.526	26.4369	24.4418	25.9644	25.3852	24.9004
mchi_513	GV-3	DNA-directed RNA polymerase subunit rpb7 Nter	22127	24	95.48	24		0.0318808	0.9784	25.6981	26.0603	25.298	26.0714	26.0412	25.0395
mchi_309	GV-5	ADP-ribosyltransferase domain-containing protein	87188	46	53.09	45		-0.0136283	0.9784	26.4758	26.5885	26.1605	26.3814	26.4351	26.3674
mchi_384	GV-5	hypothetical transmembrane domain protein	25603	23	71.3	23		0.0273907	0.9784	27.966	28.1359	27.2734	28.1835	27.9104	27.3636
BAESF_14103			21830	5	35.32	5		-0.0710531	0.9784	23.469	23.3998	20.9408	23.3106	22.9021	21.3839
mchi_580	GV-4	probable DNA polymerase family X	40825	64	88.24	62		-0.0108576	0.9784	28.2132	28.4324	28.2897	28.3717	28.331	28.2
mchi_532	GV-5	polysaccharide pyruvyl transferase	31414	6	27.8	5		-0.073178	0.979	21.1872	22.383	19.6025	22.2079	21.5409	19.2043
mchi_568	GV-5		20095	7	46.82	7		0.0360626	0.979	24.7737	24.2178	22.9162	24.3774	24.1097	23.5288
mchi_723	GV-5	glucose-methanol-choline oxidoreductase	77582	122	91.47	122		0.00950627	0.979	30.2906	30.3933	30.2619	30.293	30.1869	30.4943
mchi_220	GV-5	Exonuclease-Endonuclease-Phosphatase	52598	15	34.44	14		0.024337	0.9824	23.6115	24.1207	22.4286	23.5684	23.4492	23.2162
BAESF_09477	C-3		81812	2	5.96	2		-0.0715986	0.9824	18.6986	16.4888	19.8347	19.5577	15.8333	19.4164
mchi_380	GV-5		21323	22	73.63	22		0.0210648	0.9844	26.8209	27.2918	26.1954	27.2719	27.1105	25.989
mchi_286	GV-5	collagen-like protein	37626	8	20.28	7		-0.00673106	0.9894	26.1024	25.994	25.5656	25.9142	25.7634	25.9642
mchi_754	GV-5		15530	2	18.38	2		0.00862012	0.9992	21.8808	22.046	20.8966	21.9301	22.057	20.8621
mchi_355	GV-5	cysteine-rich protein	159527	34	20.48	33		0.000927767	1	29.0948	29.2211	29.1689	29.0821	29.2016	29.2038
mchi_666	GV-5	Dam-replacing protein HTH domain-containing protein	33405	21	68.51	21		-0.000765037	1	25.2768	25.4318	25.243	25.3855	25.2682	25.2957
mchi_912	GV-2		26195	11	53.12	11		5.22002e-05	1	24.5559	24.6303	25.0491	24.7398	24.7164	24.7794
mchi_457	GV-5	major capsid protein 1	67447	109	82.37	108		7.10543e-15	1	34.6281	34.6281	34.6281	34.6281	34.6281	34.6281
