# Supplementary material for: Complex transcriptional regulations of a hyperparasitic quadripartite system in giant viruses infecting protists
Source: Nat Commun. 2024 Oct 9;15:8608. doi: 10.1038/s41467-024-52906-1 (PMC11464507; doi:10.1038/s41467-024-52906-1)
Supplement: Supplementary file 10 — Supplementary Data 7 [file 41467_2024_52906_MOESM10_ESM.xlsx]

## Sheet: Supplementary Data 7
Supplementary Data 7: Open reading frames identified in terminal inverted repeats of the megavirus vitis transpoviron genome
ORF	Strand	Start	Stop	Length (amino acid)	Putative protein
ORF1	-	99	1	33	MKTQKPIHRENQKKKSENRIIKKINKKIQSFWL
ORF2	-	199	47	51	MRKSNEKTQRKNPEKNPMKNPEKNPMKKPREKPNENPKTNPQRKSKKEIRK
ORF3	-	330	199	44	MRKMRKPKPREENQREKSMRKIMKSRRKKKTKRKTMKKTNEKNR
ORF3	+	7088	7219	44	MRKMRKPKPREENQREKSMRKIMKSRRKKKTKRKTMKKTNEKNR
ORF2	+	7219	7371	51	MRKSNEKTQRKNPEKNPMKNPEKNPMKKPREKPNENPKTNPQRKSKKEIRK
ORF1	+	7319	7417	33	MKTQKPIHRENQKKKSENRIIKKINKKIQSFWL
