# Supplementary material for: Complex transcriptional regulations of a hyperparasitic quadripartite system in giant viruses infecting protists
Source: Nat Commun. 2024 Oct 9;15:8608. doi: 10.1038/s41467-024-52906-1 (PMC11464507; doi:10.1038/s41467-024-52906-1)
Supplement: Supplementary file 11 — Supplementary Data 8 [file 41467_2024_52906_MOESM11_ESM.xlsx]

## Sheet: Supplementary Data 8A Cell
Supplementary Data 8A: Differentially expressed A. castellanii genes during co-infections vs single infection
The tables show the basemean, logFC and ajusted FDR Pvalue (two-sided Wald test) calculated by Deseq2. Differential expression analyses comparing two conditions at a single time point were conducted using both DESeq2 and edgeR. Genes identified by the both methods are considered differentially expressed, with their values highlighted in red (overexpression) or blue (underexpression).
								C+GV+Tpv vs C+GV
Gene	Cluster	Functional annotation based on best match in UniRef50	Kegg ID	Kegg Term	Functional annotation from Matthey-Doret et al	GO term annotation from Matthey-Doret et al	Interproscan and PFAM annotations from Matthey-Doret et al	MOCK			T1			T2			T3			T4			T5			T6
								baseMean	log2(FC)	FDR Pvalue	baseMean	log2(FC)	FDR Pvalue	baseMean	log2(FC)	FDR Pvalue	baseMean	log2(FC)	FDR Pvalue	baseMean	log2(FC)	FDR Pvalue	baseMean	log2(FC)	FDR Pvalue	baseMean	log2(FC)	FDR Pvalue
BAESF_00504	C-4		K08093	hxlA; 3-hexulose-6-phosphate synthase [EC:4.1.2.43]				41.7794	4.51999	0.999064	220.866	2.56774	2.62405e-05	229.766	2.43814	0.999841	129.328	3.81322	0.756663	41.1802	0.439643	0.99989	4.66857	3.29737	0.9985	4.09506	4.88014	0.320506
BAESF_13357	C-2	Mitochondrial phosphate carrier protein UniRef50_A0A7S1N086	K15102	SLC25A3, PHC, PIC; solute carrier family 25 (mitochondrial phosphate transporter), member 3		GO:0055085	IPR002067,PF00153,IPR023395,IPR018108	8218.07	-0.1326	0.999064	5685.04	-0.590574	0.696369	3061.12	-0.44888	0.32175	2472.36	-0.642577	0.307338	913.729	-0.868648	0.667588	458.849	-1.27821	0.129607	285.865	-1.63666	3.33523e-06
BAESF_08778		Aminomethyltransferase UniRef50_L8HBA2	K00605	gcvT, AMT; glycine cleavage system T protein (aminomethyltransferase) [EC:2.1.2.10]		GO:0006546,GO:0004047,GO:0005515	PF01571,IPR006223,IPR029043,IPR006222,PF08669,IPR028896,IPR013977,IPR027266	3830.55	-0.308285	0.999064	2169.35	-0.659487	0.628534	726.183	-0.233606	0.999841	528.505	-0.762485	0.580566	145.06	-1.00649	0.655674	46.4315	-1.27677	0.439205	27.4661	-2.21251	0.00505215
BAESF_04793		RNA recognition motif domain containing protein UniRef50_L8HGV3	K12741	HNRNPA1_3; heterogeneous nuclear ribonucleoprotein A1/A3		GO:0003676,GO:0000166	IPR000504,IPR012677,PF00076	7946.73	6.99238e-05	0.999987	4645.45	-0.33356	0.739644	2048.94	0.0822714	0.999841	1708.78	-0.34687	0.832021	371.56	-0.64817	0.955787	131.442	-1.20793	0.247865	91.6457	-1.5848	3.20579e-05
								C+GV+Vp vs C+GV
Gene	Cluster	Functional annotation based on best match in UniRef50	Kegg ID	Kegg Term	Functional annotation from Matthey-Doret et al	GO term annotation from Matthey-Doret et al	Interproscan and PFAM annotations from Matthey-Doret et al	MOCK			T1			T2			T3			T4			T5			T6
								baseMean	log2(FC)	FDR Pvalue	baseMean	log2(FC)	FDR Pvalue	baseMean	log2(FC)	FDR Pvalue	baseMean	log2(FC)	FDR Pvalue	baseMean	log2(FC)	FDR Pvalue	baseMean	log2(FC)	FDR Pvalue	baseMean	log2(FC)	FDR Pvalue
BAESF_15026	C-3	LIM domain containing protein UniRef50_L8H6H8				GO:0008270	IPR022087,IPR001781	97.28	1.8	0.00151	37.38	0.04	0.989	42.86	0.62	0.52	86.54	0.18	0.999	24.65	0.16	0.976	4.33	0.04	0.999	2.03	-0.14	0.999
BAESF_09133	C-1	Tetratricopeptide repeat domain containing protein UniRef50_L8H9J1	K15712	TTC3; E3 ubiquitin-protein ligase TTC3 [EC:2.3.2.27]		GO:0005515	PF07719,IPR013105,IPR011990,IPR023566,PF13181,IPR019734,IPR013026	20.34	0.26	1	40.15	0.05	0.99	21.32	0.14	0.982	15.69	2.53	0.00362	2.07	0.89	0.946	0.37	-0.2	0.999	0.15	-1.15	0.999
BAESF_02193	C-2	SprT-like domain-containing protein UniRef50_L8GEL4	K26957	GCNA, ACRC; germ cell nuclear acidic protein			PF10263,IPR006640	371	0.37	1	102.18	0.49	0.838	57.55	0.17	0.958	201.97	0.55	0.999	21.74	2.35	0.00593	3.26	-0.91	0.999	2.27	0.16	0.999
BAESF_02678	C-4	von Willebrand factor type A domain containing protein UniRef50_L8GE58	K06238	COL6A; collagen type VI alpha			IPR027417,PF00092,PF13519,IPR002035	2897.19	0.19	1	1654.45	-0.38	0.881	1013.06	-0.22	0.874	11901	0.3	0.999	3307.7	0.48	0.556	395.66	1.55	0.000966	462.21	3.36	0.000189
BAESF_06880	C-4	G domain-containing protein UniRef50_L8HIN8				GO:0005525	IPR027417,IPR006073,PF01926	20.88	0.14	1	14.33	-0.45	0.929	39.21	0.49	0.901	3815.96	0.48	0.999	557.15	0.78	0.265	35.79	1.08	0.892	63.36	3.38	0.0013
BAESF_01025		EGFlike domain containing protein UniRef50_L8H1I0				GO:0004553,GO:0004565,GO:0005975,GO:0009341	IPR000757,IPR017853,IPR013529,IPR013781,PF00722,IPR013320,IPR013032	238.69	-1.05	1	110.48	-1.29	0.377	195.14	-1.39	4.72e-05	117.99	-1.3	4.84e-06	33.03	-2.01	0.00855	6.73	-0.53	0.999	1.4	1.37	0.999

## Sheet: Supplementary Data 8B GV
Supplementary Data 8B: Differentially expressed megavirus chilensis genes during co-infections vs single infections
The table shows the basemean, logFC and ajusted FDR Pvalue (two-sided Wald test) calculated by Deseq2. Differential expression analyses comparing two conditions at a single time point were conducted using both DESeq2 and edgeR. Genes identified by the both methods are considered differentially expressed, with their values highlighted in red (overexpression) or blue (underexpression).
							C+GV+Vp vs C+GV
Gene	Cluster	Functional category	Functional annotation	Phobius TM domain prediction	Deeploc2		T1			T2			T3			T4			T5			T6
					Predicted localizations	Predicted signals	baseMean	log2(FC)	FDR Pvalue	baseMean	log2(FC)	FDR Pvalue	baseMean	log2(FC)	FDR Pvalue	baseMean	log2(FC)	FDR Pvalue	baseMean	log2(FC)	FDR Pvalue	baseMean	log2(FC)	FDR Pvalue
mchi_135	GV-1	uncharacterized			Cytoplasm|Nucleus	Nuclear localization signal	252.517	-0.570728	0.842735	33.0787	-1.50647	0.00384776	4.48555	-0.56455	0.99939	22.3685	-2.85579	0.00597455	83.5114	-0.379275	0.999336	44.8415	-0.465054	0.999479
mchi_962	GV-1	uncharacterized	DUF5894 domain-containing protein		Cytoplasm		230.945	-0.566779	0.825576	34.712	-1.5201	0.00463729	19.8063	-1.28692	0.785577	39.5225	-1.14985	0.437873	49.0024	-1.04871	0.999336	44.9488	-1.26299	0.999479
mchi_90	GV-1	WD repeat	WD-repeat and tricorn protease domain 2 containing protein		Cytoplasm|Nucleus	Nuclear localization signal|Nuclear export signal	3725.36	-1.39465	0.590355	1071.05	-1.67877	9.16229e-13	405.707	-1.03881	0.107695	377.151	-1.13685	0.0696967	259.56	-0.344722	0.999336	195.737	-0.668553	0.999479
mchi_1011	GV-1	uncharacterized			Cytoplasm		7359.2	-1.4978	0.636003	2202.16	-1.58172	8.32695e-09	529.208	-0.766345	0.500947	228.54	-1.04351	0.101725	182.908	-0.432315	0.999336	89.6679	-0.38723	0.999479
mchi_1059	GV-1	F-box	F-box-like domain-containing protein		Cytoplasm		148.471	-1.05365	0.760723	40.5393	-1.51418	0.00470349	118.957	-1.09443	0.0983705	125.778	-0.0334126	0.993253	17.3072	-0.0897151	0.999336	10.7342	-1.0831	0.999479
mchi_342	GV-5	Protein modifications	dual specificity phosphatase		Cytoplasm	Nuclear localization signal	0			0			25.6605	-2.35845	0.00756513	819.425	-2.14311	3.87027e-05	1979.07	-1.056	0.615478	937.886	-0.718771	0.999479
mchi_746	GV-5	Collagen	collagen-like exosporium glycoprotein BclB	Transmembrane domain	Cytoplasm		15.0717	0.0205839	0.996371	6.74873	0.303504	0.970252	596.668	-1.60085	4.50807e-05	61697.5	-2.15894	9.96727e-10	166843	-0.799551	0.745651	202509	-0.104079	0.999479
mchi_302	GV-5	uncharacterized			Cytoplasm|Nucleus	Nuclear localization signal|Nuclear export signal	5.29854	-0.703211	0.950412	2.95935	0.446702	0.980492	84.9134	-1.68377	0.00631124	974.936	-2.08605	1.17295e-06	1257.34	-0.756619	0.999336	913.898	-1.08371	0.999479
mchi_449	GV-5	uncharacterized		Transmembrane domain	Endoplasmic reticulum		0.618719	-1.29845	0.956212	0.322872	1.71555	0.958885	55.3917	-2.45394	0.000668476	52227.1	-2.03942	4.87148e-09	129103	-0.63733	0.999336	99040.7	0.154262	0.999479
mchi_198	GV-5	deeploc phobius transmembrane protein	hypothetical transmembrane domain protein	Transmembrane domain	Cell membrane|Lysosome/Vacuole	Signal peptide|Transmembrane domain	0.16483	-1.12062	0.964864	1.18035	-0.623282	0.976782	47.0911	-1.74786	0.00376605	2484.93	-2.28614	9.78971e-09	7520.68	-0.90465	0.367243	7115.28	-0.478514	0.999479
mchi_285	GV-5	Oxidation, Reduction	glutaredoxin		Cytoplasm|Nucleus	Nuclear localization signal|Nuclear export signal	0.512803	-2.53585	0.903135	1.12427	1.15095	0.941721	21.4385	-1.99999	0.00983207	4271.7	-3.00781	3.39048e-12	11062.9	-1.12722	0.892374	10230.6	-1.09376	0.999479
mchi_696	GV-5	uncharacterized			Extracellular		0.300141	-1.81555	0.949797	1.64418	0.37213	0.982459	24.2021	-1.77937	0.00794707	8367.06	-2.6728	9.05633e-15	26919.5	-0.940929	0.330094	19922.6	-0.0900004	0.999479
mchi_573	GV-5	uncharacterized			Cytoplasm	Nuclear localization signal	0.187094	0.793769	0.972404	0.99602	-0.205593	0.992364	121.076	-1.90065	0.00241587	32358.2	-1.74392	1.39538e-06	60905.3	-0.416287	0.999336	43371.7	-0.207232	0.999479
mchi_273	GV-5	uncharacterized			Cytoplasm		2.68513	-2.22023	0.770317	8.44358	-1.26085	0.637396	32.6849	-2.03784	0.000818432	6943.09	-2.92684	1.53161e-13	24891.3	-1.35199	0.076954	24290	-1.23135	0.999479
mchi_390	GV-5	uncharacterized			Cytoplasm|Nucleus	Nuclear export signal	0			0.662623	1.32123	0.956236	97.788	-1.65832	0.00907559	5801.9	-1.88677	1.60365e-07	11611.6	-0.71502	0.999336	9882.24	-0.591664	0.999479
mchi_620	GV-5	deeploc phobius transmembrane protein	hypothetical transmembrane domain protein	Transmembrane domain	Endoplasmic reticulum	Signal peptide|Transmembrane domain	0.339884	-0.0739091	0.997508	1.92208	-1.05482	0.932869	63.4834	-1.99191	0.000635905	25763.1	-1.92014	4.10162e-08	57128.8	-0.559217	0.999336	41107.3	0.241366	0.999479
mchi_340	GV-5	uncharacterized			Cytoplasm|Nucleus	Nuclear localization signal	0			4.88644	-1.78017	0.516144	2491.02	-1.91235	3.79901e-07	24106.3	-1.68729	2.67111e-05	47927.7	-0.373404	0.999336	27243.4	-0.151111	0.999479
mchi_631	GV-5	Carbohydrate metabolism	cyanovirin-N domain-containing protein	Transmembrane domain	Extracellular|Cell membrane	Signal peptide	1.15011	-0.0414832	0.997588	2.37959	-0.193112	0.990886	276.017	-1.59177	0.00219551	15247.9	-2.01733	4.8107e-08	36328	-0.295287	0.999336	31660.2	-0.16133	0.999479
mchi_421	GV-5	uncharacterized			Cytoplasm		7.91292	-0.669619	0.934509	25.3616	-0.565996	0.764871	185.064	-1.5278	0.00313949	40735.6	-1.80134	2.14652e-06	89922.8	-0.671611	0.999336	68092.2	-0.251679	0.999479
mchi_476	GV-5	morphogenesis module	putative core protein		Cytoplasm	Nuclear localization signal	16.8452	-1.57411	0.528177	133.891	-0.587926	0.344098	1363.14	-1.56947	0.00166638	242640	-1.60981	1.64028e-05	421404	-0.392459	0.999336	322696	-0.0928038	0.999479
mchi_251	GV-5	uncharacterized			Nucleus	Nuclear localization signal	1.50455	1.88483	0.884092	1.3786	-0.22054	0.992284	802.445	-1.88969	1.22157e-06	199102	-2.6132	3.47481e-12	895949	-1.00041	0.135563	894148	0.368982	0.999479
mchi_718	GV-4	uncharacterized		Transmembrane domain	Endoplasmic reticulum		0			0			16.657	-3.08602	0.00524729	18.278	-2.81057	0.00355151	2.96125	-1.84979	0.999336	1.99543	-2.5614	0.999479
mchi_289	GV-5	uncharacterized			Cytoplasm|Nucleus	Nuclear export signal	0			0.344222	-1.99659	0.950244	72.4087	-2.42674	0.000818432	874.45	-2.5359	6.7503e-11	1135.2	-0.54063	0.999336	498.325	-0.568215	0.999479
mchi_507	GV-5	Others	putative Phospholipase D/nuclease		Cytoplasm	Nuclear localization signal	1.88439	-1.29189	0.9288	13.1386	-1.00209	0.655572	41.762	-2.0149	0.00888204	1632.18	-2.17615	3.39101e-07	2519.02	-0.221636	0.999336	1944.8	-0.284852	0.999479
mchi_774	GV-5	DNA replication and repair	deoxyribodipyrimidine photolyase-related protein		Cytoplasm	Nuclear localization signal	0			0.370732	-2.09754	0.955624	107.048	-1.68236	0.0095478	1890.47	-1.7977	5.11104e-06	1735.24	-0.507263	0.999336	1190.59	-0.661076	0.999479
mchi_530	GV-5	Carbohydrate metabolism	UDP-N-acetylglucosamine 2-epimerase		Cytoplasm|Nucleus	Nuclear localization signal|Nuclear export signal	1.00175	-2.22801	0.878755	4.27377	0.251848	0.982051	152.007	-1.66521	0.00592827	11981.9	-1.58683	2.09646e-05	19260.4	0.0440469	0.999336	15370.3	0.0801649	0.999479
mchi_767	GV-5	uncharacterized	YWTD repeat protein		Cytoplasm		0			1.43514	1.69555	0.875621	121.933	-1.52653	0.00557789	5803.81	-1.48854	4.78428e-05	6651.76	0.105831	0.999336	4890.2	0.28381	0.999479
mchi_661	GV-5	Oxidation, Reduction	thioredoxin-like protein		Cytoplasm	Nuclear export signal	11.0295	-1.62922	0.613972	5.90507	-0.567811	0.924146	126.993	-2.04822	0.000335727	16004.1	-1.43066	0.00023157	9488.4	0.256061	0.999336	4537.05	0.0199676	0.999479
mchi_731	GV-5	Carbohydrate metabolism	glycosyltransferase		Cytoplasm|Nucleus	Nuclear localization signal	10.9938	-2.29767	0.537907	6.76098	-1.36293	0.629955	46.1185	-1.66862	0.0095478	3239.9	-1.37077	0.00176856	1304.56	0.406639	0.999336	537.001	-0.227569	0.999479
mchi_693	GV-5	uncharacterized			Cytoplasm		3.19748	-0.174546	0.979201	4.60054	-2.29714	0.38215	526.099	-1.56344	0.000911392	2603.42	-1.33411	0.000354994	4246.49	-0.88109	0.714073	25675.3	-2.27834	0.0158501
mchi_361	GV-5	uncharacterized			Nucleus	Nuclear localization signal	1.40814	-1.8196	0.926272	28.2144	-0.652592	0.594148	428.614	-1.65389	0.00242142	86251.8	-1.08102	0.0226879	59589.7	0.661699	0.999336	28224.4	0.350391	0.999479
mchi_671	GV-5	uncharacterized			Cytoplasm|Nucleus	Nuclear localization signal	5.6602	-4.13898	0.476653	23.8527	-0.445885	0.848866	228.188	-1.84609	0.00027369	23971.9	-1.05509	0.0117471	17840.2	0.397754	0.999336	9318.97	0.222826	0.999479
mchi_11	GV-5	uncharacterized			Cytoplasm|Nucleus		0.219686	-1.11913	0.964864	0.162587	-1.14517	0.981932	93.7605	-1.72695	0.00222614	366.046	-1.04038	0.062553	486.731	-0.195079	0.999336	392.945	-0.459251	0.999479
mchi_1122	GV-5	uncharacterized			Cytoplasm|Nucleus		0.219686	-1.11913	0.964864	0.162587	-1.14517	0.981932	93.7605	-1.72695	0.00222614	366.046	-1.04038	0.062553	486.731	-0.195079	0.999336	392.945	-0.459251	0.999479
mchi_560	GV-5	deeploc phobius transmembrane protein	hypothetical transmembrane domain protein	Transmembrane domain	Endoplasmic reticulum	Signal peptide|Transmembrane domain	0			0			51.5843	-2.22115	0.00978766	24144.9	-1.03579	0.029189	11616.6	0.629292	0.999336	4201.72	0.293171	0.999479
mchi_23	GV-5	Transferase	macrocin O-methyltransferase		Endoplasmic reticulum|Lysosome/Vacuole	Signal peptide|Transmembrane domain	1.35071	0.305715	0.982307	1.64809	1.0557	0.927539	139.175	-1.55899	0.00869641	719.653	-1.01296	0.0320396	548.221	-0.0242454	0.999336	386.665	-0.288516	0.999479
mchi_356	GV-5	uncharacterized			Cytoplasm|Nucleus	Nuclear localization signal	0.408642	-0.168948	0.994324	6.60676	-0.703406	0.87811	163.844	-1.71038	0.00709812	9385.29	-0.999282	0.0389912	3846.9	0.789147	0.924711	1920.28	0.144878	0.999479
mchi_545	GV-5	uncharacterized			Nucleus	Nuclear localization signal	5.48528	-2.40175	0.68276	44.0577	-1.13206	0.0243626	255.295	-1.58189	0.000293714	12312.9	-0.987552	0.0515733	5793.89	0.416886	0.999336	2704.8	0.324159	0.999479
mchi_956	GV-4	uncharacterized			Cytoplasm|Nucleus	Nuclear localization signal|Nuclear export signal	33.2203	-1.79175	0.546159	93.6425	-0.798938	0.0488624	568.662	-1.69668	0.000566786	1852.7	-0.986594	0.061058	1130.38	-0.227494	0.999336	657.017	-0.330714	0.999479
mchi_316	GV-5	SET domain	putative SET domain-containing protein		Cytoplasm|Nucleus	Nuclear export signal	1.40143	-2.8901	0.794232	0.336232	-0.184887	0.997079	115.765	-1.67686	0.000189994	4751.5	-0.946298	0.0393145	2112.66	0.387691	0.999336	1341.07	0.173632	0.999479
mchi_738	GV-5	Others	putative GTP-binding Protein		Cytoplasm		19.5409	-1.96977	0.537425	143.125	-0.658354	0.195363	1779.44	-1.55854	0.000865643	12052.1	-0.935144	0.0930104	8017.83	0.00825838	0.999336	3983.6	-0.202624	0.999479
mchi_441	GV-5	morphogenesis module	major capsid protein 4		Cytoplasm		0			1.49155	-0.466939	0.981932	100.579	-1.61419	0.00144534	2609.37	-0.920326	0.074848	1624.34	0.0492826	0.999336	1116.81	-0.039337	0.999479
mchi_778	GV-3	uncharacterized			Cytoplasm|Nucleus		24.2985	-3.72447	0.2703	374.564	-1.12851	3.32668e-05	959.651	-1.5783	0.000818432	1235.28	-0.633975	0.480563	151.718	0.588861	0.999336	48.3325	-1.13022	0.999479
mchi_320	GV-4	uncharacterized			Cytoplasm		0			0			508.181	-1.69521	0.00119841	2710.58	-0.622278	0.598839	398.754	0.498676	0.999336	106.698	-0.419336	0.999479
mchi_293	GV-4	uncharacterized			Nucleus	Nuclear localization signal	0.40356	-0.148165	0.994777	1.00525	-0.183915	0.992364	1108.22	-1.50376	0.00132208	2267.32	-0.303142	0.841904	296.014	1.55163	0.0130009	71.6931	-0.435997	0.999479
mchi_1013	GV-5	uncharacterized			Cytoplasm	Nuclear localization signal	280.99	-1.31749	0.639483	356.795	-0.583962	0.0101175	293.043	-0.476533	0.130657	1027.91	-2.91634	6.16264e-12	14986.7	-2.0811	4.66629e-09	65728.6	-1.05835	0.999479
mchi_757	GV-5	Oxidation, Reduction	GG-FeS		Nucleus		9.515	-0.834272	0.859942	25.2903	-0.209302	0.958228	147.156	-1.37425	0.0165843	29496.3	-3.27294	1.96624e-20	464315	-2.17418	2.52483e-11	1.54223e+06	-0.358289	0.999479
mchi_236	GV-5	uncharacterized	TNF-like domain-containing protein		Cytoplasm		0.371484	1.90956	0.945696	0.324767	-1.92872	0.958928	33.742	-1.36668	0.256236	5495.83	-2.76961	2.1451e-12	53635.5	-1.66538	6.63368e-05	149578	-0.766581	0.999479
mchi_96	GV-5	uncharacterized	DUF4394 domain-containing protein		Cytoplasm		1.40802	0.250529	0.985034	2.14347	-0.795191	0.950244	26.7869	-1.60647	0.178809	539.981	-2.83521	8.69569e-10	8880.63	-2.3931	6.00127e-10	41616.8	-1.60609	0.367336
mchi_771	GV-5	uncharacterized			Cytoplasm	Nuclear localization signal	0			0.837163	-0.678862	0.981932	348.556	-1.4218	0.00297928	12785.2	-3.11489	1.18238e-13	114498	-1.5482	4.2793e-05	239525	-0.402666	0.999479
mchi_664	GV-5	uncharacterized			Extracellular	Nuclear localization signal	2.71477	0.1896	0.980122	2.03693	-0.62986	0.962975	103.13	-1.29254	0.0751604	46275.8	-4.0645	6.82449e-24	434203	-1.46464	0.000155299	776172	-0.0774439	0.999479
mchi_550	GV-5	uncharacterized			Nucleus		0			1.17763	-1.41614	0.922427	4.31894	-0.86205	0.99939	10470.8	-3.44777	7.41006e-19	73829.3	-1.36251	0.00296836	84701.4	-0.335325	0.999479
mchi_806	GV-5	uncharacterized			Cytoplasm		0.772854	-1.73157	0.938318	5.59794	-2.30451	0.218654	17.3688	-1.86941	0.104947	162.844	-3.08318	2.96915e-12	295.324	-1.47265	0.251799	206.625	-1.07189	0.999479
mchi_743	GV-5	uncharacterized	TNF-like domain-containing protein		Nucleus	Nuclear localization signal	4.95342	1.03898	0.873443	11.4947	-0.643841	0.86509	397.971	-1.27358	0.036399	105145	-3.05557	1.27244e-13	768299	-1.23676	0.0275913	1.06826e+06	-0.25115	0.999479
mchi_368	GV-5	uncharacterized			Nucleus	Nuclear localization signal	0			0			8.54036	-4.01516	0.0147492	3271.6	-2.70829	3.47481e-12	7708.61	-0.815654	0.967134	5863.31	-0.702993	0.999479
mchi_728	GV-5	Carbohydrate metabolism	cupin RMLC-type domain-containing protein		Nucleus	Nuclear localization signal	0			0			105.768	-1.09587	0.0144052	4731.2	-2.68435	3.66825e-11	15155.1	-0.578792	0.999336	6099.1	-0.0996829	0.999479
mchi_341	GV-5	uncharacterized			Cytoplasm|Nucleus		0			0			2.44646	-2.60957	0.833296	636.002	-2.65057	3.66825e-11	1273.54	-1.25713	0.118234	723.665	-0.1544	0.999479
mchi_252	GV-5	uncharacterized	DUF5847 domain-containing protein		Extracellular		0			0.186046	-1.14947	0.981932	130.38	-1.37784	0.710313	5299.81	-2.6162	7.36263e-10	18955.7	-1.05291	0.120862	13748.6	-0.733364	0.999479
mchi_538	GV-3	Transcription	DNA-directed RNA polymerase subunit rpb10		Cytoplasm|Nucleus	Nuclear localization signal|Nuclear export signal	91.6106	-2.92698	0.31062	1637	-1.4297	0.570993	2560.19	-1.58976	0.834039	4137.98	-2.60136	1.34951e-10	2807.18	-0.573331	0.999336	1639.88	-0.769153	0.999479
mchi_768	GV-5	uncharacterized			Cytoplasm|Nucleus	Nuclear localization signal	0.218096	-1.1087	0.964864	0.156888	0.781642	0.987505	43.6518	-1.53355	0.0205869	11158.3	-2.54616	3.08136e-11	46264.4	-1.06622	0.121773	78736.6	0.204083	0.999479
mchi_274	GV-5	uncharacterized			Cytoplasm|Nucleus	Nuclear localization signal	3.36198	-0.715176	0.911123	6.65333	-0.333763	0.963362	418.748	-1.22659	0.0135981	47505.4	-2.54327	9.19136e-11	242406	-1.07295	0.147813	270478	-0.320382	0.999479
mchi_879	GV-5	deeploc phobius transmembrane protein	DUF378 domain-containing protein	Transmembrane domain	Extracellular		0.379967	-0.0598232	0.997667	0.158019	-1.13382	0.981932	7.61897	-1.86136	0.416734	7528.55	-2.51958	1.95246e-13	21366.9	-0.780435	0.60424	19273.7	-0.203871	0.999479
mchi_745	GV-5	uncharacterized			Mitochondrion		47.8592	-1.3353	0.606702	33.2728	-0.99669	0.564234	44.9478	-1.77994	0.0349377	103316	-2.51907	1.49733e-11	220847	-0.406171	0.999336	354878	-0.188739	0.999479
mchi_57	GV-2	uncharacterized			Nucleus	Nuclear localization signal	133.07	-2.18746	0.509639	506.67	-1.41197	0.724434	318.735	-1.2627	0.99939	36.8102	-2.49756	6.65607e-05	46.4257	-0.615371	0.999336	28.5248	-1.19142	0.999479
mchi_753	GV-5	Lipid metabolism	lipid desaturase domain-containing protein	Transmembrane domain	Endoplasmic reticulum		0.479396	-2.47393	0.909214	0.297936	1.61502	0.970088	25.3011	-2.03339	0.0217863	2850.66	-2.42693	2.26252e-10	13845.3	-1.12559	0.120414	17728.1	-1.00994	0.999479
mchi_739	GV-5	Carbohydrate metabolism	glucosamine-fructose-6-phosphate aminotransferase	Transmembrane domain	Cytoplasm	Nuclear export signal	1.8619	-3.28934	0.649566	8.74878	-0.974361	0.731846	77.0448	-0.97099	0.0918884	11447.7	-2.41021	2.74541e-10	34513.4	-0.7602	0.615478	37411.4	-0.463465	0.999479
mchi_337	GV-4	uncharacterized			Cytoplasm		1.85079	-3.24902	0.824786	9.62861	-1.28857	0.449012	2031.97	-2.4566	0.539525	3428.42	-2.40885	4.07267e-10	1699.1	-0.779526	0.999336	884.267	-0.307039	0.999479
mchi_727	GV-5	deeploc phobius transmembrane protein	hypothetical transmembrane domain protein	Transmembrane domain	Lysosome/Vacuole	Signal peptide|Transmembrane domain	0.341511	-0.0857546	0.997311	4.06229	-1.42796	0.716902	22.0716	-1.94095	0.015246	3446.81	-2.40617	3.62327e-09	5808.07	-0.594522	0.999336	3639.75	-0.618486	0.999479
mchi_370	GV-5	uncharacterized		Transmembrane domain	Endoplasmic reticulum	Signal peptide	0			0			28.925	-2.04016	0.86486	623.394	-2.37089	4.0791e-09	798.334	-0.524361	0.999336	384.487	-0.824181	0.999479
mchi_257	GV-5	deeploc phobius transmembrane protein	hypothetical transmembrane domain protein	Transmembrane domain	Cell membrane	Signal peptide|Transmembrane domain	0			0.149043	0.78098	0.987505	63.994	-1.41832	0.0474989	17676.1	-2.36618	2.54426e-09	46470.3	-0.627938	0.999336	34818.1	-0.570242	0.999479
mchi_384	GV-5	deeploc phobius transmembrane protein	hypothetical transmembrane domain protein	Transmembrane domain	Endoplasmic reticulum	Signal peptide|Transmembrane domain	0.976667	-2.23398	0.878755	5.58302	-0.782385	0.90585	47.1926	-1.67182	0.0794892	11692.7	-2.36501	1.69749e-09	27994.4	-0.868205	0.899681	20151.6	-0.539012	0.999479
mchi_551	GV-5	DNA replication and repair	putative regulator of chromosome condensation		Cytoplasm	Nuclear localization signal	4.56895	-2.16377	0.794232	41.1858	-0.391644	0.808254	507.408	-1.09605	0.0377419	290472	-2.36338	2.26252e-10	991864	-0.708325	0.769797	1.06113e+06	-0.207504	0.999479
mchi_272	GV-5	Oxidation, Reduction	Superoxide dismutase [Cu-Zn]		Cytoplasm	Nuclear localization signal	0			0.474423	2.27696	0.936174	97.1034	-1.60068	0.0267186	3719.83	-2.36159	7.64041e-10	6310.25	-0.560973	0.999336	3268.71	-0.292745	0.999479
mchi_465	GV-5	deeploc phobius transmembrane protein	hypothetical transmembrane domain protein	Transmembrane domain	Endoplasmic reticulum	Signal peptide|Transmembrane domain	0.171005	0.943297	0.970007	0.264411	1.47022	0.975991	8.12925	-0.807981	0.99939	81.5965	-2.35458	1.39531e-06	78.3493	-0.700429	0.999336	71.218	-0.252639	0.999479
mchi_237	GV-5	Carbohydrate metabolism	UDP-N-acetylglucosamine pyrophosphorylase		Cytoplasm	Nuclear export signal	3.49496	-0.819288	0.939223	19.7927	-1.11688	0.31705	140.811	-0.939831	0.214538	8236.25	-2.34019	1.03982e-08	21998.6	-0.614352	0.999336	16236.5	-0.762899	0.999479
mchi_663	GV-5	ncRNA	ncRNA				1.18653	0.476554	0.972404	0.835529	-0.785981	0.974529	7969.63	-2.10529	0.162637	744260	-2.27719	5.70396e-09	1.22989e+06	-0.536786	0.999336	1.07056e+06	-0.282978	0.999479
mchi_725	GV-5	uncharacterized	Trypsin Inhibitor V subunit A-like domain-containing protein		Cytoplasm	Nuclear localization signal	0.150724	-1.12398	0.964864	0			775.725	-1.10418	0.0506459	53419.4	-2.26147	1.27491e-09	192699	-0.823659	0.501636	178490	-0.0859614	0.999479
mchi_770	GV-5	uncharacterized			Cytoplasm		0			1.39929	-0.95538	0.959019	100.468	-1.3724	0.0190967	7984.83	-2.25103	3.62327e-09	28777	-1.04612	0.142401	29568.8	-0.452133	0.999479
mchi_400	GV-5	uncharacterized		Transmembrane domain	Extracellular|Endoplasmic reticulum	Signal peptide	0.840523	-2.02316	0.891141	10.5635	0.439775	0.929677	353.346	-1.39342	0.00232715	14349.3	-2.24386	1.73845e-11	38694.8	-0.861861	0.564339	27919.7	-0.119051	0.999479
mchi_500	GV-1	DNA replication and repair	Exonuclease-Endonuclease-Phosphatase		Cytoplasm|Nucleus	Nuclear localization signal	7667.99	-0.716514	0.822395	1374.09	-1.03769	0.000736344	371.793	-0.808723	0.99939	2211.57	-2.23063	3.45472e-08	3389.02	-0.17473	0.999336	1541.8	-0.0902819	0.999479
mchi_632	GV-5	uncharacterized			Cytoplasm	Nuclear localization signal	0.164706	-1.11713	0.964864	0.326193	-0.182735	0.997095	31.4081	-1.52816	0.0832893	900.399	-2.23023	3.39101e-07	3714.05	-1.06694	0.184288	5927.57	-0.771489	0.999479
mchi_726	GV-5	deeploc phobius transmembrane protein	hypothetical transmembrane domain protein	Transmembrane domain	Endoplasmic reticulum	Transmembrane domain	0.214229	-1.08402	0.965099	1.64781	0.450931	0.981932	28.3285	-1.26885	0.99939	1268.61	-2.22586	1.26343e-07	2466	-0.774305	0.999336	1280.75	-0.432308	0.999479
mchi_869	GV-5	uncharacterized	DUF5884 domain-containing protein		Cytoplasm|Nucleus		13.507	-0.672462	0.855514	7.51875	-0.740248	0.875517	30.2223	-1.59541	0.0362953	280.071	-2.2167	3.77948e-05	552.736	-0.766379	0.990069	284.706	-0.556624	0.999479
mchi_769	GV-5	uncharacterized			Cytoplasm	Nuclear localization signal	0.75825	-1.79291	0.910309	14.5444	-0.214961	0.974784	1741.73	-0.899976	0.0377096	14383.6	-2.20104	6.46505e-08	71485.5	-1.14226	0.12544	71884.8	-0.466578	0.999479
mchi_720	GV-5	Others	putative lipocalin		Endoplasmic reticulum	Signal peptide	0.848427	1.84329	0.900878	5.10267	-2.11099	0.411074	71.7607	-1.8399	0.0173092	1919.1	-2.19863	8.12472e-09	2942.45	-0.240931	0.999336	2087.31	-0.646167	0.999479
mchi_782	GV-5	uncharacterized			Cytoplasm|Nucleus		0.995974	0.372527	0.983322	0.803758	1.74127	0.922427	34.7461	-0.622641	0.99939	9653.1	-2.19009	4.92552e-09	23662.5	-0.458761	0.999336	21114.8	-0.180818	0.999479
mchi_600	GV-5	Protein modifications	putative serine-threonine protein kinase		Cytoplasm|Nucleus	Nuclear localization signal|Nuclear export signal	0.665043	-2.91337	0.901512	14.5872	-0.68037	0.833586	71.2567	-1.1416	0.104209	1602.76	-2.18537	1.09679e-06	2792.08	-0.555909	0.999336	2222.41	-0.564743	0.999479
mchi_569	GV-5	uncharacterized			Cytoplasm|Nucleus		0			3.59524	-0.502285	0.965181	32.2563	-1.21742	0.230382	1968.09	-2.18419	4.02988e-10	4077.41	-0.738743	0.890707	2970.6	-0.184452	0.999479
mchi_592	GV-5	uncharacterized		Transmembrane domain	Endoplasmic reticulum	Signal peptide	0			0			55.5212	-0.826861	0.704367	913.557	-2.16765	3.98425e-07	2068.52	-0.327349	0.999336	1469.5	-0.510234	0.999479
mchi_375	GV-5	deeploc phobius transmembrane protein	hypothetical transmembrane domain protein	Transmembrane domain	Endoplasmic reticulum	Signal peptide|Transmembrane domain	5.52614	-2.45363	0.623144	15.0763	-0.987674	0.549208	64.8887	-1.43035	0.00592827	1100.21	-2.1621	8.86411e-08	2124.61	-0.526997	0.999336	1339.92	-0.431066	0.999479
mchi_429	GV-5	uncharacterized			Cytoplasm	Nuclear localization signal	15.207	-2.70521	0.668552	218.702	-1.11757	0.000326965	946.003	-1.34209	0.0161353	22809.8	-2.15387	7.79561e-08	47776.7	-0.682179	0.999336	36453.7	-0.61415	0.999479
mchi_754	GV-5	uncharacterized		Transmembrane domain	Nucleus|Endoplasmic reticulum	Signal peptide	0			0			11.8437	-2.51233	0.0672555	536.533	-2.14379	1.838e-07	1213.4	-0.368912	0.999336	855.73	-0.300708	0.999479
mchi_695	GV-5	Transferase	N-acetyltransferase		Cytoplasm|Nucleus	Nuclear localization signal	0.150882	-1.13163	0.964864	1.44814	-0.467683	0.982459	60.3943	-1.01728	0.617457	8286.73	-2.13692	6.11161e-09	19389.6	-0.48387	0.999336	14083.6	-0.193998	0.999479
mchi_570	GV-5	uncharacterized			Nucleus	Nuclear localization signal	2.99499	-1.8455	0.797591	42.1648	-0.989129	0.0670587	77.8401	-0.604649	0.694739	1815.36	-2.13492	1.58268e-07	2909.81	0.525605	0.999336	1850.92	-0.404354	0.999479
mchi_217	GV-3	uncharacterized			Extracellular		828.721	-0.50135	0.900878	162.331	-1.31754	0.000309423	112.054	-1.04798	0.262453	1058.37	-2.13138	1.23952e-07	1585.62	-0.72281	0.999336	913.059	-0.771993	0.999479
mchi_697	GV-5	deeploc phobius transmembrane protein	hypothetical transmembrane domain protein	Transmembrane domain	Cell membrane	Signal peptide|Transmembrane domain	0			2.38222	-0.608971	0.960428	31.7957	-1.59969	0.0412431	4748.17	-2.12164	3.62327e-09	11013	-0.30523	0.999336	8933.84	-0.173185	0.999479
mchi_772	GV-5	deeploc phobius transmembrane protein	hypothetical transmembrane domain protein	Transmembrane domain	Cell membrane	Signal peptide|Transmembrane domain	0.744913	-3.09041	0.855463	1.37317	-2.85781	0.732348	123.541	-1.52195	0.0125203	5086.48	-2.11771	6.01642e-09	9734.25	-0.279975	0.999336	9868.03	-0.471304	0.999479
mchi_132	GV-5	Transferase	methyltransferase type 11		Cytoplasm		0			0.788004	1.71417	0.937693	196.579	-1.18805	0.0187687	25596.4	-2.11283	8.12472e-09	50922.7	-0.426693	0.999336	20969	0.136511	0.999479
mchi_670	GV-5	deeploc phobius transmembrane protein	hypothetical transmembrane domain protein	Transmembrane domain	Endoplasmic reticulum	Transmembrane domain	0			0.184645	-1.14176	0.981932	156.229	-1.25516	0.0523663	19945	-2.10536	8.2316e-08	44852.6	-0.59679	0.999336	30813.2	-0.342155	0.999479
mchi_241	GV-3	DNA replication and repair	methylated DNA Protein cysteine S-methyltransferase		Cytoplasm|Nucleus	Nuclear localization signal	268.185	-1.4517	0.543793	717.606	-0.651865	0.0272499	417.123	-0.411158	0.59719	468.061	-2.08479	3.18381e-08	1423.76	-0.94743	0.347673	1162.63	-0.936784	0.999479
mchi_248	GV-5	Folding, sorting and degradation	serpin-like protein		Cytoplasm|Extracellular	Nuclear localization signal	1.16009	-3.72739	0.786077	1.55831	-1.95399	0.858126	47.0821	-1.39454	0.109104	2132.78	-2.08278	8.20682e-07	3145.83	-0.300488	0.999336	1798.14	-0.420874	0.999479
mchi_536	GV-5	uncharacterized			Cytoplasm|Nucleus	Nuclear localization signal	0.585242	-2.71953	0.891133	6.03697	-0.64601	0.91274	30.7145	-0.924268	0.63153	1091.11	-2.06316	1.90518e-07	2155.46	-0.659407	0.999336	1846.38	-0.661931	0.999479
mchi_575	GV-5	uncharacterized		Transmembrane domain	Cell membrane	Signal peptide	0			0.643693	1.26856	0.958228	138.521	-1.05667	0.0517296	8839.86	-2.06206	4.0791e-09	19316	-0.534999	0.999336	15413.9	-0.177802	0.999479
mchi_756	GV-5	Carbohydrate metabolism	putative lectin	Transmembrane domain	Extracellular|Cell membrane	Signal peptide|Transmembrane domain	0			0.148034	0.782861	0.987505	31.0259	-1.84165	0.0188394	1891.58	-2.06165	1.78333e-08	4060.36	-0.0774273	0.999336	3126.02	-0.11478	0.999479
mchi_254	GV-5	Carbohydrate metabolism	glycosyltransferase		Cytoplasm		2.47765	-1.44167	0.851244	14.4762	-1.60344	0.121329	79.8019	-1.16143	0.0449939	2446.94	-2.05657	1.72811e-07	4671.42	-0.546688	0.999336	2914.02	-0.41295	0.999479
mchi_574	GV-5	deeploc phobius transmembrane protein	hypothetical transmembrane domain protein	Transmembrane domain	Cell membrane	Signal peptide|Transmembrane domain	0			0.163067	-1.14833	0.981932	116.182	-1.00652	0.0918884	7012.87	-2.03299	1.14051e-08	13093.3	-0.350192	0.999336	11607.9	-0.472531	0.999479
mchi_703	GV-5	Protein modifications	prolyl 4-hydroxylase	Transmembrane domain	Cell membrane	Signal peptide|Transmembrane domain	2.26975	-1.46083	0.894407	14.0499	-0.631155	0.851806	35.3445	-1.23589	0.20887	1767.03	-2.0296	3.39101e-07	3928.11	-0.687789	0.999336	2912.49	-0.497542	0.999479
mchi_909	GV-5	Amino acid metabolism	amine oxidase	Transmembrane domain	Lysosome/Vacuole	Signal peptide	0.832207	-3.23903	0.845571	1.95299	0.326454	0.986531	167.336	-1.08941	0.0239763	3976.67	-2.01575	1.44686e-07	8048.2	-0.22218	0.999336	4770.75	-0.139823	0.999479
mchi_993	GV-5	Collagen	collagen-like and glycine-rich domain-containing protein		Cytoplasm	Nuclear localization signal	1.02903	1.05719	0.942515	4.0433	1.18306	0.800864	399.69	-1.2289	0.00912412	13045.5	-2.00055	2.60716e-08	29668.1	-0.420919	0.999336	21231.4	0.152077	0.999479
mchi_636	GV-5	Others	putative rhomboid protein	Transmembrane domain	Endoplasmic reticulum	Signal peptide|Transmembrane domain	2.75413	-4.96653	0.507135	11.7692	-1.10677	0.556233	36.7693	-0.943284	0.382278	1840.06	-1.99242	6.33094e-06	3101.09	-0.449412	0.999336	2024.44	-0.508197	0.999479
mchi_141	GV-5	uncharacterized			Cytoplasm|Nucleus	Nuclear localization signal	0			0.184071	-1.13302	0.981932	2.14158	-1.30113	0.99939	242.264	-1.96863	0.000515272	570.799	-0.61462	0.999336	399.811	-0.888211	0.999479
mchi_933	GV-2	uncharacterized	DUF5884 domain-containing protein		Cytoplasm|Nucleus	Nuclear localization signal|Nuclear export signal	45.4085	-3.32384	0.290081	468.924	-1.7297	0.32859	209.495	-1.26209	0.99939	79.712	-1.96792	0.00108937	52.5607	-0.236039	0.999336	25.8596	-0.554922	0.999479
mchi_719	GV-5	F-box	F-box-like domain-containing protein		Cytoplasm|Nucleus		0			0			29.3884	-1.5559	0.199289	311.991	-1.9612	0.00118746	435.397	-0.320488	0.999336	315.823	-0.526101	0.999479
mchi_721	GV-2	uncharacterized			Cytoplasm|Nucleus	Nuclear localization signal|Nuclear export signal	3358.29	-1.90159	0.449249	10741.3	-1.12004	0.477754	2332.83	-0.604062	0.728265	1445.41	-1.95903	2.29791e-06	2614.8	-0.769268	0.999336	1529.19	-0.54923	0.999479
mchi_883	GV-5	uncharacterized		Transmembrane domain	Endoplasmic reticulum	Signal peptide	0.214229	-1.08402	0.965099	0.159692	0.787587	0.987499	22.2495	-1.4923	0.157372	703.278	-1.95759	1.34836e-05	1247.56	0.0469487	0.999336	691.898	0.338941	0.999479
mchi_240	GV-5	uncharacterized			Nucleus	Nuclear localization signal	0.593767	-1.33601	0.956149	3.67321	-0.960895	0.897031	294.48	-1.21328	0.0345149	53234.8	-1.95697	1.79205e-07	136124	-0.621554	0.999336	102864	-0.31356	0.999479
mchi_593	GV-5	uncharacterized			Endoplasmic reticulum	Signal peptide	0			1.57415	-2.04834	0.854373	350.192	-1.05677	0.854343	4197.51	-1.95692	4.82471e-07	9916.71	-0.637985	0.999336	6608.44	-0.513818	0.999479
mchi_619	GV-5	deeploc phobius transmembrane protein	hypothetical transmembrane domain protein	Transmembrane domain	Lysosome/Vacuole	Signal peptide|Transmembrane domain	0.492634	-2.50175	0.9191	12.797	-0.634028	0.819322	91.8606	-0.770866	0.622617	14517	-1.93025	6.18509e-08	26858.1	-0.223656	0.999336	20983.3	0.149266	0.999479
mchi_563	GV-3	uncharacterized	DUF5864 domain-containing protein		Nucleus	Nuclear localization signal	99.3309	-1.91439	0.439505	225.884	-0.957783	0.725122	95.6902	-0.864465	0.672954	133.944	-1.92955	2.33373e-05	134.706	-0.908181	0.999336	98.7704	-0.990156	0.999479
mchi_533	GV-5	Carbohydrate metabolism	glycosyltransferase		Cytoplasm	Nuclear export signal	9.48312	-4.09507	0.339373	59.7139	-1.05542	0.0614225	789.753	-1.02255	0.0913523	37070.9	-1.92305	1.25668e-06	73144.9	-0.369786	0.999336	61145.2	-0.22326	0.999479
mchi_628	GV-5	uncharacterized	DUF5851 domain-containing protein		Nucleus	Nuclear localization signal	0.776312	-3.14933	0.851314	14.0666	-0.921062	0.606764	1145.79	-1.37524	0.732676	10840.3	-1.91468	9.30604e-06	17193.8	-0.354688	0.999336	10176.8	-0.546737	0.999479
mchi_27	GV-5	uncharacterized			Cytoplasm		0			0.676031	-1.60504	0.937693	5.40722	-2.16833	0.404514	447.006	-1.91063	6.04523e-06	921.105	-0.352398	0.999336	535.93	0.00914872	0.999479
mchi_549	GV-5	uncharacterized			Nucleus	Nuclear localization signal	0.609962	-2.79111	0.884782	1.16793	-1.48777	0.924146	392.289	-0.861925	0.388865	18296.7	-1.90873	4.88472e-07	39891.8	-0.444917	0.999336	27753	-0.151077	0.999479
mchi_667	GV-5	uncharacterized			Nucleus	Nuclear localization signal	1.28196	-0.833815	0.958602	23.1028	-1.09996	0.173272	328.342	-1.10488	0.0750752	36525.1	-1.90666	7.50451e-07	99440.7	-0.622823	0.999336	86091	-0.226458	0.999479
mchi_73	GV-5	uncharacterized	DUF5847 domain-containing protein	Transmembrane domain	Nucleus	Nuclear localization signal	4.21498	-2.77497	0.725693	2.89146	-1.0588	0.875621	60.2016	-1.55838	0.0653503	1793.92	-1.89744	1.78753e-06	2571.91	-0.345526	0.999336	1509.42	-0.517894	0.999479
mchi_833	GV-5	Collagen	collagen-like and glycine-rich domain-containing protein		Cytoplasm|Nucleus	Nuclear localization signal	68.6087	-2.19794	0.3483	695.42	-0.556733	0.022722	1386.25	-0.639489	0.032828	25735.3	-1.8972	6.22521e-08	52778.6	-0.338834	0.999336	39978.7	0.228966	0.999479
mchi_472	GV-5	uncharacterized		Transmembrane domain	Endoplasmic reticulum	Signal peptide|Transmembrane domain	1.184	-0.291685	0.983322	11.5748	-0.70831	0.803789	204.369	-1.07387	0.0154765	4748.8	-1.89356	4.91288e-06	9905.22	-0.31465	0.999336	8708.36	-0.42656	0.999479
mchi_142	GV-5	Transferase	arylamine N-acetyltransferase		Cytoplasm	Nuclear localization signal	9.79056	-1.92919	0.632452	16.4333	-0.634689	0.786416	4.27204	0.4973	0.99939	947.608	-1.89087	2.98159e-05	2569.7	-0.11866	0.999336	2220.65	-0.111294	0.999479
mchi_177	GV-5	uncharacterized			Cytoplasm|Nucleus		0.215179	-1.08994	0.965099	0.664238	1.32222	0.960414	6.38129	-1.6483	0.720131	547.368	-1.89057	2.81373e-05	1156.18	-0.381328	0.999336	1766.35	-0.974083	0.999479
mchi_716	GV-5	uncharacterized			Nucleus		0.205288	-1.02978	0.966866	0.379355	-2.11652	0.955456	7.35632	-0.78611	0.99939	1515.38	-1.88597	6.50063e-07	3126.79	-0.55671	0.999336	3199.98	-0.644551	0.999479
mchi_227	GV-1	uncharacterized	DUF5769 domain-containing protein		Cytoplasm|Nucleus	Nuclear localization signal	766.051	-1.15259	0.652385	642.282	-0.946942	0.000143462	188.184	-0.410155	0.88141	124.582	-1.88318	0.00452746	185.863	-0.351307	0.999336	115.443	-0.439179	0.999479
mchi_389	GV-5	PAN domain	PAN domain-containing protein	Transmembrane domain	Extracellular|Cell membrane	Signal peptide	0			0			49.4781	-1.32495	0.0525979	7232.1	-1.87499	8.12396e-07	16494.8	-0.434046	0.999336	16616.9	-0.13735	0.999479
mchi_89	GV-1	uncharacterized	DUF5758 domain-containing protein		Cytoplasm	Nuclear localization signal	930.375	-0.71688	0.855514	208.382	-1.26336	0.00944793	175.984	-0.962364	0.99939	75.2629	-1.87347	0.00735445	50.8439	-0.944618	0.999336	35.0142	-1.01808	0.999479
mchi_794	GV-5	Protein modifications	histidine phosphatase		Endoplasmic reticulum		1.07642	-2.36433	0.899379	7.50934	-0.0406211	0.997079	56.3831	-0.623159	0.88141	1542.04	-1.87253	6.46505e-08	2413.23	-0.0844468	0.999336	2156.81	0.0269249	0.999479
mchi_796	GV-5	uncharacterized	DUF5847 domain-containing protein	Transmembrane domain	Nucleus|Extracellular	Nuclear localization signal	0.475419	2.27981	0.887347	2.80436	-2.98863	0.398775	34.8583	-0.980121	0.497388	1689.38	-1.8646	2.99147e-05	2459.39	-0.282542	0.999336	1083.01	-0.327047	0.999479
mchi_388	GV-5	PAN domain	PAN domain-containing protein	Transmembrane domain	Extracellular|Cell membrane	Signal peptide	0.16465	-1.11548	0.964864	0.372803	-2.10082	0.955592	251.112	-1.35422	0.0095478	10896.5	-1.85839	4.65721e-07	26880.3	-0.766493	0.830816	24128.8	-0.178996	0.999479
mchi_253	GV-5	deeploc phobius transmembrane protein	hypothetical transmembrane domain protein	Transmembrane domain	Endoplasmic reticulum	Transmembrane domain	0			0.324419	-1.92678	0.959019	7.36155	-1.14004	0.99939	933.778	-1.85683	8.10307e-06	961.872	0.13071	0.999336	507.498	-0.498221	0.999479
mchi_684	GV-5	uncharacterized	DUF2935 domain-containing protein		Cytoplasm	Nuclear localization signal	3.15071	-2.03224	0.760723	12.7465	-0.693461	0.804356	387.77	-0.975598	0.096444	19220.2	-1.84129	3.42911e-06	34540.1	-0.0290651	0.999336	15082.9	0.0109718	0.999479
mchi_709	GV-5	Ankyrin	ankyrin repeat protein		Cytoplasm|Nucleus	Nuclear localization signal	0.220419	-1.12395	0.964864	1.67249	0.343872	0.987604	150.773	-1.52357	0.472831	893.583	-1.84111	1.78753e-06	1756.72	-0.619888	0.999336	1522.88	-0.38096	0.999479
mchi_535	GV-5	uncharacterized			Cytoplasm|Nucleus	Nuclear export signal	4.76883	-2.61834	0.623144	19.5199	-0.6283	0.779349	131.592	-0.820026	0.171036	1725.9	-1.84061	2.5665e-06	2635.45	-0.379207	0.999336	2242.43	-0.74968	0.999479
mchi_111	GV-5	uncharacterized			Cytoplasm|Nucleus	Nuclear export signal	0.214936	-1.08845	0.965099	0.640527	-0.0573924	0.998075	43.2677	-1.91103	0.0127414	1221.81	-1.8317	1.27022e-05	701.07	0.149874	0.999336	362.316	-0.211204	0.999479
mchi_512	GV-5	Carbohydrate metabolism	Ricin B lectin domain-containing protein	Transmembrane domain	Cell membrane|Lysosome/Vacuole	Signal peptide|Transmembrane domain	6.24111	-0.870667	0.900878	36.1377	-0.814491	0.388268	206.973	-1.07933	0.0340614	9579.54	-1.82649	5.86951e-07	18198.9	-0.357645	0.999336	10247.3	0.035473	0.999479
mchi_286	GV-5	Collagen	collagen-like protein		Cytoplasm|Extracellular	Nuclear localization signal	0.186984	0.794952	0.972404	3.64383	-0.437024	0.975028	128.498	-1.4769	0.00568748	13365.9	-1.81998	1.04956e-07	20423.5	-0.252649	0.999336	19492.2	-0.165585	0.999479
mchi_1101	GV-3	uncharacterized			Cytoplasm		8.60078	-1.63543	0.812563	60.5977	-1.14933	0.00938122	71.2427	-1.288	0.0411307	277.383	-1.81308	4.0685e-06	291.466	-0.780119	0.999336	198.87	-0.521139	0.999479
mchi_539	GV-5	uncharacterized			Cytoplasm		0.22107	-1.1282	0.964864	0.460834	2.23563	0.923329	161.016	-1.08049	0.121227	3055.6	-1.80586	2.67281e-05	6085.76	-0.350834	0.999336	6583.38	-0.577631	0.999479
mchi_406	GV-5	uncharacterized			Cytoplasm|Nucleus	Nuclear localization signal	0			0.185252	-1.14906	0.981932	113.207	-2.19456	0.334509	9873.67	-1.80186	0.000463229	3700.76	-0.234849	0.999336	1945.15	-0.72394	0.999479
mchi_242	GV-5	Transport and catabolism	potassium channel protein	Transmembrane domain	Endoplasmic reticulum	Signal peptide|Transmembrane domain	0			0.161702	0.790019	0.987499	54.1831	-0.636351	0.81958	417.767	-1.79677	2.18454e-06	813.766	-0.665591	0.863342	590.629	-0.51089	0.999479
mchi_439	GV-5	Oxidation, Reduction	thioredoxin domain-containing protein	Transmembrane domain	Endoplasmic reticulum	Signal peptide|Transmembrane domain	1.41036	-2.84613	0.811101	18.866	-1.00633	0.445122	870.287	-1.12638	0.0224915	29863.7	-1.79251	3.66227e-06	73911.9	-0.627676	0.999336	50349	-0.137179	0.999479
mchi_502	GV-5	deeploc phobius transmembrane protein	hypothetical transmembrane domain protein	Transmembrane domain	Endoplasmic reticulum	Signal peptide|Transmembrane domain	0.219736	-1.11945	0.964864	0.488668	-0.980852	0.981099	1099.18	-1.36339	0.00222614	29390.9	-1.79061	5.37784e-06	76499.1	-0.597077	0.999336	45101	-0.11179	0.999479
mchi_856	GV-5	DNA replication and repair	DNA topoisomerase 1b		Cytoplasm|Nucleus	Nuclear localization signal	0.85492	-1.94427	0.927277	4.77812	-1.26375	0.733796	103.437	-1.17882	0.13386	1976.24	-1.78702	6.33094e-06	3538.27	-0.258429	0.999336	2689.78	-0.0144655	0.999479
mchi_137	GV-5	uncharacterized			Extracellular		1.17901	-3.74055	0.788385	3.21276	-0.973852	0.898855	95.1522	-1.1949	0.0153867	4077.18	-1.78645	5.03404e-06	8276	-0.130408	0.999336	4415.26	-0.0664282	0.999479
mchi_386	GV-5	deeploc phobius transmembrane protein	hypothetical transmembrane domain protein	Transmembrane domain	Cell membrane	Signal peptide|Transmembrane domain	0			1.79633	0.555253	0.977578	14.1732	-0.826877	0.989853	1002.04	-1.7787	8.48123e-07	1800.49	-0.0327678	0.999336	947.703	-0.00872369	0.999479
mchi_566	GV-5	deeploc phobius transmembrane protein	hypothetical transmembrane domain protein		Endoplasmic reticulum	Signal peptide|Transmembrane domain	1.339	1.09487	0.949797	5.551	-1.53898	0.6169	611.92	-1.01269	0.0332322	10715.2	-1.77715	3.33999e-06	22916.8	-0.553192	0.999336	15076.3	-0.0660639	0.999479
mchi_477	GV-5	uncharacterized	DUF5761 domain-containing protein		Cytoplasm	Nuclear localization signal	1.23869	-3.8137	0.68276	1.91525	-0.472973	0.981932	27.4265	-2.15081	0.979842	3353.71	-1.76644	5.53753e-06	4072.05	-0.347493	0.999336	2306.78	-0.365242	0.999479
mchi_638	GV-5	Hydrolase	putative alpha/beta hydrolase		Cytoplasm		0.813989	-3.2049	0.849562	9.56061	-1.25985	0.503609	2010.67	-1.19416	0.0332322	17893.8	-1.76178	6.86119e-06	40480.8	-0.601573	0.999336	25153.4	-0.166088	0.999479
mchi_744	GV-1	uncharacterized			Cytoplasm|Nucleus	Nuclear localization signal|Nuclear export signal	30596	-0.322092	0.886966	3173.86	-0.276141	0.865971	1058.41	-0.664908	0.617457	605.298	-1.75909	3.27696e-05	1686.66	-1.11048	0.120862	1722.21	-0.335409	0.999479
mchi_107	GV-3	Ankyrin	ankyrin repeat protein		Cytoplasm		171.974	-2.08814	0.431236	1645.36	-0.916785	0.000270187	1039.32	-0.4671	0.550949	1478.89	-1.758	4.74912e-05	2318.47	-0.30445	0.999336	1396.38	-0.548875	0.999479
mchi_534	GV-5	Oxidation, Reduction	thioredoxin domain-containing protein		Cytoplasm	Nuclear localization signal	3.44768	-0.0442052	0.996813	31.9095	-0.58526	0.648517	1474.45	-1.01211	0.0419752	63974.3	-1.75426	9.38352e-06	139023	-0.402253	0.999336	95249.1	-0.243704	0.999479
mchi_672	GV-5	uncharacterized		Transmembrane domain	Endoplasmic reticulum|Lysosome/Vacuole	Signal peptide	0			0.574169	-2.71516	0.900793	1.62742	-0.469759	0.99939	232.822	-1.75177	0.00236922	411.499	-0.303645	0.999336	249.892	0.0399482	0.999479
mchi_649	GV-5	Helicases	putative ATP-dependent RNA helicase		Cytoplasm|Nucleus	Nuclear localization signal	17.3934	-1.61393	0.605803	69.9783	-0.559061	0.488999	445.355	-1.35333	0.00956513	3160.24	-1.7515	2.11792e-05	4455.87	-0.485804	0.999336	3253.65	-0.741816	0.999479
mchi_729	GV-3	Rnase	ribonuclease H-like protein		Cytoplasm|Nucleus	Nuclear localization signal|Nuclear export signal	200.115	-2.25106	0.325996	1385.22	-1.15494	4.60177e-05	1072.16	-0.81985	0.0882765	586.094	-1.75003	2.39407e-05	755.532	-0.45715	0.999336	420.533	-0.767904	0.999479
mchi_773	GV-5	uncharacterized	NHL repeat protein		Cytoplasm	Nuclear localization signal	1.40789	-0.163922	0.986493	1.50218	0.788059	0.958549	311.473	-1.41433	0.0157968	57648.6	-1.74521	1.87432e-06	109189	-0.443175	0.999336	93794.7	-0.116661	0.999479
mchi_651	GV-5	Helicases	putative ATP-dependent RNA helicase		Cytoplasm	Nuclear localization signal	1.51039	-0.574095	0.963429	6.03531	-1.32892	0.674128	255.284	-1.10233	0.036399	6377.73	-1.74086	3.17668e-06	10172.5	0.0858004	0.999336	6685.25	0.126223	0.999479
mchi_66	GV-3	uncharacterized			Nucleus	Nuclear localization signal	138.065	-2.02561	0.482873	742.898	-1.1909	0.00436005	421.377	-0.927677	0.190189	225.601	-1.73317	9.61986e-05	385.188	-0.884783	0.863342	405.579	-0.224579	0.999479
mchi_416	GV-5	uncharacterized			Nucleus	Nuclear localization signal	0			1.17918	-1.45767	0.918276	135.776	-1.50386	0.0125093	9720.56	-1.73046	1.02998e-05	15578.4	-0.491708	0.999336	9736.14	-0.188873	0.999479
mchi_372	GV-5	Oxidation, Reduction	probable zinc-type alcohol dehydrogenase-like protein		Cytoplasm	Nuclear localization signal	119.568	-2.29068	0.338095	575.44	-0.733623	0.000255778	906.95	-0.79418	0.0397369	6679.81	-1.72988	8.42657e-06	13860	-0.606455	0.999336	8574.2	-0.293308	0.999479
mchi_701	GV-5	uncharacterized			Cytoplasm|Nucleus	Nuclear localization signal	0.216778	-1.10016	0.964864	3.31411	-0.438286	0.969575	26.4716	-1.72571	0.118468	5244.88	-1.7295	6.03628e-06	10577.6	-0.0766341	0.999336	7934.62	-0.216163	0.999479
mchi_385	GV-5	Ankyrin	ankyrin repeat protein		Cytoplasm	Nuclear localization signal	12.555	-1.19965	0.797864	79.7629	-0.64196	0.213532	1915.75	-1.08119	0.0201909	47812.4	-1.72693	4.04051e-06	87106.3	-0.412271	0.999336	62818.8	-0.210913	0.999479
mchi_355	GV-5	uncharacterized	cysteine-rich protein		Cytoplasm	Nuclear localization signal	8.50563	-1.10668	0.855463	101.241	-0.941506	0.0356852	1903.25	-0.967311	0.0546245	77259.7	-1.72475	3.58143e-06	166408	-0.440435	0.999336	173005	-0.200868	0.999479
mchi_499	GV-5	uncharacterized			Cytoplasm|Nucleus		1.56233	-1.28241	0.950548	18.6802	-0.881452	0.707061	197.214	-0.973476	0.171036	6643.89	-1.71473	2.99147e-05	11506.6	-0.245765	0.999336	7795.99	-0.165849	0.999479
mchi_197	GV-5	Ankyrin	ankyrin repeat protein		Cytoplasm|Nucleus		0.927974	1.89027	0.900827	1.34045	-0.265024	0.989591	128.31	-1.24463	0.00956513	1518.21	-1.71465	3.83357e-05	2621.33	-0.189539	0.999336	3388.88	-0.731771	0.999479
mchi_487	GV-5	uncharacterized			Cytoplasm|Nucleus	Nuclear localization signal	4.7936	-0.68976	0.938245	41.4488	-0.167823	0.956113	626.621	-1.25279	0.00956513	59294	-1.71026	4.92658e-06	124235	-0.369976	0.999336	99317.8	-0.188592	0.999479
mchi_420	GV-2	Folding, sorting and degradation	ubiquitin-conjugating enzyme E2		Cytoplasm	Nuclear localization signal	1093.57	-1.76978	0.415477	5193.03	-0.88731	4.17154e-06	3781.43	-0.634594	0.0288868	1401.93	-1.70487	1.78753e-06	754.031	-0.918401	0.810745	486.698	-0.749822	0.999479
mchi_582	GV-5	Collagen	collagen-like protein		Cytoplasm	Nuclear localization signal	9.11978	-4.69285	0.250516	209.274	-1.46765	0.412428	503.133	-1.33937	0.0132581	4645.88	-1.70391	2.71397e-05	7709.03	-0.0724657	0.999336	7034.71	-0.326502	0.999479
mchi_510	GV-5	uncharacterized			Nucleus	Nuclear localization signal	0			0.184565	-1.14076	0.981932	219.636	-1.18856	0.0318213	8264.08	-1.70284	1.22755e-05	20412.1	-0.554019	0.999336	17616.1	-0.504865	0.999479
mchi_143	GV-1	Ankyrin	ankyrin repeat protein		Cytoplasm|Nucleus		468.608	-2.12832	0.409834	866.231	-1.82211	0.449012	419.453	-1.37319	0.932828	96.151	-1.69473	0.00715842	99.2209	-0.632769	0.999336	63.6687	-1.53105	0.999479
mchi_457	GV-5	morphogenesis module	major capsid protein 1		Cytoplasm		5.451	-1.45841	0.767371	5.48057	-0.79235	0.879443	1347.59	-2.14617	0.0585154	520906	-1.69194	4.31032e-06	1.15499e+06	-0.621429	0.999336	1.02922e+06	-0.00394383	0.999479
mchi_287	GV-5	Collagen	collagen-like protein		Nucleus	Nuclear localization signal	2.31342	-2.76337	0.753659	2.52577	-0.791184	0.947016	879.029	-1.36028	0.00021152	27372.6	-1.6919	1.07262e-06	54478.4	-0.503898	0.999336	80970.6	-0.0842758	0.999479
mchi_160	GV-1	Ankyrin	ankyrin repeat protein		Cytoplasm|Nucleus	Nuclear localization signal|Nuclear export signal	7279.97	-0.147298	0.958803	539.044	-0.277414	0.958228	233.424	-0.785851	0.568886	115.757	-1.6822	0.00148029	253.507	-0.571405	0.999336	416.973	-0.449514	0.999479
mchi_216	GV-5	Protein modifications	putative serine-threonine protein kinase		Endoplasmic reticulum	Signal peptide	9.32459	-0.550861	0.926969	118.05	-0.614006	0.207186	385.415	-0.783331	0.304109	3202.71	-1.68154	3.37384e-05	5178.38	-0.221386	0.999336	3926.79	-0.402363	0.999479
mchi_308	GV-2	Ankyrin	ankyrin repeat protein		Cytoplasm|Nucleus	Nuclear localization signal	839	-1.89412	0.423973	2036.59	-1.44935	0.136715	1189.73	-0.90845	0.148782	423.068	-1.68075	0.000645737	639.351	-0.807264	0.999336	621.554	-1.22244	0.999479
mchi_714	GV-3	Ankyrin	ankyrin repeat protein		Cytoplasm|Nucleus	Nuclear localization signal	147.739	-3.19821	0.201586	1613.1	-1.16658	0.00149477	1103.12	-0.92221	0.0433725	953.255	-1.67679	8.82794e-05	1424.38	-0.342188	0.999336	1279.26	-0.189661	0.999479
mchi_246	GV-5	Ankyrin	ankyrin repeat protein		Cytoplasm	Nuclear export signal	0.150167	-1.09419	0.965099	7.54991	-2.14489	0.197037	86.9997	-1.29153	0.0089542	2784.41	-1.67584	5.3601e-05	3758.2	-0.0747032	0.999336	2022.1	0.00794248	0.999479
mchi_445	GV-5	uncharacterized			Cytoplasm|Nucleus	Nuclear export signal	18.5435	-2.52623	0.418733	191.064	-0.95017	0.0151252	197.211	-0.594667	0.291188	2227.26	-1.673	3.21514e-05	2741.25	-0.399166	0.999336	2129.52	-0.633593	0.999479
mchi_338	GV-5	Folding, sorting and degradation	Lon Protease homolog		Cytoplasm	Peroxisomal targeting signal	50.6502	-1.24114	0.771045	576.331	-0.901765	1.13022e-05	1873.39	-0.773163	0.0308542	28290.9	-1.67071	6.91908e-06	42786.7	-0.0535084	0.999336	36424.4	-0.314783	0.999479
mchi_307	GV-5	morphogenesis module	DUF6081 domain-containing protein		Cytoplasm		0.824881	0.323378	0.982422	13.6428	-1.57452	0.103231	1764.78	-1.30354	0.00592827	32622.1	-1.65779	8.85045e-06	61583.2	-0.568103	0.999336	59297.9	-0.525316	0.999479
mchi_380	GV-5	uncharacterized			Extracellular		0.801602	-3.17107	0.853188	4.10012	-1.72085	0.680036	55.6686	-1.47023	0.0231505	8052.83	-1.6541	3.87514e-05	13067.3	-0.00557421	0.999336	9519.08	-0.331144	0.999479
mchi_781	GV-1	uncharacterized	DUF5769 domain-containing protein		Cytoplasm|Nucleus	Nuclear localization signal	3432.44	-0.40491	0.88749	615.104	-0.45637	0.38543	608.519	-0.849163	0.354945	775.938	-1.65334	0.000354994	732.598	-0.223632	0.999336	612.373	-0.555424	0.999479
mchi_118	GV-3	FNIP repeat	FNIP repeat protein		Cytoplasm		33.5541	-2.84844	0.392109	319.463	-0.867242	0.00284611	146.377	-0.660535	0.145345	162.904	-1.64929	0.000369962	129.938	-0.110471	0.999336	100.746	-0.146361	0.999479
mchi_75	GV-1	uncharacterized			Cytoplasm	Nuclear export signal	11092.8	-0.425663	0.854412	1667.63	-0.654071	0.0190594	781.012	-0.433055	0.99939	428.161	-1.64866	1.51259e-05	366.42	-0.704408	0.999336	255.024	-0.414565	0.999479
mchi_329	GV-5	Collagen	collagen-like protein		Cytoplasm	Nuclear localization signal	1.32189	-1.55333	0.880883	0.977069	-1.05615	0.965181	117.771	-1.51741	0.013931	8680.78	-1.64793	5.38187e-06	12902	-0.456173	0.999336	10141.2	-0.0435448	0.999479
mchi_841	GV-3	tRNA synthetase	tryptophanyl-tRNA synthetase		Cytoplasm	Nuclear localization signal	2269.07	-1.59363	0.503738	3537.69	-1.00016	1.02939e-05	1577.19	-0.604305	0.0597298	3040.67	-1.64662	2.03733e-05	2809.9	-0.266524	0.999336	1538.37	-0.380054	0.999479
mchi_666	GV-5	uncharacterized	Dam-replacing protein HTH domain-containing protein		Cytoplasm|Nucleus|Mitochondrion		0			0.743708	-3.09768	0.81627	100.683	-1.02457	0.235342	1248.59	-1.64493	0.000130716	1767.56	-0.31366	0.999336	1362.73	-0.601244	0.999479
mchi_54	GV-1	uncharacterized			Cytoplasm|Nucleus	Nuclear localization signal	6556.81	-0.491473	0.890672	1020.47	-1.33838	2.70909e-05	262.037	-0.988662	0.188715	136.109	-1.63835	0.00228357	96.8574	-0.251059	0.999336	63.2566	-0.642838	0.999479
mchi_688	GV-5	uncharacterized		Transmembrane domain	Endoplasmic reticulum	Signal peptide	0			0			1.1528	-0.224059	0.99939	136.324	-1.63513	0.00680592	205.713	-0.069642	0.999336	138.233	-0.201644	0.999479
mchi_21	GV-5	Transcription	polyA polymerase regulatory subunit with one activity of mRNA cap-specific nucleoside 2-O-methyltransferase		Cytoplasm	Nuclear localization signal	4.35668	-2.51813	0.612493	12.6314	-0.753039	0.793129	118.434	-1.25101	0.0103675	2682.73	-1.63246	0.000354994	4232	-0.413642	0.999336	3217.39	-0.306441	0.999479
mchi_196	GV-1	uncharacterized	DUF5894 domain-containing protein		Cytoplasm		3240.41	-0.657684	0.769081	340.944	-1.30686	4.59958e-07	266.591	-1.02961	0.195599	1286.72	-1.63214	0.000107766	2294.6	-0.556966	0.999336	2405.96	-0.760955	0.999479
mchi_271	GV-1	Nucleotide metabolism	guanine nucleotide exchange factor and SAM domain		Cytoplasm	Nuclear localization signal|Nuclear export signal	2332.9	-1.28119	0.691691	1272.6	-0.883482	0.000919329	399.964	-0.466981	0.613535	887.686	-1.62799	0.000510941	872.429	-0.309101	0.999336	545.845	-0.601871	0.999479
mchi_239	GV-5	uncharacterized			Cytoplasm|Nucleus	Nuclear localization signal	0			1.67702	-1.42772	0.910155	56.6893	-1.48153	0.0277835	1172.46	-1.62756	0.000676697	1873.14	-0.0304152	0.999336	1346.64	-0.29612	0.999479
mchi_621	GV-3	uncharacterized			Nucleus	Nuclear export signal	130.003	-3.08431	0.209146	2158.36	-1.40769	0.267707	1417.02	-1.14917	0.0349377	3347.01	-1.62269	0.000125477	8051.01	-0.355474	0.999336	3564.55	-0.154817	0.999479
mchi_249	GV-5	Protein modifications	protein kinase-like		Cytoplasm		4.4393	-0.672144	0.93842	44.2917	-0.617225	0.596878	169.222	-1.32314	0.0304389	1330.66	-1.61544	0.000387188	1852.96	-0.0397289	0.999336	2369.2	-0.797574	0.999479
mchi_542	GV-5	Folding, sorting and degradation	Ubiquitin-like-protease domain-containing protein		Nucleus	Nuclear localization signal	43.4993	-2.98622	0.36333	509.397	-0.596465	0.00610739	403.895	-0.764859	0.00415791	6190.08	-1.6138	9.49914e-06	9419.99	-0.312	0.999336	8290.56	-0.263974	0.999479
mchi_522	GV-5	Oxidation, Reduction	probable FAD-linked sulfhydryl oxidase	Transmembrane domain	Cell membrane|Endoplasmic reticulum|Lysosome/Vacuole	Signal peptide|Transmembrane domain	1.89746	-3.30119	0.823032	2.81251	-0.371281	0.980492	16.2818	-1.0909	0.548312	880.991	-1.61296	0.000214545	998.078	0.188205	0.999336	708.126	0.140739	0.999479
mchi_1031	GV-1	deeploc phobius transmembrane protein	hypothetical transmembrane domain protein	Transmembrane domain	Endoplasmic reticulum	Signal peptide|Transmembrane domain	737.566	-0.558547	0.852791	338.537	-0.868863	2.04721e-05	214.076	-0.269266	0.99939	104.945	-1.60429	0.0024609	192.404	-0.343299	0.999336	124.019	-0.0109921	0.999479
mchi_473	GV-5	uncharacterized			Cytoplasm|Nucleus	Nuclear localization signal|Nuclear export signal	0.965726	-2.22703	0.879769	8.28596	-1.48168	0.448409	123.525	-0.951394	0.310144	1025.47	-1.60011	1.90316e-05	1388.24	-0.13724	0.999336	1519.95	-0.433702	0.999479
mchi_562	GV-1	uncharacterized	DUF5864 domain-containing protein		Extracellular		9401.72	-0.50495	0.821751	1339.58	-0.542452	0.06704	662.166	-0.645546	0.99939	353.171	-1.59766	0.00586935	256.4	-0.246824	0.999336	235.99	-0.731886	0.999479
mchi_205	GV-5	Ankyrin	ankyrin repeat protein		Cytoplasm	Nuclear localization signal	1.22629	-2.58336	0.83993	8.82801	-0.854035	0.78836	342.132	-1.15586	0.056623	2023.23	-1.59629	0.0001659	4463.64	-0.637559	0.999336	9391.67	-1.21169	0.999479
mchi_235	GV-5	DNA replication and repair	putative UV-damage endonuclease		Cytoplasm|Nucleus	Nuclear export signal	0.220903	-1.12711	0.964864	2.31042	1.10407	0.903664	197.142	-0.98135	0.131508	1048.09	-1.59556	5.32636e-05	1801.23	-0.506333	0.999336	1546.52	-0.219682	0.999479
mchi_175	GV-5	morphogenesis module	virion-associated membrane	Transmembrane domain	Cell membrane	Signal peptide|Transmembrane domain	63.1223	-1.54647	0.605024	161.337	-0.604298	0.136715	623.2	-1.2395	0.00854779	8210.2	-1.59486	1.69277e-05	15287.4	-0.427586	0.999336	10270.6	-0.0239208	0.999479
mchi_546	GV-5	Helicases	putative ATP-dependent transcriptional regulator		Nucleus	Nuclear localization signal	8.82811	-3.07005	0.2703	86.1662	-0.413833	0.583452	799.886	-1.04536	0.0268458	19691.2	-1.59417	2.47939e-05	28464.4	-0.0754666	0.999336	17923.5	-0.189083	0.999479
mchi_627	GV-5	uncharacterized	DUF5851 domain-containing protein		Cytoplasm		4.07208	-1.25559	0.841855	63.5899	-0.989895	0.0148252	512.385	-0.926738	0.0349871	10807.6	-1.59002	9.7629e-05	19815	-0.179885	0.999336	12555	0.100579	0.999479
mchi_440	GV-5	uncharacterized			Mitochondrion		19.3301	-1.10975	0.68516	18.8025	-0.632636	0.777425	1409.58	-2.35313	0.0667894	434180	-1.58879	6.86119e-06	648597	-0.276922	0.999336	568499	-0.119302	0.999479
mchi_723	GV-5	Oxidation, Reduction	glucose-methanol-choline oxidoreductase		Cytoplasm	Nuclear localization signal	86.8055	-1.45264	0.70837	605.187	-0.797455	0.000210755	729.219	-0.89842	0.00754564	34281.8	-1.58808	4.77101e-06	45959.3	0.0130049	0.999336	27648.3	-0.0512967	0.999479
mchi_91	GV-1	uncharacterized	DUF5758 domain-containing protein		Cytoplasm	Nuclear localization signal	464.052	-1.15539	0.634525	817.2	-0.766507	0.000150126	364.881	-0.337799	0.692044	102.931	-1.58757	0.00149643	140.437	-0.316567	0.999336	105.429	-0.0918124	0.999479
mchi_707	GV-2	uncharacterized			Cytoplasm|Nucleus	Nuclear localization signal	799.938	-2.05056	0.721079	2199.24	-1.45632	0.411372	1182.88	-0.988927	0.99939	268.403	-1.58661	3.83357e-05	207.541	-0.561123	0.999336	163.539	-0.892573	0.999479
mchi_261	GV-5	uncharacterized			Cytoplasm|Nucleus		0			0			22.4721	-1.59574	0.0412431	1652.06	-1.57701	0.000160148	3031.65	-0.477601	0.999336	2127.14	-0.422807	0.999479
mchi_658	GV-5	uncharacterized			Nucleus	Nuclear localization signal	3.19765	-1.98909	0.700259	15.8187	-0.88088	0.653354	587.383	-1.26915	0.00793351	3981.7	-1.57242	0.000144171	9665.94	-0.315017	0.999336	11267.2	-0.429865	0.999479
mchi_220	GV-5	DNA replication and repair	Exonuclease-Endonuclease-Phosphatase		Cytoplasm|Nucleus	Nuclear localization signal	0.887914	-3.33744	0.883663	13.3453	-1.44571	0.177845	55.5191	-1.27388	0.0617603	976.281	-1.57228	0.000138634	937.962	0.290235	0.999336	492.934	-0.345243	0.999479
mchi_511	GV-5	Helicases	putative ATP-dependent RNA helicase		Nucleus	Nuclear localization signal	11.0121	-2.66365	0.427204	66.2303	-1.02673	0.0100901	393.383	-1.13716	0.0453811	14784.2	-1.56339	6.91998e-06	16625.1	0.10539	0.999336	13258.6	-0.0196878	0.999479
mchi_898	GV-5	uncharacterized			Cytoplasm|Nucleus	Nuclear localization signal|Nuclear export signal	0.573878	-1.15535	0.952929	3.68712	-0.976902	0.871557	316.773	-1.25349	0.0240568	2362.43	-1.56139	7.31454e-05	3206.55	-0.34418	0.999336	2163.53	-0.371627	0.999479
mchi_497	GV-5	Carbohydrate metabolism	ADP-ribosyltransferase domain-containing protein		Cytoplasm		48.2596	-2.29598	0.463807	907.359	-0.711401	0.000745414	2075.01	-0.59051	0.105176	10661.5	-1.55538	7.31454e-05	19338.6	-0.37834	0.999336	17244.9	-0.120191	0.999479
mchi_730	GV-1	Ankyrin	ankyrin repeat protein		Cytoplasm|Nucleus	Nuclear localization signal	9805.23	-1.53881	0.652385	5569.11	-1.52557	0.145085	1685.37	-0.951858	0.103297	528.873	-1.5526	0.000178963	701.982	-0.67228	0.999336	427.227	-0.959443	0.999479
mchi_266	GV-5	PAN domain	PAN domain-containing protein		Extracellular		1.42505	-4.01135	0.755157	3.75083	-0.462991	0.961572	78.9854	-1.2205	0.0187687	11654.1	-1.55131	0.000185939	23229.4	-0.582257	0.999336	16098.7	-0.353955	0.999479
mchi_414	GV-4	uncharacterized			Cytoplasm		0			0.165292	0.783746	0.987499	15119.4	-1.86966	0.0377096	51260.7	-1.55101	3.87514e-05	24772.9	-0.231108	0.999336	15694.9	-0.482747	0.999479
mchi_596	GV-5	deeploc phobius transmembrane protein	hypothetical transmembrane domain protein	Transmembrane domain	Cell membrane	Signal peptide|Transmembrane domain	110.606	-2.28545	0.382547	1115	-0.892012	0.00198129	1038.7	-0.691809	0.0365588	4886.78	-1.54674	0.000225412	9686.32	-0.263169	0.999336	6680.73	-0.20377	0.999479
mchi_660	GV-3	uncharacterized			Nucleus	Nuclear localization signal	5803.86	-0.831456	0.71466	2474.44	-0.812558	0.00293381	1465.3	-0.523673	0.0832893	4458.32	-1.54281	2.81364e-05	10005.8	-0.716703	0.992994	7356.57	-0.101983	0.999479
mchi_283	GV-5	Collagen	collagen-like protein		Cytoplasm	Nuclear localization signal	1.14199	0.428539	0.971316	0.974748	-0.0591495	0.99801	367.842	-1.35878	0.00361643	10658.9	-1.53894	2.09646e-05	14536	-0.385603	0.999336	14377.5	-0.0278078	0.999479
mchi_835	GV-3	Ankyrin	ankyrin repeat protein		Cytoplasm|Nucleus	Nuclear localization signal|Nuclear export signal	246.948	-2.84441	0.550884	2920.42	-0.954208	0.000408112	1195.18	-0.607136	0.0933069	1678.54	-1.53882	8.08616e-05	1789.46	-0.0638032	0.999336	2042.77	-0.719363	0.999479
mchi_581	GV-4	uncharacterized			Cytoplasm|Nucleus	Nuclear localization signal|Nuclear export signal	27.831	-3.60013	0.288613	648.613	-1.54173	0.460697	7463.52	-1.98977	0.580187	14933.3	-1.53203	0.000662779	4827.6	0.0126693	0.999336	2713.76	-0.550778	0.999479
mchi_225	GV-1	uncharacterized	DUF5769 domain-containing protein		Mitochondrion		85643.8	-0.196022	0.934427	9212.43	-0.255407	0.950527	2765.89	-0.391316	0.552866	826.072	-1.53005	0.00087491	1263.25	-0.656027	0.999336	2476.66	-0.0413246	0.999479
mchi_464	GV-5	Ankyrin	ankyrin repeat protein		Cytoplasm		1.21318	-1.33632	0.936754	3.84039	-0.776736	0.91996	156.17	-1.26945	0.0125417	1170.02	-1.52313	5.65445e-05	1853.16	-0.546887	0.999336	1798.91	-0.61469	0.999479
mchi_381	GV-5	uncharacterized			Nucleus	Nuclear localization signal	0.807088	-3.18608	0.851994	6.40924	-0.792311	0.853274	3441.87	-1.12855	0.0144052	34635.1	-1.5212	7.70956e-05	58230.7	-0.345217	0.999336	33857.9	-0.139302	0.999479
mchi_659	GV-5	Carbohydrate metabolism	phosphomannomutase		Cytoplasm|Nucleus	Nuclear localization signal	11.7328	-1.11227	0.880883	64.7963	-0.69833	0.179132	1206.54	-1.32114	0.0038181	9630.93	-1.52037	0.0001879	18252.1	-0.201092	0.999336	14651.8	-0.170748	0.999479
mchi_572	GV-5	Hydrolase	metallopeptidase WLM domain-containing protein	Transmembrane domain	Endoplasmic reticulum	Signal peptide	0			0.349094	-0.180642	0.997095	196.325	-1.36406	0.0028006	657.094	-1.5088	0.000225412	1061.2	-0.819456	0.918745	932.578	-0.639357	0.999479
mchi_532	GV-5	Carbohydrate metabolism	polysaccharide pyruvyl transferase		Cytoplasm		1.05269	-2.3586	0.819482	5.81896	-0.568825	0.927539	7636.25	-1.77869	0.177244	38896.9	-1.50861	0.000113386	51577.2	-0.564754	0.999336	52824.1	-0.855034	0.999479
mchi_973	GV-5	Oxidation, Reduction	2OG-Fe(II) oxygenase		Cytoplasm|Nucleus	Nuclear localization signal	0			0.162241	-1.14298	0.981932	75.645	-1.06295	0.126357	501.243	-1.50538	0.000662398	486.151	0.0625915	0.999336	267.173	-0.0136681	0.999479
mchi_591	GV-5	uncharacterized		Transmembrane domain	Endoplasmic reticulum	Signal peptide	0			1.07172	-2.44448	0.841659	264.366	-0.874865	0.293592	3553.18	-1.50341	0.00302026	9011.86	-0.463751	0.999336	6688.56	-0.431315	0.999479
mchi_399	GV-5	Folding, sorting and degradation	C1A family cysteine peptidase		Cytoplasm	Nuclear localization signal	17.202	-1.89395	0.623144	293.63	-0.561164	0.0849995	208.39	-0.139735	0.99939	162.189	-1.4998	0.00072621	589.899	-1.06274	0.136737	10375.9	-2.59672	0.00130155
mchi_396	GV-2	DNA replication and repair	DNA topoisomerase 2		Nucleus	Nuclear localization signal	3974.9	-2.85855	0.463807	57428	-0.561672	0.00421079	29734	-0.291236	0.87888	42743.7	-0.646791	0.407178	5662.63	1.7262	0.00282836	1119.79	-0.136532	0.999479
mchi_1	GV-4	Bro-N domain	Bro-N domain-containing protein		Nucleus	Nuclear localization signal	100.023	-1.46661	0.587104	231.721	-0.717984	0.00878569	1427.85	-0.79075	0.111781	7238.84	-0.642643	0.400696	2266.46	1.64903	0.00159664	486.175	0.821514	0.999479
mchi_1132	GV-4	Bro-N domain	Bro-N domain-containing protein		Nucleus	Nuclear localization signal	100.023	-1.46661	0.587104	231.721	-0.717984	0.00878569	1427.85	-0.79075	0.111781	7238.84	-0.642643	0.400696	2266.46	1.64903	0.00159664	486.175	0.821514	0.999479
mchi_339	GV-4	DNA replication and repair	chromosomal protein MC1 domain-containing protein		Nucleus	Nuclear localization signal	0.164836	-1.12084	0.964864	4.36204	0.0046971	0.999693	149176	-0.924257	0.074985	1.30316e+06	-0.640558	0.386576	341248	2.08711	8.18396e-06	19170.8	-0.294012	0.999479
mchi_0	GV-4	ncRNA	ncRNA				2.94786	-0.994072	0.895902	13.0309	-0.976969	0.559714	226.275	-0.673105	0.284055	1314	-0.578079	0.568884	536.179	2.23381	1.09332e-07	102	1.30048	0.999479
mchi_1133	GV-4	ncRNA	ncRNA				2.94786	-0.994072	0.895902	13.0309	-0.976969	0.559714	226.275	-0.673105	0.284055	1314	-0.578079	0.568884	536.179	2.23381	1.09332e-07	102	1.30048	0.999479
mchi_456	GV-4	uncharacterized			Nucleus	Nuclear localization signal	6.29894	-0.818035	0.927652	45.4672	-0.755457	0.419955	3301.2	-1.09929	0.0377419	15574	-0.4965	0.563232	2700.55	2.0723	0.000298172	215.848	-0.0068276	0.999479
mchi_153	GV-2	deeploc phobius signal peptide protein	hypothetical signal peptide protein and DUF5859 domain-containing protein		Extracellular	Signal peptide	114705	-0.873966	0.725693	138631	-0.350209	0.454281	191989	-0.330567	0.971008	246382	-0.402361	0.636382	36437.2	2.28492	4.90432e-07	4167.48	0.290864	0.999479
mchi_455	GV-4	Transcription	late transcription factor		Cytoplasm|Nucleus	Nuclear localization signal	4.01243	-0.708841	0.917225	35.6363	-0.784779	0.430649	3663.45	-1.04564	0.0690788	25765	-0.386944	0.74265	5164.51	2.15405	4.12246e-06	370.404	0.115634	0.999479
mchi_872	GV-2	Oxidation, Reduction	GMC-type oxidoreductase		Extracellular	Signal peptide	109415	-1.27039	0.612493	162546	-0.45266	0.022212	113872	-0.213414	0.99939	144827	-0.383459	0.665899	16768.8	1.80333	1.88044e-05	3107.83	0.0273023	0.999479
mchi_319	GV-4	Carbohydrate metabolism	glycosyltransferase		Cytoplasm|Nucleus	Nuclear localization signal|Nuclear export signal	10.0298	-2.19294	0.462465	49.082	-1.08407	0.015	17845	-1.33199	0.00606925	77964.1	-0.369518	0.734242	8941.71	2.06007	4.90432e-07	1165.14	-0.0875587	0.999479
mchi_884	GV-3	uncharacterized	JmjC domain-containing protein	Transmembrane domain	Endoplasmic reticulum|Golgi apparatus	Signal peptide	588.989	-1.64605	0.458302	1419	-0.667132	0.00145613	17029.6	-1.28469	0.0124777	25121.3	-0.281095	0.858494	2603.69	2.12891	1.46467e-05	344.465	-0.478663	0.999479
mchi_351	GV-3	Folding, sorting and degradation	DnaJ-like protein		Cytoplasm|Nucleus	Nuclear localization signal|Nuclear export signal	3233.85	-2.08239	0.389824	39163.8	-0.540631	0.00501353	42911.7	-0.430041	0.130657	46992.2	-0.223448	0.890965	6781.96	1.74022	0.000248237	1184.65	-0.0033807	0.999479
mchi_277	GV-4	uncharacterized	vWA domain-containing protein		Cytoplasm|Nucleus	Nuclear localization signal	2.62853	-2.23571	0.753659	34.5913	-0.779482	0.380064	34341.4	-1.08412	0.0251801	60399.5	-0.196333	0.933097	7060.49	1.91651	0.000101645	1159.73	-0.320464	0.999479
mchi_493	GV-4	Folding, sorting and degradation	Hsp70		Cytoplasm	Nuclear export signal	1.91238	-1.42724	0.894465	36.3023	-1.01639	0.0654852	151138	-0.955775	0.0460341	439727	-0.148741	0.946223	56127.3	1.96064	1.46467e-05	11227.5	0.0132015	0.999479
mchi_336	GV-3	Transcription	transcription initiation factor TFIIB	Transmembrane domain	Nucleus	Nuclear localization signal	238.291	-2.64299	0.250516	3614.8	-0.594114	0.00376999	17950.5	-0.541935	0.629518	23814.3	-0.136822	0.963947	5652.24	2.95072	2.52483e-11	538.906	0.117629	0.999479
mchi_292	GV-2	uncharacterized			Nucleus	Nuclear localization signal	26224.5	-1.98305	0.376921	194938	-0.596952	0.0035941	239347	-0.277851	0.828873	149470	-0.0952836	0.973207	18300.5	1.69006	0.00112149	3479.31	-0.0382733	0.999479
mchi_791	GV-2	Amino acid metabolism	putative amine oxidase		Extracellular	Signal peptide	88980.3	-1.33817	0.605803	177276	-0.446064	0.00877849	167407	-0.292609	0.436914	139392	-0.0809196	0.973207	14666.5	1.94205	8.33336e-06	4774.14	0.443097	0.999479
mchi_676	GV-2	uncharacterized			Cytoplasm|Nucleus	Nuclear localization signal	30824.9	-1.65762	0.472313	95561.3	-0.673213	0.00139695	112152	-0.594934	0.0362953	82751.4	0.0188198	0.99438	9521.15	1.69894	0.00112149	1695.07	0.0124094	0.999479
mchi_45	GV-4	deeploc phobius signal peptide protein	hypothetical signal peptide protein		Extracellular	Signal peptide	0.301194	-1.84228	0.948555	0.487566	-2.51388	0.922427	14415.2	-0.968657	0.0144052	29519.2	0.0348368	0.989114	2842.06	1.86248	1.46467e-05	462.413	0.335135	0.999479
mchi_657	GV-2	uncharacterized			Nucleus	Nuclear localization signal	52980.7	-1.69794	0.431236	294041	-0.545846	0.00992205	347130	-0.212702	0.99939	260944	0.0386032	0.988106	33643.9	1.89546	0.000243613	4972.06	-0.00195975	0.999479
mchi_903	GV-4	deeploc phobius signal peptide protein	hypothetical signal peptide protein and DUF5881 domain-containing protein		Extracellular|Lysosome/Vacuole	Signal peptide	0.659862	-2.89685	0.901853	4.82119	-1.25509	0.757376	10770.5	-1.31123	0.00409289	16131.1	0.0857183	0.973207	1199.15	1.72297	0.000643843	272.228	-0.312446	0.999479
mchi_803	GV-3	tRNA synthetase	cysteinyl-tRNA synthetase		Cytoplasm	Nuclear localization signal|Nuclear export signal	604.895	-1.79604	0.475476	2312.69	-0.661273	0.00276485	9211.07	-0.836634	0.0349871	11260.5	0.117557	0.961781	1223.89	1.87517	2.80067e-05	228.641	-0.351846	0.999479
mchi_2	GV-5	uncharacterized			Cytoplasm|Nucleus		0			0			182.339	-1.35824	0.0400666	2159.09	0.950085	0.146856	10616.8	2.499	7.5246e-08	6278.86	2.07654	0.13753
mchi_1131	GV-5	uncharacterized			Cytoplasm|Nucleus		0			0			182.339	-1.35824	0.0400666	2159.09	0.950085	0.146856	10616.8	2.499	7.5246e-08	6278.86	2.07654	0.13753

## Sheet: Supplementary Data 8C Vp
Supplementary Data 8C: Differentially expressed zamilon vitis genes during co-infections with megavirus vitis transpoviron or not
The table shows the basemean, logFC and ajusted FDR Pvalue (two-sided Wald test) calculated by Deseq2.
						C+GV+Vp+Tpv vs C+GV+Vp
Gene	Cluster	Functional annotation	Phobius TM domain prediction	Deeploc2		T1			T2			T3			T4			T5			T6
				Predicted localizations	Predicted signals	baseMean	log2(FC)	FDR Pvalue	baseMean	log2(FC)	FDR Pvalue	baseMean	log2(FC)	FDR Pvalue	baseMean	log2(FC)	FDR Pvalue	baseMean	log2(FC)	FDR Pvalue	baseMean	log2(FC)	FDR Pvalue
za3_14	Vp-1			Nucleus	Nuclear localization signal	0			9.57661	-1.21381	0.912799	6466.7	0.322951	0.999956	2604.75	0.645987	0.513391	771.92	0.439518	0.999732	1139.2	0.858617	0.999509
za3_15	Vp-1	DNA primase		Cytoplasm|Nucleus	Nuclear localization signal	1.54301	1.36785	0.999719	10.6706	-1.2153	0.918706	12597.2	0.0643427	0.999956	3237.26	0.121528	0.989309	1006.27	-0.0860342	0.999732	504.064	0.525361	0.999509
za3_8	Vp-1			Cytoplasm|Nucleus	Nuclear localization signal	0			8.12365	-2.14303	0.763457	5642.19	0.245982	0.999956	909.324	0.413562	0.851047	318.452	0.155567	0.999732	286.793	0.394436	0.999509
za3_3	Vp-2			Cytoplasm|Nucleus		0.326468	2.04407	0.999719	4.46181	1.26106	0.968187	11599.3	0.0255255	0.999956	16505.5	0.539033	0.631283	4766.88	0.288094	0.999732	6934.21	0.877875	0.999509
za3_10	Vp-2			Nucleus	Nuclear localization signal	0			2.43551	-1.85812	0.95371	46642.5	0.181454	0.999956	24450.8	0.422299	0.692933	10840.6	0.935868	0.999732	6882.02	1.22144	0.999509
za3_17	Vp-2	Putative integrase		Cytoplasm|Nucleus	Nuclear export signal	0			0.134167	0.349108	0.995284	6135.8	-0.265915	0.999956	17293.8	0.372241	0.820716	6723.83	0.140727	0.999732	5493.2	0.807439	0.999509
za3_2	Vp-2			Cytoplasm|Nucleus	Nuclear localization signal	0.641237	3.29725	0.999719	7.93384	2.03131	0.977506	19725	0.077282	0.999956	43802.2	0.446455	0.692933	20622	0.718262	0.999732	18102.9	1.44117	0.999509
za3_9	Vp-3			Nucleus	Nuclear localization signal	0			0.147661	0.351945	0.995284	10048.5	0.227264	0.999956	40172.3	-0.0383384	0.997413	64072.5	0.298782	0.999732	44713.3	0.933758	0.999509
za3_12	Vp-3	Putative major capsid protein		Nucleus		2.0613	0.827186	0.999719	0.406243	1.69901	0.97819	30631.1	-0.551856	0.999956	1.09535e+06	-0.218606	0.935599	790716	-0.0230586	0.999732	449962	0.726286	0.999509
za3_6	Vp-3			Nucleus	Nuclear localization signal	0.332343	2.03677	0.999719	0			1450.52	-0.471159	0.999956	56401.7	-0.248567	0.92396	41116.7	0.141207	0.999732	21263	0.905841	0.999509
za3_4	Vp-3	DNA packaging ATPase		Nucleus		0			0			2417.5	-0.40488	0.999956	28946.8	-0.0226858	0.998709	17056.8	0.121249	0.999732	10996.3	0.811071	0.999509
za3_19	Vp-3			Extracellular		0			0			1540.35	-0.54128	0.999956	60042.9	-0.152519	0.975768	54629.2	0.0584337	0.999732	27786.6	1.02909	0.999509
za3_13	Vp-3			Cytoplasm	Nuclear localization signal	0			0			941.963	-0.37097	0.999956	50441.5	-0.14082	0.984208	46388.6	0.0917465	0.999732	25548.3	0.845656	0.999509
za3_1	Vp-3	Collagen-like protein		Cytoplasm		0.409752	-1.61086	0.999719	0			2244.07	-0.513808	0.999956	58560.7	-0.123557	0.988926	32111.7	0.197843	0.999732	19568.1	0.867738	0.999509
za3_11	Vp-3	Putative minor capsid protein		Nucleus	Nuclear localization signal	0			0.272246	-0.518101	0.995284	10975	-0.571898	0.999956	116042	-0.342418	0.797434	33489.4	-0.023427	0.999732	12264.9	0.569865	0.999509
za3_16	Vp-3			Cytoplasm|Nucleus	Nuclear localization signal	0			0			862.77	-0.0767934	0.999956	25553.1	-0.0645204	0.997413	19634.8	0.186185	0.999732	6695.08	1.02662	0.999509
za3_18	Vp-3			Cytoplasm|Nucleus	Nuclear localization signal	0			0			135.071	-0.376468	0.999956	4705.77	-0.11914	0.993585	2634.93	0.0353691	0.999732	794.225	0.652241	0.999509
za3_20	Vp-3			Extracellular		0			0			1527.6	-0.530796	0.999956	49867.6	-0.212399	0.943774	36771.3	0.152694	0.999732	14810.2	0.821761	0.999509
za3_5	Vp-3			Nucleus	Nuclear localization signal	0			0			177.695	-0.275095	0.999956	9977.32	-0.266618	0.92396	11595.5	0.0397294	0.999732	6483.97	0.905274	0.999509
za3_7	Vp-4	Transmembrane domain	Transmembrane domain	Cell membrane|Lysosome/Vacuole	Signal peptide|Transmembrane domain	0			0			72.7525	-0.218165	0.999956	736.501	-0.0845272	0.997413	4112.06	0.189354	0.999732	5699.5	0.72685	0.999509

## Sheet: Supplementary Data 8D Tpv
Supplementary Data 8D: Differentially expressed megavirus vitis transpoviron genes during co-infections with zamilon vitis virophage or not
The table shows the basemean, logFC and ajusted FDR Pvalue (two-sided Wald test) calculated by Deseq2. Differential expression analyses comparing two conditions at a single time point were conducted using both DESeq2 and edgeR. Genes identified by the both methods are considered differentially expressed, with their values highlighted in red (overexpression) or blue (underexpression).
						C+GV+Vp+Tpv vs C+GV+Tpv
Gene	Cluster	Functional annotation	Phobius TM domain prediction	Deeploc2		T1			T2			T3			T4			T5			T6
				Predicted localizations	Predicted signals	baseMean	log2(FC)	FDR Pvalue	baseMean	log2(FC)	FDR Pvalue	baseMean	log2(FC)	FDR Pvalue	baseMean	log2(FC)	FDR Pvalue	baseMean	log2(FC)	FDR Pvalue	baseMean	log2(FC)	FDR Pvalue
mvtv_1	Tpv-1		signal peptide	Extracellular	Signal peptide	0.280996	-1.40773	0.99992	2.69784	-4.453	0.99995	1.28866	-3.69913	0.529742	1.25687	2.70287	0.88998	0.571214	-0.931878	0.999248	0.472116	2.7033	0.999949
mvtv_2	Tpv-2	DNA-binding protein		Cytoplasm|Nucleus		0.180256	-0.759957	0.99992	15.6658	-7.00379	0.0378211	36.9115	-2.79084	0.000328455	1396.72	0.497982	0.870679	3113.81	1.57272	2.21145e-07	4427.75	2.28676	3.27792e-23
mvtv_3	Tpv-2	Transmembrane domain	Transmembrane domain	Cell membrane|Endoplasmic reticulum	Signal peptide|Transmembrane domain	0			1.08506	-3.17433	0.99995	7.90488	-1.78819	0.349697	330.833	1.11207	0.946851	603.66	1.90532	0.0685872	762.156	2.2816	1.15057e-08
mvtv_4	Tpv-2	DNA-binding protein		Cytoplasm		0.484062	-2.24252	0.99992	41.7197	-8.40865	0.00016911	56.7438	-3.03334	1.08429e-05	4628.87	0.669225	0.528619	9455.82	2.06313	3.05079e-17	12609.8	2.65735	8.38704e-32
mvtv_5	Tpv-2	Zinc finger domain		Nucleus	Nuclear localization signal	0			1.17455	-3.25738	0.99995	15.45	-0.257864	0.963577	1748.87	0.715961	0.38347	3431.37	2.07886	1.51085e-16	2472.16	2.44995	1.22066e-25
mvtv_6	Tpv-2	Helicase domain		Cytoplasm|Nucleus	Nuclear localization signal	8.91764	-6.57584	0.0508884	219.268	-10.8803	2.06234e-09	1256.94	-1.56914	0.0628157	17024.8	0.939556	0.022321	16948.8	1.8493	5.48363e-17	16741.7	2.48852	2.86212e-27
mvtv_7	Tpv-2	Zinc finger domain		Nucleus	Nuclear localization signal	0			0			1.90063	-0.120276	0.989709	28.4296	0.56181	0.972201	56.4235	1.93613	0.000120749	23.8681	3.01277	4.66678e-06
tir_left	Tpv-2					0.104474	-0.708116	0.99992	0.609822	-2.30301	0.99995	7.87749	-0.798336	0.872266	213.793	0.678116	0.999529	414.54	1.62047	1.10934e-07	466.695	1.10194	0.00875469
tir_right	Tpv-2					0.104474	-0.708116	0.99992	0.609822	-2.30301	0.99995	7.87749	-0.798336	0.872266	213.793	0.678116	0.999529	414.54	1.62047	1.10934e-07	466.695	1.10194	0.00875469
