# Supplementary material for: Complex transcriptional regulations of a hyperparasitic quadripartite system in giant viruses infecting protists
Source: Nat Commun. 2024 Oct 9;15:8608. doi: 10.1038/s41467-024-52906-1 (PMC11464507; doi:10.1038/s41467-024-52906-1)
Supplement: Supplementary file 12 — Supplementary Data 9 [file 41467_2024_52906_MOESM12_ESM.xlsx]

## Sheet: Supplementary Data 9
Supplementary Data 9: MS-based quantitative proteomic analysis of zamilon vitis virion
Vp virions were purified from cells co-infected with GV and Tpv. Their proteomes were analysed by MS-based label-free quantitative proteomics. The results were obtained through the analysis of two biological replicates. Only proteins detected in the two replicates were considered. Vp proteins are colored in orange, GV proteins in green, Tpv proteins in blue, and ameboa proteins are colorless. For…
Gene	Functional annotation	mol. weight (Da)	identified peptides	coverage (%)	quantified peptides	mean niBAQ	estimated copy number
za3_12	Putative major capsid protein	66672	66	80.95	66	2.08444e+09	780
za3_13		51543	69	81.45	68	5.69145e+08	212.975
za3_11	Putative minor capsid protein	42432	24	71.01	24	5.22245e+08	195.425
za3_4	DNA packaging ATPase	28151	49	92.24	49	4.18513e+08	156.608
za3_19		19594	10	51.63	10	2.03753e+08	76.2446
za3_18		22569	18	63.3	18	1.66561e+08	62.3275
za3_6		15917	7	26.53	7	1.4929e+08	55.8646
za3_20		24525	5	43.57	5	1.13996e+08	42.6573
mchi_339	chromosomal protein MC1 domain-containing protein	27358	10	23.81	10	1.11484e+08	41.7174
mvtv_7	Zinc finger domain	10617	16	71.91	16	4.99209e+07	18.6805
za3_1	Collagen-like protein	30751	3	15.26	3	4.7856e+07	17.9078
mchi_658		19367	14	31.76	14	3.16253e+07	11.8342
za3_10		28060	12	29.63	12	2.83462e+07	10.6072
za3_3		15662	12	50.38	12	2.26525e+07	8.47661
mchi_125		26400	13	49.78	13	2.20967e+07	8.26861
mchi_501	ubiquitin-like protein	8686	7	71.05	7	1.7228e+07	6.44676
BAESF_00228		20081	10	49.71	10	1.33005e+07	4.97708
za3_17	Putative integrase	29019	17	49.8	17	1.28793e+07	4.81945
za3_14		9934	4	34.57	4	9.39399e+06	3.51524
BAESF_09444		18687	9	26.49	9	8.61829e+06	3.22498
za3_5		16871	11	29.25	7	8.44672e+06	3.16077
mchi_136		38494	15	40.3	15	8.10936e+06	3.03453
mchi_721		33237	17	51.96	17	5.90169e+06	2.20842
mvtv_6	Helicase domain	121788	55	43.29	55	5.89018e+06	2.20411
mchi_817	DUF5886 domain-containing protein	41046	22	56.07	22	5.81619e+06	2.17643
mchi_153	hypothetical signal peptide protein and DUF5859 domain-containing protein	22987	6	34.47	6	4.55129e+06	1.7031
mchi_251		34835	3	10.25	3	4.08372e+06	1.52814
mchi_782		27047	9	50.21	9	4.06706e+06	1.5219
mchi_598	NAD-dependent DNA ligase	72979	34	58.56	34	4.05355e+06	1.51684
mchi_379	probable DNA polymerase sliding clamp	43186	18	44.21	17	3.81889e+06	1.42904
mvtv_5	Zinc finger domain	19525	5	26.95	5	3.68934e+06	1.38055
BAESF_05535		28843	11	47.76	10	3.46782e+06	1.29766
mchi_875	GMC-type oxidoreductase	73083	35	61.24	33	3.06065e+06	1.1453
BAESF_10125		14443	8	59.84	8	2.98155e+06	1.1157
