# Supplementary material for: Complex transcriptional regulations of a hyperparasitic quadripartite system in giant viruses infecting protists
Source: Nat Commun. 2024 Oct 9;15:8608. doi: 10.1038/s41467-024-52906-1 (PMC11464507; doi:10.1038/s41467-024-52906-1)
Supplement: Supplementary file 13 — Supplementary Data 10 [file 41467_2024_52906_MOESM13_ESM.xlsx]

## Sheet: Supplementary Data 10
Supplementary Data 10: Accession numbers of samples
JGI Proposal ID	JGI Project ID	JGI Sequencing Project ID	JGI Sample ID	JGI Sample Name	Sequenced and QC passed	Condition	Timepoint	Replicate	Sequence file Name
505029	1248764	1248768	220892	MOCK_R1	Yes	C+GV+Vp+Tpv	Mock	R1	12994.1.303393.CGTACGAA-TTCGTACG.fastq.gz
505029	1248764	1248768	220893	30min_R1	Yes	C+GV+Vp+Tpv	T1	R1	12994.1.303393.TTGACAGG-CCTGTCAA.fastq.gz
505029	1248764	1248768	220894	2h30_R1	Yes	C+GV+Vp+Tpv	T2	R1	12994.1.303393.CAAGTGCA-TGCACTTG.fastq.gz
505029	1248764	1248768	220895	4h_R1	Yes	C+GV+Vp+Tpv	T3	R1	12994.1.303393.GATAGGCT-AGCCTATC.fastq.gz
505029	1248764	1248768	220896	6h_R1	Yes	C+GV+Vp+Tpv	T4	R1	12994.1.303393.CTCTACTC-GAGTAGAG.fastq.gz
505029	1248764	1248768	220897	8h_R1	Yes	C+GV+Vp+Tpv	T5	R1	12994.1.303393.CGTGATCA-TGATCACG.fastq.gz
505029	1248764	1248768	220898	12h_R1	Yes	C+GV+Vp+Tpv	T6	R1	12994.1.303393.TACATCGG-CCGATGTA.fastq.gz
505029	1248764	1248768	220899	MOCK_R2	Yes	C+GV+Vp+Tpv	Mock	R2	12994.1.303393.ACTCTCGA-TCGAGAGT.fastq.gz
505029	1248764	1248768	220900	30min_R2	Yes	C+GV+Vp+Tpv	T1	R2	12994.1.303393.TTCTCTCG-CGAGAGAA.fastq.gz
505029	1248764	1248768	220901	2h30_R2	No	C+GV+Vp+Tpv	T2	R2
505029	1248764	1248768	220902	4h_R2	Yes	C+GV+Vp+Tpv	T3	R2	12994.1.303393.GCTTCTTG-CAAGAAGC.fastq.gz
505029	1248764	1248768	220903	6h_R2	Yes	C+GV+Vp+Tpv	T4	R2	12994.1.303393.TTAGGTCG-CGACCTAA.fastq.gz
505029	1248764	1248768	220904	8h_R2	Yes	C+GV+Vp+Tpv	T5	R2	12994.1.303393.ACTCCATC-GATGGAGT.fastq.gz
505029	1248764	1248768	220905	12h_R2	Yes	C+GV+Vp+Tpv	T6	R2	12994.1.303393.GTGCCATA-TATGGCAC.fastq.gz
505029	1287919	1287923	253040	MGch_MOCK_R1	Yes	C+GV	Mock	R1	52493.4.359611.CGACCATT-CGACCATT.fastq.gz
505029	1287919	1287923	253041	MGch_30min_R1	Yes	C+GV	T1	R1	52493.4.359611.TCGGTTAC-TCGGTTAC.fastq.gz
505029	1287919	1287923	253042	MGch_2h30_R1	Yes	C+GV	T2	R1	52493.4.359611.CACGTTGT-CACGTTGT.fastq.gz
505029	1287919	1287923	253043	MGch_4h_R1	Yes	C+GV	T3	R1	52493.4.359611.GTTCAACC-GTTCAACC.fastq.gz
505029	1287919	1287923	253044	MGch_6h_R1	Yes	C+GV	T4	R1	52493.4.359611.CAGAGTGT-CAGAGTGT.fastq.gz
505029	1287919	1287923	253045	MGch_8h_R1	Yes	C+GV	T5	R1	52493.4.359611.GGATACCA-GGATACCA.fastq.gz
505029	1287919	1287923	253046	MGch_12h_R1	Yes	C+GV	T6	R1	52493.4.359611.ACCTCTGT-ACCTCTGT.fastq.gz
505029	1287919	1287923	253047	MGch_MOCK_R2	Yes	C+GV	Mock	R2	52493.4.359611.TGGATCAC-TGGATCAC.fastq.gz
505029	1287919	1287923	253048	MGch_30min_R2	Yes	C+GV	T1	R2	52493.4.359611.CTTGCTGT-CTTGCTGT.fastq.gz
505029	1287919	1287923	253049	MGch_2h30_R2	Yes	C+GV	T2	R2	52493.4.359611.GCCATAAC-GCCATAAC.fastq.gz
505029	1287919	1287923	253050	MGch_4h_R2	Yes	C+GV	T3	R2	52493.4.359611.ATGCCTGT-ATGCCTGT.fastq.gz
505029	1287919	1287923	253051	MGch_6h_R2	Yes	C+GV	T4	R2	52493.4.359611.GAAGTACC-GAAGTACC.fastq.gz
505029	1287919	1287923	253052	MGch_8h_R2	Yes	C+GV	T5	R2	52493.4.359611.CGAACTGT-CGAACTGT.fastq.gz
505029	1287919	1287923	253053	MGch_12h_R2	Yes	C+GV	T6	R2	52493.4.359611.TAGTGACC-TAGTGACC.fastq.gz
505029	1287919	1287923	253054	MGch_MOCK_R3	Yes	C+GV	Mock	R3	52493.4.359611.TGGCATGT-TGGCATGT.fastq.gz
505029	1287919	1287923	253055	MGch_30min_R3	Yes	C+GV	T1	R3	52493.4.359611.CACTGACA-CACTGACA.fastq.gz
505029	1287919	1287923	253056	MGch_2h30_R3	Yes	C+GV	T2	R3	52493.4.359611.TGCTTGGT-TGCTTGGT.fastq.gz
505029	1287919	1287923	253057	MGch_4h_R3	Yes	C+GV	T3	R3	52493.4.359611.CATACCAC-CATACCAC.fastq.gz
505029	1287919	1287923	253058	MGch_6h_R3	Yes	C+GV	T4	R3	52493.4.359611.TTGTCGGT-TTGTCGGT.fastq.gz
505029	1287919	1287923	253059	MGch_8h_R3	Yes	C+GV	T5	R3	52493.4.359611.CCAAGCAA-CCAAGCAA.fastq.gz
505029	1287919	1287923	253060	MGch_12h_R3	Yes	C+GV	T6	R3	52493.4.359611.TAACCGGT-TAACCGGT.fastq.gz
505029	1287919	1287923	253061	MGch/Z.v_MOCK_R1	Yes	C+GV+Vp	Mock	R1	52493.4.359611.ATGGTCCA-ATGGTCCA.fastq.gz
505029	1287919	1287923	253062	MGch/Z.v_30min_R1	Yes	C+GV+Vp	T1	R1	52493.4.359611.GTCTAGGT-GTCTAGGT.fastq.gz
505029	1287919	1287923	253063	MGch/Z.v_2h30_R1	Yes	C+GV+Vp	T2	R1	52493.4.359611.AAGAGCCA-AAGAGCCA.fastq.gz
505029	1287919	1287923	253064	MGch/Z.v_4h_R1	Yes	C+GV+Vp	T3	R1	52493.4.359611.AGAAGCGT-AGAAGCGT.fastq.gz
505029	1287919	1287923	253065	MGch/Z.v_6h_R1	Yes	C+GV+Vp	T4	R1	52493.4.359611.TATTCGCC-TATTCGCC.fastq.gz
505029	1287919	1287923	253066	MGch/Z.v_8h_R1	Yes	C+GV+Vp	T5	R1	52493.4.359611.TGTACCGT-TGTACCGT.fastq.gz
505029	1287919	1287923	253067	MGch/Z.v_12h_R1	Yes	C+GV+Vp	T6	R1	52493.4.359611.AACGGTCA-AACGGTCA.fastq.gz
505029	1287919	1287923	253068	MGch/Z.v_MOCK_R2	Yes	C+GV+Vp	Mock	R2	52493.4.359611.CCATACGT-CCATACGT.fastq.gz
505029	1287919	1287923	253069	MGch/Z.v_30min_R2	Yes	C+GV+Vp	T1	R2	52493.4.359611.TTGAGGCA-TTGAGGCA.fastq.gz
505029	1287919	1287923	253070	MGch/Z.v_2h30_R2	Yes	C+GV+Vp	T2	R2	52493.4.359611.TTGGACGT-TTGGACGT.fastq.gz
505029	1287919	1287923	253071	MGch/Z.v_4h_R2	Yes	C+GV+Vp	T3	R2	52493.4.359611.CACCTTAC-CACCTTAC.fastq.gz
505029	1287919	1287923	253072	MGch/Z.v_6h_R2	Yes	C+GV+Vp	T4	R2	52493.4.359611.ACCGTAGT-ACCGTAGT.fastq.gz
505029	1287919	1287923	253073	MGch/Z.v_8h_R2	Yes	C+GV+Vp	T5	R2	52493.4.359611.GTGAATCC-GTGAATCC.fastq.gz
505029	1287919	1287923	253074	MGch/Z.v_12h_R2	Yes	C+GV+Vp	T6	R2	52493.4.359611.GCGATAGT-GCGATAGT.fastq.gz
505029	1287919	1287923	253075	MGch/Z.v_MOCK_R3	Yes	C+GV+Vp	Mock	R3	52493.4.359611.CTCGATAC-CTCGATAC.fastq.gz
505029	1287919	1287923	253076	MGch/Z.v_30min_R3	Yes	C+GV+Vp	T1	R3	52493.4.359611.CGTTGAGT-CGTTGAGT.fastq.gz
505029	1287919	1287923	253077	MGch/Z.v_2h30_R3	Yes	C+GV+Vp	T2	R3	52493.4.359611.TCACAGCA-TCACAGCA.fastq.gz
505029	1287919	1287923	253078	MGch/Z.v_4h_R3	Yes	C+GV+Vp	T3	R3	52493.4.359611.GATCGAGT-GATCGAGT.fastq.gz
505029	1287919	1287923	253079	MGch/Z.v_6h_R3	No	C+GV+Vp	T4	R3
505029	1287919	1287923	253080	MGch/Z.v_8h_R3	Yes	C+GV+Vp	T5	R3	52493.4.359611.AGTGCAGT-AGTGCAGT.fastq.gz
505029	1287919	1287923	253081	MGch/Z.v_12h_R3	Yes	C+GV+Vp	T6	R3	52493.4.359611.GACATTCC-GACATTCC.fastq.gz
505029	1287916	1287922	254663	MGch/mvtv_MOCK_R1	Yes	C+GV+Tpv	Mock	R1	52493.4.359611.ACACCAGT-ACACCAGT.fastq.gz
505029	1287916	1287922	254664	MGch/mvtv_30min_R1	Yes	C+GV+Tpv	T1	R1	52493.4.359611.TGTGGTAC-TGTGGTAC.fastq.gz
505029	1287916	1287922	254665	MGch/mvtv_2h30_R1	Yes	C+GV+Tpv	T2	R1	52493.4.359611.GCATGTCT-GCATGTCT.fastq.gz
505029	1287916	1287922	254666	MGch/mvtv_4h_R1	Yes	C+GV+Tpv	T3	R1	52493.4.359611.ATGCACGA-ATGCACGA.fastq.gz
505029	1287916	1287922	254667	MGch/mvtv_6h_R1	Yes	C+GV+Tpv	T4	R1	52493.4.359611.CAAGGTCT-CAAGGTCT.fastq.gz
505029	1287916	1287922	254668	MGch/mvtv_8h_R1	Yes	C+GV+Tpv	T5	R1	52493.4.359611.TGTCCAGA-TGTCCAGA.fastq.gz
505029	1287916	1287922	254669	MGch/mvtv_12h_R1	Yes	C+GV+Tpv	T6	R1	52493.4.359611.TAGCGTCT-TAGCGTCT.fastq.gz
505029	1287916	1287922	254670	MGch/mvtv_MOCK_R2	Yes	C+GV+Tpv	Mock	R2	52493.4.359611.AGCTCCTA-AGCTCCTA.fastq.gz
505029	1287916	1287922	254671	MGch/mvtv_30min_R2	Yes	C+GV+Tpv	T1	R2	52479.4.357900.GTCTGATC-GTCTGATC.fastq.gz
505029	1287916	1287922	254672	MGch/mvtv_2h30_R2	Yes	C+GV+Tpv	T2	R2	52479.4.357900.CGACGTTA-CGACGTTA.fastq.gz
505029	1287916	1287922	254673	MGch/mvtv_4h_R2	Yes	C+GV+Tpv	T3	R2	52479.4.357900.GATTACCG-GATTACCG.fastq.gz
505029	1287916	1287922	254674	MGch/mvtv_6h_R2	Yes	C+GV+Tpv	T4	R2	52479.4.357900.ATGGAAGG-ATGGAAGG.fastq.gz
505029	1287916	1287922	254675	MGch/mvtv_8h_R2	Yes	C+GV+Tpv	T5	R2	52479.4.357900.TCAAGGAC-TCAAGGAC.fastq.gz
505029	1287916	1287922	254676	MGch/mvtv_12h_R2	Yes	C+GV+Tpv	T6	R2	52479.4.357900.CCTTGATC-CCTTGATC.fastq.gz
505029	1287916	1287922	254677	MGch/mvtv_MOCK_R3	Yes	C+GV+Tpv	Mock	R3	52479.4.357900.GGACCTAT-GGACCTAT.fastq.gz
505029	1287916	1287922	254678	MGch/mvtv_30min_R3	Yes	C+GV+Tpv	T1	R3	52479.4.357900.CGATGCTT-CGATGCTT.fastq.gz
505029	1287916	1287922	254679	MGch/mvtv_2h30_R3	Yes	C+GV+Tpv	T2	R3	52479.4.357900.TAGCCGAA-TAGCCGAA.fastq.gz
505029	1287916	1287922	254680	MGch/mvtv_4h_R3	Yes	C+GV+Tpv	T3	R3	52479.4.357900.GCTATCCT-GCTATCCT.fastq.gz
505029	1287916	1287922	254681	MGch/mvtv_6h_R3	Yes	C+GV+Tpv	T4	R3	52479.4.357900.CGCTAGTA-CGCTAGTA.fastq.gz
505029	1287916	1287922	254682	MGch/mvtv_8h_R3	Yes	C+GV+Tpv	T5	R3	52479.4.357900.TCCGTGAA-TCCGTGAA.fastq.gz
505029	1287916	1287922	254683	MGch/mvtv_12h_R3	Yes	C+GV+Tpv	T6	R3	52479.4.357900.CTGCACTT-CTGCACTT.fastq.gz
505029	1287916	1287922	254684	MGch/Z.v./mvtv_MOCK_R3	Yes	C+GV+Vp+Tpv	Mock	R3	52479.4.357900.TTGCGAAG-TTGCGAAG.fastq.gz
505029	1287916	1287922	254685	MGch/Z.v./mvtv_30min_R3	Yes	C+GV+Vp+Tpv	T1	R3	52479.4.357900.ACATAGGC-ACATAGGC.fastq.gz
505029	1287916	1287922	254686	MGch/Z.v./mvtv_2h30_R3	Yes	C+GV+Vp+Tpv	T2	R3	52479.4.357900.GTTGTAGC-GTTGTAGC.fastq.gz
505029	1287916	1287922	254687	MGch/Z.v./mvtv_4h_R3	Yes	C+GV+Vp+Tpv	T3	R3	52479.4.357900.ACCACGAT-ACCACGAT.fastq.gz
505029	1287916	1287922	254688	MGch/Z.v./mvtv_6h_R3	Yes	C+GV+Vp+Tpv	T4	R3	52479.4.357900.CTGAAGCT-CTGAAGCT.fastq.gz
505029	1287916	1287922	254689	MGch/Z.v./mvtv_8h_R3	Yes	C+GV+Vp+Tpv	T5	R3	52479.4.357900.TCCTTAGC-TCCTTAGC.fastq.gz
505029	1287916	1287922	254690	MGch/Z.v./mvtv_12h_R3	Yes	C+GV+Vp+Tpv	T6	R3	52479.4.357900.ACGACTTG-ACGACTTG.fastq.gz
