# Supplementary material for: Complex transcriptional regulations of a hyperparasitic quadripartite system in giant viruses infecting protists
Source: Nat Commun. 2024 Oct 9;15:8608. doi: 10.1038/s41467-024-52906-1 (PMC11464507; doi:10.1038/s41467-024-52906-1)
Supplement: Supplementary file 14 — Supplementary Data 11 [file 41467_2024_52906_MOESM14_ESM.zip]

Archive with 1 entries (1 files):
- Supplementary Data 11.gff
