# Supplementary material for: Complex transcriptional regulations of a hyperparasitic quadripartite system in giant viruses infecting protists
Source: Nat Commun. 2024 Oct 9;15:8608. doi: 10.1038/s41467-024-52906-1 (PMC11464507; doi:10.1038/s41467-024-52906-1)
Supplement: Supplementary file 14 — Supplementary Data 11 [file 41467_2024_52906_MOESM14_ESM.zip › Supplementary Data 11.gff]

scaffold_1	funannotate	gene	604	1074	.	-	.	ID=BAESF_00001.mRNA.1;Name=BAESF_00001.mRNA.1;
scaffold_1	funannotate	mRNA	604	1074	.	-	.	ID=BAESF_00001.mRNA.1.t01;Parent=BAESF_00001.mRNA.1;Note=hypothetical protein;Name=BAESF_00001.mRNA.1;
scaffold_1	funannotate	exon	961	1074	.	-	.	ID=BAESF_00001.mRNA.1.t01.exon1;Parent=BAESF_00001.mRNA.1.t01;
scaffold_1	funannotate	exon	767	880	.	-	.	ID=BAESF_00001.mRNA.1.t01.exon2;Parent=BAESF_00001.mRNA.1.t01;
scaffold_1	funannotate	exon	604	675	.	-	.	ID=BAESF_00001.mRNA.1.t01.exon3;Parent=BAESF_00001.mRNA.1.t01;
scaffold_1	funannotate	CDS	961	1074	.	-	0	Parent=BAESF_00001.mRNA.1.t01;
scaffold_1	funannotate	CDS	767	880	.	-	0	Parent=BAESF_00001.mRNA.1.t01;
scaffold_1	funannotate	CDS	604	675	.	-	0	Parent=BAESF_00001.mRNA.1.t01;
scaffold_1	funannotate	gene	1207	1751	.	-	.	ID=BAESF_00002.mRNA.1;Name=BAESF_00002.mRNA.1;
scaffold_1	funannotate	mRNA	1207	1751	.	-	.	ID=BAESF_00002.mRNA.1.t01;Parent=BAESF_00002.mRNA.1;Note=hypothetical protein;Name=BAESF_00002.mRNA.1;
scaffold_1	funannotate	exon	1728	1751	.	-	.	ID=BAESF_00002.mRNA.1.t01.exon1;Parent=BAESF_00002.mRNA.1.t01;
scaffold_1	funannotate	exon	1547	1613	.	-	.	ID=BAESF_00002.mRNA.1.t01.exon2;Parent=BAESF_00002.mRNA.1.t01;
scaffold_1	funannotate	exon	1374	1467	.	-	.	ID=BAESF_00002.mRNA.1.t01.exon3;Parent=BAESF_00002.mRNA.1.t01;
scaffold_1	funannotate	exon	1207	1216	.	-	.	ID=BAESF_00002.mRNA.1.t01.exon4;Parent=BAESF_00002.mRNA.1.t01;
scaffold_1	funannotate	CDS	1728	1751	.	-	0	Parent=BAESF_00002.mRNA.1.t01;
scaffold_1	funannotate	CDS	1547	1613	.	-	0	Parent=BAESF_00002.mRNA.1.t01;
scaffold_1	funannotate	CDS	1374	1467	.	-	2	Parent=BAESF_00002.mRNA.1.t01;
scaffold_1	funannotate	CDS	1207	1216	.	-	1	Parent=BAESF_00002.mRNA.1.t01;
scaffold_1	funannotate	gene	3150	4409	.	-	.	ID=BAESF_00003.mRNA.1;Name=BAESF_00003.mRNA.1;
scaffold_1	funannotate	mRNA	3150	4409	.	-	.	ID=BAESF_00003.mRNA.1.t01;Parent=BAESF_00003.mRNA.1;Note=hypothetical protein;note=TransMembrane:1 (o6-25i);Name=BAESF_00003.mRNA.1;
scaffold_1	funannotate	exon	4338	4409	.	-	.	ID=BAESF_00003.mRNA.1.t01.exon1;Parent=BAESF_00003.mRNA.1.t01;
scaffold_1	funannotate	exon	3150	4275	.	-	.	ID=BAESF_00003.mRNA.1.t01.exon2;Parent=BAESF_00003.mRNA.1.t01;
scaffold_1	funannotate	three_prime_UTR	3150	3174	.	-	.	ID=BAESF_00003.mRNA.1.t01.utr3p1;Parent=BAESF_00003.mRNA.1.t01;
scaffold_1	funannotate	CDS	4338	4409	.	-	0	Parent=BAESF_00003.mRNA.1.t01;
scaffold_1	funannotate	CDS	3175	4275	.	-	0	Parent=BAESF_00003.mRNA.1.t01;
scaffold_1	funannotate	gene	5929	8027	.	-	.	ID=BAESF_00004.mRNA.1;Name=BAESF_00004.mRNA.1;
scaffold_1	funannotate	mRNA	5929	8027	.	-	.	ID=BAESF_00004.mRNA.1.t01;Parent=BAESF_00004.mRNA.1;Note=hypothetical protein;Dbxref=InterPro:IPR011989;Name=BAESF_00004.mRNA.1;
scaffold_1	funannotate	exon	7936	8027	.	-	.	ID=BAESF_00004.mRNA.1.t01.exon1;Parent=BAESF_00004.mRNA.1.t01;
scaffold_1	funannotate	exon	7505	7776	.	-	.	ID=BAESF_00004.mRNA.1.t01.exon2;Parent=BAESF_00004.mRNA.1.t01;
scaffold_1	funannotate	exon	7237	7432	.	-	.	ID=BAESF_00004.mRNA.1.t01.exon3;Parent=BAESF_00004.mRNA.1.t01;
scaffold_1	funannotate	exon	6879	7140	.	-	.	ID=BAESF_00004.mRNA.1.t01.exon4;Parent=BAESF_00004.mRNA.1.t01;
scaffold_1	funannotate	exon	6582	6779	.	-	.	ID=BAESF_00004.mRNA.1.t01.exon5;Parent=BAESF_00004.mRNA.1.t01;
scaffold_1	funannotate	exon	6393	6485	.	-	.	ID=BAESF_00004.mRNA.1.t01.exon6;Parent=BAESF_00004.mRNA.1.t01;
scaffold_1	funannotate	exon	6142	6321	.	-	.	ID=BAESF_00004.mRNA.1.t01.exon7;Parent=BAESF_00004.mRNA.1.t01;
scaffold_1	funannotate	exon	5929	6022	.	-	.	ID=BAESF_00004.mRNA.1.t01.exon8;Parent=BAESF_00004.mRNA.1.t01;
scaffold_1	funannotate	three_prime_UTR	5929	5989	.	-	.	ID=BAESF_00004.mRNA.1.t01.utr3p1;Parent=BAESF_00004.mRNA.1.t01;
scaffold_1	funannotate	CDS	7936	8027	.	-	0	Parent=BAESF_00004.mRNA.1.t01;
scaffold_1	funannotate	CDS	7505	7776	.	-	1	Parent=BAESF_00004.mRNA.1.t01;
scaffold_1	funannotate	CDS	7237	7432	.	-	2	Parent=BAESF_00004.mRNA.1.t01;
scaffold_1	funannotate	CDS	6879	7140	.	-	1	Parent=BAESF_00004.mRNA.1.t01;
scaffold_1	funannotate	CDS	6582	6779	.	-	0	Parent=BAESF_00004.mRNA.1.t01;
scaffold_1	funannotate	CDS	6393	6485	.	-	0	Parent=BAESF_00004.mRNA.1.t01;
scaffold_1	funannotate	CDS	6142	6321	.	-	0	Parent=BAESF_00004.mRNA.1.t01;
scaffold_1	funannotate	CDS	5990	6022	.	-	0	Parent=BAESF_00004.mRNA.1.t01;
scaffold_1	funannotate	gene	8125	8894	.	-	.	ID=BAESF_00005.mRNA.1;Name=BAESF_00005.mRNA.1;
scaffold_1	funannotate	mRNA	8125	8894	.	-	.	ID=BAESF_00005.mRNA.1.t01;Parent=BAESF_00005.mRNA.1;Note=hypothetical protein;Dbxref=InterPro:IPR019442;Name=BAESF_00005.mRNA.1;
scaffold_1	funannotate	exon	8676	8894	.	-	.	ID=BAESF_00005.mRNA.1.t01.exon1;Parent=BAESF_00005.mRNA.1.t01;
scaffold_1	funannotate	exon	8350	8559	.	-	.	ID=BAESF_00005.mRNA.1.t01.exon2;Parent=BAESF_00005.mRNA.1.t01;
scaffold_1	funannotate	exon	8125	8232	.	-	.	ID=BAESF_00005.mRNA.1.t01.exon3;Parent=BAESF_00005.mRNA.1.t01;
scaffold_1	funannotate	CDS	8676	8894	.	-	0	Parent=BAESF_00005.mRNA.1.t01;
scaffold_1	funannotate	CDS	8350	8559	.	-	0	Parent=BAESF_00005.mRNA.1.t01;
scaffold_1	funannotate	CDS	8125	8232	.	-	0	Parent=BAESF_00005.mRNA.1.t01;
scaffold_1	funannotate	gene	10734	13550	.	-	.	ID=BAESF_00006.mRNA.1;Name=BAESF_00006.mRNA.1;
scaffold_1	funannotate	mRNA	10734	13550	.	-	.	ID=BAESF_00006.mRNA.1.t01;Parent=BAESF_00006.mRNA.1;Note=hypothetical protein;Ontology_term=GO:0005856,GO:0005515;Dbxref=PFAM:PF00784,InterPro:IPR000857,InterPro:IPR001452;Name=BAESF_00006.mRNA.1;
scaffold_1	funannotate	exon	13432	13550	.	-	.	ID=BAESF_00006.mRNA.1.t01.exon1;Parent=BAESF_00006.mRNA.1.t01;
scaffold_1	funannotate	exon	13205	13307	.	-	.	ID=BAESF_00006.mRNA.1.t01.exon2;Parent=BAESF_00006.mRNA.1.t01;
scaffold_1	funannotate	exon	12995	13060	.	-	.	ID=BAESF_00006.mRNA.1.t01.exon3;Parent=BAESF_00006.mRNA.1.t01;
scaffold_1	funannotate	exon	12755	12861	.	-	.	ID=BAESF_00006.mRNA.1.t01.exon4;Parent=BAESF_00006.mRNA.1.t01;
scaffold_1	funannotate	exon	12539	12662	.	-	.	ID=BAESF_00006.mRNA.1.t01.exon5;Parent=BAESF_00006.mRNA.1.t01;
scaffold_1	funannotate	exon	12421	12449	.	-	.	ID=BAESF_00006.mRNA.1.t01.exon6;Parent=BAESF_00006.mRNA.1.t01;
scaffold_1	funannotate	exon	12328	12362	.	-	.	ID=BAESF_00006.mRNA.1.t01.exon7;Parent=BAESF_00006.mRNA.1.t01;
scaffold_1	funannotate	exon	12060	12175	.	-	.	ID=BAESF_00006.mRNA.1.t01.exon8;Parent=BAESF_00006.mRNA.1.t01;
scaffold_1	funannotate	exon	11938	11977	.	-	.	ID=BAESF_00006.mRNA.1.t01.exon9;Parent=BAESF_00006.mRNA.1.t01;
scaffold_1	funannotate	exon	11434	11807	.	-	.	ID=BAESF_00006.mRNA.1.t01.exon10;Parent=BAESF_00006.mRNA.1.t01;
scaffold_1	funannotate	exon	11218	11315	.	-	.	ID=BAESF_00006.mRNA.1.t01.exon11;Parent=BAESF_00006.mRNA.1.t01;
scaffold_1	funannotate	exon	10963	11112	.	-	.	ID=BAESF_00006.mRNA.1.t01.exon12;Parent=BAESF_00006.mRNA.1.t01;
scaffold_1	funannotate	exon	10734	10842	.	-	.	ID=BAESF_00006.mRNA.1.t01.exon13;Parent=BAESF_00006.mRNA.1.t01;
scaffold_1	funannotate	CDS	13432	13550	.	-	0	Parent=BAESF_00006.mRNA.1.t01;
scaffold_1	funannotate	CDS	13205	13307	.	-	1	Parent=BAESF_00006.mRNA.1.t01;
scaffold_1	funannotate	CDS	12995	13060	.	-	0	Parent=BAESF_00006.mRNA.1.t01;
scaffold_1	funannotate	CDS	12755	12861	.	-	0	Parent=BAESF_00006.mRNA.1.t01;
scaffold_1	funannotate	CDS	12539	12662	.	-	1	Parent=BAESF_00006.mRNA.1.t01;
scaffold_1	funannotate	CDS	12421	12449	.	-	0	Parent=BAESF_00006.mRNA.1.t01;
scaffold_1	funannotate	CDS	12328	12362	.	-	1	Parent=BAESF_00006.mRNA.1.t01;
scaffold_1	funannotate	CDS	12060	12175	.	-	2	Parent=BAESF_00006.mRNA.1.t01;
scaffold_1	funannotate	CDS	11938	11977	.	-	0	Parent=BAESF_00006.mRNA.1.t01;
scaffold_1	funannotate	CDS	11434	11807	.	-	2	Parent=BAESF_00006.mRNA.1.t01;
scaffold_1	funannotate	CDS	11218	11315	.	-	0	Parent=BAESF_00006.mRNA.1.t01;
scaffold_1	funannotate	CDS	10963	11112	.	-	1	Parent=BAESF_00006.mRNA.1.t01;
scaffold_1	funannotate	CDS	10734	10842	.	-	1	Parent=BAESF_00006.mRNA.1.t01;
scaffold_1	funannotate	gene	13990	15061	.	-	.	ID=BAESF_00007.mRNA.1;Name=BAESF_00007.mRNA.1;
scaffold_1	funannotate	mRNA	13990	15061	.	-	.	ID=BAESF_00007.mRNA.1.t01;Parent=BAESF_00007.mRNA.1;Note=hypothetical protein;Name=BAESF_00007.mRNA.1;
scaffold_1	funannotate	five_prime_UTR	14827	15061	.	-	.	ID=BAESF_00007.mRNA.1.t01.utr5p1;Parent=BAESF_00007.mRNA.1.t01;
scaffold_1	funannotate	exon	14804	15061	.	-	.	ID=BAESF_00007.mRNA.1.t01.exon1;Parent=BAESF_00007.mRNA.1.t01;
scaffold_1	funannotate	exon	14571	14727	.	-	.	ID=BAESF_00007.mRNA.1.t01.exon2;Parent=BAESF_00007.mRNA.1.t01;
scaffold_1	funannotate	exon	13990	14456	.	-	.	ID=BAESF_00007.mRNA.1.t01.exon3;Parent=BAESF_00007.mRNA.1.t01;
scaffold_1	funannotate	three_prime_UTR	13990	14156	.	-	.	ID=BAESF_00007.mRNA.1.t01.utr3p1;Parent=BAESF_00007.mRNA.1.t01;
scaffold_1	funannotate	CDS	14804	14826	.	-	0	Parent=BAESF_00007.mRNA.1.t01;
scaffold_1	funannotate	CDS	14571	14727	.	-	1	Parent=BAESF_00007.mRNA.1.t01;
scaffold_1	funannotate	CDS	14157	14456	.	-	0	Parent=BAESF_00007.mRNA.1.t01;
scaffold_1	funannotate	gene	18296	20299	.	-	.	ID=BAESF_00008.mRNA.1;Name=BAESF_00008.mRNA.1;
scaffold_1	funannotate	mRNA	18296	20299	.	-	.	ID=BAESF_00008.mRNA.1.t01;Parent=BAESF_00008.mRNA.1;Note=hypothetical protein;Dbxref=PFAM:PF03031,InterPro:IPR023214,InterPro:IPR004274;note=TransMembrane:1 (o315-333i);Name=BAESF_00008.mRNA.1;
scaffold_1	funannotate	exon	19702	20299	.	-	.	ID=BAESF_00008.mRNA.1.t01.exon1;Parent=BAESF_00008.mRNA.1.t01;
scaffold_1	funannotate	exon	18585	19474	.	-	.	ID=BAESF_00008.mRNA.1.t01.exon2;Parent=BAESF_00008.mRNA.1.t01;
scaffold_1	funannotate	exon	18296	18522	.	-	.	ID=BAESF_00008.mRNA.1.t01.exon3;Parent=BAESF_00008.mRNA.1.t01;
scaffold_1	funannotate	three_prime_UTR	18296	18522	.	-	.	ID=BAESF_00008.mRNA.1.t01.utr3p1;Parent=BAESF_00008.mRNA.1.t01;
scaffold_1	funannotate	CDS	19702	20299	.	-	0	Parent=BAESF_00008.mRNA.1.t01;
scaffold_1	funannotate	CDS	18585	19474	.	-	2	Parent=BAESF_00008.mRNA.1.t01;
scaffold_1	funannotate	gene	23029	25236	.	+	.	ID=BAESF_00009.mRNA.1;Name=BAESF_00009.mRNA.1;
scaffold_1	funannotate	mRNA	23029	25236	.	+	.	ID=BAESF_00009.mRNA.1.t01;Parent=BAESF_00009.mRNA.1;Note=hypothetical protein;Name=BAESF_00009.mRNA.1;
scaffold_1	funannotate	five_prime_UTR	23029	23073	.	+	.	ID=BAESF_00009.mRNA.1.t01.utr5p1;Parent=BAESF_00009.mRNA.1.t01;
scaffold_1	funannotate	five_prime_UTR	23191	23273	.	+	.	ID=BAESF_00009.mRNA.1.t01.utr5p2;Parent=BAESF_00009.mRNA.1.t01;
scaffold_1	funannotate	exon	23029	23073	.	+	.	ID=BAESF_00009.mRNA.1.t01.exon1;Parent=BAESF_00009.mRNA.1.t01;
scaffold_1	funannotate	exon	23191	23273	.	+	.	ID=BAESF_00009.mRNA.1.t01.exon2;Parent=BAESF_00009.mRNA.1.t01;
scaffold_1	funannotate	exon	23390	23545	.	+	.	ID=BAESF_00009.mRNA.1.t01.exon3;Parent=BAESF_00009.mRNA.1.t01;
scaffold_1	funannotate	exon	23654	23882	.	+	.	ID=BAESF_00009.mRNA.1.t01.exon4;Parent=BAESF_00009.mRNA.1.t01;
scaffold_1	funannotate	exon	24150	24302	.	+	.	ID=BAESF_00009.mRNA.1.t01.exon5;Parent=BAESF_00009.mRNA.1.t01;
scaffold_1	funannotate	exon	24379	24556	.	+	.	ID=BAESF_00009.mRNA.1.t01.exon6;Parent=BAESF_00009.mRNA.1.t01;
scaffold_1	funannotate	exon	24644	24730	.	+	.	ID=BAESF_00009.mRNA.1.t01.exon7;Parent=BAESF_00009.mRNA.1.t01;
scaffold_1	funannotate	exon	24802	24913	.	+	.	ID=BAESF_00009.mRNA.1.t01.exon8;Parent=BAESF_00009.mRNA.1.t01;
scaffold_1	funannotate	exon	24984	25061	.	+	.	ID=BAESF_00009.mRNA.1.t01.exon9;Parent=BAESF_00009.mRNA.1.t01;
scaffold_1	funannotate	exon	25123	25236	.	+	.	ID=BAESF_00009.mRNA.1.t01.exon10;Parent=BAESF_00009.mRNA.1.t01;
scaffold_1	funannotate	CDS	23390	23545	.	+	0	Parent=BAESF_00009.mRNA.1.t01;
scaffold_1	funannotate	CDS	23654	23882	.	+	0	Parent=BAESF_00009.mRNA.1.t01;
scaffold_1	funannotate	CDS	24150	24302	.	+	2	Parent=BAESF_00009.mRNA.1.t01;
scaffold_1	funannotate	CDS	24379	24556	.	+	2	Parent=BAESF_00009.mRNA.1.t01;
scaffold_1	funannotate	CDS	24644	24730	.	+	1	Parent=BAESF_00009.mRNA.1.t01;
scaffold_1	funannotate	CDS	24802	24913	.	+	1	Parent=BAESF_00009.mRNA.1.t01;
scaffold_1	funannotate	CDS	24984	25061	.	+	0	Parent=BAESF_00009.mRNA.1.t01;
scaffold_1	funannotate	CDS	25123	25236	.	+	0	Parent=BAESF_00009.mRNA.1.t01;
scaffold_1	funannotate	gene	26432	29594	.	+	.	ID=BAESF_00010.mRNA.1;Name=BAESF_00010.mRNA.1;
scaffold_1	funannotate	mRNA	26432	29594	.	+	.	ID=BAESF_00010.mRNA.1.t01;Parent=BAESF_00010.mRNA.1;Note=hypothetical protein;Ontology_term=GO:0005515;Dbxref=InterPro:IPR001810,InterPro:IPR020683,InterPro:IPR002110,PFAM:PF12937,PFAM:PF00023,PFAM:PF00646,PFAM:PF13606;Name=BAESF_00010.mRNA.1;
scaffold_1	funannotate	exon	26432	26470	.	+	.	ID=BAESF_00010.mRNA.1.t01.exon1;Parent=BAESF_00010.mRNA.1.t01;
scaffold_1	funannotate	exon	26599	26753	.	+	.	ID=BAESF_00010.mRNA.1.t01.exon2;Parent=BAESF_00010.mRNA.1.t01;
scaffold_1	funannotate	exon	26842	26943	.	+	.	ID=BAESF_00010.mRNA.1.t01.exon3;Parent=BAESF_00010.mRNA.1.t01;
scaffold_1	funannotate	exon	27033	27073	.	+	.	ID=BAESF_00010.mRNA.1.t01.exon4;Parent=BAESF_00010.mRNA.1.t01;
scaffold_1	funannotate	exon	27188	27247	.	+	.	ID=BAESF_00010.mRNA.1.t01.exon5;Parent=BAESF_00010.mRNA.1.t01;
scaffold_1	funannotate	exon	27342	27423	.	+	.	ID=BAESF_00010.mRNA.1.t01.exon6;Parent=BAESF_00010.mRNA.1.t01;
scaffold_1	funannotate	exon	27502	27577	.	+	.	ID=BAESF_00010.mRNA.1.t01.exon7;Parent=BAESF_00010.mRNA.1.t01;
scaffold_1	funannotate	exon	27981	28157	.	+	.	ID=BAESF_00010.mRNA.1.t01.exon8;Parent=BAESF_00010.mRNA.1.t01;
scaffold_1	funannotate	exon	28244	28386	.	+	.	ID=BAESF_00010.mRNA.1.t01.exon9;Parent=BAESF_00010.mRNA.1.t01;
scaffold_1	funannotate	exon	28485	28702	.	+	.	ID=BAESF_00010.mRNA.1.t01.exon10;Parent=BAESF_00010.mRNA.1.t01;
scaffold_1	funannotate	exon	28789	28881	.	+	.	ID=BAESF_00010.mRNA.1.t01.exon11;Parent=BAESF_00010.mRNA.1.t01;
scaffold_1	funannotate	exon	28995	29249	.	+	.	ID=BAESF_00010.mRNA.1.t01.exon12;Parent=BAESF_00010.mRNA.1.t01;
scaffold_1	funannotate	exon	29336	29594	.	+	.	ID=BAESF_00010.mRNA.1.t01.exon13;Parent=BAESF_00010.mRNA.1.t01;
scaffold_1	funannotate	three_prime_UTR	29557	29594	.	+	.	ID=BAESF_00010.mRNA.1.t01.utr3p1;Parent=BAESF_00010.mRNA.1.t01;
scaffold_1	funannotate	CDS	26432	26470	.	+	0	Parent=BAESF_00010.mRNA.1.t01;
scaffold_1	funannotate	CDS	26599	26753	.	+	0	Parent=BAESF_00010.mRNA.1.t01;
scaffold_1	funannotate	CDS	26842	26943	.	+	1	Parent=BAESF_00010.mRNA.1.t01;
scaffold_1	funannotate	CDS	27033	27073	.	+	1	Parent=BAESF_00010.mRNA.1.t01;
scaffold_1	funannotate	CDS	27188	27247	.	+	2	Parent=BAESF_00010.mRNA.1.t01;
scaffold_1	funannotate	CDS	27342	27423	.	+	2	Parent=BAESF_00010.mRNA.1.t01;
scaffold_1	funannotate	CDS	27502	27577	.	+	1	Parent=BAESF_00010.mRNA.1.t01;
scaffold_1	funannotate	CDS	27981	28157	.	+	0	Parent=BAESF_00010.mRNA.1.t01;
scaffold_1	funannotate	CDS	28244	28386	.	+	0	Parent=BAESF_00010.mRNA.1.t01;
scaffold_1	funannotate	CDS	28485	28702	.	+	1	Parent=BAESF_00010.mRNA.1.t01;
scaffold_1	funannotate	CDS	28789	28881	.	+	2	Parent=BAESF_00010.mRNA.1.t01;
scaffold_1	funannotate	CDS	28995	29249	.	+	2	Parent=BAESF_00010.mRNA.1.t01;
scaffold_1	funannotate	CDS	29336	29556	.	+	2	Parent=BAESF_00010.mRNA.1.t01;
scaffold_1	funannotate	gene	29616	30635	.	-	.	ID=BAESF_00011.mRNA.1;Name=BAESF_00011.mRNA.1;
scaffold_1	funannotate	mRNA	29616	30635	.	-	.	ID=BAESF_00011.mRNA.1.t01;Parent=BAESF_00011.mRNA.1;Note=hypothetical protein;Ontology_term=GO:0006689,GO:0008047;Dbxref=InterPro:IPR003172,InterPro:IPR028996,PFAM:PF02221;note=SECRETED:SignalP(1-21);Name=BAESF_00011.mRNA.1;
scaffold_1	funannotate	exon	30473	30635	.	-	.	ID=BAESF_00011.mRNA.1.t01.exon1;Parent=BAESF_00011.mRNA.1.t01;
scaffold_1	funannotate	exon	30282	30380	.	-	.	ID=BAESF_00011.mRNA.1.t01.exon2;Parent=BAESF_00011.mRNA.1.t01;
scaffold_1	funannotate	exon	30162	30226	.	-	.	ID=BAESF_00011.mRNA.1.t01.exon3;Parent=BAESF_00011.mRNA.1.t01;
scaffold_1	funannotate	exon	29971	30068	.	-	.	ID=BAESF_00011.mRNA.1.t01.exon4;Parent=BAESF_00011.mRNA.1.t01;
scaffold_1	funannotate	exon	29788	29890	.	-	.	ID=BAESF_00011.mRNA.1.t01.exon5;Parent=BAESF_00011.mRNA.1.t01;
scaffold_1	funannotate	exon	29616	29702	.	-	.	ID=BAESF_00011.mRNA.1.t01.exon6;Parent=BAESF_00011.mRNA.1.t01;
scaffold_1	funannotate	CDS	30473	30635	.	-	0	Parent=BAESF_00011.mRNA.1.t01;
scaffold_1	funannotate	CDS	30282	30380	.	-	2	Parent=BAESF_00011.mRNA.1.t01;
scaffold_1	funannotate	CDS	30162	30226	.	-	2	Parent=BAESF_00011.mRNA.1.t01;
scaffold_1	funannotate	CDS	29971	30068	.	-	0	Parent=BAESF_00011.mRNA.1.t01;
scaffold_1	funannotate	CDS	29788	29890	.	-	1	Parent=BAESF_00011.mRNA.1.t01;
scaffold_1	funannotate	CDS	29616	29702	.	-	0	Parent=BAESF_00011.mRNA.1.t01;
scaffold_1	funannotate	gene	31187	32541	.	+	.	ID=BAESF_00012.mRNA.1;Name=BAESF_00012.mRNA.1;
scaffold_1	funannotate	mRNA	31187	32541	.	+	.	ID=BAESF_00012.mRNA.1.t01;Parent=BAESF_00012.mRNA.1;Note=hypothetical protein;Ontology_term=GO:0016021;Dbxref=PFAM:PF04117,InterPro:IPR007248;note=TransMembrane:3 (o125-142i163-179o185-204i);Name=BAESF_00012.mRNA.1;
scaffold_1	funannotate	five_prime_UTR	31187	31423	.	+	.	ID=BAESF_00012.mRNA.1.t01.utr5p1;Parent=BAESF_00012.mRNA.1.t01;
scaffold_1	funannotate	exon	31187	31700	.	+	.	ID=BAESF_00012.mRNA.1.t01.exon1;Parent=BAESF_00012.mRNA.1.t01;
scaffold_1	funannotate	exon	31797	31936	.	+	.	ID=BAESF_00012.mRNA.1.t01.exon2;Parent=BAESF_00012.mRNA.1.t01;
scaffold_1	funannotate	exon	32083	32216	.	+	.	ID=BAESF_00012.mRNA.1.t01.exon3;Parent=BAESF_00012.mRNA.1.t01;
scaffold_1	funannotate	exon	32359	32541	.	+	.	ID=BAESF_00012.mRNA.1.t01.exon4;Parent=BAESF_00012.mRNA.1.t01;
scaffold_1	funannotate	three_prime_UTR	32426	32541	.	+	.	ID=BAESF_00012.mRNA.1.t01.utr3p1;Parent=BAESF_00012.mRNA.1.t01;
scaffold_1	funannotate	CDS	31424	31700	.	+	0	Parent=BAESF_00012.mRNA.1.t01;
scaffold_1	funannotate	CDS	31797	31936	.	+	2	Parent=BAESF_00012.mRNA.1.t01;
scaffold_1	funannotate	CDS	32083	32216	.	+	0	Parent=BAESF_00012.mRNA.1.t01;
scaffold_1	funannotate	CDS	32359	32425	.	+	1	Parent=BAESF_00012.mRNA.1.t01;
scaffold_1	funannotate	gene	32622	32834	.	-	.	ID=BAESF_00013.mRNA.1;Name=BAESF_00013.mRNA.1;
scaffold_1	funannotate	mRNA	32622	32834	.	-	.	ID=BAESF_00013.mRNA.1.t01;Parent=BAESF_00013.mRNA.1;Note=hypothetical protein;Name=BAESF_00013.mRNA.1;
scaffold_1	funannotate	exon	32622	32834	.	-	.	ID=BAESF_00013.mRNA.1.t01.exon1;Parent=BAESF_00013.mRNA.1.t01;
scaffold_1	funannotate	CDS	32622	32834	.	-	0	Parent=BAESF_00013.mRNA.1.t01;
scaffold_1	funannotate	gene	34566	34950	.	-	.	ID=BAESF_00014.mRNA.1;Name=BAESF_00014.mRNA.1;
scaffold_1	funannotate	mRNA	34566	34950	.	-	.	ID=BAESF_00014.mRNA.1.t01;Parent=BAESF_00014.mRNA.1;Note=hypothetical protein;Name=BAESF_00014.mRNA.1;
scaffold_1	funannotate	exon	34566	34950	.	-	.	ID=BAESF_00014.mRNA.1.t01.exon1;Parent=BAESF_00014.mRNA.1.t01;
scaffold_1	funannotate	CDS	34566	34950	.	-	0	Parent=BAESF_00014.mRNA.1.t01;
scaffold_1	funannotate	gene	35427	38058	.	-	.	ID=BAESF_00014b.mRNA.1;Name=BAESF_00014b.mRNA.1;
scaffold_1	funannotate	mRNA	35427	38058	.	-	.	ID=BAESF_00014b.mRNA.1.t01;Parent=BAESF_00014b.mRNA.1;Note=hypothetical protein;Ontology_term=GO:0008270,GO:0004842,GO:0005515,GO:0016567;Dbxref=PFAM:PF01485,InterPro:IPR002867,InterPro:IPR013083,InterPro:IPR001841,InterPro:IPR031127,InterPro:IPR017907;note=TransMembrane:1 (o386-408i);Name=BAESF_00014b.mRNA.1;
scaffold_1	funannotate	five_prime_UTR	37963	38044	.	-	.	ID=BAESF_00014b.mRNA.1.t01.utr5p1;Parent=BAESF_00014b.mRNA.1.t01;
scaffold_1	funannotate	five_prime_UTR	37776	37884	.	-	.	ID=BAESF_00014b.mRNA.1.t01.utr5p2;Parent=BAESF_00014b.mRNA.1.t01;
scaffold_1	funannotate	exon	37963	38044	.	-	.	ID=BAESF_00014b.mRNA.1.t01.exon1;Parent=BAESF_00014b.mRNA.1.t01;
scaffold_1	funannotate	exon	37358	37884	.	-	.	ID=BAESF_00014b.mRNA.1.t01.exon2;Parent=BAESF_00014b.mRNA.1.t01;
scaffold_1	funannotate	exon	37144	37206	.	-	.	ID=BAESF_00014b.mRNA.1.t01.exon3;Parent=BAESF_00014b.mRNA.1.t01;
scaffold_1	funannotate	exon	36930	37018	.	-	.	ID=BAESF_00014b.mRNA.1.t01.exon4;Parent=BAESF_00014b.mRNA.1.t01;
scaffold_1	funannotate	exon	36614	36815	.	-	.	ID=BAESF_00014b.mRNA.1.t01.exon5;Parent=BAESF_00014b.mRNA.1.t01;
scaffold_1	funannotate	exon	36387	36484	.	-	.	ID=BAESF_00014b.mRNA.1.t01.exon6;Parent=BAESF_00014b.mRNA.1.t01;
scaffold_1	funannotate	exon	36188	36255	.	-	.	ID=BAESF_00014b.mRNA.1.t01.exon7;Parent=BAESF_00014b.mRNA.1.t01;
scaffold_1	funannotate	exon	35989	36093	.	-	.	ID=BAESF_00014b.mRNA.1.t01.exon8;Parent=BAESF_00014b.mRNA.1.t01;
scaffold_1	funannotate	exon	35801	35877	.	-	.	ID=BAESF_00014b.mRNA.1.t01.exon9;Parent=BAESF_00014b.mRNA.1.t01;
scaffold_1	funannotate	exon	35655	35733	.	-	.	ID=BAESF_00014b.mRNA.1.t01.exon10;Parent=BAESF_00014b.mRNA.1.t01;
scaffold_1	funannotate	exon	35427	35507	.	-	.	ID=BAESF_00014b.mRNA.1.t01.exon11;Parent=BAESF_00014b.mRNA.1.t01;
scaffold_1	funannotate	exon	34566	34950	.	-	.	ID=BAESF_00014b.mRNA.1.t01.exon12;Parent=BAESF_00014b.mRNA.1.t01;
scaffold_1	funannotate	CDS	37358	37775	.	-	0	Parent=BAESF_00014b.mRNA.1.t01;
scaffold_1	funannotate	CDS	37144	37206	.	-	2	Parent=BAESF_00014b.mRNA.1.t01;
scaffold_1	funannotate	CDS	36930	37018	.	-	2	Parent=BAESF_00014b.mRNA.1.t01;
scaffold_1	funannotate	CDS	36614	36815	.	-	0	Parent=BAESF_00014b.mRNA.1.t01;
scaffold_1	funannotate	CDS	36387	36484	.	-	2	Parent=BAESF_00014b.mRNA.1.t01;
scaffold_1	funannotate	CDS	36188	36255	.	-	0	Parent=BAESF_00014b.mRNA.1.t01;
scaffold_1	funannotate	CDS	35989	36093	.	-	1	Parent=BAESF_00014b.mRNA.1.t01;
scaffold_1	funannotate	CDS	35801	35877	.	-	1	Parent=BAESF_00014b.mRNA.1.t01;
scaffold_1	funannotate	CDS	35655	35733	.	-	2	Parent=BAESF_00014b.mRNA.1.t01;
scaffold_1	funannotate	CDS	35427	35507	.	-	1	Parent=BAESF_00014b.mRNA.1.t01;
scaffold_1	funannotate	gene	35427	38058	.	-	.	ID=BAESF_00014b.mRNA.2;Name=BAESF_00014b.mRNA.2;
scaffold_1	funannotate	mRNA	35427	38058	.	-	.	ID=BAESF_00014b.mRNA.2.t01;Parent=BAESF_00014b.mRNA.2;Note=hypothetical protein;Ontology_term=GO:0008270,GO:0004842,GO:0005515,GO:0016567;Dbxref=PFAM:PF01485,InterPro:IPR002867,InterPro:IPR013083,InterPro:IPR001841,InterPro:IPR031127,InterPro:IPR017907;note=TransMembrane:1 (o386-408i);Name=BAESF_00014b.mRNA.2;
scaffold_1	funannotate	five_prime_UTR	37963	38058	.	-	.	ID=BAESF_00014b.mRNA.2.t01.utr5p1;Parent=BAESF_00014b.mRNA.2.t01;
scaffold_1	funannotate	five_prime_UTR	37776	37888	.	-	.	ID=BAESF_00014b.mRNA.2.t01.utr5p2;Parent=BAESF_00014b.mRNA.2.t01;
scaffold_1	funannotate	exon	37963	38058	.	-	.	ID=BAESF_00014b.mRNA.2.t01.exon1;Parent=BAESF_00014b.mRNA.2.t01;
scaffold_1	funannotate	exon	37358	37888	.	-	.	ID=BAESF_00014b.mRNA.2.t01.exon2;Parent=BAESF_00014b.mRNA.2.t01;
scaffold_1	funannotate	exon	37144	37206	.	-	.	ID=BAESF_00014b.mRNA.2.t01.exon3;Parent=BAESF_00014b.mRNA.2.t01;
scaffold_1	funannotate	exon	36930	37018	.	-	.	ID=BAESF_00014b.mRNA.2.t01.exon4;Parent=BAESF_00014b.mRNA.2.t01;
scaffold_1	funannotate	exon	36614	36815	.	-	.	ID=BAESF_00014b.mRNA.2.t01.exon5;Parent=BAESF_00014b.mRNA.2.t01;
scaffold_1	funannotate	exon	36387	36484	.	-	.	ID=BAESF_00014b.mRNA.2.t01.exon6;Parent=BAESF_00014b.mRNA.2.t01;
scaffold_1	funannotate	exon	36188	36255	.	-	.	ID=BAESF_00014b.mRNA.2.t01.exon7;Parent=BAESF_00014b.mRNA.2.t01;
scaffold_1	funannotate	exon	35989	36093	.	-	.	ID=BAESF_00014b.mRNA.2.t01.exon8;Parent=BAESF_00014b.mRNA.2.t01;
scaffold_1	funannotate	exon	35801	35877	.	-	.	ID=BAESF_00014b.mRNA.2.t01.exon9;Parent=BAESF_00014b.mRNA.2.t01;
scaffold_1	funannotate	exon	35655	35733	.	-	.	ID=BAESF_00014b.mRNA.2.t01.exon10;Parent=BAESF_00014b.mRNA.2.t01;
scaffold_1	funannotate	exon	35427	35507	.	-	.	ID=BAESF_00014b.mRNA.2.t01.exon11;Parent=BAESF_00014b.mRNA.2.t01;
scaffold_1	funannotate	exon	34566	34950	.	-	.	ID=BAESF_00014b.mRNA.2.t01.exon12;Parent=BAESF_00014b.mRNA.2.t01;
scaffold_1	funannotate	CDS	37358	37775	.	-	0	Parent=BAESF_00014b.mRNA.2.t01;
scaffold_1	funannotate	CDS	37144	37206	.	-	2	Parent=BAESF_00014b.mRNA.2.t01;
scaffold_1	funannotate	CDS	36930	37018	.	-	2	Parent=BAESF_00014b.mRNA.2.t01;
scaffold_1	funannotate	CDS	36614	36815	.	-	0	Parent=BAESF_00014b.mRNA.2.t01;
scaffold_1	funannotate	CDS	36387	36484	.	-	2	Parent=BAESF_00014b.mRNA.2.t01;
scaffold_1	funannotate	CDS	36188	36255	.	-	0	Parent=BAESF_00014b.mRNA.2.t01;
scaffold_1	funannotate	CDS	35989	36093	.	-	1	Parent=BAESF_00014b.mRNA.2.t01;
scaffold_1	funannotate	CDS	35801	35877	.	-	1	Parent=BAESF_00014b.mRNA.2.t01;
scaffold_1	funannotate	CDS	35655	35733	.	-	2	Parent=BAESF_00014b.mRNA.2.t01;
scaffold_1	funannotate	CDS	35427	35507	.	-	1	Parent=BAESF_00014b.mRNA.2.t01;
scaffold_1	funannotate	gene	38164	40440	.	+	.	ID=BAESF_00015.mRNA.1;Name=BAESF_00015.mRNA.1;
scaffold_1	funannotate	mRNA	38164	40440	.	+	.	ID=BAESF_00015.mRNA.1.t01;Parent=BAESF_00015.mRNA.1;Note=hypothetical protein;Ontology_term=GO:0004518,GO:0003677,GO:0048476,GO:0005634,GO:0006281;Dbxref=InterPro:IPR006166,PFAM:PF02732,InterPro:IPR033310;Name=BAESF_00015.mRNA.1;
scaffold_1	funannotate	five_prime_UTR	38164	38203	.	+	.	ID=BAESF_00015.mRNA.1.t01.utr5p1;Parent=BAESF_00015.mRNA.1.t01;
scaffold_1	funannotate	exon	38164	38772	.	+	.	ID=BAESF_00015.mRNA.1.t01.exon1;Parent=BAESF_00015.mRNA.1.t01;
scaffold_1	funannotate	exon	38890	39227	.	+	.	ID=BAESF_00015.mRNA.1.t01.exon2;Parent=BAESF_00015.mRNA.1.t01;
scaffold_1	funannotate	exon	39295	39480	.	+	.	ID=BAESF_00015.mRNA.1.t01.exon3;Parent=BAESF_00015.mRNA.1.t01;
scaffold_1	funannotate	exon	39596	39686	.	+	.	ID=BAESF_00015.mRNA.1.t01.exon4;Parent=BAESF_00015.mRNA.1.t01;
scaffold_1	funannotate	exon	39799	39907	.	+	.	ID=BAESF_00015.mRNA.1.t01.exon5;Parent=BAESF_00015.mRNA.1.t01;
scaffold_1	funannotate	exon	40016	40114	.	+	.	ID=BAESF_00015.mRNA.1.t01.exon6;Parent=BAESF_00015.mRNA.1.t01;
scaffold_1	funannotate	exon	40230	40440	.	+	.	ID=BAESF_00015.mRNA.1.t01.exon7;Parent=BAESF_00015.mRNA.1.t01;
scaffold_1	funannotate	three_prime_UTR	40359	40440	.	+	.	ID=BAESF_00015.mRNA.1.t01.utr3p1;Parent=BAESF_00015.mRNA.1.t01;
scaffold_1	funannotate	CDS	38204	38772	.	+	0	Parent=BAESF_00015.mRNA.1.t01;
scaffold_1	funannotate	CDS	38890	39227	.	+	1	Parent=BAESF_00015.mRNA.1.t01;
scaffold_1	funannotate	CDS	39295	39480	.	+	2	Parent=BAESF_00015.mRNA.1.t01;
scaffold_1	funannotate	CDS	39596	39686	.	+	2	Parent=BAESF_00015.mRNA.1.t01;
scaffold_1	funannotate	CDS	39799	39907	.	+	1	Parent=BAESF_00015.mRNA.1.t01;
scaffold_1	funannotate	CDS	40016	40114	.	+	0	Parent=BAESF_00015.mRNA.1.t01;
scaffold_1	funannotate	CDS	40230	40358	.	+	0	Parent=BAESF_00015.mRNA.1.t01;
scaffold_1	funannotate	gene	40539	43330	.	+	.	ID=BAESF_00016.mRNA.1;Name=BAESF_00016.mRNA.1;
scaffold_1	funannotate	mRNA	40539	43330	.	+	.	ID=BAESF_00016.mRNA.1.t01;Parent=BAESF_00016.mRNA.1;Note=hypothetical protein;Dbxref=InterPro:IPR024370,PFAM:PF12849;note=SECRETED:SignalP(1-16),TransMembrane:1 (n4-11c16/17o449-469i);Name=BAESF_00016.mRNA.1;
scaffold_1	funannotate	exon	40539	40706	.	+	.	ID=BAESF_00016.mRNA.1.t01.exon1;Parent=BAESF_00016.mRNA.1.t01;
scaffold_1	funannotate	exon	40936	41092	.	+	.	ID=BAESF_00016.mRNA.1.t01.exon2;Parent=BAESF_00016.mRNA.1.t01;
scaffold_1	funannotate	exon	41189	41269	.	+	.	ID=BAESF_00016.mRNA.1.t01.exon3;Parent=BAESF_00016.mRNA.1.t01;
scaffold_1	funannotate	exon	41350	41521	.	+	.	ID=BAESF_00016.mRNA.1.t01.exon4;Parent=BAESF_00016.mRNA.1.t01;
scaffold_1	funannotate	exon	41648	41768	.	+	.	ID=BAESF_00016.mRNA.1.t01.exon5;Parent=BAESF_00016.mRNA.1.t01;
scaffold_1	funannotate	exon	41843	41924	.	+	.	ID=BAESF_00016.mRNA.1.t01.exon6;Parent=BAESF_00016.mRNA.1.t01;
scaffold_1	funannotate	exon	42042	42171	.	+	.	ID=BAESF_00016.mRNA.1.t01.exon7;Parent=BAESF_00016.mRNA.1.t01;
scaffold_1	funannotate	exon	42373	42533	.	+	.	ID=BAESF_00016.mRNA.1.t01.exon8;Parent=BAESF_00016.mRNA.1.t01;
scaffold_1	funannotate	exon	42636	42748	.	+	.	ID=BAESF_00016.mRNA.1.t01.exon9;Parent=BAESF_00016.mRNA.1.t01;
scaffold_1	funannotate	exon	42869	42996	.	+	.	ID=BAESF_00016.mRNA.1.t01.exon10;Parent=BAESF_00016.mRNA.1.t01;
scaffold_1	funannotate	exon	43119	43330	.	+	.	ID=BAESF_00016.mRNA.1.t01.exon11;Parent=BAESF_00016.mRNA.1.t01;
scaffold_1	funannotate	three_prime_UTR	43264	43330	.	+	.	ID=BAESF_00016.mRNA.1.t01.utr3p1;Parent=BAESF_00016.mRNA.1.t01;
scaffold_1	funannotate	CDS	40539	40706	.	+	0	Parent=BAESF_00016.mRNA.1.t01;
scaffold_1	funannotate	CDS	40936	41092	.	+	0	Parent=BAESF_00016.mRNA.1.t01;
scaffold_1	funannotate	CDS	41189	41269	.	+	2	Parent=BAESF_00016.mRNA.1.t01;
scaffold_1	funannotate	CDS	41350	41521	.	+	2	Parent=BAESF_00016.mRNA.1.t01;
scaffold_1	funannotate	CDS	41648	41768	.	+	1	Parent=BAESF_00016.mRNA.1.t01;
scaffold_1	funannotate	CDS	41843	41924	.	+	0	Parent=BAESF_00016.mRNA.1.t01;
scaffold_1	funannotate	CDS	42042	42171	.	+	2	Parent=BAESF_00016.mRNA.1.t01;
scaffold_1	funannotate	CDS	42373	42533	.	+	1	Parent=BAESF_00016.mRNA.1.t01;
scaffold_1	funannotate	CDS	42636	42748	.	+	2	Parent=BAESF_00016.mRNA.1.t01;
scaffold_1	funannotate	CDS	42869	42996	.	+	0	Parent=BAESF_00016.mRNA.1.t01;
scaffold_1	funannotate	CDS	43119	43263	.	+	1	Parent=BAESF_00016.mRNA.1.t01;
scaffold_1	funannotate	gene	47150	47658	.	+	.	ID=BAESF_00017.mRNA.1;Name=BAESF_00017.mRNA.1;
scaffold_1	funannotate	mRNA	47150	47658	.	+	.	ID=BAESF_00017.mRNA.1.t01;Parent=BAESF_00017.mRNA.1;Note=hypothetical protein;Ontology_term=GO:0003677,GO:0000150,GO:0006310;Dbxref=InterPro:IPR006119,InterPro:IPR009061;Name=BAESF_00017.mRNA.1;
scaffold_1	funannotate	five_prime_UTR	47150	47178	.	+	.	ID=BAESF_00017.mRNA.1.t01.utr5p1;Parent=BAESF_00017.mRNA.1.t01;
scaffold_1	funannotate	exon	47150	47658	.	+	.	ID=BAESF_00017.mRNA.1.t01.exon1;Parent=BAESF_00017.mRNA.1.t01;
scaffold_1	funannotate	CDS	47179	47658	.	+	0	Parent=BAESF_00017.mRNA.1.t01;
scaffold_1	funannotate	gene	48170	48610	.	+	.	ID=BAESF_00018.mRNA.1;Name=BAESF_00018.mRNA.1;
scaffold_1	funannotate	mRNA	48170	48610	.	+	.	ID=BAESF_00018.mRNA.1.t01;Parent=BAESF_00018.mRNA.1;Note=hypothetical protein;Dbxref=PFAM:PF12323,InterPro:IPR021027;Name=BAESF_00018.mRNA.1;
scaffold_1	funannotate	exon	48170	48610	.	+	.	ID=BAESF_00018.mRNA.1.t01.exon1;Parent=BAESF_00018.mRNA.1.t01;
scaffold_1	funannotate	CDS	48170	48610	.	+	0	Parent=BAESF_00018.mRNA.1.t01;
scaffold_1	funannotate	gene	48674	49495	.	+	.	ID=BAESF_00019.mRNA.1;Name=BAESF_00019.mRNA.1;
scaffold_1	funannotate	mRNA	48674	49495	.	+	.	ID=BAESF_00019.mRNA.1.t01;Parent=BAESF_00019.mRNA.1;Note=hypothetical protein;Dbxref=PFAM:PF01385,PFAM:PF07282,InterPro:IPR010095,InterPro:IPR001959;Name=BAESF_00019.mRNA.1;
scaffold_1	funannotate	exon	48674	49495	.	+	.	ID=BAESF_00019.mRNA.1.t01.exon1;Parent=BAESF_00019.mRNA.1.t01;
scaffold_1	funannotate	CDS	48674	49495	.	+	0	Parent=BAESF_00019.mRNA.1.t01;
scaffold_1	funannotate	gene	49999	51920	.	-	.	ID=BAESF_00020.mRNA.1;Name=BAESF_00020.mRNA.1;
scaffold_1	funannotate	mRNA	49999	51920	.	-	.	ID=BAESF_00020.mRNA.1.t01;Parent=BAESF_00020.mRNA.1;Note=hypothetical protein;Ontology_term=GO:0016020;Dbxref=InterPro:IPR000998,InterPro:IPR013320,PFAM:PF00629;note=SECRETED:SignalP(1-28),TransMembrane:2 (o6-26i301-327o);Name=BAESF_00020.mRNA.1;
scaffold_1	funannotate	five_prime_UTR	51873	51920	.	-	.	ID=BAESF_00020.mRNA.1.t01.utr5p1;Parent=BAESF_00020.mRNA.1.t01;
scaffold_1	funannotate	exon	51701	51920	.	-	.	ID=BAESF_00020.mRNA.1.t01.exon1;Parent=BAESF_00020.mRNA.1.t01;
scaffold_1	funannotate	exon	51450	51579	.	-	.	ID=BAESF_00020.mRNA.1.t01.exon2;Parent=BAESF_00020.mRNA.1.t01;
scaffold_1	funannotate	exon	51239	51317	.	-	.	ID=BAESF_00020.mRNA.1.t01.exon3;Parent=BAESF_00020.mRNA.1.t01;
scaffold_1	funannotate	exon	51056	51140	.	-	.	ID=BAESF_00020.mRNA.1.t01.exon4;Parent=BAESF_00020.mRNA.1.t01;
scaffold_1	funannotate	exon	50796	50924	.	-	.	ID=BAESF_00020.mRNA.1.t01.exon5;Parent=BAESF_00020.mRNA.1.t01;
scaffold_1	funannotate	exon	50602	50704	.	-	.	ID=BAESF_00020.mRNA.1.t01.exon6;Parent=BAESF_00020.mRNA.1.t01;
scaffold_1	funannotate	exon	50295	50446	.	-	.	ID=BAESF_00020.mRNA.1.t01.exon7;Parent=BAESF_00020.mRNA.1.t01;
scaffold_1	funannotate	exon	49999	50180	.	-	.	ID=BAESF_00020.mRNA.1.t01.exon8;Parent=BAESF_00020.mRNA.1.t01;
scaffold_1	funannotate	CDS	51701	51872	.	-	0	Parent=BAESF_00020.mRNA.1.t01;
scaffold_1	funannotate	CDS	51450	51579	.	-	2	Parent=BAESF_00020.mRNA.1.t01;
scaffold_1	funannotate	CDS	51239	51317	.	-	1	Parent=BAESF_00020.mRNA.1.t01;
scaffold_1	funannotate	CDS	51056	51140	.	-	0	Parent=BAESF_00020.mRNA.1.t01;
scaffold_1	funannotate	CDS	50796	50924	.	-	2	Parent=BAESF_00020.mRNA.1.t01;
scaffold_1	funannotate	CDS	50602	50704	.	-	2	Parent=BAESF_00020.mRNA.1.t01;
scaffold_1	funannotate	CDS	50295	50446	.	-	1	Parent=BAESF_00020.mRNA.1.t01;
scaffold_1	funannotate	CDS	49999	50180	.	-	2	Parent=BAESF_00020.mRNA.1.t01;
scaffold_1	funannotate	gene	52347	54715	.	+	.	ID=BAESF_00021.mRNA.1;Name=BAESF_00021.mRNA.1;
scaffold_1	funannotate	mRNA	52347	54715	.	+	.	ID=BAESF_00021.mRNA.1.t01;Parent=BAESF_00021.mRNA.1;Note=hypothetical protein;note=TransMembrane:1 (n6-17c26/27o409-438i),SECRETED:SignalP(1-26);Name=BAESF_00021.mRNA.1;
scaffold_1	funannotate	exon	52347	52401	.	+	.	ID=BAESF_00021.mRNA.1.t01.exon1;Parent=BAESF_00021.mRNA.1.t01;
scaffold_1	funannotate	exon	52493	52538	.	+	.	ID=BAESF_00021.mRNA.1.t01.exon2;Parent=BAESF_00021.mRNA.1.t01;
scaffold_1	funannotate	exon	52635	52760	.	+	.	ID=BAESF_00021.mRNA.1.t01.exon3;Parent=BAESF_00021.mRNA.1.t01;
scaffold_1	funannotate	exon	52834	52961	.	+	.	ID=BAESF_00021.mRNA.1.t01.exon4;Parent=BAESF_00021.mRNA.1.t01;
scaffold_1	funannotate	exon	53058	53180	.	+	.	ID=BAESF_00021.mRNA.1.t01.exon5;Parent=BAESF_00021.mRNA.1.t01;
scaffold_1	funannotate	exon	53300	53359	.	+	.	ID=BAESF_00021.mRNA.1.t01.exon6;Parent=BAESF_00021.mRNA.1.t01;
scaffold_1	funannotate	exon	53445	53555	.	+	.	ID=BAESF_00021.mRNA.1.t01.exon7;Parent=BAESF_00021.mRNA.1.t01;
scaffold_1	funannotate	exon	53650	53747	.	+	.	ID=BAESF_00021.mRNA.1.t01.exon8;Parent=BAESF_00021.mRNA.1.t01;
scaffold_1	funannotate	exon	53826	53976	.	+	.	ID=BAESF_00021.mRNA.1.t01.exon9;Parent=BAESF_00021.mRNA.1.t01;
scaffold_1	funannotate	exon	54057	54132	.	+	.	ID=BAESF_00021.mRNA.1.t01.exon10;Parent=BAESF_00021.mRNA.1.t01;
scaffold_1	funannotate	exon	54256	54715	.	+	.	ID=BAESF_00021.mRNA.1.t01.exon11;Parent=BAESF_00021.mRNA.1.t01;
scaffold_1	funannotate	CDS	52347	52401	.	+	0	Parent=BAESF_00021.mRNA.1.t01;
scaffold_1	funannotate	CDS	52493	52538	.	+	2	Parent=BAESF_00021.mRNA.1.t01;
scaffold_1	funannotate	CDS	52635	52760	.	+	1	Parent=BAESF_00021.mRNA.1.t01;
scaffold_1	funannotate	CDS	52834	52961	.	+	1	Parent=BAESF_00021.mRNA.1.t01;
scaffold_1	funannotate	CDS	53058	53180	.	+	2	Parent=BAESF_00021.mRNA.1.t01;
scaffold_1	funannotate	CDS	53300	53359	.	+	2	Parent=BAESF_00021.mRNA.1.t01;
scaffold_1	funannotate	CDS	53445	53555	.	+	2	Parent=BAESF_00021.mRNA.1.t01;
scaffold_1	funannotate	CDS	53650	53747	.	+	2	Parent=BAESF_00021.mRNA.1.t01;
scaffold_1	funannotate	CDS	53826	53976	.	+	0	Parent=BAESF_00021.mRNA.1.t01;
scaffold_1	funannotate	CDS	54057	54132	.	+	2	Parent=BAESF_00021.mRNA.1.t01;
scaffold_1	funannotate	CDS	54256	54715	.	+	1	Parent=BAESF_00021.mRNA.1.t01;
scaffold_1	funannotate	gene	54904	56476	.	-	.	ID=BAESF_00022.mRNA.1;Name=BAESF_00022.mRNA.1;
scaffold_1	funannotate	mRNA	54904	56476	.	-	.	ID=BAESF_00022.mRNA.1.t01;Parent=BAESF_00022.mRNA.1;Note=hypothetical protein;Dbxref=PFAM:PF12697,InterPro:IPR000073,InterPro:IPR029058;note=MEROPS:MER0031610;Name=BAESF_00022.mRNA.1;
scaffold_1	funannotate	exon	56280	56476	.	-	.	ID=BAESF_00022.mRNA.1.t01.exon1;Parent=BAESF_00022.mRNA.1.t01;
scaffold_1	funannotate	exon	56098	56180	.	-	.	ID=BAESF_00022.mRNA.1.t01.exon2;Parent=BAESF_00022.mRNA.1.t01;
scaffold_1	funannotate	exon	55902	56009	.	-	.	ID=BAESF_00022.mRNA.1.t01.exon3;Parent=BAESF_00022.mRNA.1.t01;
scaffold_1	funannotate	exon	55777	55821	.	-	.	ID=BAESF_00022.mRNA.1.t01.exon4;Parent=BAESF_00022.mRNA.1.t01;
scaffold_1	funannotate	exon	55577	55688	.	-	.	ID=BAESF_00022.mRNA.1.t01.exon5;Parent=BAESF_00022.mRNA.1.t01;
scaffold_1	funannotate	exon	55354	55466	.	-	.	ID=BAESF_00022.mRNA.1.t01.exon6;Parent=BAESF_00022.mRNA.1.t01;
scaffold_1	funannotate	exon	55143	55281	.	-	.	ID=BAESF_00022.mRNA.1.t01.exon7;Parent=BAESF_00022.mRNA.1.t01;
scaffold_1	funannotate	exon	54904	55075	.	-	.	ID=BAESF_00022.mRNA.1.t01.exon8;Parent=BAESF_00022.mRNA.1.t01;
scaffold_1	funannotate	CDS	56280	56476	.	-	0	Parent=BAESF_00022.mRNA.1.t01;
scaffold_1	funannotate	CDS	56098	56180	.	-	1	Parent=BAESF_00022.mRNA.1.t01;
scaffold_1	funannotate	CDS	55902	56009	.	-	2	Parent=BAESF_00022.mRNA.1.t01;
scaffold_1	funannotate	CDS	55777	55821	.	-	2	Parent=BAESF_00022.mRNA.1.t01;
scaffold_1	funannotate	CDS	55577	55688	.	-	2	Parent=BAESF_00022.mRNA.1.t01;
scaffold_1	funannotate	CDS	55354	55466	.	-	1	Parent=BAESF_00022.mRNA.1.t01;
scaffold_1	funannotate	CDS	55143	55281	.	-	2	Parent=BAESF_00022.mRNA.1.t01;
scaffold_1	funannotate	CDS	54904	55075	.	-	1	Parent=BAESF_00022.mRNA.1.t01;
scaffold_1	funannotate	gene	56707	61029	.	-	.	ID=BAESF_00023.mRNA.1;Name=BAESF_00023.mRNA.1;
scaffold_1	funannotate	mRNA	56707	61029	.	-	.	ID=BAESF_00023.mRNA.1.t01;Parent=BAESF_00023.mRNA.1;Note=hypothetical protein;Ontology_term=GO:0005488,GO:0005524,GO:0004672,GO:0006468;Dbxref=InterPro:IPR011009,InterPro:IPR011989,InterPro:IPR016024,PFAM:PF07714,InterPro:IPR000719,PFAM:PF00069;note=BUSCO:EOG09261YGB;Name=BAESF_00023.mRNA.1;
scaffold_1	funannotate	exon	60959	61029	.	-	.	ID=BAESF_00023.mRNA.1.t01.exon1;Parent=BAESF_00023.mRNA.1.t01;
scaffold_1	funannotate	exon	60829	60880	.	-	.	ID=BAESF_00023.mRNA.1.t01.exon2;Parent=BAESF_00023.mRNA.1.t01;
scaffold_1	funannotate	exon	60657	60731	.	-	.	ID=BAESF_00023.mRNA.1.t01.exon3;Parent=BAESF_00023.mRNA.1.t01;
scaffold_1	funannotate	exon	60536	60569	.	-	.	ID=BAESF_00023.mRNA.1.t01.exon4;Parent=BAESF_00023.mRNA.1.t01;
scaffold_1	funannotate	exon	60313	60396	.	-	.	ID=BAESF_00023.mRNA.1.t01.exon5;Parent=BAESF_00023.mRNA.1.t01;
scaffold_1	funannotate	exon	60174	60244	.	-	.	ID=BAESF_00023.mRNA.1.t01.exon6;Parent=BAESF_00023.mRNA.1.t01;
scaffold_1	funannotate	exon	59988	60095	.	-	.	ID=BAESF_00023.mRNA.1.t01.exon7;Parent=BAESF_00023.mRNA.1.t01;
scaffold_1	funannotate	exon	59741	59876	.	-	.	ID=BAESF_00023.mRNA.1.t01.exon8;Parent=BAESF_00023.mRNA.1.t01;
scaffold_1	funannotate	exon	59505	59629	.	-	.	ID=BAESF_00023.mRNA.1.t01.exon9;Parent=BAESF_00023.mRNA.1.t01;
scaffold_1	funannotate	exon	59365	59422	.	-	.	ID=BAESF_00023.mRNA.1.t01.exon10;Parent=BAESF_00023.mRNA.1.t01;
scaffold_1	funannotate	exon	59242	59286	.	-	.	ID=BAESF_00023.mRNA.1.t01.exon11;Parent=BAESF_00023.mRNA.1.t01;
scaffold_1	funannotate	exon	59083	59165	.	-	.	ID=BAESF_00023.mRNA.1.t01.exon12;Parent=BAESF_00023.mRNA.1.t01;
scaffold_1	funannotate	exon	58868	58975	.	-	.	ID=BAESF_00023.mRNA.1.t01.exon13;Parent=BAESF_00023.mRNA.1.t01;
scaffold_1	funannotate	exon	58656	58797	.	-	.	ID=BAESF_00023.mRNA.1.t01.exon14;Parent=BAESF_00023.mRNA.1.t01;
scaffold_1	funannotate	exon	58513	58581	.	-	.	ID=BAESF_00023.mRNA.1.t01.exon15;Parent=BAESF_00023.mRNA.1.t01;
scaffold_1	funannotate	exon	58348	58427	.	-	.	ID=BAESF_00023.mRNA.1.t01.exon16;Parent=BAESF_00023.mRNA.1.t01;
scaffold_1	funannotate	exon	58125	58242	.	-	.	ID=BAESF_00023.mRNA.1.t01.exon17;Parent=BAESF_00023.mRNA.1.t01;
scaffold_1	funannotate	exon	57952	58046	.	-	.	ID=BAESF_00023.mRNA.1.t01.exon18;Parent=BAESF_00023.mRNA.1.t01;
scaffold_1	funannotate	exon	57716	57835	.	-	.	ID=BAESF_00023.mRNA.1.t01.exon19;Parent=BAESF_00023.mRNA.1.t01;
scaffold_1	funannotate	exon	57386	57629	.	-	.	ID=BAESF_00023.mRNA.1.t01.exon20;Parent=BAESF_00023.mRNA.1.t01;
scaffold_1	funannotate	exon	57165	57288	.	-	.	ID=BAESF_00023.mRNA.1.t01.exon21;Parent=BAESF_00023.mRNA.1.t01;
scaffold_1	funannotate	exon	56801	56863	.	-	.	ID=BAESF_00023.mRNA.1.t01.exon22;Parent=BAESF_00023.mRNA.1.t01;
scaffold_1	funannotate	exon	56707	56737	.	-	.	ID=BAESF_00023.mRNA.1.t01.exon23;Parent=BAESF_00023.mRNA.1.t01;
scaffold_1	funannotate	CDS	60959	61029	.	-	0	Parent=BAESF_00023.mRNA.1.t01;
scaffold_1	funannotate	CDS	60829	60880	.	-	1	Parent=BAESF_00023.mRNA.1.t01;
scaffold_1	funannotate	CDS	60657	60731	.	-	0	Parent=BAESF_00023.mRNA.1.t01;
scaffold_1	funannotate	CDS	60536	60569	.	-	0	Parent=BAESF_00023.mRNA.1.t01;
scaffold_1	funannotate	CDS	60313	60396	.	-	2	Parent=BAESF_00023.mRNA.1.t01;
scaffold_1	funannotate	CDS	60174	60244	.	-	2	Parent=BAESF_00023.mRNA.1.t01;
scaffold_1	funannotate	CDS	59988	60095	.	-	0	Parent=BAESF_00023.mRNA.1.t01;
scaffold_1	funannotate	CDS	59741	59876	.	-	0	Parent=BAESF_00023.mRNA.1.t01;
scaffold_1	funannotate	CDS	59505	59629	.	-	2	Parent=BAESF_00023.mRNA.1.t01;
scaffold_1	funannotate	CDS	59365	59422	.	-	0	Parent=BAESF_00023.mRNA.1.t01;
scaffold_1	funannotate	CDS	59242	59286	.	-	2	Parent=BAESF_00023.mRNA.1.t01;
scaffold_1	funannotate	CDS	59083	59165	.	-	2	Parent=BAESF_00023.mRNA.1.t01;
scaffold_1	funannotate	CDS	58868	58975	.	-	0	Parent=BAESF_00023.mRNA.1.t01;
scaffold_1	funannotate	CDS	58656	58797	.	-	0	Parent=BAESF_00023.mRNA.1.t01;
scaffold_1	funannotate	CDS	58513	58581	.	-	2	Parent=BAESF_00023.mRNA.1.t01;
scaffold_1	funannotate	CDS	58348	58427	.	-	2	Parent=BAESF_00023.mRNA.1.t01;
scaffold_1	funannotate	CDS	58125	58242	.	-	0	Parent=BAESF_00023.mRNA.1.t01;
scaffold_1	funannotate	CDS	57952	58046	.	-	2	Parent=BAESF_00023.mRNA.1.t01;
scaffold_1	funannotate	CDS	57716	57835	.	-	0	Parent=BAESF_00023.mRNA.1.t01;
scaffold_1	funannotate	CDS	57386	57629	.	-	0	Parent=BAESF_00023.mRNA.1.t01;
scaffold_1	funannotate	CDS	57165	57288	.	-	2	Parent=BAESF_00023.mRNA.1.t01;
scaffold_1	funannotate	CDS	56801	56863	.	-	1	Parent=BAESF_00023.mRNA.1.t01;
scaffold_1	funannotate	CDS	56707	56737	.	-	1	Parent=BAESF_00023.mRNA.1.t01;
scaffold_1	funannotate	gene	62334	65482	.	-	.	ID=BAESF_00024.mRNA.1;Name=BAESF_00024.mRNA.1;
scaffold_1	funannotate	mRNA	62334	65482	.	-	.	ID=BAESF_00024.mRNA.1.t01;Parent=BAESF_00024.mRNA.1;Note=hypothetical protein;Ontology_term=GO:0008152,GO:0003824,GO:0016791;Dbxref=InterPro:IPR001952,InterPro:IPR017849,InterPro:IPR017850,PFAM:PF00245,InterPro:IPR018299;note=TransMembrane:1 (i42-64o);Name=BAESF_00024.mRNA.1;
scaffold_1	funannotate	five_prime_UTR	65370	65482	.	-	.	ID=BAESF_00024.mRNA.1.t01.utr5p1;Parent=BAESF_00024.mRNA.1.t01;
scaffold_1	funannotate	five_prime_UTR	65196	65227	.	-	.	ID=BAESF_00024.mRNA.1.t01.utr5p2;Parent=BAESF_00024.mRNA.1.t01;
scaffold_1	funannotate	exon	65370	65482	.	-	.	ID=BAESF_00024.mRNA.1.t01.exon1;Parent=BAESF_00024.mRNA.1.t01;
scaffold_1	funannotate	exon	65092	65227	.	-	.	ID=BAESF_00024.mRNA.1.t01.exon2;Parent=BAESF_00024.mRNA.1.t01;
scaffold_1	funannotate	exon	64851	64989	.	-	.	ID=BAESF_00024.mRNA.1.t01.exon3;Parent=BAESF_00024.mRNA.1.t01;
scaffold_1	funannotate	exon	64540	64724	.	-	.	ID=BAESF_00024.mRNA.1.t01.exon4;Parent=BAESF_00024.mRNA.1.t01;
scaffold_1	funannotate	exon	64405	64468	.	-	.	ID=BAESF_00024.mRNA.1.t01.exon5;Parent=BAESF_00024.mRNA.1.t01;
scaffold_1	funannotate	exon	64237	64316	.	-	.	ID=BAESF_00024.mRNA.1.t01.exon6;Parent=BAESF_00024.mRNA.1.t01;
scaffold_1	funannotate	exon	63934	64159	.	-	.	ID=BAESF_00024.mRNA.1.t01.exon7;Parent=BAESF_00024.mRNA.1.t01;
scaffold_1	funannotate	exon	63724	63871	.	-	.	ID=BAESF_00024.mRNA.1.t01.exon8;Parent=BAESF_00024.mRNA.1.t01;
scaffold_1	funannotate	exon	63580	63629	.	-	.	ID=BAESF_00024.mRNA.1.t01.exon9;Parent=BAESF_00024.mRNA.1.t01;
scaffold_1	funannotate	exon	63380	63501	.	-	.	ID=BAESF_00024.mRNA.1.t01.exon10;Parent=BAESF_00024.mRNA.1.t01;
scaffold_1	funannotate	exon	63176	63306	.	-	.	ID=BAESF_00024.mRNA.1.t01.exon11;Parent=BAESF_00024.mRNA.1.t01;
scaffold_1	funannotate	exon	62940	63080	.	-	.	ID=BAESF_00024.mRNA.1.t01.exon12;Parent=BAESF_00024.mRNA.1.t01;
scaffold_1	funannotate	exon	62769	62842	.	-	.	ID=BAESF_00024.mRNA.1.t01.exon13;Parent=BAESF_00024.mRNA.1.t01;
scaffold_1	funannotate	exon	62612	62706	.	-	.	ID=BAESF_00024.mRNA.1.t01.exon14;Parent=BAESF_00024.mRNA.1.t01;
scaffold_1	funannotate	exon	62334	62527	.	-	.	ID=BAESF_00024.mRNA.1.t01.exon15;Parent=BAESF_00024.mRNA.1.t01;
scaffold_1	funannotate	three_prime_UTR	62334	62427	.	-	.	ID=BAESF_00024.mRNA.1.t01.utr3p1;Parent=BAESF_00024.mRNA.1.t01;
scaffold_1	funannotate	CDS	65092	65195	.	-	0	Parent=BAESF_00024.mRNA.1.t01;
scaffold_1	funannotate	CDS	64851	64989	.	-	1	Parent=BAESF_00024.mRNA.1.t01;
scaffold_1	funannotate	CDS	64540	64724	.	-	0	Parent=BAESF_00024.mRNA.1.t01;
scaffold_1	funannotate	CDS	64405	64468	.	-	1	Parent=BAESF_00024.mRNA.1.t01;
scaffold_1	funannotate	CDS	64237	64316	.	-	0	Parent=BAESF_00024.mRNA.1.t01;
scaffold_1	funannotate	CDS	63934	64159	.	-	1	Parent=BAESF_00024.mRNA.1.t01;
scaffold_1	funannotate	CDS	63724	63871	.	-	0	Parent=BAESF_00024.mRNA.1.t01;
scaffold_1	funannotate	CDS	63580	63629	.	-	2	Parent=BAESF_00024.mRNA.1.t01;
scaffold_1	funannotate	CDS	63380	63501	.	-	0	Parent=BAESF_00024.mRNA.1.t01;
scaffold_1	funannotate	CDS	63176	63306	.	-	1	Parent=BAESF_00024.mRNA.1.t01;
scaffold_1	funannotate	CDS	62940	63080	.	-	2	Parent=BAESF_00024.mRNA.1.t01;
scaffold_1	funannotate	CDS	62769	62842	.	-	2	Parent=BAESF_00024.mRNA.1.t01;
scaffold_1	funannotate	CDS	62612	62706	.	-	0	Parent=BAESF_00024.mRNA.1.t01;
scaffold_1	funannotate	CDS	62428	62527	.	-	1	Parent=BAESF_00024.mRNA.1.t01;
scaffold_1	funannotate	gene	62334	65482	.	-	.	ID=BAESF_00024.mRNA.2;Name=BAESF_00024.mRNA.2;
scaffold_1	funannotate	mRNA	62334	65482	.	-	.	ID=BAESF_00024.mRNA.2.t01;Parent=BAESF_00024.mRNA.2;Note=hypothetical protein;Ontology_term=GO:0008152,GO:0003824,GO:0016791;Dbxref=InterPro:IPR001952,InterPro:IPR017849,InterPro:IPR017850,PFAM:PF00245,InterPro:IPR018299;note=TransMembrane:1 (i59-81o);Name=BAESF_00024.mRNA.2;
scaffold_1	funannotate	five_prime_UTR	65247	65360	.	-	.	ID=BAESF_00024.mRNA.2.t01.utr5p1;Parent=BAESF_00024.mRNA.2.t01;
scaffold_1	funannotate	exon	65092	65360	.	-	.	ID=BAESF_00024.mRNA.2.t01.exon1;Parent=BAESF_00024.mRNA.2.t01;
scaffold_1	funannotate	exon	64851	64989	.	-	.	ID=BAESF_00024.mRNA.2.t01.exon2;Parent=BAESF_00024.mRNA.2.t01;
scaffold_1	funannotate	exon	64540	64724	.	-	.	ID=BAESF_00024.mRNA.2.t01.exon3;Parent=BAESF_00024.mRNA.2.t01;
scaffold_1	funannotate	exon	64405	64468	.	-	.	ID=BAESF_00024.mRNA.2.t01.exon4;Parent=BAESF_00024.mRNA.2.t01;
scaffold_1	funannotate	exon	64237	64316	.	-	.	ID=BAESF_00024.mRNA.2.t01.exon5;Parent=BAESF_00024.mRNA.2.t01;
scaffold_1	funannotate	exon	63934	64159	.	-	.	ID=BAESF_00024.mRNA.2.t01.exon6;Parent=BAESF_00024.mRNA.2.t01;
scaffold_1	funannotate	exon	63724	63871	.	-	.	ID=BAESF_00024.mRNA.2.t01.exon7;Parent=BAESF_00024.mRNA.2.t01;
scaffold_1	funannotate	exon	63580	63629	.	-	.	ID=BAESF_00024.mRNA.2.t01.exon8;Parent=BAESF_00024.mRNA.2.t01;
scaffold_1	funannotate	exon	63380	63501	.	-	.	ID=BAESF_00024.mRNA.2.t01.exon9;Parent=BAESF_00024.mRNA.2.t01;
scaffold_1	funannotate	exon	63176	63306	.	-	.	ID=BAESF_00024.mRNA.2.t01.exon10;Parent=BAESF_00024.mRNA.2.t01;
scaffold_1	funannotate	exon	62940	63080	.	-	.	ID=BAESF_00024.mRNA.2.t01.exon11;Parent=BAESF_00024.mRNA.2.t01;
scaffold_1	funannotate	exon	62769	62842	.	-	.	ID=BAESF_00024.mRNA.2.t01.exon12;Parent=BAESF_00024.mRNA.2.t01;
scaffold_1	funannotate	exon	62612	62706	.	-	.	ID=BAESF_00024.mRNA.2.t01.exon13;Parent=BAESF_00024.mRNA.2.t01;
scaffold_1	funannotate	exon	62334	62527	.	-	.	ID=BAESF_00024.mRNA.2.t01.exon14;Parent=BAESF_00024.mRNA.2.t01;
scaffold_1	funannotate	three_prime_UTR	62334	62427	.	-	.	ID=BAESF_00024.mRNA.2.t01.utr3p1;Parent=BAESF_00024.mRNA.2.t01;
scaffold_1	funannotate	CDS	65092	65246	.	-	0	Parent=BAESF_00024.mRNA.2.t01;
scaffold_1	funannotate	CDS	64851	64989	.	-	1	Parent=BAESF_00024.mRNA.2.t01;
scaffold_1	funannotate	CDS	64540	64724	.	-	0	Parent=BAESF_00024.mRNA.2.t01;
scaffold_1	funannotate	CDS	64405	64468	.	-	1	Parent=BAESF_00024.mRNA.2.t01;
scaffold_1	funannotate	CDS	64237	64316	.	-	0	Parent=BAESF_00024.mRNA.2.t01;
scaffold_1	funannotate	CDS	63934	64159	.	-	1	Parent=BAESF_00024.mRNA.2.t01;
scaffold_1	funannotate	CDS	63724	63871	.	-	0	Parent=BAESF_00024.mRNA.2.t01;
scaffold_1	funannotate	CDS	63580	63629	.	-	2	Parent=BAESF_00024.mRNA.2.t01;
scaffold_1	funannotate	CDS	63380	63501	.	-	0	Parent=BAESF_00024.mRNA.2.t01;
scaffold_1	funannotate	CDS	63176	63306	.	-	1	Parent=BAESF_00024.mRNA.2.t01;
scaffold_1	funannotate	CDS	62940	63080	.	-	2	Parent=BAESF_00024.mRNA.2.t01;
scaffold_1	funannotate	CDS	62769	62842	.	-	2	Parent=BAESF_00024.mRNA.2.t01;
scaffold_1	funannotate	CDS	62612	62706	.	-	0	Parent=BAESF_00024.mRNA.2.t01;
scaffold_1	funannotate	CDS	62428	62527	.	-	1	Parent=BAESF_00024.mRNA.2.t01;
scaffold_1	funannotate	gene	62334	65482	.	-	.	ID=BAESF_00024.mRNA.3;Name=BAESF_00024.mRNA.3;
scaffold_1	funannotate	mRNA	62334	65482	.	-	.	ID=BAESF_00024.mRNA.3.t01;Parent=BAESF_00024.mRNA.3;Note=hypothetical protein;Ontology_term=GO:0008152,GO:0003824,GO:0016791;Dbxref=InterPro:IPR001952,InterPro:IPR017849,InterPro:IPR017850,PFAM:PF00245,InterPro:IPR018299;note=TransMembrane:1 (i59-81o);Name=BAESF_00024.mRNA.3;
scaffold_1	funannotate	five_prime_UTR	65247	65320	.	-	.	ID=BAESF_00024.mRNA.3.t01.utr5p1;Parent=BAESF_00024.mRNA.3.t01;
scaffold_1	funannotate	exon	65092	65320	.	-	.	ID=BAESF_00024.mRNA.3.t01.exon1;Parent=BAESF_00024.mRNA.3.t01;
scaffold_1	funannotate	exon	64851	64989	.	-	.	ID=BAESF_00024.mRNA.3.t01.exon2;Parent=BAESF_00024.mRNA.3.t01;
scaffold_1	funannotate	exon	64540	64724	.	-	.	ID=BAESF_00024.mRNA.3.t01.exon3;Parent=BAESF_00024.mRNA.3.t01;
scaffold_1	funannotate	exon	64405	64468	.	-	.	ID=BAESF_00024.mRNA.3.t01.exon4;Parent=BAESF_00024.mRNA.3.t01;
scaffold_1	funannotate	exon	64237	64316	.	-	.	ID=BAESF_00024.mRNA.3.t01.exon5;Parent=BAESF_00024.mRNA.3.t01;
scaffold_1	funannotate	exon	63934	64159	.	-	.	ID=BAESF_00024.mRNA.3.t01.exon6;Parent=BAESF_00024.mRNA.3.t01;
scaffold_1	funannotate	exon	63724	63871	.	-	.	ID=BAESF_00024.mRNA.3.t01.exon7;Parent=BAESF_00024.mRNA.3.t01;
scaffold_1	funannotate	exon	63580	63629	.	-	.	ID=BAESF_00024.mRNA.3.t01.exon8;Parent=BAESF_00024.mRNA.3.t01;
scaffold_1	funannotate	exon	63380	63501	.	-	.	ID=BAESF_00024.mRNA.3.t01.exon9;Parent=BAESF_00024.mRNA.3.t01;
scaffold_1	funannotate	exon	63176	63306	.	-	.	ID=BAESF_00024.mRNA.3.t01.exon10;Parent=BAESF_00024.mRNA.3.t01;
scaffold_1	funannotate	exon	62940	63080	.	-	.	ID=BAESF_00024.mRNA.3.t01.exon11;Parent=BAESF_00024.mRNA.3.t01;
scaffold_1	funannotate	exon	62612	62842	.	-	.	ID=BAESF_00024.mRNA.3.t01.exon12;Parent=BAESF_00024.mRNA.3.t01;
scaffold_1	funannotate	exon	62334	62527	.	-	.	ID=BAESF_00024.mRNA.3.t01.exon13;Parent=BAESF_00024.mRNA.3.t01;
scaffold_1	funannotate	three_prime_UTR	62612	62762	.	-	.	ID=BAESF_00024.mRNA.3.t01.utr3p1;Parent=BAESF_00024.mRNA.3.t01;
scaffold_1	funannotate	three_prime_UTR	62334	62527	.	-	.	ID=BAESF_00024.mRNA.3.t01.utr3p2;Parent=BAESF_00024.mRNA.3.t01;
scaffold_1	funannotate	CDS	65092	65246	.	-	0	Parent=BAESF_00024.mRNA.3.t01;
scaffold_1	funannotate	CDS	64851	64989	.	-	1	Parent=BAESF_00024.mRNA.3.t01;
scaffold_1	funannotate	CDS	64540	64724	.	-	0	Parent=BAESF_00024.mRNA.3.t01;
scaffold_1	funannotate	CDS	64405	64468	.	-	1	Parent=BAESF_00024.mRNA.3.t01;
scaffold_1	funannotate	CDS	64237	64316	.	-	0	Parent=BAESF_00024.mRNA.3.t01;
scaffold_1	funannotate	CDS	63934	64159	.	-	1	Parent=BAESF_00024.mRNA.3.t01;
scaffold_1	funannotate	CDS	63724	63871	.	-	0	Parent=BAESF_00024.mRNA.3.t01;
scaffold_1	funannotate	CDS	63580	63629	.	-	2	Parent=BAESF_00024.mRNA.3.t01;
scaffold_1	funannotate	CDS	63380	63501	.	-	0	Parent=BAESF_00024.mRNA.3.t01;
scaffold_1	funannotate	CDS	63176	63306	.	-	1	Parent=BAESF_00024.mRNA.3.t01;
scaffold_1	funannotate	CDS	62940	63080	.	-	2	Parent=BAESF_00024.mRNA.3.t01;
scaffold_1	funannotate	CDS	62763	62842	.	-	2	Parent=BAESF_00024.mRNA.3.t01;
scaffold_1	funannotate	gene	65561	66986	.	+	.	ID=BAESF_00025.mRNA.1;Name=BAESF_00025.mRNA.1;
scaffold_1	funannotate	mRNA	65561	66986	.	+	.	ID=BAESF_00025.mRNA.1.t01;Parent=BAESF_00025.mRNA.1;Note=Proteasome subunit alpha 1;Ontology_term=GO:0019773,GO:0005839,GO:0004175,GO:0004298,GO:0006511,GO:0051603;Dbxref=InterPro:IPR029055,InterPro:IPR000426,PFAM:PF10584,InterPro:IPR023332,InterPro:IPR001353,PFAM:PF00227;note=MEROPS:MER0000549,BUSCO:EOG09264441;Name=BAESF_00025.mRNA.1;Name=PSMA1;
scaffold_1	funannotate	five_prime_UTR	65561	65688	.	+	.	ID=BAESF_00025.mRNA.1.t01.utr5p1;Parent=BAESF_00025.mRNA.1.t01;
scaffold_1	funannotate	exon	65561	66031	.	+	.	ID=BAESF_00025.mRNA.1.t01.exon1;Parent=BAESF_00025.mRNA.1.t01;
scaffold_1	funannotate	exon	66109	66179	.	+	.	ID=BAESF_00025.mRNA.1.t01.exon2;Parent=BAESF_00025.mRNA.1.t01;
scaffold_1	funannotate	exon	66286	66415	.	+	.	ID=BAESF_00025.mRNA.1.t01.exon3;Parent=BAESF_00025.mRNA.1.t01;
scaffold_1	funannotate	exon	66544	66701	.	+	.	ID=BAESF_00025.mRNA.1.t01.exon4;Parent=BAESF_00025.mRNA.1.t01;
scaffold_1	funannotate	exon	66821	66986	.	+	.	ID=BAESF_00025.mRNA.1.t01.exon5;Parent=BAESF_00025.mRNA.1.t01;
scaffold_1	funannotate	three_prime_UTR	66869	66986	.	+	.	ID=BAESF_00025.mRNA.1.t01.utr3p1;Parent=BAESF_00025.mRNA.1.t01;
scaffold_1	funannotate	CDS	65689	66031	.	+	0	Parent=BAESF_00025.mRNA.1.t01;
scaffold_1	funannotate	CDS	66109	66179	.	+	2	Parent=BAESF_00025.mRNA.1.t01;
scaffold_1	funannotate	CDS	66286	66415	.	+	0	Parent=BAESF_00025.mRNA.1.t01;
scaffold_1	funannotate	CDS	66544	66701	.	+	2	Parent=BAESF_00025.mRNA.1.t01;
scaffold_1	funannotate	CDS	66821	66868	.	+	0	Parent=BAESF_00025.mRNA.1.t01;
scaffold_1	funannotate	gene	67072	69455	.	+	.	ID=BAESF_00026.mRNA.1;Name=BAESF_00026.mRNA.1;
scaffold_1	funannotate	mRNA	67072	69455	.	+	.	ID=BAESF_00026.mRNA.1.t01;Parent=BAESF_00026.mRNA.1;Note=Probable nucleolar protein 5-1;Dbxref=PFAM:PF08156,InterPro:IPR012974,PFAM:PF01798,InterPro:IPR002687,InterPro:IPR012976;Name=BAESF_00026.mRNA.1;Name=NOP51;
scaffold_1	funannotate	five_prime_UTR	67072	67153	.	+	.	ID=BAESF_00026.mRNA.1.t01.utr5p1;Parent=BAESF_00026.mRNA.1.t01;
scaffold_1	funannotate	exon	67072	67272	.	+	.	ID=BAESF_00026.mRNA.1.t01.exon1;Parent=BAESF_00026.mRNA.1.t01;
scaffold_1	funannotate	exon	67622	67992	.	+	.	ID=BAESF_00026.mRNA.1.t01.exon2;Parent=BAESF_00026.mRNA.1.t01;
scaffold_1	funannotate	exon	68100	68234	.	+	.	ID=BAESF_00026.mRNA.1.t01.exon3;Parent=BAESF_00026.mRNA.1.t01;
scaffold_1	funannotate	exon	68335	68771	.	+	.	ID=BAESF_00026.mRNA.1.t01.exon4;Parent=BAESF_00026.mRNA.1.t01;
scaffold_1	funannotate	exon	68877	69455	.	+	.	ID=BAESF_00026.mRNA.1.t01.exon5;Parent=BAESF_00026.mRNA.1.t01;
scaffold_1	funannotate	three_prime_UTR	69393	69455	.	+	.	ID=BAESF_00026.mRNA.1.t01.utr3p1;Parent=BAESF_00026.mRNA.1.t01;
scaffold_1	funannotate	CDS	67154	67272	.	+	0	Parent=BAESF_00026.mRNA.1.t01;
scaffold_1	funannotate	CDS	67622	67992	.	+	1	Parent=BAESF_00026.mRNA.1.t01;
scaffold_1	funannotate	CDS	68100	68234	.	+	2	Parent=BAESF_00026.mRNA.1.t01;
scaffold_1	funannotate	CDS	68335	68771	.	+	2	Parent=BAESF_00026.mRNA.1.t01;
scaffold_1	funannotate	CDS	68877	69392	.	+	0	Parent=BAESF_00026.mRNA.1.t01;
scaffold_1	funannotate	gene	69208	71610	.	-	.	ID=BAESF_00027.mRNA.1;Name=BAESF_00027.mRNA.1;
scaffold_1	funannotate	mRNA	69208	71610	.	-	.	ID=BAESF_00027.mRNA.1.t01;Parent=BAESF_00027.mRNA.1;Note=hypothetical protein;Dbxref=InterPro:IPR021627,PFAM:PF11571;Name=BAESF_00027.mRNA.1;
scaffold_1	funannotate	exon	71347	71610	.	-	.	ID=BAESF_00027.mRNA.1.t01.exon1;Parent=BAESF_00027.mRNA.1.t01;
scaffold_1	funannotate	exon	71160	71232	.	-	.	ID=BAESF_00027.mRNA.1.t01.exon2;Parent=BAESF_00027.mRNA.1.t01;
scaffold_1	funannotate	exon	70987	71073	.	-	.	ID=BAESF_00027.mRNA.1.t01.exon3;Parent=BAESF_00027.mRNA.1.t01;
scaffold_1	funannotate	exon	70860	70914	.	-	.	ID=BAESF_00027.mRNA.1.t01.exon4;Parent=BAESF_00027.mRNA.1.t01;
scaffold_1	funannotate	exon	70651	70755	.	-	.	ID=BAESF_00027.mRNA.1.t01.exon5;Parent=BAESF_00027.mRNA.1.t01;
scaffold_1	funannotate	exon	70453	70572	.	-	.	ID=BAESF_00027.mRNA.1.t01.exon6;Parent=BAESF_00027.mRNA.1.t01;
scaffold_1	funannotate	exon	70276	70375	.	-	.	ID=BAESF_00027.mRNA.1.t01.exon7;Parent=BAESF_00027.mRNA.1.t01;
scaffold_1	funannotate	exon	70077	70208	.	-	.	ID=BAESF_00027.mRNA.1.t01.exon8;Parent=BAESF_00027.mRNA.1.t01;
scaffold_1	funannotate	exon	69921	69979	.	-	.	ID=BAESF_00027.mRNA.1.t01.exon9;Parent=BAESF_00027.mRNA.1.t01;
scaffold_1	funannotate	exon	69753	69858	.	-	.	ID=BAESF_00027.mRNA.1.t01.exon10;Parent=BAESF_00027.mRNA.1.t01;
scaffold_1	funannotate	exon	69208	69671	.	-	.	ID=BAESF_00027.mRNA.1.t01.exon11;Parent=BAESF_00027.mRNA.1.t01;
scaffold_1	funannotate	three_prime_UTR	69208	69503	.	-	.	ID=BAESF_00027.mRNA.1.t01.utr3p1;Parent=BAESF_00027.mRNA.1.t01;
scaffold_1	funannotate	CDS	71347	71610	.	-	0	Parent=BAESF_00027.mRNA.1.t01;
scaffold_1	funannotate	CDS	71160	71232	.	-	0	Parent=BAESF_00027.mRNA.1.t01;
scaffold_1	funannotate	CDS	70987	71073	.	-	2	Parent=BAESF_00027.mRNA.1.t01;
scaffold_1	funannotate	CDS	70860	70914	.	-	2	Parent=BAESF_00027.mRNA.1.t01;
scaffold_1	funannotate	CDS	70651	70755	.	-	1	Parent=BAESF_00027.mRNA.1.t01;
scaffold_1	funannotate	CDS	70453	70572	.	-	1	Parent=BAESF_00027.mRNA.1.t01;
scaffold_1	funannotate	CDS	70276	70375	.	-	1	Parent=BAESF_00027.mRNA.1.t01;
scaffold_1	funannotate	CDS	70077	70208	.	-	0	Parent=BAESF_00027.mRNA.1.t01;
scaffold_1	funannotate	CDS	69921	69979	.	-	0	Parent=BAESF_00027.mRNA.1.t01;
scaffold_1	funannotate	CDS	69753	69858	.	-	1	Parent=BAESF_00027.mRNA.1.t01;
scaffold_1	funannotate	CDS	69504	69671	.	-	0	Parent=BAESF_00027.mRNA.1.t01;
scaffold_1	funannotate	gene	71693	76997	.	+	.	ID=BAESF_00028.mRNA.1;Name=BAESF_00028.mRNA.1;
scaffold_1	funannotate	mRNA	71693	76997	.	+	.	ID=BAESF_00028.mRNA.1.t01;Parent=BAESF_00028.mRNA.1;Note=hypothetical protein;Ontology_term=GO:0016791,GO:0004725,GO:0016311;Dbxref=InterPro:IPR030564,PFAM:PF06602,InterPro:IPR016130,PFAM:PF16511,InterPro:IPR011993,InterPro:IPR032425,InterPro:IPR029021,InterPro:IPR003595,InterPro:IPR010569;note=BUSCO:EOG09261ABB;Name=BAESF_00028.mRNA.1;
scaffold_1	funannotate	five_prime_UTR	71693	71781	.	+	.	ID=BAESF_00028.mRNA.1.t01.utr5p1;Parent=BAESF_00028.mRNA.1.t01;
scaffold_1	funannotate	exon	71693	71879	.	+	.	ID=BAESF_00028.mRNA.1.t01.exon1;Parent=BAESF_00028.mRNA.1.t01;
scaffold_1	funannotate	exon	71942	72000	.	+	.	ID=BAESF_00028.mRNA.1.t01.exon2;Parent=BAESF_00028.mRNA.1.t01;
scaffold_1	funannotate	exon	72115	72230	.	+	.	ID=BAESF_00028.mRNA.1.t01.exon3;Parent=BAESF_00028.mRNA.1.t01;
scaffold_1	funannotate	exon	72331	72516	.	+	.	ID=BAESF_00028.mRNA.1.t01.exon4;Parent=BAESF_00028.mRNA.1.t01;
scaffold_1	funannotate	exon	72594	72692	.	+	.	ID=BAESF_00028.mRNA.1.t01.exon5;Parent=BAESF_00028.mRNA.1.t01;
scaffold_1	funannotate	exon	72759	72854	.	+	.	ID=BAESF_00028.mRNA.1.t01.exon6;Parent=BAESF_00028.mRNA.1.t01;
scaffold_1	funannotate	exon	72933	73029	.	+	.	ID=BAESF_00028.mRNA.1.t01.exon7;Parent=BAESF_00028.mRNA.1.t01;
scaffold_1	funannotate	exon	73108	73205	.	+	.	ID=BAESF_00028.mRNA.1.t01.exon8;Parent=BAESF_00028.mRNA.1.t01;
scaffold_1	funannotate	exon	73285	73416	.	+	.	ID=BAESF_00028.mRNA.1.t01.exon9;Parent=BAESF_00028.mRNA.1.t01;
scaffold_1	funannotate	exon	73494	73601	.	+	.	ID=BAESF_00028.mRNA.1.t01.exon10;Parent=BAESF_00028.mRNA.1.t01;
scaffold_1	funannotate	exon	73674	73781	.	+	.	ID=BAESF_00028.mRNA.1.t01.exon11;Parent=BAESF_00028.mRNA.1.t01;
scaffold_1	funannotate	exon	73863	73940	.	+	.	ID=BAESF_00028.mRNA.1.t01.exon12;Parent=BAESF_00028.mRNA.1.t01;
scaffold_1	funannotate	exon	74021	74158	.	+	.	ID=BAESF_00028.mRNA.1.t01.exon13;Parent=BAESF_00028.mRNA.1.t01;
scaffold_1	funannotate	exon	74255	74448	.	+	.	ID=BAESF_00028.mRNA.1.t01.exon14;Parent=BAESF_00028.mRNA.1.t01;
scaffold_1	funannotate	exon	74545	74784	.	+	.	ID=BAESF_00028.mRNA.1.t01.exon15;Parent=BAESF_00028.mRNA.1.t01;
scaffold_1	funannotate	exon	74867	75081	.	+	.	ID=BAESF_00028.mRNA.1.t01.exon16;Parent=BAESF_00028.mRNA.1.t01;
scaffold_1	funannotate	exon	75149	75386	.	+	.	ID=BAESF_00028.mRNA.1.t01.exon17;Parent=BAESF_00028.mRNA.1.t01;
scaffold_1	funannotate	exon	75466	75589	.	+	.	ID=BAESF_00028.mRNA.1.t01.exon18;Parent=BAESF_00028.mRNA.1.t01;
scaffold_1	funannotate	exon	75694	75859	.	+	.	ID=BAESF_00028.mRNA.1.t01.exon19;Parent=BAESF_00028.mRNA.1.t01;
scaffold_1	funannotate	exon	75948	76024	.	+	.	ID=BAESF_00028.mRNA.1.t01.exon20;Parent=BAESF_00028.mRNA.1.t01;
scaffold_1	funannotate	exon	76106	76206	.	+	.	ID=BAESF_00028.mRNA.1.t01.exon21;Parent=BAESF_00028.mRNA.1.t01;
scaffold_1	funannotate	exon	76276	76476	.	+	.	ID=BAESF_00028.mRNA.1.t01.exon22;Parent=BAESF_00028.mRNA.1.t01;
scaffold_1	funannotate	exon	76567	76997	.	+	.	ID=BAESF_00028.mRNA.1.t01.exon23;Parent=BAESF_00028.mRNA.1.t01;
scaffold_1	funannotate	three_prime_UTR	76871	76997	.	+	.	ID=BAESF_00028.mRNA.1.t01.utr3p1;Parent=BAESF_00028.mRNA.1.t01;
scaffold_1	funannotate	CDS	71782	71879	.	+	0	Parent=BAESF_00028.mRNA.1.t01;
scaffold_1	funannotate	CDS	71942	72000	.	+	1	Parent=BAESF_00028.mRNA.1.t01;
scaffold_1	funannotate	CDS	72115	72230	.	+	2	Parent=BAESF_00028.mRNA.1.t01;
scaffold_1	funannotate	CDS	72331	72516	.	+	0	Parent=BAESF_00028.mRNA.1.t01;
scaffold_1	funannotate	CDS	72594	72692	.	+	0	Parent=BAESF_00028.mRNA.1.t01;
scaffold_1	funannotate	CDS	72759	72854	.	+	0	Parent=BAESF_00028.mRNA.1.t01;
scaffold_1	funannotate	CDS	72933	73029	.	+	0	Parent=BAESF_00028.mRNA.1.t01;
scaffold_1	funannotate	CDS	73108	73205	.	+	2	Parent=BAESF_00028.mRNA.1.t01;
scaffold_1	funannotate	CDS	73285	73416	.	+	0	Parent=BAESF_00028.mRNA.1.t01;
scaffold_1	funannotate	CDS	73494	73601	.	+	0	Parent=BAESF_00028.mRNA.1.t01;
scaffold_1	funannotate	CDS	73674	73781	.	+	0	Parent=BAESF_00028.mRNA.1.t01;
scaffold_1	funannotate	CDS	73863	73940	.	+	0	Parent=BAESF_00028.mRNA.1.t01;
scaffold_1	funannotate	CDS	74021	74158	.	+	0	Parent=BAESF_00028.mRNA.1.t01;
scaffold_1	funannotate	CDS	74255	74448	.	+	0	Parent=BAESF_00028.mRNA.1.t01;
scaffold_1	funannotate	CDS	74545	74784	.	+	1	Parent=BAESF_00028.mRNA.1.t01;
scaffold_1	funannotate	CDS	74867	75081	.	+	1	Parent=BAESF_00028.mRNA.1.t01;
scaffold_1	funannotate	CDS	75149	75386	.	+	2	Parent=BAESF_00028.mRNA.1.t01;
scaffold_1	funannotate	CDS	75466	75589	.	+	1	Parent=BAESF_00028.mRNA.1.t01;
scaffold_1	funannotate	CDS	75694	75859	.	+	0	Parent=BAESF_00028.mRNA.1.t01;
scaffold_1	funannotate	CDS	75948	76024	.	+	2	Parent=BAESF_00028.mRNA.1.t01;
scaffold_1	funannotate	CDS	76106	76206	.	+	0	Parent=BAESF_00028.mRNA.1.t01;
scaffold_1	funannotate	CDS	76276	76476	.	+	1	Parent=BAESF_00028.mRNA.1.t01;
scaffold_1	funannotate	CDS	76567	76870	.	+	1	Parent=BAESF_00028.mRNA.1.t01;
scaffold_1	funannotate	gene	76977	79235	.	+	.	ID=BAESF_00029.mRNA.1;Name=BAESF_00029.mRNA.1;
scaffold_1	funannotate	mRNA	76977	79235	.	+	.	ID=BAESF_00029.mRNA.1.t01;Parent=BAESF_00029.mRNA.1;Note=hypothetical protein;Ontology_term=GO:0005524,GO:0004672,GO:0006468;Dbxref=InterPro:IPR011009,InterPro:IPR017441,InterPro:IPR008271,PFAM:PF07714,InterPro:IPR000719,PFAM:PF00069;Name=BAESF_00029.mRNA.1;
scaffold_1	funannotate	five_prime_UTR	76977	77072	.	+	.	ID=BAESF_00029.mRNA.1.t01.utr5p1;Parent=BAESF_00029.mRNA.1.t01;
scaffold_1	funannotate	five_prime_UTR	77154	77176	.	+	.	ID=BAESF_00029.mRNA.1.t01.utr5p2;Parent=BAESF_00029.mRNA.1.t01;
scaffold_1	funannotate	exon	76977	77072	.	+	.	ID=BAESF_00029.mRNA.1.t01.exon1;Parent=BAESF_00029.mRNA.1.t01;
scaffold_1	funannotate	exon	77154	77289	.	+	.	ID=BAESF_00029.mRNA.1.t01.exon2;Parent=BAESF_00029.mRNA.1.t01;
scaffold_1	funannotate	exon	77372	77581	.	+	.	ID=BAESF_00029.mRNA.1.t01.exon3;Parent=BAESF_00029.mRNA.1.t01;
scaffold_1	funannotate	exon	77722	77852	.	+	.	ID=BAESF_00029.mRNA.1.t01.exon4;Parent=BAESF_00029.mRNA.1.t01;
scaffold_1	funannotate	exon	77971	77978	.	+	.	ID=BAESF_00029.mRNA.1.t01.exon5;Parent=BAESF_00029.mRNA.1.t01;
scaffold_1	funannotate	exon	78057	78183	.	+	.	ID=BAESF_00029.mRNA.1.t01.exon6;Parent=BAESF_00029.mRNA.1.t01;
scaffold_1	funannotate	exon	78261	78351	.	+	.	ID=BAESF_00029.mRNA.1.t01.exon7;Parent=BAESF_00029.mRNA.1.t01;
scaffold_1	funannotate	exon	78441	78495	.	+	.	ID=BAESF_00029.mRNA.1.t01.exon8;Parent=BAESF_00029.mRNA.1.t01;
scaffold_1	funannotate	exon	78570	78713	.	+	.	ID=BAESF_00029.mRNA.1.t01.exon9;Parent=BAESF_00029.mRNA.1.t01;
scaffold_1	funannotate	exon	78802	78879	.	+	.	ID=BAESF_00029.mRNA.1.t01.exon10;Parent=BAESF_00029.mRNA.1.t01;
scaffold_1	funannotate	exon	78980	79235	.	+	.	ID=BAESF_00029.mRNA.1.t01.exon11;Parent=BAESF_00029.mRNA.1.t01;
scaffold_1	funannotate	three_prime_UTR	79103	79235	.	+	.	ID=BAESF_00029.mRNA.1.t01.utr3p1;Parent=BAESF_00029.mRNA.1.t01;
scaffold_1	funannotate	CDS	77177	77289	.	+	0	Parent=BAESF_00029.mRNA.1.t01;
scaffold_1	funannotate	CDS	77372	77581	.	+	1	Parent=BAESF_00029.mRNA.1.t01;
scaffold_1	funannotate	CDS	77722	77852	.	+	1	Parent=BAESF_00029.mRNA.1.t01;
scaffold_1	funannotate	CDS	77971	77978	.	+	2	Parent=BAESF_00029.mRNA.1.t01;
scaffold_1	funannotate	CDS	78057	78183	.	+	0	Parent=BAESF_00029.mRNA.1.t01;
scaffold_1	funannotate	CDS	78261	78351	.	+	2	Parent=BAESF_00029.mRNA.1.t01;
scaffold_1	funannotate	CDS	78441	78495	.	+	1	Parent=BAESF_00029.mRNA.1.t01;
scaffold_1	funannotate	CDS	78570	78713	.	+	0	Parent=BAESF_00029.mRNA.1.t01;
scaffold_1	funannotate	CDS	78802	78879	.	+	0	Parent=BAESF_00029.mRNA.1.t01;
scaffold_1	funannotate	CDS	78980	79102	.	+	0	Parent=BAESF_00029.mRNA.1.t01;
scaffold_1	funannotate	gene	76977	79235	.	+	.	ID=BAESF_00029.mRNA.2;Name=BAESF_00029.mRNA.2;
scaffold_1	funannotate	mRNA	76977	79235	.	+	.	ID=BAESF_00029.mRNA.2.t01;Parent=BAESF_00029.mRNA.2;Note=hypothetical protein;Ontology_term=GO:0005524,GO:0004672,GO:0006468;Dbxref=InterPro:IPR011009,InterPro:IPR017441,InterPro:IPR008271,PFAM:PF07714,InterPro:IPR000719,PFAM:PF00069;Name=BAESF_00029.mRNA.2;
scaffold_1	funannotate	five_prime_UTR	76977	77072	.	+	.	ID=BAESF_00029.mRNA.2.t01.utr5p1;Parent=BAESF_00029.mRNA.2.t01;
scaffold_1	funannotate	five_prime_UTR	77197	77206	.	+	.	ID=BAESF_00029.mRNA.2.t01.utr5p2;Parent=BAESF_00029.mRNA.2.t01;
scaffold_1	funannotate	exon	76977	77072	.	+	.	ID=BAESF_00029.mRNA.2.t01.exon1;Parent=BAESF_00029.mRNA.2.t01;
scaffold_1	funannotate	exon	77197	77289	.	+	.	ID=BAESF_00029.mRNA.2.t01.exon2;Parent=BAESF_00029.mRNA.2.t01;
scaffold_1	funannotate	exon	77372	77581	.	+	.	ID=BAESF_00029.mRNA.2.t01.exon3;Parent=BAESF_00029.mRNA.2.t01;
scaffold_1	funannotate	exon	77722	77852	.	+	.	ID=BAESF_00029.mRNA.2.t01.exon4;Parent=BAESF_00029.mRNA.2.t01;
scaffold_1	funannotate	exon	77971	77978	.	+	.	ID=BAESF_00029.mRNA.2.t01.exon5;Parent=BAESF_00029.mRNA.2.t01;
scaffold_1	funannotate	exon	78057	78183	.	+	.	ID=BAESF_00029.mRNA.2.t01.exon6;Parent=BAESF_00029.mRNA.2.t01;
scaffold_1	funannotate	exon	78261	78351	.	+	.	ID=BAESF_00029.mRNA.2.t01.exon7;Parent=BAESF_00029.mRNA.2.t01;
scaffold_1	funannotate	exon	78441	78495	.	+	.	ID=BAESF_00029.mRNA.2.t01.exon8;Parent=BAESF_00029.mRNA.2.t01;
scaffold_1	funannotate	exon	78570	78713	.	+	.	ID=BAESF_00029.mRNA.2.t01.exon9;Parent=BAESF_00029.mRNA.2.t01;
scaffold_1	funannotate	exon	78802	78879	.	+	.	ID=BAESF_00029.mRNA.2.t01.exon10;Parent=BAESF_00029.mRNA.2.t01;
scaffold_1	funannotate	exon	78980	79235	.	+	.	ID=BAESF_00029.mRNA.2.t01.exon11;Parent=BAESF_00029.mRNA.2.t01;
scaffold_1	funannotate	three_prime_UTR	79103	79235	.	+	.	ID=BAESF_00029.mRNA.2.t01.utr3p1;Parent=BAESF_00029.mRNA.2.t01;
scaffold_1	funannotate	CDS	77207	77289	.	+	0	Parent=BAESF_00029.mRNA.2.t01;
scaffold_1	funannotate	CDS	77372	77581	.	+	1	Parent=BAESF_00029.mRNA.2.t01;
scaffold_1	funannotate	CDS	77722	77852	.	+	1	Parent=BAESF_00029.mRNA.2.t01;
scaffold_1	funannotate	CDS	77971	77978	.	+	2	Parent=BAESF_00029.mRNA.2.t01;
scaffold_1	funannotate	CDS	78057	78183	.	+	0	Parent=BAESF_00029.mRNA.2.t01;
scaffold_1	funannotate	CDS	78261	78351	.	+	2	Parent=BAESF_00029.mRNA.2.t01;
scaffold_1	funannotate	CDS	78441	78495	.	+	1	Parent=BAESF_00029.mRNA.2.t01;
scaffold_1	funannotate	CDS	78570	78713	.	+	0	Parent=BAESF_00029.mRNA.2.t01;
scaffold_1	funannotate	CDS	78802	78879	.	+	0	Parent=BAESF_00029.mRNA.2.t01;
scaffold_1	funannotate	CDS	78980	79102	.	+	0	Parent=BAESF_00029.mRNA.2.t01;
scaffold_1	funannotate	gene	79242	80372	.	-	.	ID=BAESF_00030.mRNA.1;Name=BAESF_00030.mRNA.1;
scaffold_1	funannotate	mRNA	79242	80372	.	-	.	ID=BAESF_00030.mRNA.1.t01;Parent=BAESF_00030.mRNA.1;Note=hypothetical protein;Ontology_term=GO:0008270;Dbxref=PFAM:PF00412,InterPro:IPR001781;Name=BAESF_00030.mRNA.1;
scaffold_1	funannotate	exon	79694	80372	.	-	.	ID=BAESF_00030.mRNA.1.t01.exon1;Parent=BAESF_00030.mRNA.1.t01;
scaffold_1	funannotate	exon	79554	79607	.	-	.	ID=BAESF_00030.mRNA.1.t01.exon2;Parent=BAESF_00030.mRNA.1.t01;
scaffold_1	funannotate	exon	79242	79461	.	-	.	ID=BAESF_00030.mRNA.1.t01.exon3;Parent=BAESF_00030.mRNA.1.t01;
scaffold_1	funannotate	three_prime_UTR	79242	79297	.	-	.	ID=BAESF_00030.mRNA.1.t01.utr3p1;Parent=BAESF_00030.mRNA.1.t01;
scaffold_1	funannotate	CDS	79694	80372	.	-	0	Parent=BAESF_00030.mRNA.1.t01;
scaffold_1	funannotate	CDS	79554	79607	.	-	2	Parent=BAESF_00030.mRNA.1.t01;
scaffold_1	funannotate	CDS	79298	79461	.	-	2	Parent=BAESF_00030.mRNA.1.t01;
scaffold_1	funannotate	gene	80871	82430	.	+	.	ID=BAESF_00031.mRNA.1;Name=BAESF_00031.mRNA.1;
scaffold_1	funannotate	mRNA	80871	82430	.	+	.	ID=BAESF_00031.mRNA.1.t01;Parent=BAESF_00031.mRNA.1;Note=hypothetical protein;Ontology_term=GO:0008168,GO:0008152;Dbxref=InterPro:IPR013216,PFAM:PF08241,InterPro:IPR029063,PFAM:PF13649,InterPro:IPR032873;note=BUSCO:EOG09264DIM;Name=BAESF_00031.mRNA.1;
scaffold_1	funannotate	five_prime_UTR	80871	80893	.	+	.	ID=BAESF_00031.mRNA.1.t01.utr5p1;Parent=BAESF_00031.mRNA.1.t01;
scaffold_1	funannotate	exon	80871	81031	.	+	.	ID=BAESF_00031.mRNA.1.t01.exon1;Parent=BAESF_00031.mRNA.1.t01;
scaffold_1	funannotate	exon	81123	81247	.	+	.	ID=BAESF_00031.mRNA.1.t01.exon2;Parent=BAESF_00031.mRNA.1.t01;
scaffold_1	funannotate	exon	81332	81422	.	+	.	ID=BAESF_00031.mRNA.1.t01.exon3;Parent=BAESF_00031.mRNA.1.t01;
scaffold_1	funannotate	exon	81518	81586	.	+	.	ID=BAESF_00031.mRNA.1.t01.exon4;Parent=BAESF_00031.mRNA.1.t01;
scaffold_1	funannotate	exon	81663	81725	.	+	.	ID=BAESF_00031.mRNA.1.t01.exon5;Parent=BAESF_00031.mRNA.1.t01;
scaffold_1	funannotate	exon	81838	82145	.	+	.	ID=BAESF_00031.mRNA.1.t01.exon6;Parent=BAESF_00031.mRNA.1.t01;
scaffold_1	funannotate	exon	82232	82430	.	+	.	ID=BAESF_00031.mRNA.1.t01.exon7;Parent=BAESF_00031.mRNA.1.t01;
scaffold_1	funannotate	three_prime_UTR	82353	82430	.	+	.	ID=BAESF_00031.mRNA.1.t01.utr3p1;Parent=BAESF_00031.mRNA.1.t01;
scaffold_1	funannotate	CDS	80894	81031	.	+	0	Parent=BAESF_00031.mRNA.1.t01;
scaffold_1	funannotate	CDS	81123	81247	.	+	0	Parent=BAESF_00031.mRNA.1.t01;
scaffold_1	funannotate	CDS	81332	81422	.	+	1	Parent=BAESF_00031.mRNA.1.t01;
scaffold_1	funannotate	CDS	81518	81586	.	+	0	Parent=BAESF_00031.mRNA.1.t01;
scaffold_1	funannotate	CDS	81663	81725	.	+	0	Parent=BAESF_00031.mRNA.1.t01;
scaffold_1	funannotate	CDS	81838	82145	.	+	0	Parent=BAESF_00031.mRNA.1.t01;
scaffold_1	funannotate	CDS	82232	82352	.	+	1	Parent=BAESF_00031.mRNA.1.t01;
scaffold_1	funannotate	gene	82375	88857	.	+	.	ID=BAESF_00032.mRNA.1;Name=BAESF_00032.mRNA.1;
scaffold_1	funannotate	mRNA	82375	88857	.	+	.	ID=BAESF_00032.mRNA.1.t01;Parent=BAESF_00032.mRNA.1;Note=hypothetical protein;Ontology_term=GO:0010970,GO:0045502,GO:0005869;Dbxref=InterPro:IPR022157,InterPro:IPR000938,InterPro:IPR027663,PFAM:PF12455,PFAM:PF01302;Name=BAESF_00032.mRNA.1;
scaffold_1	funannotate	five_prime_UTR	82375	82480	.	+	.	ID=BAESF_00032.mRNA.1.t01.utr5p1;Parent=BAESF_00032.mRNA.1.t01;
scaffold_1	funannotate	exon	82375	82649	.	+	.	ID=BAESF_00032.mRNA.1.t01.exon1;Parent=BAESF_00032.mRNA.1.t01;
scaffold_1	funannotate	exon	82754	82839	.	+	.	ID=BAESF_00032.mRNA.1.t01.exon2;Parent=BAESF_00032.mRNA.1.t01;
scaffold_1	funannotate	exon	82922	83410	.	+	.	ID=BAESF_00032.mRNA.1.t01.exon3;Parent=BAESF_00032.mRNA.1.t01;
scaffold_1	funannotate	exon	83500	83628	.	+	.	ID=BAESF_00032.mRNA.1.t01.exon4;Parent=BAESF_00032.mRNA.1.t01;
scaffold_1	funannotate	exon	83727	83898	.	+	.	ID=BAESF_00032.mRNA.1.t01.exon5;Parent=BAESF_00032.mRNA.1.t01;
scaffold_1	funannotate	exon	83991	84430	.	+	.	ID=BAESF_00032.mRNA.1.t01.exon6;Parent=BAESF_00032.mRNA.1.t01;
scaffold_1	funannotate	exon	84541	84652	.	+	.	ID=BAESF_00032.mRNA.1.t01.exon7;Parent=BAESF_00032.mRNA.1.t01;
scaffold_1	funannotate	exon	84759	84979	.	+	.	ID=BAESF_00032.mRNA.1.t01.exon8;Parent=BAESF_00032.mRNA.1.t01;
scaffold_1	funannotate	exon	85070	85381	.	+	.	ID=BAESF_00032.mRNA.1.t01.exon9;Parent=BAESF_00032.mRNA.1.t01;
scaffold_1	funannotate	exon	85467	85652	.	+	.	ID=BAESF_00032.mRNA.1.t01.exon10;Parent=BAESF_00032.mRNA.1.t01;
scaffold_1	funannotate	exon	85771	85888	.	+	.	ID=BAESF_00032.mRNA.1.t01.exon11;Parent=BAESF_00032.mRNA.1.t01;
scaffold_1	funannotate	exon	85963	86188	.	+	.	ID=BAESF_00032.mRNA.1.t01.exon12;Parent=BAESF_00032.mRNA.1.t01;
scaffold_1	funannotate	exon	86269	86419	.	+	.	ID=BAESF_00032.mRNA.1.t01.exon13;Parent=BAESF_00032.mRNA.1.t01;
scaffold_1	funannotate	exon	86526	87051	.	+	.	ID=BAESF_00032.mRNA.1.t01.exon14;Parent=BAESF_00032.mRNA.1.t01;
scaffold_1	funannotate	exon	87153	87415	.	+	.	ID=BAESF_00032.mRNA.1.t01.exon15;Parent=BAESF_00032.mRNA.1.t01;
scaffold_1	funannotate	exon	87498	87588	.	+	.	ID=BAESF_00032.mRNA.1.t01.exon16;Parent=BAESF_00032.mRNA.1.t01;
scaffold_1	funannotate	exon	87671	87857	.	+	.	ID=BAESF_00032.mRNA.1.t01.exon17;Parent=BAESF_00032.mRNA.1.t01;
scaffold_1	funannotate	exon	87940	88123	.	+	.	ID=BAESF_00032.mRNA.1.t01.exon18;Parent=BAESF_00032.mRNA.1.t01;
scaffold_1	funannotate	exon	88206	88286	.	+	.	ID=BAESF_00032.mRNA.1.t01.exon19;Parent=BAESF_00032.mRNA.1.t01;
scaffold_1	funannotate	exon	88378	88488	.	+	.	ID=BAESF_00032.mRNA.1.t01.exon20;Parent=BAESF_00032.mRNA.1.t01;
scaffold_1	funannotate	exon	88581	88857	.	+	.	ID=BAESF_00032.mRNA.1.t01.exon21;Parent=BAESF_00032.mRNA.1.t01;
scaffold_1	funannotate	three_prime_UTR	88794	88857	.	+	.	ID=BAESF_00032.mRNA.1.t01.utr3p1;Parent=BAESF_00032.mRNA.1.t01;
scaffold_1	funannotate	CDS	82481	82649	.	+	0	Parent=BAESF_00032.mRNA.1.t01;
scaffold_1	funannotate	CDS	82754	82839	.	+	2	Parent=BAESF_00032.mRNA.1.t01;
scaffold_1	funannotate	CDS	82922	83410	.	+	0	Parent=BAESF_00032.mRNA.1.t01;
scaffold_1	funannotate	CDS	83500	83628	.	+	0	Parent=BAESF_00032.mRNA.1.t01;
scaffold_1	funannotate	CDS	83727	83898	.	+	0	Parent=BAESF_00032.mRNA.1.t01;
scaffold_1	funannotate	CDS	83991	84430	.	+	2	Parent=BAESF_00032.mRNA.1.t01;
scaffold_1	funannotate	CDS	84541	84652	.	+	0	Parent=BAESF_00032.mRNA.1.t01;
scaffold_1	funannotate	CDS	84759	84979	.	+	2	Parent=BAESF_00032.mRNA.1.t01;
scaffold_1	funannotate	CDS	85070	85381	.	+	0	Parent=BAESF_00032.mRNA.1.t01;
scaffold_1	funannotate	CDS	85467	85652	.	+	0	Parent=BAESF_00032.mRNA.1.t01;
scaffold_1	funannotate	CDS	85771	85888	.	+	0	Parent=BAESF_00032.mRNA.1.t01;
scaffold_1	funannotate	CDS	85963	86188	.	+	2	Parent=BAESF_00032.mRNA.1.t01;
scaffold_1	funannotate	CDS	86269	86419	.	+	1	Parent=BAESF_00032.mRNA.1.t01;
scaffold_1	funannotate	CDS	86526	87051	.	+	0	Parent=BAESF_00032.mRNA.1.t01;
scaffold_1	funannotate	CDS	87153	87415	.	+	2	Parent=BAESF_00032.mRNA.1.t01;
scaffold_1	funannotate	CDS	87498	87588	.	+	0	Parent=BAESF_00032.mRNA.1.t01;
scaffold_1	funannotate	CDS	87671	87857	.	+	2	Parent=BAESF_00032.mRNA.1.t01;
scaffold_1	funannotate	CDS	87940	88123	.	+	1	Parent=BAESF_00032.mRNA.1.t01;
scaffold_1	funannotate	CDS	88206	88286	.	+	0	Parent=BAESF_00032.mRNA.1.t01;
scaffold_1	funannotate	CDS	88378	88488	.	+	0	Parent=BAESF_00032.mRNA.1.t01;
scaffold_1	funannotate	CDS	88581	88793	.	+	0	Parent=BAESF_00032.mRNA.1.t01;
scaffold_1	funannotate	gene	88898	89427	.	-	.	ID=BAESF_00033.mRNA.1;Name=BAESF_00033.mRNA.1;
scaffold_1	funannotate	mRNA	88898	89427	.	-	.	ID=BAESF_00033.mRNA.1.t01;Parent=BAESF_00033.mRNA.1;Note=hypothetical protein;Ontology_term=GO:0004553,GO:0030247;Dbxref=InterPro:IPR012291;Name=BAESF_00033.mRNA.1;
scaffold_1	funannotate	five_prime_UTR	89421	89427	.	-	.	ID=BAESF_00033.mRNA.1.t01.utr5p1;Parent=BAESF_00033.mRNA.1.t01;
scaffold_1	funannotate	exon	88898	89427	.	-	.	ID=BAESF_00033.mRNA.1.t01.exon1;Parent=BAESF_00033.mRNA.1.t01;
scaffold_1	funannotate	three_prime_UTR	88898	89009	.	-	.	ID=BAESF_00033.mRNA.1.t01.utr3p1;Parent=BAESF_00033.mRNA.1.t01;
scaffold_1	funannotate	CDS	89010	89420	.	-	0	Parent=BAESF_00033.mRNA.1.t01;
scaffold_1	funannotate	gene	89490	92826	.	+	.	ID=BAESF_00034.mRNA.1;Name=BAESF_00034.mRNA.1;
scaffold_1	funannotate	mRNA	89490	92826	.	+	.	ID=BAESF_00034.mRNA.1.t01;Parent=BAESF_00034.mRNA.1;Note=hypothetical protein;Ontology_term=GO:0042254;Dbxref=InterPro:IPR005612,InterPro:IPR027193,PFAM:PF03914;note=BUSCO:EOG09261RWU,TransMembrane:3 (o318-336i414-436o442-462i);Name=BAESF_00034.mRNA.1;
scaffold_1	funannotate	five_prime_UTR	89490	89547	.	+	.	ID=BAESF_00034.mRNA.1.t01.utr5p1;Parent=BAESF_00034.mRNA.1.t01;
scaffold_1	funannotate	exon	89490	89736	.	+	.	ID=BAESF_00034.mRNA.1.t01.exon1;Parent=BAESF_00034.mRNA.1.t01;
scaffold_1	funannotate	exon	89836	90054	.	+	.	ID=BAESF_00034.mRNA.1.t01.exon2;Parent=BAESF_00034.mRNA.1.t01;
scaffold_1	funannotate	exon	90158	90266	.	+	.	ID=BAESF_00034.mRNA.1.t01.exon3;Parent=BAESF_00034.mRNA.1.t01;
scaffold_1	funannotate	exon	90353	90464	.	+	.	ID=BAESF_00034.mRNA.1.t01.exon4;Parent=BAESF_00034.mRNA.1.t01;
scaffold_1	funannotate	exon	90539	90743	.	+	.	ID=BAESF_00034.mRNA.1.t01.exon5;Parent=BAESF_00034.mRNA.1.t01;
scaffold_1	funannotate	exon	90822	90998	.	+	.	ID=BAESF_00034.mRNA.1.t01.exon6;Parent=BAESF_00034.mRNA.1.t01;
scaffold_1	funannotate	exon	91073	91224	.	+	.	ID=BAESF_00034.mRNA.1.t01.exon7;Parent=BAESF_00034.mRNA.1.t01;
scaffold_1	funannotate	exon	91313	91423	.	+	.	ID=BAESF_00034.mRNA.1.t01.exon8;Parent=BAESF_00034.mRNA.1.t01;
scaffold_1	funannotate	exon	91523	91722	.	+	.	ID=BAESF_00034.mRNA.1.t01.exon9;Parent=BAESF_00034.mRNA.1.t01;
scaffold_1	funannotate	exon	91795	92318	.	+	.	ID=BAESF_00034.mRNA.1.t01.exon10;Parent=BAESF_00034.mRNA.1.t01;
scaffold_1	funannotate	exon	92403	92516	.	+	.	ID=BAESF_00034.mRNA.1.t01.exon11;Parent=BAESF_00034.mRNA.1.t01;
scaffold_1	funannotate	exon	92607	92826	.	+	.	ID=BAESF_00034.mRNA.1.t01.exon12;Parent=BAESF_00034.mRNA.1.t01;
scaffold_1	funannotate	three_prime_UTR	92724	92826	.	+	.	ID=BAESF_00034.mRNA.1.t01.utr3p1;Parent=BAESF_00034.mRNA.1.t01;
scaffold_1	funannotate	CDS	89548	89736	.	+	0	Parent=BAESF_00034.mRNA.1.t01;
scaffold_1	funannotate	CDS	89836	90054	.	+	0	Parent=BAESF_00034.mRNA.1.t01;
scaffold_1	funannotate	CDS	90158	90266	.	+	0	Parent=BAESF_00034.mRNA.1.t01;
scaffold_1	funannotate	CDS	90353	90464	.	+	2	Parent=BAESF_00034.mRNA.1.t01;
scaffold_1	funannotate	CDS	90539	90743	.	+	1	Parent=BAESF_00034.mRNA.1.t01;
scaffold_1	funannotate	CDS	90822	90998	.	+	0	Parent=BAESF_00034.mRNA.1.t01;
scaffold_1	funannotate	CDS	91073	91224	.	+	0	Parent=BAESF_00034.mRNA.1.t01;
scaffold_1	funannotate	CDS	91313	91423	.	+	1	Parent=BAESF_00034.mRNA.1.t01;
scaffold_1	funannotate	CDS	91523	91722	.	+	1	Parent=BAESF_00034.mRNA.1.t01;
scaffold_1	funannotate	CDS	91795	92318	.	+	2	Parent=BAESF_00034.mRNA.1.t01;
scaffold_1	funannotate	CDS	92403	92516	.	+	0	Parent=BAESF_00034.mRNA.1.t01;
scaffold_1	funannotate	CDS	92607	92723	.	+	0	Parent=BAESF_00034.mRNA.1.t01;
scaffold_1	funannotate	gene	92803	95192	.	+	.	ID=BAESF_00035.mRNA.1;Name=BAESF_00035.mRNA.1;
scaffold_1	funannotate	mRNA	92803	95192	.	+	.	ID=BAESF_00035.mRNA.1.t01;Parent=BAESF_00035.mRNA.1;Note=hypothetical protein;Dbxref=PFAM:PF01529,InterPro:IPR001594;note=TransMembrane:4 (i27-51o57-81i171-198o218-241i),BUSCO:EOG09264FYY;Name=BAESF_00035.mRNA.1;
scaffold_1	funannotate	five_prime_UTR	92803	93077	.	+	.	ID=BAESF_00035.mRNA.1.t01.utr5p1;Parent=BAESF_00035.mRNA.1.t01;
scaffold_1	funannotate	exon	92803	93217	.	+	.	ID=BAESF_00035.mRNA.1.t01.exon1;Parent=BAESF_00035.mRNA.1.t01;
scaffold_1	funannotate	exon	93324	93481	.	+	.	ID=BAESF_00035.mRNA.1.t01.exon2;Parent=BAESF_00035.mRNA.1.t01;
scaffold_1	funannotate	exon	93622	93708	.	+	.	ID=BAESF_00035.mRNA.1.t01.exon3;Parent=BAESF_00035.mRNA.1.t01;
scaffold_1	funannotate	exon	93809	93889	.	+	.	ID=BAESF_00035.mRNA.1.t01.exon4;Parent=BAESF_00035.mRNA.1.t01;
scaffold_1	funannotate	exon	93999	94073	.	+	.	ID=BAESF_00035.mRNA.1.t01.exon5;Parent=BAESF_00035.mRNA.1.t01;
scaffold_1	funannotate	exon	94179	94402	.	+	.	ID=BAESF_00035.mRNA.1.t01.exon6;Parent=BAESF_00035.mRNA.1.t01;
scaffold_1	funannotate	exon	94486	94577	.	+	.	ID=BAESF_00035.mRNA.1.t01.exon7;Parent=BAESF_00035.mRNA.1.t01;
scaffold_1	funannotate	exon	94677	94768	.	+	.	ID=BAESF_00035.mRNA.1.t01.exon8;Parent=BAESF_00035.mRNA.1.t01;
scaffold_1	funannotate	exon	94866	95192	.	+	.	ID=BAESF_00035.mRNA.1.t01.exon9;Parent=BAESF_00035.mRNA.1.t01;
scaffold_1	funannotate	three_prime_UTR	95081	95192	.	+	.	ID=BAESF_00035.mRNA.1.t01.utr3p1;Parent=BAESF_00035.mRNA.1.t01;
scaffold_1	funannotate	CDS	93078	93217	.	+	0	Parent=BAESF_00035.mRNA.1.t01;
scaffold_1	funannotate	CDS	93324	93481	.	+	1	Parent=BAESF_00035.mRNA.1.t01;
scaffold_1	funannotate	CDS	93622	93708	.	+	2	Parent=BAESF_00035.mRNA.1.t01;
scaffold_1	funannotate	CDS	93809	93889	.	+	2	Parent=BAESF_00035.mRNA.1.t01;
scaffold_1	funannotate	CDS	93999	94073	.	+	2	Parent=BAESF_00035.mRNA.1.t01;
scaffold_1	funannotate	CDS	94179	94402	.	+	2	Parent=BAESF_00035.mRNA.1.t01;
scaffold_1	funannotate	CDS	94486	94577	.	+	0	Parent=BAESF_00035.mRNA.1.t01;
scaffold_1	funannotate	CDS	94677	94768	.	+	1	Parent=BAESF_00035.mRNA.1.t01;
scaffold_1	funannotate	CDS	94866	95080	.	+	2	Parent=BAESF_00035.mRNA.1.t01;
scaffold_1	funannotate	gene	92803	95192	.	+	.	ID=BAESF_00035.mRNA.2;Name=BAESF_00035.mRNA.2;
scaffold_1	funannotate	mRNA	92803	95192	.	+	.	ID=BAESF_00035.mRNA.2.t01;Parent=BAESF_00035.mRNA.2;Note=hypothetical protein;Dbxref=PFAM:PF01529,InterPro:IPR001594;note=TransMembrane:4 (i27-51o57-81i175-200o220-243i);Name=BAESF_00035.mRNA.2;
scaffold_1	funannotate	five_prime_UTR	92834	93077	.	+	.	ID=BAESF_00035.mRNA.2.t01.utr5p1;Parent=BAESF_00035.mRNA.2.t01;
scaffold_1	funannotate	exon	92834	93217	.	+	.	ID=BAESF_00035.mRNA.2.t01.exon1;Parent=BAESF_00035.mRNA.2.t01;
scaffold_1	funannotate	exon	93324	93481	.	+	.	ID=BAESF_00035.mRNA.2.t01.exon2;Parent=BAESF_00035.mRNA.2.t01;
scaffold_1	funannotate	exon	93622	93708	.	+	.	ID=BAESF_00035.mRNA.2.t01.exon3;Parent=BAESF_00035.mRNA.2.t01;
scaffold_1	funannotate	exon	93809	93970	.	+	.	ID=BAESF_00035.mRNA.2.t01.exon4;Parent=BAESF_00035.mRNA.2.t01;
scaffold_1	funannotate	exon	94179	94402	.	+	.	ID=BAESF_00035.mRNA.2.t01.exon5;Parent=BAESF_00035.mRNA.2.t01;
scaffold_1	funannotate	exon	94486	94577	.	+	.	ID=BAESF_00035.mRNA.2.t01.exon6;Parent=BAESF_00035.mRNA.2.t01;
scaffold_1	funannotate	exon	94677	94768	.	+	.	ID=BAESF_00035.mRNA.2.t01.exon7;Parent=BAESF_00035.mRNA.2.t01;
scaffold_1	funannotate	exon	94866	95080	.	+	.	ID=BAESF_00035.mRNA.2.t01.exon8;Parent=BAESF_00035.mRNA.2.t01;
scaffold_1	funannotate	CDS	93078	93217	.	+	0	Parent=BAESF_00035.mRNA.2.t01;
scaffold_1	funannotate	CDS	93324	93481	.	+	1	Parent=BAESF_00035.mRNA.2.t01;
scaffold_1	funannotate	CDS	93622	93708	.	+	2	Parent=BAESF_00035.mRNA.2.t01;
scaffold_1	funannotate	CDS	93809	93970	.	+	2	Parent=BAESF_00035.mRNA.2.t01;
scaffold_1	funannotate	CDS	94179	94402	.	+	2	Parent=BAESF_00035.mRNA.2.t01;
scaffold_1	funannotate	CDS	94486	94577	.	+	0	Parent=BAESF_00035.mRNA.2.t01;
scaffold_1	funannotate	CDS	94677	94768	.	+	1	Parent=BAESF_00035.mRNA.2.t01;
scaffold_1	funannotate	CDS	94866	95080	.	+	2	Parent=BAESF_00035.mRNA.2.t01;
scaffold_1	funannotate	gene	95226	96767	.	+	.	ID=BAESF_00036.mRNA.1;Name=BAESF_00036.mRNA.1;
scaffold_1	funannotate	mRNA	95226	96767	.	+	.	ID=BAESF_00036.mRNA.1.t01;Parent=BAESF_00036.mRNA.1;Note=hypothetical protein;Ontology_term=GO:0016592,GO:0016538;Dbxref=InterPro:IPR006671,InterPro:IPR028367,PFAM:PF00134,InterPro:IPR013763;note=BUSCO:EOG09262K8C;Name=BAESF_00036.mRNA.1;
scaffold_1	funannotate	five_prime_UTR	95226	95242	.	+	.	ID=BAESF_00036.mRNA.1.t01.utr5p1;Parent=BAESF_00036.mRNA.1.t01;
scaffold_1	funannotate	exon	95226	95274	.	+	.	ID=BAESF_00036.mRNA.1.t01.exon1;Parent=BAESF_00036.mRNA.1.t01;
scaffold_1	funannotate	exon	95353	95456	.	+	.	ID=BAESF_00036.mRNA.1.t01.exon2;Parent=BAESF_00036.mRNA.1.t01;
scaffold_1	funannotate	exon	95542	95626	.	+	.	ID=BAESF_00036.mRNA.1.t01.exon3;Parent=BAESF_00036.mRNA.1.t01;
scaffold_1	funannotate	exon	95741	95859	.	+	.	ID=BAESF_00036.mRNA.1.t01.exon4;Parent=BAESF_00036.mRNA.1.t01;
scaffold_1	funannotate	exon	95941	96020	.	+	.	ID=BAESF_00036.mRNA.1.t01.exon5;Parent=BAESF_00036.mRNA.1.t01;
scaffold_1	funannotate	exon	96118	96197	.	+	.	ID=BAESF_00036.mRNA.1.t01.exon6;Parent=BAESF_00036.mRNA.1.t01;
scaffold_1	funannotate	exon	96277	96424	.	+	.	ID=BAESF_00036.mRNA.1.t01.exon7;Parent=BAESF_00036.mRNA.1.t01;
scaffold_1	funannotate	exon	96542	96767	.	+	.	ID=BAESF_00036.mRNA.1.t01.exon8;Parent=BAESF_00036.mRNA.1.t01;
scaffold_1	funannotate	three_prime_UTR	96719	96767	.	+	.	ID=BAESF_00036.mRNA.1.t01.utr3p1;Parent=BAESF_00036.mRNA.1.t01;
scaffold_1	funannotate	CDS	95243	95274	.	+	0	Parent=BAESF_00036.mRNA.1.t01;
scaffold_1	funannotate	CDS	95353	95456	.	+	1	Parent=BAESF_00036.mRNA.1.t01;
scaffold_1	funannotate	CDS	95542	95626	.	+	2	Parent=BAESF_00036.mRNA.1.t01;
scaffold_1	funannotate	CDS	95741	95859	.	+	1	Parent=BAESF_00036.mRNA.1.t01;
scaffold_1	funannotate	CDS	95941	96020	.	+	2	Parent=BAESF_00036.mRNA.1.t01;
scaffold_1	funannotate	CDS	96118	96197	.	+	0	Parent=BAESF_00036.mRNA.1.t01;
scaffold_1	funannotate	CDS	96277	96424	.	+	1	Parent=BAESF_00036.mRNA.1.t01;
scaffold_1	funannotate	CDS	96542	96718	.	+	0	Parent=BAESF_00036.mRNA.1.t01;
scaffold_1	funannotate	gene	96744	100443	.	-	.	ID=BAESF_00037.mRNA.1;Name=BAESF_00037.mRNA.1;
scaffold_1	funannotate	mRNA	96744	100443	.	-	.	ID=BAESF_00037.mRNA.1.t01;Parent=BAESF_00037.mRNA.1;Note=hypothetical protein;Name=BAESF_00037.mRNA.1;
scaffold_1	funannotate	exon	99304	100443	.	-	.	ID=BAESF_00037.mRNA.1.t01.exon1;Parent=BAESF_00037.mRNA.1.t01;
scaffold_1	funannotate	exon	98860	99022	.	-	.	ID=BAESF_00037.mRNA.1.t01.exon2;Parent=BAESF_00037.mRNA.1.t01;
scaffold_1	funannotate	exon	98733	98786	.	-	.	ID=BAESF_00037.mRNA.1.t01.exon3;Parent=BAESF_00037.mRNA.1.t01;
scaffold_1	funannotate	exon	98061	98644	.	-	.	ID=BAESF_00037.mRNA.1.t01.exon4;Parent=BAESF_00037.mRNA.1.t01;
scaffold_1	funannotate	exon	97867	97978	.	-	.	ID=BAESF_00037.mRNA.1.t01.exon5;Parent=BAESF_00037.mRNA.1.t01;
scaffold_1	funannotate	exon	97380	97758	.	-	.	ID=BAESF_00037.mRNA.1.t01.exon6;Parent=BAESF_00037.mRNA.1.t01;
scaffold_1	funannotate	exon	96964	97234	.	-	.	ID=BAESF_00037.mRNA.1.t01.exon7;Parent=BAESF_00037.mRNA.1.t01;
scaffold_1	funannotate	exon	96744	96894	.	-	.	ID=BAESF_00037.mRNA.1.t01.exon8;Parent=BAESF_00037.mRNA.1.t01;
scaffold_1	funannotate	three_prime_UTR	96744	96849	.	-	.	ID=BAESF_00037.mRNA.1.t01.utr3p1;Parent=BAESF_00037.mRNA.1.t01;
scaffold_1	funannotate	CDS	99304	100443	.	-	0	Parent=BAESF_00037.mRNA.1.t01;
scaffold_1	funannotate	CDS	98860	99022	.	-	0	Parent=BAESF_00037.mRNA.1.t01;
scaffold_1	funannotate	CDS	98733	98786	.	-	2	Parent=BAESF_00037.mRNA.1.t01;
scaffold_1	funannotate	CDS	98061	98644	.	-	2	Parent=BAESF_00037.mRNA.1.t01;
scaffold_1	funannotate	CDS	97867	97978	.	-	0	Parent=BAESF_00037.mRNA.1.t01;
scaffold_1	funannotate	CDS	97380	97758	.	-	2	Parent=BAESF_00037.mRNA.1.t01;
scaffold_1	funannotate	CDS	96964	97234	.	-	1	Parent=BAESF_00037.mRNA.1.t01;
scaffold_1	funannotate	CDS	96850	96894	.	-	0	Parent=BAESF_00037.mRNA.1.t01;
scaffold_1	funannotate	gene	103327	104345	.	-	.	ID=BAESF_00038.mRNA.1;Name=BAESF_00038.mRNA.1;
scaffold_1	funannotate	mRNA	103327	104345	.	-	.	ID=BAESF_00038.mRNA.1.t01;Parent=BAESF_00038.mRNA.1;Note=hypothetical protein;Dbxref=InterPro:IPR007590,PFAM:PF04502;note=BUSCO:EOG092655M5;Name=BAESF_00038.mRNA.1;
scaffold_1	funannotate	five_prime_UTR	104278	104345	.	-	.	ID=BAESF_00038.mRNA.1.t01.utr5p1;Parent=BAESF_00038.mRNA.1.t01;
scaffold_1	funannotate	exon	103327	104345	.	-	.	ID=BAESF_00038.mRNA.1.t01.exon1;Parent=BAESF_00038.mRNA.1.t01;
scaffold_1	funannotate	CDS	103327	104277	.	-	0	Parent=BAESF_00038.mRNA.1.t01;
scaffold_1	funannotate	gene	104435	108651	.	+	.	ID=BAESF_00039.mRNA.1;Name=BAESF_00039.mRNA.1;
scaffold_1	funannotate	mRNA	104435	108651	.	+	.	ID=BAESF_00039.mRNA.1.t01;Parent=BAESF_00039.mRNA.1;Note=hypothetical protein;Ontology_term=GO:0005515;Dbxref=InterPro:IPR001810,InterPro:IPR027417,PFAM:PF12937;Name=BAESF_00039.mRNA.1;
scaffold_1	funannotate	five_prime_UTR	104435	104461	.	+	.	ID=BAESF_00039.mRNA.1.t01.utr5p1;Parent=BAESF_00039.mRNA.1.t01;
scaffold_1	funannotate	exon	104435	104888	.	+	.	ID=BAESF_00039.mRNA.1.t01.exon1;Parent=BAESF_00039.mRNA.1.t01;
scaffold_1	funannotate	exon	104983	105099	.	+	.	ID=BAESF_00039.mRNA.1.t01.exon2;Parent=BAESF_00039.mRNA.1.t01;
scaffold_1	funannotate	exon	105172	105296	.	+	.	ID=BAESF_00039.mRNA.1.t01.exon3;Parent=BAESF_00039.mRNA.1.t01;
scaffold_1	funannotate	exon	105364	106153	.	+	.	ID=BAESF_00039.mRNA.1.t01.exon4;Parent=BAESF_00039.mRNA.1.t01;
scaffold_1	funannotate	exon	106245	106684	.	+	.	ID=BAESF_00039.mRNA.1.t01.exon5;Parent=BAESF_00039.mRNA.1.t01;
scaffold_1	funannotate	exon	106765	106838	.	+	.	ID=BAESF_00039.mRNA.1.t01.exon6;Parent=BAESF_00039.mRNA.1.t01;
scaffold_1	funannotate	exon	106921	107009	.	+	.	ID=BAESF_00039.mRNA.1.t01.exon7;Parent=BAESF_00039.mRNA.1.t01;
scaffold_1	funannotate	exon	107087	107194	.	+	.	ID=BAESF_00039.mRNA.1.t01.exon8;Parent=BAESF_00039.mRNA.1.t01;
scaffold_1	funannotate	exon	107279	107395	.	+	.	ID=BAESF_00039.mRNA.1.t01.exon9;Parent=BAESF_00039.mRNA.1.t01;
scaffold_1	funannotate	exon	107472	107589	.	+	.	ID=BAESF_00039.mRNA.1.t01.exon10;Parent=BAESF_00039.mRNA.1.t01;
scaffold_1	funannotate	exon	107664	107867	.	+	.	ID=BAESF_00039.mRNA.1.t01.exon11;Parent=BAESF_00039.mRNA.1.t01;
scaffold_1	funannotate	exon	107963	108074	.	+	.	ID=BAESF_00039.mRNA.1.t01.exon12;Parent=BAESF_00039.mRNA.1.t01;
scaffold_1	funannotate	exon	108145	108651	.	+	.	ID=BAESF_00039.mRNA.1.t01.exon13;Parent=BAESF_00039.mRNA.1.t01;
scaffold_1	funannotate	CDS	104462	104888	.	+	0	Parent=BAESF_00039.mRNA.1.t01;
scaffold_1	funannotate	CDS	104983	105099	.	+	2	Parent=BAESF_00039.mRNA.1.t01;
scaffold_1	funannotate	CDS	105172	105296	.	+	2	Parent=BAESF_00039.mRNA.1.t01;
scaffold_1	funannotate	CDS	105364	106153	.	+	0	Parent=BAESF_00039.mRNA.1.t01;
scaffold_1	funannotate	CDS	106245	106684	.	+	2	Parent=BAESF_00039.mRNA.1.t01;
scaffold_1	funannotate	CDS	106765	106838	.	+	0	Parent=BAESF_00039.mRNA.1.t01;
scaffold_1	funannotate	CDS	106921	107009	.	+	1	Parent=BAESF_00039.mRNA.1.t01;
scaffold_1	funannotate	CDS	107087	107194	.	+	2	Parent=BAESF_00039.mRNA.1.t01;
scaffold_1	funannotate	CDS	107279	107395	.	+	2	Parent=BAESF_00039.mRNA.1.t01;
scaffold_1	funannotate	CDS	107472	107589	.	+	2	Parent=BAESF_00039.mRNA.1.t01;
scaffold_1	funannotate	CDS	107664	107867	.	+	1	Parent=BAESF_00039.mRNA.1.t01;
scaffold_1	funannotate	CDS	107963	108074	.	+	1	Parent=BAESF_00039.mRNA.1.t01;
scaffold_1	funannotate	CDS	108145	108651	.	+	0	Parent=BAESF_00039.mRNA.1.t01;
scaffold_1	funannotate	gene	108862	109836	.	-	.	ID=BAESF_00040.mRNA.1;Name=BAESF_00040.mRNA.1;
scaffold_1	funannotate	mRNA	108862	109836	.	-	.	ID=BAESF_00040.mRNA.1.t01;Parent=BAESF_00040.mRNA.1;Note=hypothetical protein;Name=BAESF_00040.mRNA.1;
scaffold_1	funannotate	exon	108862	109836	.	-	.	ID=BAESF_00040.mRNA.1.t01.exon1;Parent=BAESF_00040.mRNA.1.t01;
scaffold_1	funannotate	CDS	108862	109836	.	-	0	Parent=BAESF_00040.mRNA.1.t01;
scaffold_1	funannotate	gene	110412	111594	.	-	.	ID=BAESF_00041.mRNA.1;Name=BAESF_00041.mRNA.1;
scaffold_1	funannotate	mRNA	110412	111594	.	-	.	ID=BAESF_00041.mRNA.1.t01;Parent=BAESF_00041.mRNA.1;Note=hypothetical protein;Ontology_term=GO:0016872,GO:0045430,GO:0009813;Dbxref=InterPro:IPR016087,PFAM:PF16036,PFAM:PF02431,PFAM:PF16035,InterPro:IPR016088;note=BUSCO:EOG09264B74;Name=BAESF_00041.mRNA.1;
scaffold_1	funannotate	exon	111576	111594	.	-	.	ID=BAESF_00041.mRNA.1.t01.exon1;Parent=BAESF_00041.mRNA.1.t01;
scaffold_1	funannotate	exon	111263	111529	.	-	.	ID=BAESF_00041.mRNA.1.t01.exon2;Parent=BAESF_00041.mRNA.1.t01;
scaffold_1	funannotate	exon	111072	111181	.	-	.	ID=BAESF_00041.mRNA.1.t01.exon3;Parent=BAESF_00041.mRNA.1.t01;
scaffold_1	funannotate	exon	110717	110978	.	-	.	ID=BAESF_00041.mRNA.1.t01.exon4;Parent=BAESF_00041.mRNA.1.t01;
scaffold_1	funannotate	exon	110412	110594	.	-	.	ID=BAESF_00041.mRNA.1.t01.exon5;Parent=BAESF_00041.mRNA.1.t01;
scaffold_1	funannotate	three_prime_UTR	110412	110451	.	-	.	ID=BAESF_00041.mRNA.1.t01.utr3p1;Parent=BAESF_00041.mRNA.1.t01;
scaffold_1	funannotate	CDS	111576	111594	.	-	0	Parent=BAESF_00041.mRNA.1.t01;
scaffold_1	funannotate	CDS	111263	111529	.	-	2	Parent=BAESF_00041.mRNA.1.t01;
scaffold_1	funannotate	CDS	111072	111181	.	-	2	Parent=BAESF_00041.mRNA.1.t01;
scaffold_1	funannotate	CDS	110717	110978	.	-	0	Parent=BAESF_00041.mRNA.1.t01;
scaffold_1	funannotate	CDS	110452	110594	.	-	2	Parent=BAESF_00041.mRNA.1.t01;
scaffold_1	funannotate	gene	111903	116532	.	+	.	ID=BAESF_00042.mRNA.1;Name=BAESF_00042.mRNA.1;
scaffold_1	funannotate	mRNA	111903	116532	.	+	.	ID=BAESF_00042.mRNA.1.t01;Parent=BAESF_00042.mRNA.1;Note=hypothetical protein;Ontology_term=GO:0008270,GO:0003676,GO:0000175,GO:0034427;Dbxref=InterPro:IPR022966,InterPro:IPR001374,PFAM:PF01424,PFAM:PF00098,PFAM:PF17877,InterPro:IPR028591,PFAM:PF17216,PFAM:PF00773,InterPro:IPR012340,InterPro:IPR001878,PFAM:PF17849,InterPro:IPR033771;Name=BAESF_00042.mRNA.1;
scaffold_1	funannotate	five_prime_UTR	111903	112128	.	+	.	ID=BAESF_00042.mRNA.1.t01.utr5p1;Parent=BAESF_00042.mRNA.1.t01;
scaffold_1	funannotate	exon	111903	112507	.	+	.	ID=BAESF_00042.mRNA.1.t01.exon1;Parent=BAESF_00042.mRNA.1.t01;
scaffold_1	funannotate	exon	112591	116532	.	+	.	ID=BAESF_00042.mRNA.1.t01.exon2;Parent=BAESF_00042.mRNA.1.t01;
scaffold_1	funannotate	three_prime_UTR	116415	116532	.	+	.	ID=BAESF_00042.mRNA.1.t01.utr3p1;Parent=BAESF_00042.mRNA.1.t01;
scaffold_1	funannotate	CDS	112129	112507	.	+	0	Parent=BAESF_00042.mRNA.1.t01;
scaffold_1	funannotate	CDS	112591	116414	.	+	2	Parent=BAESF_00042.mRNA.1.t01;
scaffold_1	funannotate	gene	116766	117276	.	+	.	ID=BAESF_00043.mRNA.1;Name=BAESF_00043.mRNA.1;
scaffold_1	funannotate	mRNA	116766	117276	.	+	.	ID=BAESF_00043.mRNA.1.t01;Parent=BAESF_00043.mRNA.1;Note=hypothetical protein;Ontology_term=GO:0003824;Dbxref=PFAM:PF00571,InterPro:IPR000644,InterPro:IPR013785;Name=BAESF_00043.mRNA.1;
scaffold_1	funannotate	exon	116766	117103	.	+	.	ID=BAESF_00043.mRNA.1.t01.exon1;Parent=BAESF_00043.mRNA.1.t01;
scaffold_1	funannotate	exon	117159	117276	.	+	.	ID=BAESF_00043.mRNA.1.t01.exon2;Parent=BAESF_00043.mRNA.1.t01;
scaffold_1	funannotate	CDS	116766	117103	.	+	0	Parent=BAESF_00043.mRNA.1.t01;
scaffold_1	funannotate	CDS	117159	117276	.	+	1	Parent=BAESF_00043.mRNA.1.t01;
scaffold_1	funannotate	gene	117302	118880	.	+	.	ID=BAESF_00044.mRNA.1;Name=BAESF_00044.mRNA.1;
scaffold_1	funannotate	mRNA	117302	118880	.	+	.	ID=BAESF_00044.mRNA.1.t01;Parent=BAESF_00044.mRNA.1;Note=hypothetical protein;Ontology_term=GO:0005488;Dbxref=InterPro:IPR011989,InterPro:IPR007206,InterPro:IPR016024,InterPro:IPR007205,PFAM:PF04064,PFAM:PF04063;note=BUSCO:EOG09262F7P;Name=BAESF_00044.mRNA.1;
scaffold_1	funannotate	five_prime_UTR	117302	117327	.	+	.	ID=BAESF_00044.mRNA.1.t01.utr5p1;Parent=BAESF_00044.mRNA.1.t01;
scaffold_1	funannotate	exon	117302	117378	.	+	.	ID=BAESF_00044.mRNA.1.t01.exon1;Parent=BAESF_00044.mRNA.1.t01;
scaffold_1	funannotate	exon	117447	117563	.	+	.	ID=BAESF_00044.mRNA.1.t01.exon2;Parent=BAESF_00044.mRNA.1.t01;
scaffold_1	funannotate	exon	117633	117746	.	+	.	ID=BAESF_00044.mRNA.1.t01.exon3;Parent=BAESF_00044.mRNA.1.t01;
scaffold_1	funannotate	exon	117823	118148	.	+	.	ID=BAESF_00044.mRNA.1.t01.exon4;Parent=BAESF_00044.mRNA.1.t01;
scaffold_1	funannotate	exon	118226	118487	.	+	.	ID=BAESF_00044.mRNA.1.t01.exon5;Parent=BAESF_00044.mRNA.1.t01;
scaffold_1	funannotate	exon	118570	118880	.	+	.	ID=BAESF_00044.mRNA.1.t01.exon6;Parent=BAESF_00044.mRNA.1.t01;
scaffold_1	funannotate	three_prime_UTR	118834	118880	.	+	.	ID=BAESF_00044.mRNA.1.t01.utr3p1;Parent=BAESF_00044.mRNA.1.t01;
scaffold_1	funannotate	CDS	117328	117378	.	+	0	Parent=BAESF_00044.mRNA.1.t01;
scaffold_1	funannotate	CDS	117447	117563	.	+	0	Parent=BAESF_00044.mRNA.1.t01;
scaffold_1	funannotate	CDS	117633	117746	.	+	0	Parent=BAESF_00044.mRNA.1.t01;
scaffold_1	funannotate	CDS	117823	118148	.	+	0	Parent=BAESF_00044.mRNA.1.t01;
scaffold_1	funannotate	CDS	118226	118487	.	+	1	Parent=BAESF_00044.mRNA.1.t01;
scaffold_1	funannotate	CDS	118570	118833	.	+	0	Parent=BAESF_00044.mRNA.1.t01;
scaffold_1	funannotate	gene	118866	121856	.	+	.	ID=BAESF_00045.mRNA.1;Name=BAESF_00045.mRNA.1;
scaffold_1	funannotate	mRNA	118866	121856	.	+	.	ID=BAESF_00045.mRNA.1.t01;Parent=BAESF_00045.mRNA.1;Note=hypothetical protein;Ontology_term=GO:0030983,GO:0005524,GO:0006298,GO:0007131,GO:0032300;Dbxref=PFAM:PF08676,InterPro:IPR028830,PFAM:PF13589,InterPro:IPR020568,InterPro:IPR014721,PFAM:PF02518,InterPro:IPR014790,InterPro:IPR003594,InterPro:IPR013507,InterPro:IPR014762;Name=BAESF_00045.mRNA.1;
scaffold_1	funannotate	five_prime_UTR	118866	118926	.	+	.	ID=BAESF_00045.mRNA.1.t01.utr5p1;Parent=BAESF_00045.mRNA.1.t01;
scaffold_1	funannotate	exon	118866	119020	.	+	.	ID=BAESF_00045.mRNA.1.t01.exon1;Parent=BAESF_00045.mRNA.1.t01;
scaffold_1	funannotate	exon	119082	119156	.	+	.	ID=BAESF_00045.mRNA.1.t01.exon2;Parent=BAESF_00045.mRNA.1.t01;
scaffold_1	funannotate	exon	119220	119267	.	+	.	ID=BAESF_00045.mRNA.1.t01.exon3;Parent=BAESF_00045.mRNA.1.t01;
scaffold_1	funannotate	exon	119324	119384	.	+	.	ID=BAESF_00045.mRNA.1.t01.exon4;Parent=BAESF_00045.mRNA.1.t01;
scaffold_1	funannotate	exon	119441	119762	.	+	.	ID=BAESF_00045.mRNA.1.t01.exon5;Parent=BAESF_00045.mRNA.1.t01;
scaffold_1	funannotate	exon	119819	119950	.	+	.	ID=BAESF_00045.mRNA.1.t01.exon6;Parent=BAESF_00045.mRNA.1.t01;
scaffold_1	funannotate	exon	120018	120033	.	+	.	ID=BAESF_00045.mRNA.1.t01.exon7;Parent=BAESF_00045.mRNA.1.t01;
scaffold_1	funannotate	exon	120096	120361	.	+	.	ID=BAESF_00045.mRNA.1.t01.exon8;Parent=BAESF_00045.mRNA.1.t01;
scaffold_1	funannotate	exon	120417	120773	.	+	.	ID=BAESF_00045.mRNA.1.t01.exon9;Parent=BAESF_00045.mRNA.1.t01;
scaffold_1	funannotate	exon	120833	120993	.	+	.	ID=BAESF_00045.mRNA.1.t01.exon10;Parent=BAESF_00045.mRNA.1.t01;
scaffold_1	funannotate	exon	121053	121259	.	+	.	ID=BAESF_00045.mRNA.1.t01.exon11;Parent=BAESF_00045.mRNA.1.t01;
scaffold_1	funannotate	exon	121319	121488	.	+	.	ID=BAESF_00045.mRNA.1.t01.exon12;Parent=BAESF_00045.mRNA.1.t01;
scaffold_1	funannotate	exon	121577	121672	.	+	.	ID=BAESF_00045.mRNA.1.t01.exon13;Parent=BAESF_00045.mRNA.1.t01;
scaffold_1	funannotate	exon	121732	121856	.	+	.	ID=BAESF_00045.mRNA.1.t01.exon14;Parent=BAESF_00045.mRNA.1.t01;
scaffold_1	funannotate	CDS	118927	119020	.	+	0	Parent=BAESF_00045.mRNA.1.t01;
scaffold_1	funannotate	CDS	119082	119156	.	+	2	Parent=BAESF_00045.mRNA.1.t01;
scaffold_1	funannotate	CDS	119220	119267	.	+	2	Parent=BAESF_00045.mRNA.1.t01;
scaffold_1	funannotate	CDS	119324	119384	.	+	2	Parent=BAESF_00045.mRNA.1.t01;
scaffold_1	funannotate	CDS	119441	119762	.	+	1	Parent=BAESF_00045.mRNA.1.t01;
scaffold_1	funannotate	CDS	119819	119950	.	+	0	Parent=BAESF_00045.mRNA.1.t01;
scaffold_1	funannotate	CDS	120018	120033	.	+	0	Parent=BAESF_00045.mRNA.1.t01;
scaffold_1	funannotate	CDS	120096	120361	.	+	2	Parent=BAESF_00045.mRNA.1.t01;
scaffold_1	funannotate	CDS	120417	120773	.	+	0	Parent=BAESF_00045.mRNA.1.t01;
scaffold_1	funannotate	CDS	120833	120993	.	+	0	Parent=BAESF_00045.mRNA.1.t01;
scaffold_1	funannotate	CDS	121053	121259	.	+	1	Parent=BAESF_00045.mRNA.1.t01;
scaffold_1	funannotate	CDS	121319	121488	.	+	1	Parent=BAESF_00045.mRNA.1.t01;
scaffold_1	funannotate	CDS	121577	121672	.	+	2	Parent=BAESF_00045.mRNA.1.t01;
scaffold_1	funannotate	CDS	121732	121856	.	+	2	Parent=BAESF_00045.mRNA.1.t01;
scaffold_1	funannotate	gene	122422	125801	.	+	.	ID=BAESF_00046.mRNA.1;Name=BAESF_00046.mRNA.1;
scaffold_1	funannotate	mRNA	122422	125801	.	+	.	ID=BAESF_00046.mRNA.1.t01;Parent=BAESF_00046.mRNA.1;Note=hypothetical protein;Ontology_term=GO:0043087,GO:0007165;Dbxref=PFAM:PF00616,InterPro:IPR008936,PFAM:PF13385,InterPro:IPR001936,InterPro:IPR013320;note=TransMembrane:1 (o470-500i);Name=BAESF_00046.mRNA.1;
scaffold_1	funannotate	exon	122422	122467	.	+	.	ID=BAESF_00046.mRNA.1.t01.exon1;Parent=BAESF_00046.mRNA.1.t01;
scaffold_1	funannotate	exon	122562	122737	.	+	.	ID=BAESF_00046.mRNA.1.t01.exon2;Parent=BAESF_00046.mRNA.1.t01;
scaffold_1	funannotate	exon	122841	123195	.	+	.	ID=BAESF_00046.mRNA.1.t01.exon3;Parent=BAESF_00046.mRNA.1.t01;
scaffold_1	funannotate	exon	123265	123509	.	+	.	ID=BAESF_00046.mRNA.1.t01.exon4;Parent=BAESF_00046.mRNA.1.t01;
scaffold_1	funannotate	exon	123592	124145	.	+	.	ID=BAESF_00046.mRNA.1.t01.exon5;Parent=BAESF_00046.mRNA.1.t01;
scaffold_1	funannotate	exon	124217	124445	.	+	.	ID=BAESF_00046.mRNA.1.t01.exon6;Parent=BAESF_00046.mRNA.1.t01;
scaffold_1	funannotate	exon	124553	124645	.	+	.	ID=BAESF_00046.mRNA.1.t01.exon7;Parent=BAESF_00046.mRNA.1.t01;
scaffold_1	funannotate	exon	124725	125801	.	+	.	ID=BAESF_00046.mRNA.1.t01.exon8;Parent=BAESF_00046.mRNA.1.t01;
scaffold_1	funannotate	CDS	122422	122467	.	+	0	Parent=BAESF_00046.mRNA.1.t01;
scaffold_1	funannotate	CDS	122562	122737	.	+	2	Parent=BAESF_00046.mRNA.1.t01;
scaffold_1	funannotate	CDS	122841	123195	.	+	0	Parent=BAESF_00046.mRNA.1.t01;
scaffold_1	funannotate	CDS	123265	123509	.	+	2	Parent=BAESF_00046.mRNA.1.t01;
scaffold_1	funannotate	CDS	123592	124145	.	+	0	Parent=BAESF_00046.mRNA.1.t01;
scaffold_1	funannotate	CDS	124217	124445	.	+	1	Parent=BAESF_00046.mRNA.1.t01;
scaffold_1	funannotate	CDS	124553	124645	.	+	0	Parent=BAESF_00046.mRNA.1.t01;
scaffold_1	funannotate	CDS	124725	125801	.	+	0	Parent=BAESF_00046.mRNA.1.t01;
scaffold_1	funannotate	gene	125877	129693	.	-	.	ID=BAESF_00047.mRNA.1;Name=BAESF_00047.mRNA.1;
scaffold_1	funannotate	mRNA	125877	129693	.	-	.	ID=BAESF_00047.mRNA.1.t01;Parent=BAESF_00047.mRNA.1;Note=hypothetical protein;note=TransMembrane:2 (i782-805o811-832i);Name=BAESF_00047.mRNA.1;
scaffold_1	funannotate	five_prime_UTR	129620	129693	.	-	.	ID=BAESF_00047.mRNA.1.t01.utr5p1;Parent=BAESF_00047.mRNA.1.t01;
scaffold_1	funannotate	exon	128421	129693	.	-	.	ID=BAESF_00047.mRNA.1.t01.exon1;Parent=BAESF_00047.mRNA.1.t01;
scaffold_1	funannotate	exon	128162	128341	.	-	.	ID=BAESF_00047.mRNA.1.t01.exon2;Parent=BAESF_00047.mRNA.1.t01;
scaffold_1	funannotate	exon	127900	128052	.	-	.	ID=BAESF_00047.mRNA.1.t01.exon3;Parent=BAESF_00047.mRNA.1.t01;
scaffold_1	funannotate	exon	127729	127831	.	-	.	ID=BAESF_00047.mRNA.1.t01.exon4;Parent=BAESF_00047.mRNA.1.t01;
scaffold_1	funannotate	exon	127539	127623	.	-	.	ID=BAESF_00047.mRNA.1.t01.exon5;Parent=BAESF_00047.mRNA.1.t01;
scaffold_1	funannotate	exon	127209	127419	.	-	.	ID=BAESF_00047.mRNA.1.t01.exon6;Parent=BAESF_00047.mRNA.1.t01;
scaffold_1	funannotate	exon	127079	127122	.	-	.	ID=BAESF_00047.mRNA.1.t01.exon7;Parent=BAESF_00047.mRNA.1.t01;
scaffold_1	funannotate	exon	126911	126996	.	-	.	ID=BAESF_00047.mRNA.1.t01.exon8;Parent=BAESF_00047.mRNA.1.t01;
scaffold_1	funannotate	exon	126484	126781	.	-	.	ID=BAESF_00047.mRNA.1.t01.exon9;Parent=BAESF_00047.mRNA.1.t01;
scaffold_1	funannotate	exon	126235	126414	.	-	.	ID=BAESF_00047.mRNA.1.t01.exon10;Parent=BAESF_00047.mRNA.1.t01;
scaffold_1	funannotate	exon	125877	126169	.	-	.	ID=BAESF_00047.mRNA.1.t01.exon11;Parent=BAESF_00047.mRNA.1.t01;
scaffold_1	funannotate	CDS	128421	129619	.	-	0	Parent=BAESF_00047.mRNA.1.t01;
scaffold_1	funannotate	CDS	128162	128341	.	-	1	Parent=BAESF_00047.mRNA.1.t01;
scaffold_1	funannotate	CDS	127900	128052	.	-	1	Parent=BAESF_00047.mRNA.1.t01;
scaffold_1	funannotate	CDS	127729	127831	.	-	1	Parent=BAESF_00047.mRNA.1.t01;
scaffold_1	funannotate	CDS	127539	127623	.	-	0	Parent=BAESF_00047.mRNA.1.t01;
scaffold_1	funannotate	CDS	127209	127419	.	-	2	Parent=BAESF_00047.mRNA.1.t01;
scaffold_1	funannotate	CDS	127079	127122	.	-	1	Parent=BAESF_00047.mRNA.1.t01;
scaffold_1	funannotate	CDS	126911	126996	.	-	2	Parent=BAESF_00047.mRNA.1.t01;
scaffold_1	funannotate	CDS	126484	126781	.	-	0	Parent=BAESF_00047.mRNA.1.t01;
scaffold_1	funannotate	CDS	126235	126414	.	-	2	Parent=BAESF_00047.mRNA.1.t01;
scaffold_1	funannotate	CDS	125877	126169	.	-	2	Parent=BAESF_00047.mRNA.1.t01;
scaffold_1	funannotate	gene	129803	132269	.	-	.	ID=BAESF_00048.mRNA.1;Name=BAESF_00048.mRNA.1;
scaffold_1	funannotate	mRNA	129803	132269	.	-	.	ID=BAESF_00048.mRNA.1.t01;Parent=BAESF_00048.mRNA.1;Note=hypothetical protein;Ontology_term=GO:0004519,GO:0006281;Dbxref=InterPro:IPR033316,InterPro:IPR013882;Name=BAESF_00048.mRNA.1;
scaffold_1	funannotate	five_prime_UTR	132253	132269	.	-	.	ID=BAESF_00048.mRNA.1.t01.utr5p1;Parent=BAESF_00048.mRNA.1.t01;
scaffold_1	funannotate	exon	132144	132269	.	-	.	ID=BAESF_00048.mRNA.1.t01.exon1;Parent=BAESF_00048.mRNA.1.t01;
scaffold_1	funannotate	exon	132000	132063	.	-	.	ID=BAESF_00048.mRNA.1.t01.exon2;Parent=BAESF_00048.mRNA.1.t01;
scaffold_1	funannotate	exon	131757	131939	.	-	.	ID=BAESF_00048.mRNA.1.t01.exon3;Parent=BAESF_00048.mRNA.1.t01;
scaffold_1	funannotate	exon	131506	131683	.	-	.	ID=BAESF_00048.mRNA.1.t01.exon4;Parent=BAESF_00048.mRNA.1.t01;
scaffold_1	funannotate	exon	131282	131420	.	-	.	ID=BAESF_00048.mRNA.1.t01.exon5;Parent=BAESF_00048.mRNA.1.t01;
scaffold_1	funannotate	exon	130064	131205	.	-	.	ID=BAESF_00048.mRNA.1.t01.exon6;Parent=BAESF_00048.mRNA.1.t01;
scaffold_1	funannotate	exon	129803	129979	.	-	.	ID=BAESF_00048.mRNA.1.t01.exon7;Parent=BAESF_00048.mRNA.1.t01;
scaffold_1	funannotate	CDS	132144	132252	.	-	0	Parent=BAESF_00048.mRNA.1.t01;
scaffold_1	funannotate	CDS	132000	132063	.	-	2	Parent=BAESF_00048.mRNA.1.t01;
scaffold_1	funannotate	CDS	131757	131939	.	-	1	Parent=BAESF_00048.mRNA.1.t01;
scaffold_1	funannotate	CDS	131506	131683	.	-	1	Parent=BAESF_00048.mRNA.1.t01;
scaffold_1	funannotate	CDS	131282	131420	.	-	0	Parent=BAESF_00048.mRNA.1.t01;
scaffold_1	funannotate	CDS	130064	131205	.	-	2	Parent=BAESF_00048.mRNA.1.t01;
scaffold_1	funannotate	CDS	129803	129979	.	-	0	Parent=BAESF_00048.mRNA.1.t01;
scaffold_1	funannotate	gene	133220	133548	.	+	.	ID=BAESF_00049.mRNA.1;Name=BAESF_00049.mRNA.1;
scaffold_1	funannotate	mRNA	133220	133548	.	+	.	ID=BAESF_00049.mRNA.1.t01;Parent=BAESF_00049.mRNA.1;Note=hypothetical protein;Name=BAESF_00049.mRNA.1;
scaffold_1	funannotate	exon	133220	133234	.	+	.	ID=BAESF_00049.mRNA.1.t01.exon1;Parent=BAESF_00049.mRNA.1.t01;
scaffold_1	funannotate	exon	133306	133548	.	+	.	ID=BAESF_00049.mRNA.1.t01.exon2;Parent=BAESF_00049.mRNA.1.t01;
scaffold_1	funannotate	CDS	133220	133234	.	+	0	Parent=BAESF_00049.mRNA.1.t01;
scaffold_1	funannotate	CDS	133306	133548	.	+	0	Parent=BAESF_00049.mRNA.1.t01;
scaffold_1	funannotate	gene	133691	134539	.	-	.	ID=BAESF_00050.mRNA.1;Name=BAESF_00050.mRNA.1;
scaffold_1	funannotate	mRNA	133691	134539	.	-	.	ID=BAESF_00050.mRNA.1.t01;Parent=BAESF_00050.mRNA.1;Note=hypothetical protein;Ontology_term=GO:0045905,GO:0045901,GO:0006452,GO:0043022,GO:0003746,GO:0003723;Dbxref=InterPro:IPR020189,PFAM:PF01287;Name=BAESF_00050.mRNA.1;
scaffold_1	funannotate	exon	134369	134539	.	-	.	ID=BAESF_00050.mRNA.1.t01.exon1;Parent=BAESF_00050.mRNA.1.t01;
scaffold_1	funannotate	exon	134259	134298	.	-	.	ID=BAESF_00050.mRNA.1.t01.exon2;Parent=BAESF_00050.mRNA.1.t01;
scaffold_1	funannotate	exon	134027	134184	.	-	.	ID=BAESF_00050.mRNA.1.t01.exon3;Parent=BAESF_00050.mRNA.1.t01;
scaffold_1	funannotate	exon	133886	133961	.	-	.	ID=BAESF_00050.mRNA.1.t01.exon4;Parent=BAESF_00050.mRNA.1.t01;
scaffold_1	funannotate	exon	133691	133809	.	-	.	ID=BAESF_00050.mRNA.1.t01.exon5;Parent=BAESF_00050.mRNA.1.t01;
scaffold_1	funannotate	CDS	134369	134539	.	-	0	Parent=BAESF_00050.mRNA.1.t01;
scaffold_1	funannotate	CDS	134259	134298	.	-	0	Parent=BAESF_00050.mRNA.1.t01;
scaffold_1	funannotate	CDS	134027	134184	.	-	2	Parent=BAESF_00050.mRNA.1.t01;
scaffold_1	funannotate	CDS	133886	133961	.	-	0	Parent=BAESF_00050.mRNA.1.t01;
scaffold_1	funannotate	CDS	133691	133809	.	-	2	Parent=BAESF_00050.mRNA.1.t01;
scaffold_1	funannotate	gene	136311	143836	.	+	.	ID=BAESF_00051.mRNA.1;Name=BAESF_00051.mRNA.1;
scaffold_1	funannotate	mRNA	136311	143836	.	+	.	ID=BAESF_00051.mRNA.1.t01;Parent=BAESF_00051.mRNA.1;Note=hypothetical protein;Ontology_term=GO:0006886,GO:0016192,GO:0005515,GO:0005488,GO:0005198,GO:0030130,GO:0030132;Dbxref=InterPro:IPR000547,InterPro:IPR016341,InterPro:IPR022365,InterPro:IPR016024,InterPro:IPR001473,InterPro:IPR011990,PFAM:PF09268,PFAM:PF01394,PFAM:PF13838,InterPro:IPR015348,InterPro:IPR016025,PFAM:PF00637;note=BUSCO:EOG09260…
scaffold_1	funannotate	five_prime_UTR	136311	136402	.	+	.	ID=BAESF_00051.mRNA.1.t01.utr5p1;Parent=BAESF_00051.mRNA.1.t01;
scaffold_1	funannotate	five_prime_UTR	136488	136623	.	+	.	ID=BAESF_00051.mRNA.1.t01.utr5p2;Parent=BAESF_00051.mRNA.1.t01;
scaffold_1	funannotate	five_prime_UTR	136716	136856	.	+	.	ID=BAESF_00051.mRNA.1.t01.utr5p3;Parent=BAESF_00051.mRNA.1.t01;
scaffold_1	funannotate	exon	136311	136402	.	+	.	ID=BAESF_00051.mRNA.1.t01.exon1;Parent=BAESF_00051.mRNA.1.t01;
scaffold_1	funannotate	exon	136488	136623	.	+	.	ID=BAESF_00051.mRNA.1.t01.exon2;Parent=BAESF_00051.mRNA.1.t01;
scaffold_1	funannotate	exon	136716	136895	.	+	.	ID=BAESF_00051.mRNA.1.t01.exon3;Parent=BAESF_00051.mRNA.1.t01;
scaffold_1	funannotate	exon	136999	137206	.	+	.	ID=BAESF_00051.mRNA.1.t01.exon4;Parent=BAESF_00051.mRNA.1.t01;
scaffold_1	funannotate	exon	137275	137424	.	+	.	ID=BAESF_00051.mRNA.1.t01.exon5;Parent=BAESF_00051.mRNA.1.t01;
scaffold_1	funannotate	exon	137483	138726	.	+	.	ID=BAESF_00051.mRNA.1.t01.exon6;Parent=BAESF_00051.mRNA.1.t01;
scaffold_1	funannotate	exon	138803	139033	.	+	.	ID=BAESF_00051.mRNA.1.t01.exon7;Parent=BAESF_00051.mRNA.1.t01;
scaffold_1	funannotate	exon	139220	139636	.	+	.	ID=BAESF_00051.mRNA.1.t01.exon8;Parent=BAESF_00051.mRNA.1.t01;
scaffold_1	funannotate	exon	139855	139965	.	+	.	ID=BAESF_00051.mRNA.1.t01.exon9;Parent=BAESF_00051.mRNA.1.t01;
scaffold_1	funannotate	exon	140157	140283	.	+	.	ID=BAESF_00051.mRNA.1.t01.exon10;Parent=BAESF_00051.mRNA.1.t01;
scaffold_1	funannotate	exon	140350	140589	.	+	.	ID=BAESF_00051.mRNA.1.t01.exon11;Parent=BAESF_00051.mRNA.1.t01;
scaffold_1	funannotate	exon	140796	141401	.	+	.	ID=BAESF_00051.mRNA.1.t01.exon12;Parent=BAESF_00051.mRNA.1.t01;
scaffold_1	funannotate	exon	141631	141845	.	+	.	ID=BAESF_00051.mRNA.1.t01.exon13;Parent=BAESF_00051.mRNA.1.t01;
scaffold_1	funannotate	exon	141915	142233	.	+	.	ID=BAESF_00051.mRNA.1.t01.exon14;Parent=BAESF_00051.mRNA.1.t01;
scaffold_1	funannotate	exon	142318	142625	.	+	.	ID=BAESF_00051.mRNA.1.t01.exon15;Parent=BAESF_00051.mRNA.1.t01;
scaffold_1	funannotate	exon	142851	143836	.	+	.	ID=BAESF_00051.mRNA.1.t01.exon16;Parent=BAESF_00051.mRNA.1.t01;
scaffold_1	funannotate	three_prime_UTR	143787	143836	.	+	.	ID=BAESF_00051.mRNA.1.t01.utr3p1;Parent=BAESF_00051.mRNA.1.t01;
scaffold_1	funannotate	CDS	136857	136895	.	+	0	Parent=BAESF_00051.mRNA.1.t01;
scaffold_1	funannotate	CDS	136999	137206	.	+	0	Parent=BAESF_00051.mRNA.1.t01;
scaffold_1	funannotate	CDS	137275	137424	.	+	2	Parent=BAESF_00051.mRNA.1.t01;
scaffold_1	funannotate	CDS	137483	138726	.	+	2	Parent=BAESF_00051.mRNA.1.t01;
scaffold_1	funannotate	CDS	138803	139033	.	+	0	Parent=BAESF_00051.mRNA.1.t01;
scaffold_1	funannotate	CDS	139220	139636	.	+	0	Parent=BAESF_00051.mRNA.1.t01;
scaffold_1	funannotate	CDS	139855	139965	.	+	0	Parent=BAESF_00051.mRNA.1.t01;
scaffold_1	funannotate	CDS	140157	140283	.	+	0	Parent=BAESF_00051.mRNA.1.t01;
scaffold_1	funannotate	CDS	140350	140589	.	+	2	Parent=BAESF_00051.mRNA.1.t01;
scaffold_1	funannotate	CDS	140796	141401	.	+	2	Parent=BAESF_00051.mRNA.1.t01;
scaffold_1	funannotate	CDS	141631	141845	.	+	2	Parent=BAESF_00051.mRNA.1.t01;
scaffold_1	funannotate	CDS	141915	142233	.	+	0	Parent=BAESF_00051.mRNA.1.t01;
scaffold_1	funannotate	CDS	142318	142625	.	+	2	Parent=BAESF_00051.mRNA.1.t01;
scaffold_1	funannotate	CDS	142851	143786	.	+	0	Parent=BAESF_00051.mRNA.1.t01;
scaffold_1	funannotate	gene	136311	143836	.	+	.	ID=BAESF_00051.mRNA.2;Name=BAESF_00051.mRNA.2;
scaffold_1	funannotate	mRNA	136311	143836	.	+	.	ID=BAESF_00051.mRNA.2.t01;Parent=BAESF_00051.mRNA.2;Note=hypothetical protein;Ontology_term=GO:0006886,GO:0016192,GO:0005515,GO:0005488,GO:0005198,GO:0030130,GO:0030132;Dbxref=InterPro:IPR000547,InterPro:IPR016341,InterPro:IPR022365,InterPro:IPR016024,InterPro:IPR001473,InterPro:IPR011990,PFAM:PF09268,PFAM:PF01394,PFAM:PF13838,InterPro:IPR015348,InterPro:IPR016025,PFAM:PF00637;note=BUSCO:EOG09260…
scaffold_1	funannotate	five_prime_UTR	136311	136623	.	+	.	ID=BAESF_00051.mRNA.2.t01.utr5p1;Parent=BAESF_00051.mRNA.2.t01;
scaffold_1	funannotate	five_prime_UTR	136716	136856	.	+	.	ID=BAESF_00051.mRNA.2.t01.utr5p2;Parent=BAESF_00051.mRNA.2.t01;
scaffold_1	funannotate	exon	136311	136623	.	+	.	ID=BAESF_00051.mRNA.2.t01.exon1;Parent=BAESF_00051.mRNA.2.t01;
scaffold_1	funannotate	exon	136716	136895	.	+	.	ID=BAESF_00051.mRNA.2.t01.exon2;Parent=BAESF_00051.mRNA.2.t01;
scaffold_1	funannotate	exon	136999	137206	.	+	.	ID=BAESF_00051.mRNA.2.t01.exon3;Parent=BAESF_00051.mRNA.2.t01;
scaffold_1	funannotate	exon	137275	137424	.	+	.	ID=BAESF_00051.mRNA.2.t01.exon4;Parent=BAESF_00051.mRNA.2.t01;
scaffold_1	funannotate	exon	137483	138726	.	+	.	ID=BAESF_00051.mRNA.2.t01.exon5;Parent=BAESF_00051.mRNA.2.t01;
scaffold_1	funannotate	exon	138803	139033	.	+	.	ID=BAESF_00051.mRNA.2.t01.exon6;Parent=BAESF_00051.mRNA.2.t01;
scaffold_1	funannotate	exon	139220	139636	.	+	.	ID=BAESF_00051.mRNA.2.t01.exon7;Parent=BAESF_00051.mRNA.2.t01;
scaffold_1	funannotate	exon	139855	139965	.	+	.	ID=BAESF_00051.mRNA.2.t01.exon8;Parent=BAESF_00051.mRNA.2.t01;
scaffold_1	funannotate	exon	140157	140283	.	+	.	ID=BAESF_00051.mRNA.2.t01.exon9;Parent=BAESF_00051.mRNA.2.t01;
scaffold_1	funannotate	exon	140350	140589	.	+	.	ID=BAESF_00051.mRNA.2.t01.exon10;Parent=BAESF_00051.mRNA.2.t01;
scaffold_1	funannotate	exon	140796	141401	.	+	.	ID=BAESF_00051.mRNA.2.t01.exon11;Parent=BAESF_00051.mRNA.2.t01;
scaffold_1	funannotate	exon	141631	141845	.	+	.	ID=BAESF_00051.mRNA.2.t01.exon12;Parent=BAESF_00051.mRNA.2.t01;
scaffold_1	funannotate	exon	141915	142233	.	+	.	ID=BAESF_00051.mRNA.2.t01.exon13;Parent=BAESF_00051.mRNA.2.t01;
scaffold_1	funannotate	exon	142318	142625	.	+	.	ID=BAESF_00051.mRNA.2.t01.exon14;Parent=BAESF_00051.mRNA.2.t01;
scaffold_1	funannotate	exon	142851	143836	.	+	.	ID=BAESF_00051.mRNA.2.t01.exon15;Parent=BAESF_00051.mRNA.2.t01;
scaffold_1	funannotate	three_prime_UTR	143787	143836	.	+	.	ID=BAESF_00051.mRNA.2.t01.utr3p1;Parent=BAESF_00051.mRNA.2.t01;
scaffold_1	funannotate	CDS	136857	136895	.	+	0	Parent=BAESF_00051.mRNA.2.t01;
scaffold_1	funannotate	CDS	136999	137206	.	+	0	Parent=BAESF_00051.mRNA.2.t01;
scaffold_1	funannotate	CDS	137275	137424	.	+	2	Parent=BAESF_00051.mRNA.2.t01;
scaffold_1	funannotate	CDS	137483	138726	.	+	2	Parent=BAESF_00051.mRNA.2.t01;
scaffold_1	funannotate	CDS	138803	139033	.	+	0	Parent=BAESF_00051.mRNA.2.t01;
scaffold_1	funannotate	CDS	139220	139636	.	+	0	Parent=BAESF_00051.mRNA.2.t01;
scaffold_1	funannotate	CDS	139855	139965	.	+	0	Parent=BAESF_00051.mRNA.2.t01;
scaffold_1	funannotate	CDS	140157	140283	.	+	0	Parent=BAESF_00051.mRNA.2.t01;
scaffold_1	funannotate	CDS	140350	140589	.	+	2	Parent=BAESF_00051.mRNA.2.t01;
scaffold_1	funannotate	CDS	140796	141401	.	+	2	Parent=BAESF_00051.mRNA.2.t01;
scaffold_1	funannotate	CDS	141631	141845	.	+	2	Parent=BAESF_00051.mRNA.2.t01;
scaffold_1	funannotate	CDS	141915	142233	.	+	0	Parent=BAESF_00051.mRNA.2.t01;
scaffold_1	funannotate	CDS	142318	142625	.	+	2	Parent=BAESF_00051.mRNA.2.t01;
scaffold_1	funannotate	CDS	142851	143786	.	+	0	Parent=BAESF_00051.mRNA.2.t01;
scaffold_1	funannotate	gene	136311	143836	.	+	.	ID=BAESF_00051.mRNA.3;Name=BAESF_00051.mRNA.3;
scaffold_1	funannotate	mRNA	136311	143836	.	+	.	ID=BAESF_00051.mRNA.3.t01;Parent=BAESF_00051.mRNA.3;Note=hypothetical protein;Ontology_term=GO:0006886,GO:0016192,GO:0005515,GO:0005488,GO:0005198,GO:0030130,GO:0030132;Dbxref=InterPro:IPR000547,InterPro:IPR022365,InterPro:IPR016024,InterPro:IPR001473,InterPro:IPR011990,PFAM:PF09268,PFAM:PF01394,PFAM:PF13838,InterPro:IPR015348,InterPro:IPR016025,PFAM:PF00637;note=BUSCO:EOG092602BZ;Name=BAESF_0005…
scaffold_1	funannotate	five_prime_UTR	136311	136402	.	+	.	ID=BAESF_00051.mRNA.3.t01.utr5p1;Parent=BAESF_00051.mRNA.3.t01;
scaffold_1	funannotate	five_prime_UTR	136488	136623	.	+	.	ID=BAESF_00051.mRNA.3.t01.utr5p2;Parent=BAESF_00051.mRNA.3.t01;
scaffold_1	funannotate	five_prime_UTR	136716	136856	.	+	.	ID=BAESF_00051.mRNA.3.t01.utr5p3;Parent=BAESF_00051.mRNA.3.t01;
scaffold_1	funannotate	exon	136311	136402	.	+	.	ID=BAESF_00051.mRNA.3.t01.exon1;Parent=BAESF_00051.mRNA.3.t01;
scaffold_1	funannotate	exon	136488	136623	.	+	.	ID=BAESF_00051.mRNA.3.t01.exon2;Parent=BAESF_00051.mRNA.3.t01;
scaffold_1	funannotate	exon	136716	136895	.	+	.	ID=BAESF_00051.mRNA.3.t01.exon3;Parent=BAESF_00051.mRNA.3.t01;
scaffold_1	funannotate	exon	136999	137206	.	+	.	ID=BAESF_00051.mRNA.3.t01.exon4;Parent=BAESF_00051.mRNA.3.t01;
scaffold_1	funannotate	exon	137275	137424	.	+	.	ID=BAESF_00051.mRNA.3.t01.exon5;Parent=BAESF_00051.mRNA.3.t01;
scaffold_1	funannotate	exon	137483	138726	.	+	.	ID=BAESF_00051.mRNA.3.t01.exon6;Parent=BAESF_00051.mRNA.3.t01;
scaffold_1	funannotate	exon	138803	139033	.	+	.	ID=BAESF_00051.mRNA.3.t01.exon7;Parent=BAESF_00051.mRNA.3.t01;
scaffold_1	funannotate	exon	139220	139636	.	+	.	ID=BAESF_00051.mRNA.3.t01.exon8;Parent=BAESF_00051.mRNA.3.t01;
scaffold_1	funannotate	exon	139855	139965	.	+	.	ID=BAESF_00051.mRNA.3.t01.exon9;Parent=BAESF_00051.mRNA.3.t01;
scaffold_1	funannotate	exon	140157	140283	.	+	.	ID=BAESF_00051.mRNA.3.t01.exon10;Parent=BAESF_00051.mRNA.3.t01;
scaffold_1	funannotate	exon	140350	140589	.	+	.	ID=BAESF_00051.mRNA.3.t01.exon11;Parent=BAESF_00051.mRNA.3.t01;
scaffold_1	funannotate	exon	140796	141401	.	+	.	ID=BAESF_00051.mRNA.3.t01.exon12;Parent=BAESF_00051.mRNA.3.t01;
scaffold_1	funannotate	exon	141631	141845	.	+	.	ID=BAESF_00051.mRNA.3.t01.exon13;Parent=BAESF_00051.mRNA.3.t01;
scaffold_1	funannotate	exon	141915	142233	.	+	.	ID=BAESF_00051.mRNA.3.t01.exon14;Parent=BAESF_00051.mRNA.3.t01;
scaffold_1	funannotate	exon	142318	143836	.	+	.	ID=BAESF_00051.mRNA.3.t01.exon15;Parent=BAESF_00051.mRNA.3.t01;
scaffold_1	funannotate	three_prime_UTR	143787	143836	.	+	.	ID=BAESF_00051.mRNA.3.t01.utr3p1;Parent=BAESF_00051.mRNA.3.t01;
scaffold_1	funannotate	CDS	136857	136895	.	+	0	Parent=BAESF_00051.mRNA.3.t01;
scaffold_1	funannotate	CDS	136999	137206	.	+	0	Parent=BAESF_00051.mRNA.3.t01;
scaffold_1	funannotate	CDS	137275	137424	.	+	2	Parent=BAESF_00051.mRNA.3.t01;
scaffold_1	funannotate	CDS	137483	138726	.	+	2	Parent=BAESF_00051.mRNA.3.t01;
scaffold_1	funannotate	CDS	138803	139033	.	+	0	Parent=BAESF_00051.mRNA.3.t01;
scaffold_1	funannotate	CDS	139220	139636	.	+	0	Parent=BAESF_00051.mRNA.3.t01;
scaffold_1	funannotate	CDS	139855	139965	.	+	0	Parent=BAESF_00051.mRNA.3.t01;
scaffold_1	funannotate	CDS	140157	140283	.	+	0	Parent=BAESF_00051.mRNA.3.t01;
scaffold_1	funannotate	CDS	140350	140589	.	+	2	Parent=BAESF_00051.mRNA.3.t01;
scaffold_1	funannotate	CDS	140796	141401	.	+	2	Parent=BAESF_00051.mRNA.3.t01;
scaffold_1	funannotate	CDS	141631	141845	.	+	2	Parent=BAESF_00051.mRNA.3.t01;
scaffold_1	funannotate	CDS	141915	142233	.	+	0	Parent=BAESF_00051.mRNA.3.t01;
scaffold_1	funannotate	CDS	142318	143786	.	+	2	Parent=BAESF_00051.mRNA.3.t01;
scaffold_1	funannotate	gene	136311	143836	.	+	.	ID=BAESF_00051.mRNA.4;Name=BAESF_00051.mRNA.4;
scaffold_1	funannotate	mRNA	136311	143836	.	+	.	ID=BAESF_00051.mRNA.4.t01;Parent=BAESF_00051.mRNA.4;Note=hypothetical protein;Ontology_term=GO:0006886,GO:0016192,GO:0005515,GO:0005488,GO:0005198,GO:0030130,GO:0030132;Dbxref=InterPro:IPR000547,InterPro:IPR016341,InterPro:IPR022365,InterPro:IPR016024,InterPro:IPR001473,InterPro:IPR011990,PFAM:PF09268,PFAM:PF01394,PFAM:PF13838,InterPro:IPR015348,InterPro:IPR016025,PFAM:PF00637;note=BUSCO:EOG09260…
scaffold_1	funannotate	five_prime_UTR	136645	136856	.	+	.	ID=BAESF_00051.mRNA.4.t01.utr5p1;Parent=BAESF_00051.mRNA.4.t01;
scaffold_1	funannotate	exon	136645	136895	.	+	.	ID=BAESF_00051.mRNA.4.t01.exon1;Parent=BAESF_00051.mRNA.4.t01;
scaffold_1	funannotate	exon	136999	137206	.	+	.	ID=BAESF_00051.mRNA.4.t01.exon2;Parent=BAESF_00051.mRNA.4.t01;
scaffold_1	funannotate	exon	137275	137424	.	+	.	ID=BAESF_00051.mRNA.4.t01.exon3;Parent=BAESF_00051.mRNA.4.t01;
scaffold_1	funannotate	exon	137483	138726	.	+	.	ID=BAESF_00051.mRNA.4.t01.exon4;Parent=BAESF_00051.mRNA.4.t01;
scaffold_1	funannotate	exon	138803	139033	.	+	.	ID=BAESF_00051.mRNA.4.t01.exon5;Parent=BAESF_00051.mRNA.4.t01;
scaffold_1	funannotate	exon	139220	139636	.	+	.	ID=BAESF_00051.mRNA.4.t01.exon6;Parent=BAESF_00051.mRNA.4.t01;
scaffold_1	funannotate	exon	139855	139965	.	+	.	ID=BAESF_00051.mRNA.4.t01.exon7;Parent=BAESF_00051.mRNA.4.t01;
scaffold_1	funannotate	exon	140157	140283	.	+	.	ID=BAESF_00051.mRNA.4.t01.exon8;Parent=BAESF_00051.mRNA.4.t01;
scaffold_1	funannotate	exon	140350	140589	.	+	.	ID=BAESF_00051.mRNA.4.t01.exon9;Parent=BAESF_00051.mRNA.4.t01;
scaffold_1	funannotate	exon	140796	141401	.	+	.	ID=BAESF_00051.mRNA.4.t01.exon10;Parent=BAESF_00051.mRNA.4.t01;
scaffold_1	funannotate	exon	141631	141845	.	+	.	ID=BAESF_00051.mRNA.4.t01.exon11;Parent=BAESF_00051.mRNA.4.t01;
scaffold_1	funannotate	exon	141915	142233	.	+	.	ID=BAESF_00051.mRNA.4.t01.exon12;Parent=BAESF_00051.mRNA.4.t01;
scaffold_1	funannotate	exon	142318	142625	.	+	.	ID=BAESF_00051.mRNA.4.t01.exon13;Parent=BAESF_00051.mRNA.4.t01;
scaffold_1	funannotate	exon	142851	143836	.	+	.	ID=BAESF_00051.mRNA.4.t01.exon14;Parent=BAESF_00051.mRNA.4.t01;
scaffold_1	funannotate	three_prime_UTR	143787	143836	.	+	.	ID=BAESF_00051.mRNA.4.t01.utr3p1;Parent=BAESF_00051.mRNA.4.t01;
scaffold_1	funannotate	CDS	136857	136895	.	+	0	Parent=BAESF_00051.mRNA.4.t01;
scaffold_1	funannotate	CDS	136999	137206	.	+	0	Parent=BAESF_00051.mRNA.4.t01;
scaffold_1	funannotate	CDS	137275	137424	.	+	2	Parent=BAESF_00051.mRNA.4.t01;
scaffold_1	funannotate	CDS	137483	138726	.	+	2	Parent=BAESF_00051.mRNA.4.t01;
scaffold_1	funannotate	CDS	138803	139033	.	+	0	Parent=BAESF_00051.mRNA.4.t01;
scaffold_1	funannotate	CDS	139220	139636	.	+	0	Parent=BAESF_00051.mRNA.4.t01;
scaffold_1	funannotate	CDS	139855	139965	.	+	0	Parent=BAESF_00051.mRNA.4.t01;
scaffold_1	funannotate	CDS	140157	140283	.	+	0	Parent=BAESF_00051.mRNA.4.t01;
scaffold_1	funannotate	CDS	140350	140589	.	+	2	Parent=BAESF_00051.mRNA.4.t01;
scaffold_1	funannotate	CDS	140796	141401	.	+	2	Parent=BAESF_00051.mRNA.4.t01;
scaffold_1	funannotate	CDS	141631	141845	.	+	2	Parent=BAESF_00051.mRNA.4.t01;
scaffold_1	funannotate	CDS	141915	142233	.	+	0	Parent=BAESF_00051.mRNA.4.t01;
scaffold_1	funannotate	CDS	142318	142625	.	+	2	Parent=BAESF_00051.mRNA.4.t01;
scaffold_1	funannotate	CDS	142851	143786	.	+	0	Parent=BAESF_00051.mRNA.4.t01;
scaffold_1	funannotate	gene	143827	145984	.	+	.	ID=BAESF_00052.mRNA.1;Name=BAESF_00052.mRNA.1;
scaffold_1	funannotate	mRNA	143827	145984	.	+	.	ID=BAESF_00052.mRNA.1.t01;Parent=BAESF_00052.mRNA.1;Note=hypothetical protein;Ontology_term=GO:0016491,GO:0055114;Dbxref=InterPro:IPR019180,InterPro:IPR017927,InterPro:IPR001433,InterPro:IPR023173,InterPro:IPR003097,PFAM:PF09791,PFAM:PF00667,PFAM:PF00175,InterPro:IPR017938;note=TransMembrane:1 (o395-414i);Name=BAESF_00052.mRNA.1;
scaffold_1	funannotate	five_prime_UTR	143827	143892	.	+	.	ID=BAESF_00052.mRNA.1.t01.utr5p1;Parent=BAESF_00052.mRNA.1.t01;
scaffold_1	funannotate	exon	143827	144332	.	+	.	ID=BAESF_00052.mRNA.1.t01.exon1;Parent=BAESF_00052.mRNA.1.t01;
scaffold_1	funannotate	exon	144399	144575	.	+	.	ID=BAESF_00052.mRNA.1.t01.exon2;Parent=BAESF_00052.mRNA.1.t01;
scaffold_1	funannotate	exon	144642	144795	.	+	.	ID=BAESF_00052.mRNA.1.t01.exon3;Parent=BAESF_00052.mRNA.1.t01;
scaffold_1	funannotate	exon	144874	145334	.	+	.	ID=BAESF_00052.mRNA.1.t01.exon4;Parent=BAESF_00052.mRNA.1.t01;
scaffold_1	funannotate	exon	145406	145581	.	+	.	ID=BAESF_00052.mRNA.1.t01.exon5;Parent=BAESF_00052.mRNA.1.t01;
scaffold_1	funannotate	exon	145652	145739	.	+	.	ID=BAESF_00052.mRNA.1.t01.exon6;Parent=BAESF_00052.mRNA.1.t01;
scaffold_1	funannotate	exon	145816	145984	.	+	.	ID=BAESF_00052.mRNA.1.t01.exon7;Parent=BAESF_00052.mRNA.1.t01;
scaffold_1	funannotate	CDS	143893	144332	.	+	0	Parent=BAESF_00052.mRNA.1.t01;
scaffold_1	funannotate	CDS	144399	144575	.	+	1	Parent=BAESF_00052.mRNA.1.t01;
scaffold_1	funannotate	CDS	144642	144795	.	+	1	Parent=BAESF_00052.mRNA.1.t01;
scaffold_1	funannotate	CDS	144874	145334	.	+	0	Parent=BAESF_00052.mRNA.1.t01;
scaffold_1	funannotate	CDS	145406	145581	.	+	1	Parent=BAESF_00052.mRNA.1.t01;
scaffold_1	funannotate	CDS	145652	145739	.	+	2	Parent=BAESF_00052.mRNA.1.t01;
scaffold_1	funannotate	CDS	145816	145984	.	+	1	Parent=BAESF_00052.mRNA.1.t01;
scaffold_1	funannotate	gene	143827	145984	.	+	.	ID=BAESF_00052.mRNA.2;Name=BAESF_00052.mRNA.2;
scaffold_1	funannotate	mRNA	143827	145984	.	+	.	ID=BAESF_00052.mRNA.2.t01;Parent=BAESF_00052.mRNA.2;Note=hypothetical protein;Ontology_term=GO:0016491,GO:0055114;Dbxref=InterPro:IPR019180,InterPro:IPR017927,InterPro:IPR001433,InterPro:IPR023173,InterPro:IPR003097,PFAM:PF09791,PFAM:PF00667,PFAM:PF00175,InterPro:IPR017938;note=TransMembrane:1 (o421-440i);Name=BAESF_00052.mRNA.2;
scaffold_1	funannotate	five_prime_UTR	143827	143892	.	+	.	ID=BAESF_00052.mRNA.2.t01.utr5p1;Parent=BAESF_00052.mRNA.2.t01;
scaffold_1	funannotate	exon	143827	144332	.	+	.	ID=BAESF_00052.mRNA.2.t01.exon1;Parent=BAESF_00052.mRNA.2.t01;
scaffold_1	funannotate	exon	144399	144575	.	+	.	ID=BAESF_00052.mRNA.2.t01.exon2;Parent=BAESF_00052.mRNA.2.t01;
scaffold_1	funannotate	exon	144642	145334	.	+	.	ID=BAESF_00052.mRNA.2.t01.exon3;Parent=BAESF_00052.mRNA.2.t01;
scaffold_1	funannotate	exon	145406	145581	.	+	.	ID=BAESF_00052.mRNA.2.t01.exon4;Parent=BAESF_00052.mRNA.2.t01;
scaffold_1	funannotate	exon	145652	145739	.	+	.	ID=BAESF_00052.mRNA.2.t01.exon5;Parent=BAESF_00052.mRNA.2.t01;
scaffold_1	funannotate	exon	145816	145984	.	+	.	ID=BAESF_00052.mRNA.2.t01.exon6;Parent=BAESF_00052.mRNA.2.t01;
scaffold_1	funannotate	CDS	143893	144332	.	+	0	Parent=BAESF_00052.mRNA.2.t01;
scaffold_1	funannotate	CDS	144399	144575	.	+	1	Parent=BAESF_00052.mRNA.2.t01;
scaffold_1	funannotate	CDS	144642	145334	.	+	1	Parent=BAESF_00052.mRNA.2.t01;
scaffold_1	funannotate	CDS	145406	145581	.	+	1	Parent=BAESF_00052.mRNA.2.t01;
scaffold_1	funannotate	CDS	145652	145739	.	+	2	Parent=BAESF_00052.mRNA.2.t01;
scaffold_1	funannotate	CDS	145816	145984	.	+	1	Parent=BAESF_00052.mRNA.2.t01;
scaffold_1	funannotate	gene	146037	148115	.	+	.	ID=BAESF_00053.mRNA.1;Name=BAESF_00053.mRNA.1;
scaffold_1	funannotate	mRNA	146037	148115	.	+	.	ID=BAESF_00053.mRNA.1.t01;Parent=BAESF_00053.mRNA.1;Note=hypothetical protein;Ontology_term=GO:0005515,GO:0005525,GO:0007264;Dbxref=PFAM:PF13637,InterPro:IPR001810,InterPro:IPR027417,InterPro:IPR020683,PFAM:PF08477,PFAM:PF12796,InterPro:IPR002110,PFAM:PF12937,PFAM:PF00023,PFAM:PF00646,PFAM:PF13857,InterPro:IPR001806,PFAM:PF13606,PFAM:PF00071;Name=BAESF_00053.mRNA.1;
scaffold_1	funannotate	five_prime_UTR	146037	146102	.	+	.	ID=BAESF_00053.mRNA.1.t01.utr5p1;Parent=BAESF_00053.mRNA.1.t01;
scaffold_1	funannotate	exon	146037	146159	.	+	.	ID=BAESF_00053.mRNA.1.t01.exon1;Parent=BAESF_00053.mRNA.1.t01;
scaffold_1	funannotate	exon	146230	146327	.	+	.	ID=BAESF_00053.mRNA.1.t01.exon2;Parent=BAESF_00053.mRNA.1.t01;
scaffold_1	funannotate	exon	146389	146468	.	+	.	ID=BAESF_00053.mRNA.1.t01.exon3;Parent=BAESF_00053.mRNA.1.t01;
scaffold_1	funannotate	exon	146555	146829	.	+	.	ID=BAESF_00053.mRNA.1.t01.exon4;Parent=BAESF_00053.mRNA.1.t01;
scaffold_1	funannotate	exon	146939	147071	.	+	.	ID=BAESF_00053.mRNA.1.t01.exon5;Parent=BAESF_00053.mRNA.1.t01;
scaffold_1	funannotate	exon	147134	147202	.	+	.	ID=BAESF_00053.mRNA.1.t01.exon6;Parent=BAESF_00053.mRNA.1.t01;
scaffold_1	funannotate	exon	147272	147586	.	+	.	ID=BAESF_00053.mRNA.1.t01.exon7;Parent=BAESF_00053.mRNA.1.t01;
scaffold_1	funannotate	exon	147675	147821	.	+	.	ID=BAESF_00053.mRNA.1.t01.exon8;Parent=BAESF_00053.mRNA.1.t01;
scaffold_1	funannotate	exon	147880	148115	.	+	.	ID=BAESF_00053.mRNA.1.t01.exon9;Parent=BAESF_00053.mRNA.1.t01;
scaffold_1	funannotate	three_prime_UTR	148080	148115	.	+	.	ID=BAESF_00053.mRNA.1.t01.utr3p1;Parent=BAESF_00053.mRNA.1.t01;
scaffold_1	funannotate	CDS	146103	146159	.	+	0	Parent=BAESF_00053.mRNA.1.t01;
scaffold_1	funannotate	CDS	146230	146327	.	+	0	Parent=BAESF_00053.mRNA.1.t01;
scaffold_1	funannotate	CDS	146389	146468	.	+	1	Parent=BAESF_00053.mRNA.1.t01;
scaffold_1	funannotate	CDS	146555	146829	.	+	2	Parent=BAESF_00053.mRNA.1.t01;
scaffold_1	funannotate	CDS	146939	147071	.	+	0	Parent=BAESF_00053.mRNA.1.t01;
scaffold_1	funannotate	CDS	147134	147202	.	+	2	Parent=BAESF_00053.mRNA.1.t01;
scaffold_1	funannotate	CDS	147272	147586	.	+	2	Parent=BAESF_00053.mRNA.1.t01;
scaffold_1	funannotate	CDS	147675	147821	.	+	2	Parent=BAESF_00053.mRNA.1.t01;
scaffold_1	funannotate	CDS	147880	148079	.	+	2	Parent=BAESF_00053.mRNA.1.t01;
scaffold_1	funannotate	gene	146037	148115	.	+	.	ID=BAESF_00053.mRNA.2;Name=BAESF_00053.mRNA.2;
scaffold_1	funannotate	mRNA	146037	148115	.	+	.	ID=BAESF_00053.mRNA.2.t01;Parent=BAESF_00053.mRNA.2;Note=hypothetical protein;Ontology_term=GO:0005515,GO:0005525,GO:0007264;Dbxref=PFAM:PF13637,InterPro:IPR001810,InterPro:IPR027417,InterPro:IPR020683,PFAM:PF08477,PFAM:PF12796,InterPro:IPR002110,PFAM:PF12937,PFAM:PF00023,PFAM:PF00646,PFAM:PF13857,InterPro:IPR001806,PFAM:PF13606,PFAM:PF00071;Name=BAESF_00053.mRNA.2;
scaffold_1	funannotate	five_prime_UTR	146037	146102	.	+	.	ID=BAESF_00053.mRNA.2.t01.utr5p1;Parent=BAESF_00053.mRNA.2.t01;
scaffold_1	funannotate	exon	146037	146159	.	+	.	ID=BAESF_00053.mRNA.2.t01.exon1;Parent=BAESF_00053.mRNA.2.t01;
scaffold_1	funannotate	exon	146230	146327	.	+	.	ID=BAESF_00053.mRNA.2.t01.exon2;Parent=BAESF_00053.mRNA.2.t01;
scaffold_1	funannotate	exon	146389	146468	.	+	.	ID=BAESF_00053.mRNA.2.t01.exon3;Parent=BAESF_00053.mRNA.2.t01;
scaffold_1	funannotate	exon	146555	146829	.	+	.	ID=BAESF_00053.mRNA.2.t01.exon4;Parent=BAESF_00053.mRNA.2.t01;
scaffold_1	funannotate	exon	146939	147071	.	+	.	ID=BAESF_00053.mRNA.2.t01.exon5;Parent=BAESF_00053.mRNA.2.t01;
scaffold_1	funannotate	exon	147134	147586	.	+	.	ID=BAESF_00053.mRNA.2.t01.exon6;Parent=BAESF_00053.mRNA.2.t01;
scaffold_1	funannotate	exon	147675	147821	.	+	.	ID=BAESF_00053.mRNA.2.t01.exon7;Parent=BAESF_00053.mRNA.2.t01;
scaffold_1	funannotate	exon	147880	148115	.	+	.	ID=BAESF_00053.mRNA.2.t01.exon8;Parent=BAESF_00053.mRNA.2.t01;
scaffold_1	funannotate	three_prime_UTR	148080	148115	.	+	.	ID=BAESF_00053.mRNA.2.t01.utr3p1;Parent=BAESF_00053.mRNA.2.t01;
scaffold_1	funannotate	CDS	146103	146159	.	+	0	Parent=BAESF_00053.mRNA.2.t01;
scaffold_1	funannotate	CDS	146230	146327	.	+	0	Parent=BAESF_00053.mRNA.2.t01;
scaffold_1	funannotate	CDS	146389	146468	.	+	1	Parent=BAESF_00053.mRNA.2.t01;
scaffold_1	funannotate	CDS	146555	146829	.	+	2	Parent=BAESF_00053.mRNA.2.t01;
scaffold_1	funannotate	CDS	146939	147071	.	+	0	Parent=BAESF_00053.mRNA.2.t01;
scaffold_1	funannotate	CDS	147134	147586	.	+	2	Parent=BAESF_00053.mRNA.2.t01;
scaffold_1	funannotate	CDS	147675	147821	.	+	2	Parent=BAESF_00053.mRNA.2.t01;
scaffold_1	funannotate	CDS	147880	148079	.	+	2	Parent=BAESF_00053.mRNA.2.t01;
scaffold_1	funannotate	gene	148107	149505	.	-	.	ID=BAESF_00054.mRNA.1;Name=BAESF_00054.mRNA.1;
scaffold_1	funannotate	mRNA	148107	149505	.	-	.	ID=BAESF_00054.mRNA.1.t01;Parent=BAESF_00054.mRNA.1;Note=hypothetical protein;Ontology_term=GO:0016021;Dbxref=InterPro:IPR002076,InterPro:IPR030457,PFAM:PF01151;note=TransMembrane:7 (o31-49i78-100o120-140i152-169o175-192i212-229o235-257i);Name=BAESF_00054.mRNA.1;
scaffold_1	funannotate	exon	149158	149505	.	-	.	ID=BAESF_00054.mRNA.1.t01.exon1;Parent=BAESF_00054.mRNA.1.t01;
scaffold_1	funannotate	exon	148969	149025	.	-	.	ID=BAESF_00054.mRNA.1.t01.exon2;Parent=BAESF_00054.mRNA.1.t01;
scaffold_1	funannotate	exon	148774	148884	.	-	.	ID=BAESF_00054.mRNA.1.t01.exon3;Parent=BAESF_00054.mRNA.1.t01;
scaffold_1	funannotate	exon	148502	148649	.	-	.	ID=BAESF_00054.mRNA.1.t01.exon4;Parent=BAESF_00054.mRNA.1.t01;
scaffold_1	funannotate	exon	148107	148384	.	-	.	ID=BAESF_00054.mRNA.1.t01.exon5;Parent=BAESF_00054.mRNA.1.t01;
scaffold_1	funannotate	three_prime_UTR	148107	148193	.	-	.	ID=BAESF_00054.mRNA.1.t01.utr3p1;Parent=BAESF_00054.mRNA.1.t01;
scaffold_1	funannotate	CDS	149158	149505	.	-	0	Parent=BAESF_00054.mRNA.1.t01;
scaffold_1	funannotate	CDS	148969	149025	.	-	0	Parent=BAESF_00054.mRNA.1.t01;
scaffold_1	funannotate	CDS	148774	148884	.	-	0	Parent=BAESF_00054.mRNA.1.t01;
scaffold_1	funannotate	CDS	148502	148649	.	-	0	Parent=BAESF_00054.mRNA.1.t01;
scaffold_1	funannotate	CDS	148194	148384	.	-	2	Parent=BAESF_00054.mRNA.1.t01;
scaffold_1	funannotate	gene	149709	150327	.	-	.	ID=BAESF_00055.mRNA.1;Name=BAESF_00055.mRNA.1;
scaffold_1	funannotate	mRNA	149709	150327	.	-	.	ID=BAESF_00055.mRNA.1.t01;Parent=BAESF_00055.mRNA.1;Note=hypothetical protein;note=SECRETED:SignalP(1-28);Name=BAESF_00055.mRNA.1;
scaffold_1	funannotate	exon	150200	150327	.	-	.	ID=BAESF_00055.mRNA.1.t01.exon1;Parent=BAESF_00055.mRNA.1.t01;
scaffold_1	funannotate	exon	150008	150129	.	-	.	ID=BAESF_00055.mRNA.1.t01.exon2;Parent=BAESF_00055.mRNA.1.t01;
scaffold_1	funannotate	exon	149709	149893	.	-	.	ID=BAESF_00055.mRNA.1.t01.exon3;Parent=BAESF_00055.mRNA.1.t01;
scaffold_1	funannotate	CDS	150200	150327	.	-	0	Parent=BAESF_00055.mRNA.1.t01;
scaffold_1	funannotate	CDS	150008	150129	.	-	1	Parent=BAESF_00055.mRNA.1.t01;
scaffold_1	funannotate	CDS	149709	149893	.	-	2	Parent=BAESF_00055.mRNA.1.t01;
scaffold_1	funannotate	gene	150383	150699	.	-	.	ID=BAESF_00056.mRNA.1;Name=BAESF_00056.mRNA.1;
scaffold_1	funannotate	mRNA	150383	150699	.	-	.	ID=BAESF_00056.mRNA.1.t01;Parent=BAESF_00056.mRNA.1;Note=hypothetical protein;Name=BAESF_00056.mRNA.1;
scaffold_1	funannotate	exon	150684	150699	.	-	.	ID=BAESF_00056.mRNA.1.t01.exon1;Parent=BAESF_00056.mRNA.1.t01;
scaffold_1	funannotate	exon	150383	150612	.	-	.	ID=BAESF_00056.mRNA.1.t01.exon2;Parent=BAESF_00056.mRNA.1.t01;
scaffold_1	funannotate	CDS	150684	150699	.	-	0	Parent=BAESF_00056.mRNA.1.t01;
scaffold_1	funannotate	CDS	150383	150612	.	-	2	Parent=BAESF_00056.mRNA.1.t01;
scaffold_1	funannotate	gene	150815	155206	.	-	.	ID=BAESF_00057.mRNA.1;Name=BAESF_00057.mRNA.1;
scaffold_1	funannotate	mRNA	150815	155206	.	-	.	ID=BAESF_00057.mRNA.1.t01;Parent=BAESF_00057.mRNA.1;Note=hypothetical protein;Ontology_term=GO:0016020,GO:0005245,GO:0005509,GO:0005216,GO:0055085,GO:0006811;Dbxref=InterPro:IPR002048,PFAM:PF00520,InterPro:IPR027359,InterPro:IPR005821,InterPro:IPR011992,InterPro:IPR028801;note=TransMembrane:13 (o45-62i82-100o112-135i147-166o206-227i234-252o272-295i415-437o457-475i487-504o551-571i591-609o629-654i)…
scaffold_1	funannotate	five_prime_UTR	155103	155206	.	-	.	ID=BAESF_00057.mRNA.1.t01.utr5p1;Parent=BAESF_00057.mRNA.1.t01;
scaffold_1	funannotate	exon	154885	155206	.	-	.	ID=BAESF_00057.mRNA.1.t01.exon1;Parent=BAESF_00057.mRNA.1.t01;
scaffold_1	funannotate	exon	154699	154816	.	-	.	ID=BAESF_00057.mRNA.1.t01.exon2;Parent=BAESF_00057.mRNA.1.t01;
scaffold_1	funannotate	exon	154459	154587	.	-	.	ID=BAESF_00057.mRNA.1.t01.exon3;Parent=BAESF_00057.mRNA.1.t01;
scaffold_1	funannotate	exon	154149	154366	.	-	.	ID=BAESF_00057.mRNA.1.t01.exon4;Parent=BAESF_00057.mRNA.1.t01;
scaffold_1	funannotate	exon	153946	154035	.	-	.	ID=BAESF_00057.mRNA.1.t01.exon5;Parent=BAESF_00057.mRNA.1.t01;
scaffold_1	funannotate	exon	153737	153863	.	-	.	ID=BAESF_00057.mRNA.1.t01.exon6;Parent=BAESF_00057.mRNA.1.t01;
scaffold_1	funannotate	exon	153513	153659	.	-	.	ID=BAESF_00057.mRNA.1.t01.exon7;Parent=BAESF_00057.mRNA.1.t01;
scaffold_1	funannotate	exon	153367	153415	.	-	.	ID=BAESF_00057.mRNA.1.t01.exon8;Parent=BAESF_00057.mRNA.1.t01;
scaffold_1	funannotate	exon	153120	153264	.	-	.	ID=BAESF_00057.mRNA.1.t01.exon9;Parent=BAESF_00057.mRNA.1.t01;
scaffold_1	funannotate	exon	152938	153037	.	-	.	ID=BAESF_00057.mRNA.1.t01.exon10;Parent=BAESF_00057.mRNA.1.t01;
scaffold_1	funannotate	exon	152732	152847	.	-	.	ID=BAESF_00057.mRNA.1.t01.exon11;Parent=BAESF_00057.mRNA.1.t01;
scaffold_1	funannotate	exon	152554	152627	.	-	.	ID=BAESF_00057.mRNA.1.t01.exon12;Parent=BAESF_00057.mRNA.1.t01;
scaffold_1	funannotate	exon	152349	152485	.	-	.	ID=BAESF_00057.mRNA.1.t01.exon13;Parent=BAESF_00057.mRNA.1.t01;
scaffold_1	funannotate	exon	152037	152217	.	-	.	ID=BAESF_00057.mRNA.1.t01.exon14;Parent=BAESF_00057.mRNA.1.t01;
scaffold_1	funannotate	exon	151867	151957	.	-	.	ID=BAESF_00057.mRNA.1.t01.exon15;Parent=BAESF_00057.mRNA.1.t01;
scaffold_1	funannotate	exon	151677	151775	.	-	.	ID=BAESF_00057.mRNA.1.t01.exon16;Parent=BAESF_00057.mRNA.1.t01;
scaffold_1	funannotate	exon	150815	151595	.	-	.	ID=BAESF_00057.mRNA.1.t01.exon17;Parent=BAESF_00057.mRNA.1.t01;
scaffold_1	funannotate	CDS	154885	155102	.	-	0	Parent=BAESF_00057.mRNA.1.t01;
scaffold_1	funannotate	CDS	154699	154816	.	-	1	Parent=BAESF_00057.mRNA.1.t01;
scaffold_1	funannotate	CDS	154459	154587	.	-	0	Parent=BAESF_00057.mRNA.1.t01;
scaffold_1	funannotate	CDS	154149	154366	.	-	0	Parent=BAESF_00057.mRNA.1.t01;
scaffold_1	funannotate	CDS	153946	154035	.	-	1	Parent=BAESF_00057.mRNA.1.t01;
scaffold_1	funannotate	CDS	153737	153863	.	-	1	Parent=BAESF_00057.mRNA.1.t01;
scaffold_1	funannotate	CDS	153513	153659	.	-	0	Parent=BAESF_00057.mRNA.1.t01;
scaffold_1	funannotate	CDS	153367	153415	.	-	0	Parent=BAESF_00057.mRNA.1.t01;
scaffold_1	funannotate	CDS	153120	153264	.	-	2	Parent=BAESF_00057.mRNA.1.t01;
scaffold_1	funannotate	CDS	152938	153037	.	-	1	Parent=BAESF_00057.mRNA.1.t01;
scaffold_1	funannotate	CDS	152732	152847	.	-	0	Parent=BAESF_00057.mRNA.1.t01;
scaffold_1	funannotate	CDS	152554	152627	.	-	1	Parent=BAESF_00057.mRNA.1.t01;
scaffold_1	funannotate	CDS	152349	152485	.	-	2	Parent=BAESF_00057.mRNA.1.t01;
scaffold_1	funannotate	CDS	152037	152217	.	-	0	Parent=BAESF_00057.mRNA.1.t01;
scaffold_1	funannotate	CDS	151867	151957	.	-	2	Parent=BAESF_00057.mRNA.1.t01;
scaffold_1	funannotate	CDS	151677	151775	.	-	1	Parent=BAESF_00057.mRNA.1.t01;
scaffold_1	funannotate	CDS	150815	151595	.	-	1	Parent=BAESF_00057.mRNA.1.t01;
scaffold_1	funannotate	gene	155198	158644	.	-	.	ID=BAESF_00058.mRNA.1;Name=BAESF_00058.mRNA.1;
scaffold_1	funannotate	mRNA	155198	158644	.	-	.	ID=BAESF_00058.mRNA.1.t01;Parent=BAESF_00058.mRNA.1;Note=hypothetical protein;Ontology_term=GO:0003824,GO:0008152;Dbxref=InterPro:IPR025110,PFAM:PF00501,InterPro:IPR020845,InterPro:IPR000873,PFAM:PF13193;Name=BAESF_00058.mRNA.1;
scaffold_1	funannotate	five_prime_UTR	158487	158644	.	-	.	ID=BAESF_00058.mRNA.1.t01.utr5p1;Parent=BAESF_00058.mRNA.1.t01;
scaffold_1	funannotate	exon	158333	158644	.	-	.	ID=BAESF_00058.mRNA.1.t01.exon1;Parent=BAESF_00058.mRNA.1.t01;
scaffold_1	funannotate	exon	158005	158267	.	-	.	ID=BAESF_00058.mRNA.1.t01.exon2;Parent=BAESF_00058.mRNA.1.t01;
scaffold_1	funannotate	exon	157699	157871	.	-	.	ID=BAESF_00058.mRNA.1.t01.exon3;Parent=BAESF_00058.mRNA.1.t01;
scaffold_1	funannotate	exon	157507	157613	.	-	.	ID=BAESF_00058.mRNA.1.t01.exon4;Parent=BAESF_00058.mRNA.1.t01;
scaffold_1	funannotate	exon	157358	157435	.	-	.	ID=BAESF_00058.mRNA.1.t01.exon5;Parent=BAESF_00058.mRNA.1.t01;
scaffold_1	funannotate	exon	157144	157286	.	-	.	ID=BAESF_00058.mRNA.1.t01.exon6;Parent=BAESF_00058.mRNA.1.t01;
scaffold_1	funannotate	exon	156941	157067	.	-	.	ID=BAESF_00058.mRNA.1.t01.exon7;Parent=BAESF_00058.mRNA.1.t01;
scaffold_1	funannotate	exon	156735	156857	.	-	.	ID=BAESF_00058.mRNA.1.t01.exon8;Parent=BAESF_00058.mRNA.1.t01;
scaffold_1	funannotate	exon	156586	156657	.	-	.	ID=BAESF_00058.mRNA.1.t01.exon9;Parent=BAESF_00058.mRNA.1.t01;
scaffold_1	funannotate	exon	156399	156501	.	-	.	ID=BAESF_00058.mRNA.1.t01.exon10;Parent=BAESF_00058.mRNA.1.t01;
scaffold_1	funannotate	exon	156248	156320	.	-	.	ID=BAESF_00058.mRNA.1.t01.exon11;Parent=BAESF_00058.mRNA.1.t01;
scaffold_1	funannotate	exon	156109	156176	.	-	.	ID=BAESF_00058.mRNA.1.t01.exon12;Parent=BAESF_00058.mRNA.1.t01;
scaffold_1	funannotate	exon	155948	156039	.	-	.	ID=BAESF_00058.mRNA.1.t01.exon13;Parent=BAESF_00058.mRNA.1.t01;
scaffold_1	funannotate	exon	155715	155869	.	-	.	ID=BAESF_00058.mRNA.1.t01.exon14;Parent=BAESF_00058.mRNA.1.t01;
scaffold_1	funannotate	exon	155533	155643	.	-	.	ID=BAESF_00058.mRNA.1.t01.exon15;Parent=BAESF_00058.mRNA.1.t01;
scaffold_1	funannotate	exon	155198	155457	.	-	.	ID=BAESF_00058.mRNA.1.t01.exon16;Parent=BAESF_00058.mRNA.1.t01;
scaffold_1	funannotate	three_prime_UTR	155198	155328	.	-	.	ID=BAESF_00058.mRNA.1.t01.utr3p1;Parent=BAESF_00058.mRNA.1.t01;
scaffold_1	funannotate	CDS	158333	158486	.	-	0	Parent=BAESF_00058.mRNA.1.t01;
scaffold_1	funannotate	CDS	158005	158267	.	-	2	Parent=BAESF_00058.mRNA.1.t01;
scaffold_1	funannotate	CDS	157699	157871	.	-	0	Parent=BAESF_00058.mRNA.1.t01;
scaffold_1	funannotate	CDS	157507	157613	.	-	1	Parent=BAESF_00058.mRNA.1.t01;
scaffold_1	funannotate	CDS	157358	157435	.	-	2	Parent=BAESF_00058.mRNA.1.t01;
scaffold_1	funannotate	CDS	157144	157286	.	-	2	Parent=BAESF_00058.mRNA.1.t01;
scaffold_1	funannotate	CDS	156941	157067	.	-	0	Parent=BAESF_00058.mRNA.1.t01;
scaffold_1	funannotate	CDS	156735	156857	.	-	2	Parent=BAESF_00058.mRNA.1.t01;
scaffold_1	funannotate	CDS	156586	156657	.	-	2	Parent=BAESF_00058.mRNA.1.t01;
scaffold_1	funannotate	CDS	156399	156501	.	-	2	Parent=BAESF_00058.mRNA.1.t01;
scaffold_1	funannotate	CDS	156248	156320	.	-	1	Parent=BAESF_00058.mRNA.1.t01;
scaffold_1	funannotate	CDS	156109	156176	.	-	0	Parent=BAESF_00058.mRNA.1.t01;
scaffold_1	funannotate	CDS	155948	156039	.	-	1	Parent=BAESF_00058.mRNA.1.t01;
scaffold_1	funannotate	CDS	155715	155869	.	-	2	Parent=BAESF_00058.mRNA.1.t01;
scaffold_1	funannotate	CDS	155533	155643	.	-	0	Parent=BAESF_00058.mRNA.1.t01;
scaffold_1	funannotate	CDS	155329	155457	.	-	0	Parent=BAESF_00058.mRNA.1.t01;
scaffold_1	funannotate	gene	158703	159267	.	-	.	ID=BAESF_00059.mRNA.1;Name=BAESF_00059.mRNA.1;
scaffold_1	funannotate	mRNA	158703	159267	.	-	.	ID=BAESF_00059.mRNA.1.t01;Parent=BAESF_00059.mRNA.1;Note=hypothetical protein;Name=BAESF_00059.mRNA.1;
scaffold_1	funannotate	exon	158703	159267	.	-	.	ID=BAESF_00059.mRNA.1.t01.exon1;Parent=BAESF_00059.mRNA.1.t01;
scaffold_1	funannotate	three_prime_UTR	158703	158736	.	-	.	ID=BAESF_00059.mRNA.1.t01.utr3p1;Parent=BAESF_00059.mRNA.1.t01;
scaffold_1	funannotate	CDS	158737	159267	.	-	0	Parent=BAESF_00059.mRNA.1.t01;
scaffold_1	funannotate	gene	159488	160435	.	-	.	ID=BAESF_00060.mRNA.1;Name=BAESF_00060.mRNA.1;
scaffold_1	funannotate	mRNA	159488	160435	.	-	.	ID=BAESF_00060.mRNA.1.t01;Parent=BAESF_00060.mRNA.1;Note=hypothetical protein;Dbxref=InterPro:IPR021475,PFAM:PF11326;Name=BAESF_00060.mRNA.1;
scaffold_1	funannotate	five_prime_UTR	160409	160435	.	-	.	ID=BAESF_00060.mRNA.1.t01.utr5p1;Parent=BAESF_00060.mRNA.1.t01;
scaffold_1	funannotate	exon	160216	160435	.	-	.	ID=BAESF_00060.mRNA.1.t01.exon1;Parent=BAESF_00060.mRNA.1.t01;
scaffold_1	funannotate	exon	160006	160127	.	-	.	ID=BAESF_00060.mRNA.1.t01.exon2;Parent=BAESF_00060.mRNA.1.t01;
scaffold_1	funannotate	exon	159488	159851	.	-	.	ID=BAESF_00060.mRNA.1.t01.exon3;Parent=BAESF_00060.mRNA.1.t01;
scaffold_1	funannotate	three_prime_UTR	159488	159722	.	-	.	ID=BAESF_00060.mRNA.1.t01.utr3p1;Parent=BAESF_00060.mRNA.1.t01;
scaffold_1	funannotate	CDS	160216	160408	.	-	0	Parent=BAESF_00060.mRNA.1.t01;
scaffold_1	funannotate	CDS	160006	160127	.	-	2	Parent=BAESF_00060.mRNA.1.t01;
scaffold_1	funannotate	CDS	159723	159851	.	-	0	Parent=BAESF_00060.mRNA.1.t01;
scaffold_1	funannotate	gene	160291	161125	.	+	.	ID=BAESF_00061.mRNA.1;Name=BAESF_00061.mRNA.1;
scaffold_1	funannotate	mRNA	160291	161125	.	+	.	ID=BAESF_00061.mRNA.1.t01;Parent=BAESF_00061.mRNA.1;Note=hypothetical protein;Name=BAESF_00061.mRNA.1;
scaffold_1	funannotate	five_prime_UTR	160291	160486	.	+	.	ID=BAESF_00061.mRNA.1.t01.utr5p1;Parent=BAESF_00061.mRNA.1.t01;
scaffold_1	funannotate	exon	160291	161125	.	+	.	ID=BAESF_00061.mRNA.1.t01.exon1;Parent=BAESF_00061.mRNA.1.t01;
scaffold_1	funannotate	CDS	160487	161125	.	+	0	Parent=BAESF_00061.mRNA.1.t01;
scaffold_1	funannotate	gene	161720	165938	.	+	.	ID=BAESF_00062.mRNA.1;Name=BAESF_00062.mRNA.1;
scaffold_1	funannotate	mRNA	161720	165938	.	+	.	ID=BAESF_00062.mRNA.1.t01;Parent=BAESF_00062.mRNA.1;Note=hypothetical protein;Name=BAESF_00062.mRNA.1;
scaffold_1	funannotate	five_prime_UTR	161720	161976	.	+	.	ID=BAESF_00062.mRNA.1.t01.utr5p1;Parent=BAESF_00062.mRNA.1.t01;
scaffold_1	funannotate	exon	161720	162255	.	+	.	ID=BAESF_00062.mRNA.1.t01.exon1;Parent=BAESF_00062.mRNA.1.t01;
scaffold_1	funannotate	exon	162949	163569	.	+	.	ID=BAESF_00062.mRNA.1.t01.exon2;Parent=BAESF_00062.mRNA.1.t01;
scaffold_1	funannotate	exon	163682	163737	.	+	.	ID=BAESF_00062.mRNA.1.t01.exon3;Parent=BAESF_00062.mRNA.1.t01;
scaffold_1	funannotate	exon	163849	163913	.	+	.	ID=BAESF_00062.mRNA.1.t01.exon4;Parent=BAESF_00062.mRNA.1.t01;
scaffold_1	funannotate	exon	164005	164074	.	+	.	ID=BAESF_00062.mRNA.1.t01.exon5;Parent=BAESF_00062.mRNA.1.t01;
scaffold_1	funannotate	exon	164155	164225	.	+	.	ID=BAESF_00062.mRNA.1.t01.exon6;Parent=BAESF_00062.mRNA.1.t01;
scaffold_1	funannotate	exon	164327	164610	.	+	.	ID=BAESF_00062.mRNA.1.t01.exon7;Parent=BAESF_00062.mRNA.1.t01;
scaffold_1	funannotate	exon	164740	164871	.	+	.	ID=BAESF_00062.mRNA.1.t01.exon8;Parent=BAESF_00062.mRNA.1.t01;
scaffold_1	funannotate	exon	165016	165100	.	+	.	ID=BAESF_00062.mRNA.1.t01.exon9;Parent=BAESF_00062.mRNA.1.t01;
scaffold_1	funannotate	exon	165186	165754	.	+	.	ID=BAESF_00062.mRNA.1.t01.exon10;Parent=BAESF_00062.mRNA.1.t01;
scaffold_1	funannotate	exon	165858	165938	.	+	.	ID=BAESF_00062.mRNA.1.t01.exon11;Parent=BAESF_00062.mRNA.1.t01;
scaffold_1	funannotate	CDS	161977	162255	.	+	0	Parent=BAESF_00062.mRNA.1.t01;
scaffold_1	funannotate	CDS	162949	163569	.	+	0	Parent=BAESF_00062.mRNA.1.t01;
scaffold_1	funannotate	CDS	163682	163737	.	+	0	Parent=BAESF_00062.mRNA.1.t01;
scaffold_1	funannotate	CDS	163849	163913	.	+	1	Parent=BAESF_00062.mRNA.1.t01;
scaffold_1	funannotate	CDS	164005	164074	.	+	2	Parent=BAESF_00062.mRNA.1.t01;
scaffold_1	funannotate	CDS	164155	164225	.	+	1	Parent=BAESF_00062.mRNA.1.t01;
scaffold_1	funannotate	CDS	164327	164610	.	+	2	Parent=BAESF_00062.mRNA.1.t01;
scaffold_1	funannotate	CDS	164740	164871	.	+	0	Parent=BAESF_00062.mRNA.1.t01;
scaffold_1	funannotate	CDS	165016	165100	.	+	0	Parent=BAESF_00062.mRNA.1.t01;
scaffold_1	funannotate	CDS	165186	165754	.	+	2	Parent=BAESF_00062.mRNA.1.t01;
scaffold_1	funannotate	CDS	165858	165938	.	+	0	Parent=BAESF_00062.mRNA.1.t01;
scaffold_1	funannotate	gene	161720	165938	.	+	.	ID=BAESF_00062.mRNA.2;Name=BAESF_00062.mRNA.2;
scaffold_1	funannotate	mRNA	161720	165938	.	+	.	ID=BAESF_00062.mRNA.2.t01;Parent=BAESF_00062.mRNA.2;Note=hypothetical protein;Name=BAESF_00062.mRNA.2;
scaffold_1	funannotate	five_prime_UTR	161720	161976	.	+	.	ID=BAESF_00062.mRNA.2.t01.utr5p1;Parent=BAESF_00062.mRNA.2.t01;
scaffold_1	funannotate	exon	161720	162255	.	+	.	ID=BAESF_00062.mRNA.2.t01.exon1;Parent=BAESF_00062.mRNA.2.t01;
scaffold_1	funannotate	exon	162949	163569	.	+	.	ID=BAESF_00062.mRNA.2.t01.exon2;Parent=BAESF_00062.mRNA.2.t01;
scaffold_1	funannotate	exon	163682	163737	.	+	.	ID=BAESF_00062.mRNA.2.t01.exon3;Parent=BAESF_00062.mRNA.2.t01;
scaffold_1	funannotate	exon	163849	163913	.	+	.	ID=BAESF_00062.mRNA.2.t01.exon4;Parent=BAESF_00062.mRNA.2.t01;
scaffold_1	funannotate	exon	164005	164074	.	+	.	ID=BAESF_00062.mRNA.2.t01.exon5;Parent=BAESF_00062.mRNA.2.t01;
scaffold_1	funannotate	exon	164155	164225	.	+	.	ID=BAESF_00062.mRNA.2.t01.exon6;Parent=BAESF_00062.mRNA.2.t01;
scaffold_1	funannotate	exon	164327	164610	.	+	.	ID=BAESF_00062.mRNA.2.t01.exon7;Parent=BAESF_00062.mRNA.2.t01;
scaffold_1	funannotate	exon	164740	164898	.	+	.	ID=BAESF_00062.mRNA.2.t01.exon8;Parent=BAESF_00062.mRNA.2.t01;
scaffold_1	funannotate	exon	165016	165100	.	+	.	ID=BAESF_00062.mRNA.2.t01.exon9;Parent=BAESF_00062.mRNA.2.t01;
scaffold_1	funannotate	exon	165186	165754	.	+	.	ID=BAESF_00062.mRNA.2.t01.exon10;Parent=BAESF_00062.mRNA.2.t01;
scaffold_1	funannotate	exon	165858	165938	.	+	.	ID=BAESF_00062.mRNA.2.t01.exon11;Parent=BAESF_00062.mRNA.2.t01;
scaffold_1	funannotate	CDS	161977	162255	.	+	0	Parent=BAESF_00062.mRNA.2.t01;
scaffold_1	funannotate	CDS	162949	163569	.	+	0	Parent=BAESF_00062.mRNA.2.t01;
scaffold_1	funannotate	CDS	163682	163737	.	+	0	Parent=BAESF_00062.mRNA.2.t01;
scaffold_1	funannotate	CDS	163849	163913	.	+	1	Parent=BAESF_00062.mRNA.2.t01;
scaffold_1	funannotate	CDS	164005	164074	.	+	2	Parent=BAESF_00062.mRNA.2.t01;
scaffold_1	funannotate	CDS	164155	164225	.	+	1	Parent=BAESF_00062.mRNA.2.t01;
scaffold_1	funannotate	CDS	164327	164610	.	+	2	Parent=BAESF_00062.mRNA.2.t01;
scaffold_1	funannotate	CDS	164740	164898	.	+	0	Parent=BAESF_00062.mRNA.2.t01;
scaffold_1	funannotate	CDS	165016	165100	.	+	0	Parent=BAESF_00062.mRNA.2.t01;
scaffold_1	funannotate	CDS	165186	165754	.	+	2	Parent=BAESF_00062.mRNA.2.t01;
scaffold_1	funannotate	CDS	165858	165938	.	+	0	Parent=BAESF_00062.mRNA.2.t01;
scaffold_1	funannotate	gene	166095	169277	.	-	.	ID=BAESF_00063.mRNA.1;Name=BAESF_00063.mRNA.1;
scaffold_1	funannotate	mRNA	166095	169277	.	-	.	ID=BAESF_00063.mRNA.1.t01;Parent=BAESF_00063.mRNA.1;Note=hypothetical protein;Ontology_term=GO:0005515,GO:0003950;Dbxref=InterPro:IPR012317,PFAM:PF00644,InterPro:IPR008984,InterPro:IPR000253,InterPro:IPR009060,PFAM:PF17913;Name=BAESF_00063.mRNA.1;
scaffold_1	funannotate	five_prime_UTR	169238	169277	.	-	.	ID=BAESF_00063.mRNA.1.t01.utr5p1;Parent=BAESF_00063.mRNA.1.t01;
scaffold_1	funannotate	exon	169153	169277	.	-	.	ID=BAESF_00063.mRNA.1.t01.exon1;Parent=BAESF_00063.mRNA.1.t01;
scaffold_1	funannotate	exon	169028	169076	.	-	.	ID=BAESF_00063.mRNA.1.t01.exon2;Parent=BAESF_00063.mRNA.1.t01;
scaffold_1	funannotate	exon	168845	168956	.	-	.	ID=BAESF_00063.mRNA.1.t01.exon3;Parent=BAESF_00063.mRNA.1.t01;
scaffold_1	funannotate	exon	168592	168768	.	-	.	ID=BAESF_00063.mRNA.1.t01.exon4;Parent=BAESF_00063.mRNA.1.t01;
scaffold_1	funannotate	exon	168248	168490	.	-	.	ID=BAESF_00063.mRNA.1.t01.exon5;Parent=BAESF_00063.mRNA.1.t01;
scaffold_1	funannotate	exon	167847	168129	.	-	.	ID=BAESF_00063.mRNA.1.t01.exon6;Parent=BAESF_00063.mRNA.1.t01;
scaffold_1	funannotate	exon	167672	167780	.	-	.	ID=BAESF_00063.mRNA.1.t01.exon7;Parent=BAESF_00063.mRNA.1.t01;
scaffold_1	funannotate	exon	167496	167573	.	-	.	ID=BAESF_00063.mRNA.1.t01.exon8;Parent=BAESF_00063.mRNA.1.t01;
scaffold_1	funannotate	exon	167358	167414	.	-	.	ID=BAESF_00063.mRNA.1.t01.exon9;Parent=BAESF_00063.mRNA.1.t01;
scaffold_1	funannotate	exon	167140	167250	.	-	.	ID=BAESF_00063.mRNA.1.t01.exon10;Parent=BAESF_00063.mRNA.1.t01;
scaffold_1	funannotate	exon	166898	167039	.	-	.	ID=BAESF_00063.mRNA.1.t01.exon11;Parent=BAESF_00063.mRNA.1.t01;
scaffold_1	funannotate	exon	166752	166811	.	-	.	ID=BAESF_00063.mRNA.1.t01.exon12;Parent=BAESF_00063.mRNA.1.t01;
scaffold_1	funannotate	exon	166610	166664	.	-	.	ID=BAESF_00063.mRNA.1.t01.exon13;Parent=BAESF_00063.mRNA.1.t01;
scaffold_1	funannotate	exon	166506	166521	.	-	.	ID=BAESF_00063.mRNA.1.t01.exon14;Parent=BAESF_00063.mRNA.1.t01;
scaffold_1	funannotate	exon	166286	166416	.	-	.	ID=BAESF_00063.mRNA.1.t01.exon15;Parent=BAESF_00063.mRNA.1.t01;
scaffold_1	funannotate	exon	166095	166198	.	-	.	ID=BAESF_00063.mRNA.1.t01.exon16;Parent=BAESF_00063.mRNA.1.t01;
scaffold_1	funannotate	CDS	169153	169237	.	-	0	Parent=BAESF_00063.mRNA.1.t01;
scaffold_1	funannotate	CDS	169028	169076	.	-	2	Parent=BAESF_00063.mRNA.1.t01;
scaffold_1	funannotate	CDS	168845	168956	.	-	1	Parent=BAESF_00063.mRNA.1.t01;
scaffold_1	funannotate	CDS	168592	168768	.	-	0	Parent=BAESF_00063.mRNA.1.t01;
scaffold_1	funannotate	CDS	168248	168490	.	-	0	Parent=BAESF_00063.mRNA.1.t01;
scaffold_1	funannotate	CDS	167847	168129	.	-	0	Parent=BAESF_00063.mRNA.1.t01;
scaffold_1	funannotate	CDS	167672	167780	.	-	2	Parent=BAESF_00063.mRNA.1.t01;
scaffold_1	funannotate	CDS	167496	167573	.	-	1	Parent=BAESF_00063.mRNA.1.t01;
scaffold_1	funannotate	CDS	167358	167414	.	-	1	Parent=BAESF_00063.mRNA.1.t01;
scaffold_1	funannotate	CDS	167140	167250	.	-	1	Parent=BAESF_00063.mRNA.1.t01;
scaffold_1	funannotate	CDS	166898	167039	.	-	1	Parent=BAESF_00063.mRNA.1.t01;
scaffold_1	funannotate	CDS	166752	166811	.	-	0	Parent=BAESF_00063.mRNA.1.t01;
scaffold_1	funannotate	CDS	166610	166664	.	-	0	Parent=BAESF_00063.mRNA.1.t01;
scaffold_1	funannotate	CDS	166506	166521	.	-	2	Parent=BAESF_00063.mRNA.1.t01;
scaffold_1	funannotate	CDS	166286	166416	.	-	1	Parent=BAESF_00063.mRNA.1.t01;
scaffold_1	funannotate	CDS	166095	166198	.	-	2	Parent=BAESF_00063.mRNA.1.t01;
scaffold_1	funannotate	gene	169349	171332	.	-	.	ID=BAESF_00064.mRNA.1;Name=BAESF_00064.mRNA.1;
scaffold_1	funannotate	mRNA	169349	171332	.	-	.	ID=BAESF_00064.mRNA.1.t01;Parent=BAESF_00064.mRNA.1;Note=hypothetical protein;Dbxref=InterPro:IPR000195,PFAM:PF00566;note=TransMembrane:3 (o17-34i369-385o397-418i),SECRETED:SignalP(1-35);Name=BAESF_00064.mRNA.1;
scaffold_1	funannotate	five_prime_UTR	171185	171332	.	-	.	ID=BAESF_00064.mRNA.1.t01.utr5p1;Parent=BAESF_00064.mRNA.1.t01;
scaffold_1	funannotate	exon	170368	171332	.	-	.	ID=BAESF_00064.mRNA.1.t01.exon1;Parent=BAESF_00064.mRNA.1.t01;
scaffold_1	funannotate	exon	170121	170266	.	-	.	ID=BAESF_00064.mRNA.1.t01.exon2;Parent=BAESF_00064.mRNA.1.t01;
scaffold_1	funannotate	exon	169867	170026	.	-	.	ID=BAESF_00064.mRNA.1.t01.exon3;Parent=BAESF_00064.mRNA.1.t01;
scaffold_1	funannotate	exon	169643	169781	.	-	.	ID=BAESF_00064.mRNA.1.t01.exon4;Parent=BAESF_00064.mRNA.1.t01;
scaffold_1	funannotate	exon	169349	169551	.	-	.	ID=BAESF_00064.mRNA.1.t01.exon5;Parent=BAESF_00064.mRNA.1.t01;
scaffold_1	funannotate	three_prime_UTR	169349	169379	.	-	.	ID=BAESF_00064.mRNA.1.t01.utr3p1;Parent=BAESF_00064.mRNA.1.t01;
scaffold_1	funannotate	CDS	170368	171184	.	-	0	Parent=BAESF_00064.mRNA.1.t01;
scaffold_1	funannotate	CDS	170121	170266	.	-	2	Parent=BAESF_00064.mRNA.1.t01;
scaffold_1	funannotate	CDS	169867	170026	.	-	0	Parent=BAESF_00064.mRNA.1.t01;
scaffold_1	funannotate	CDS	169643	169781	.	-	2	Parent=BAESF_00064.mRNA.1.t01;
scaffold_1	funannotate	CDS	169380	169551	.	-	1	Parent=BAESF_00064.mRNA.1.t01;
scaffold_1	funannotate	gene	171114	173049	.	+	.	ID=BAESF_00065.mRNA.1;Name=BAESF_00065.mRNA.1;
scaffold_1	funannotate	mRNA	171114	173049	.	+	.	ID=BAESF_00065.mRNA.1.t01;Parent=BAESF_00065.mRNA.1;Note=hypothetical protein;Ontology_term=GO:0016788,GO:0016888;Dbxref=InterPro:IPR001130,InterPro:IPR018228,InterPro:IPR032466,PFAM:PF01026;Name=BAESF_00065.mRNA.1;
scaffold_1	funannotate	five_prime_UTR	171114	171141	.	+	.	ID=BAESF_00065.mRNA.1.t01.utr5p1;Parent=BAESF_00065.mRNA.1.t01;
scaffold_1	funannotate	exon	171114	171558	.	+	.	ID=BAESF_00065.mRNA.1.t01.exon1;Parent=BAESF_00065.mRNA.1.t01;
scaffold_1	funannotate	exon	171632	171717	.	+	.	ID=BAESF_00065.mRNA.1.t01.exon2;Parent=BAESF_00065.mRNA.1.t01;
scaffold_1	funannotate	exon	171794	171915	.	+	.	ID=BAESF_00065.mRNA.1.t01.exon3;Parent=BAESF_00065.mRNA.1.t01;
scaffold_1	funannotate	exon	171987	172177	.	+	.	ID=BAESF_00065.mRNA.1.t01.exon4;Parent=BAESF_00065.mRNA.1.t01;
scaffold_1	funannotate	exon	172251	172288	.	+	.	ID=BAESF_00065.mRNA.1.t01.exon5;Parent=BAESF_00065.mRNA.1.t01;
scaffold_1	funannotate	exon	172364	172478	.	+	.	ID=BAESF_00065.mRNA.1.t01.exon6;Parent=BAESF_00065.mRNA.1.t01;
scaffold_1	funannotate	exon	172545	172687	.	+	.	ID=BAESF_00065.mRNA.1.t01.exon7;Parent=BAESF_00065.mRNA.1.t01;
scaffold_1	funannotate	exon	172757	173049	.	+	.	ID=BAESF_00065.mRNA.1.t01.exon8;Parent=BAESF_00065.mRNA.1.t01;
scaffold_1	funannotate	three_prime_UTR	172788	173049	.	+	.	ID=BAESF_00065.mRNA.1.t01.utr3p1;Parent=BAESF_00065.mRNA.1.t01;
scaffold_1	funannotate	CDS	171142	171558	.	+	0	Parent=BAESF_00065.mRNA.1.t01;
scaffold_1	funannotate	CDS	171632	171717	.	+	0	Parent=BAESF_00065.mRNA.1.t01;
scaffold_1	funannotate	CDS	171794	171915	.	+	1	Parent=BAESF_00065.mRNA.1.t01;
scaffold_1	funannotate	CDS	171987	172177	.	+	2	Parent=BAESF_00065.mRNA.1.t01;
scaffold_1	funannotate	CDS	172251	172288	.	+	0	Parent=BAESF_00065.mRNA.1.t01;
scaffold_1	funannotate	CDS	172364	172478	.	+	1	Parent=BAESF_00065.mRNA.1.t01;
scaffold_1	funannotate	CDS	172545	172687	.	+	0	Parent=BAESF_00065.mRNA.1.t01;
scaffold_1	funannotate	CDS	172757	172787	.	+	1	Parent=BAESF_00065.mRNA.1.t01;
scaffold_1	funannotate	gene	171114	173049	.	+	.	ID=BAESF_00065.mRNA.2;Name=BAESF_00065.mRNA.2;
scaffold_1	funannotate	mRNA	171114	173049	.	+	.	ID=BAESF_00065.mRNA.2.t01;Parent=BAESF_00065.mRNA.2;Note=hypothetical protein;Ontology_term=GO:0016788,GO:0016888;Dbxref=InterPro:IPR001130,InterPro:IPR018228,InterPro:IPR032466,PFAM:PF01026;Name=BAESF_00065.mRNA.2;
scaffold_1	funannotate	five_prime_UTR	171114	171141	.	+	.	ID=BAESF_00065.mRNA.2.t01.utr5p1;Parent=BAESF_00065.mRNA.2.t01;
scaffold_1	funannotate	exon	171114	171558	.	+	.	ID=BAESF_00065.mRNA.2.t01.exon1;Parent=BAESF_00065.mRNA.2.t01;
scaffold_1	funannotate	exon	171632	171717	.	+	.	ID=BAESF_00065.mRNA.2.t01.exon2;Parent=BAESF_00065.mRNA.2.t01;
scaffold_1	funannotate	exon	171794	171915	.	+	.	ID=BAESF_00065.mRNA.2.t01.exon3;Parent=BAESF_00065.mRNA.2.t01;
scaffold_1	funannotate	exon	171987	172177	.	+	.	ID=BAESF_00065.mRNA.2.t01.exon4;Parent=BAESF_00065.mRNA.2.t01;
scaffold_1	funannotate	exon	172251	172288	.	+	.	ID=BAESF_00065.mRNA.2.t01.exon5;Parent=BAESF_00065.mRNA.2.t01;
scaffold_1	funannotate	exon	172364	172478	.	+	.	ID=BAESF_00065.mRNA.2.t01.exon6;Parent=BAESF_00065.mRNA.2.t01;
scaffold_1	funannotate	exon	172534	172687	.	+	.	ID=BAESF_00065.mRNA.2.t01.exon7;Parent=BAESF_00065.mRNA.2.t01;
scaffold_1	funannotate	exon	172757	173049	.	+	.	ID=BAESF_00065.mRNA.2.t01.exon8;Parent=BAESF_00065.mRNA.2.t01;
scaffold_1	funannotate	three_prime_UTR	172642	172687	.	+	.	ID=BAESF_00065.mRNA.2.t01.utr3p1;Parent=BAESF_00065.mRNA.2.t01;
scaffold_1	funannotate	three_prime_UTR	172757	173049	.	+	.	ID=BAESF_00065.mRNA.2.t01.utr3p2;Parent=BAESF_00065.mRNA.2.t01;
scaffold_1	funannotate	CDS	171142	171558	.	+	0	Parent=BAESF_00065.mRNA.2.t01;
scaffold_1	funannotate	CDS	171632	171717	.	+	0	Parent=BAESF_00065.mRNA.2.t01;
scaffold_1	funannotate	CDS	171794	171915	.	+	1	Parent=BAESF_00065.mRNA.2.t01;
scaffold_1	funannotate	CDS	171987	172177	.	+	2	Parent=BAESF_00065.mRNA.2.t01;
scaffold_1	funannotate	CDS	172251	172288	.	+	0	Parent=BAESF_00065.mRNA.2.t01;
scaffold_1	funannotate	CDS	172364	172478	.	+	1	Parent=BAESF_00065.mRNA.2.t01;
scaffold_1	funannotate	CDS	172534	172641	.	+	0	Parent=BAESF_00065.mRNA.2.t01;
scaffold_1	funannotate	gene	172996	177722	.	+	.	ID=BAESF_00066.mRNA.1;Name=BAESF_00066.mRNA.1;
scaffold_1	funannotate	mRNA	172996	177722	.	+	.	ID=BAESF_00066.mRNA.1.t01;Parent=BAESF_00066.mRNA.1;Note=hypothetical protein;Ontology_term=GO:0043087,GO:0007165;Dbxref=PFAM:PF00616,InterPro:IPR008936,InterPro:IPR013320,PFAM:PF13385,InterPro:IPR001936,InterPro:IPR013783;note=SECRETED:SignalP(1-25),TransMembrane:1 (n7-18c23/24o490-518i);Name=BAESF_00066.mRNA.1;
scaffold_1	funannotate	five_prime_UTR	172996	173248	.	+	.	ID=BAESF_00066.mRNA.1.t01.utr5p1;Parent=BAESF_00066.mRNA.1.t01;
scaffold_1	funannotate	exon	172996	173351	.	+	.	ID=BAESF_00066.mRNA.1.t01.exon1;Parent=BAESF_00066.mRNA.1.t01;
scaffold_1	funannotate	exon	173514	173561	.	+	.	ID=BAESF_00066.mRNA.1.t01.exon2;Parent=BAESF_00066.mRNA.1.t01;
scaffold_1	funannotate	exon	173634	173705	.	+	.	ID=BAESF_00066.mRNA.1.t01.exon3;Parent=BAESF_00066.mRNA.1.t01;
scaffold_1	funannotate	exon	173797	173966	.	+	.	ID=BAESF_00066.mRNA.1.t01.exon4;Parent=BAESF_00066.mRNA.1.t01;
scaffold_1	funannotate	exon	174040	174180	.	+	.	ID=BAESF_00066.mRNA.1.t01.exon5;Parent=BAESF_00066.mRNA.1.t01;
scaffold_1	funannotate	exon	174281	174455	.	+	.	ID=BAESF_00066.mRNA.1.t01.exon6;Parent=BAESF_00066.mRNA.1.t01;
scaffold_1	funannotate	exon	174548	174780	.	+	.	ID=BAESF_00066.mRNA.1.t01.exon7;Parent=BAESF_00066.mRNA.1.t01;
scaffold_1	funannotate	exon	174878	174992	.	+	.	ID=BAESF_00066.mRNA.1.t01.exon8;Parent=BAESF_00066.mRNA.1.t01;
scaffold_1	funannotate	exon	175092	175243	.	+	.	ID=BAESF_00066.mRNA.1.t01.exon9;Parent=BAESF_00066.mRNA.1.t01;
scaffold_1	funannotate	exon	175332	175558	.	+	.	ID=BAESF_00066.mRNA.1.t01.exon10;Parent=BAESF_00066.mRNA.1.t01;
scaffold_1	funannotate	exon	175665	175887	.	+	.	ID=BAESF_00066.mRNA.1.t01.exon11;Parent=BAESF_00066.mRNA.1.t01;
scaffold_1	funannotate	exon	175977	176069	.	+	.	ID=BAESF_00066.mRNA.1.t01.exon12;Parent=BAESF_00066.mRNA.1.t01;
scaffold_1	funannotate	exon	176151	176327	.	+	.	ID=BAESF_00066.mRNA.1.t01.exon13;Parent=BAESF_00066.mRNA.1.t01;
scaffold_1	funannotate	exon	176421	176493	.	+	.	ID=BAESF_00066.mRNA.1.t01.exon14;Parent=BAESF_00066.mRNA.1.t01;
scaffold_1	funannotate	exon	176568	176716	.	+	.	ID=BAESF_00066.mRNA.1.t01.exon15;Parent=BAESF_00066.mRNA.1.t01;
scaffold_1	funannotate	exon	176819	176959	.	+	.	ID=BAESF_00066.mRNA.1.t01.exon16;Parent=BAESF_00066.mRNA.1.t01;
scaffold_1	funannotate	exon	177029	177343	.	+	.	ID=BAESF_00066.mRNA.1.t01.exon17;Parent=BAESF_00066.mRNA.1.t01;
scaffold_1	funannotate	exon	177426	177722	.	+	.	ID=BAESF_00066.mRNA.1.t01.exon18;Parent=BAESF_00066.mRNA.1.t01;
scaffold_1	funannotate	three_prime_UTR	177633	177722	.	+	.	ID=BAESF_00066.mRNA.1.t01.utr3p1;Parent=BAESF_00066.mRNA.1.t01;
scaffold_1	funannotate	CDS	173249	173351	.	+	0	Parent=BAESF_00066.mRNA.1.t01;
scaffold_1	funannotate	CDS	173514	173561	.	+	2	Parent=BAESF_00066.mRNA.1.t01;
scaffold_1	funannotate	CDS	173634	173705	.	+	2	Parent=BAESF_00066.mRNA.1.t01;
scaffold_1	funannotate	CDS	173797	173966	.	+	2	Parent=BAESF_00066.mRNA.1.t01;
scaffold_1	funannotate	CDS	174040	174180	.	+	0	Parent=BAESF_00066.mRNA.1.t01;
scaffold_1	funannotate	CDS	174281	174455	.	+	0	Parent=BAESF_00066.mRNA.1.t01;
scaffold_1	funannotate	CDS	174548	174780	.	+	2	Parent=BAESF_00066.mRNA.1.t01;
scaffold_1	funannotate	CDS	174878	174992	.	+	0	Parent=BAESF_00066.mRNA.1.t01;
scaffold_1	funannotate	CDS	175092	175243	.	+	2	Parent=BAESF_00066.mRNA.1.t01;
scaffold_1	funannotate	CDS	175332	175558	.	+	0	Parent=BAESF_00066.mRNA.1.t01;
scaffold_1	funannotate	CDS	175665	175887	.	+	1	Parent=BAESF_00066.mRNA.1.t01;
scaffold_1	funannotate	CDS	175977	176069	.	+	0	Parent=BAESF_00066.mRNA.1.t01;
scaffold_1	funannotate	CDS	176151	176327	.	+	0	Parent=BAESF_00066.mRNA.1.t01;
scaffold_1	funannotate	CDS	176421	176493	.	+	0	Parent=BAESF_00066.mRNA.1.t01;
scaffold_1	funannotate	CDS	176568	176716	.	+	2	Parent=BAESF_00066.mRNA.1.t01;
scaffold_1	funannotate	CDS	176819	176959	.	+	0	Parent=BAESF_00066.mRNA.1.t01;
scaffold_1	funannotate	CDS	177029	177343	.	+	0	Parent=BAESF_00066.mRNA.1.t01;
scaffold_1	funannotate	CDS	177426	177632	.	+	0	Parent=BAESF_00066.mRNA.1.t01;
scaffold_1	funannotate	gene	172996	177722	.	+	.	ID=BAESF_00066.mRNA.2;Name=BAESF_00066.mRNA.2;
scaffold_1	funannotate	mRNA	172996	177722	.	+	.	ID=BAESF_00066.mRNA.2.t01;Parent=BAESF_00066.mRNA.2;Note=hypothetical protein;Ontology_term=GO:0043087,GO:0007165;Dbxref=PFAM:PF00616,InterPro:IPR008936,InterPro:IPR013320,PFAM:PF13385,InterPro:IPR001936,InterPro:IPR013783;note=TransMembrane:1 (o437-465i);Name=BAESF_00066.mRNA.2;
scaffold_1	funannotate	five_prime_UTR	173431	173561	.	+	.	ID=BAESF_00066.mRNA.2.t01.utr5p1;Parent=BAESF_00066.mRNA.2.t01;
scaffold_1	funannotate	five_prime_UTR	173634	173641	.	+	.	ID=BAESF_00066.mRNA.2.t01.utr5p2;Parent=BAESF_00066.mRNA.2.t01;
scaffold_1	funannotate	exon	173431	173561	.	+	.	ID=BAESF_00066.mRNA.2.t01.exon1;Parent=BAESF_00066.mRNA.2.t01;
scaffold_1	funannotate	exon	173634	173705	.	+	.	ID=BAESF_00066.mRNA.2.t01.exon2;Parent=BAESF_00066.mRNA.2.t01;
scaffold_1	funannotate	exon	173797	173966	.	+	.	ID=BAESF_00066.mRNA.2.t01.exon3;Parent=BAESF_00066.mRNA.2.t01;
scaffold_1	funannotate	exon	174040	174180	.	+	.	ID=BAESF_00066.mRNA.2.t01.exon4;Parent=BAESF_00066.mRNA.2.t01;
scaffold_1	funannotate	exon	174281	174455	.	+	.	ID=BAESF_00066.mRNA.2.t01.exon5;Parent=BAESF_00066.mRNA.2.t01;
scaffold_1	funannotate	exon	174548	174780	.	+	.	ID=BAESF_00066.mRNA.2.t01.exon6;Parent=BAESF_00066.mRNA.2.t01;
scaffold_1	funannotate	exon	174878	174992	.	+	.	ID=BAESF_00066.mRNA.2.t01.exon7;Parent=BAESF_00066.mRNA.2.t01;
scaffold_1	funannotate	exon	175092	175243	.	+	.	ID=BAESF_00066.mRNA.2.t01.exon8;Parent=BAESF_00066.mRNA.2.t01;
scaffold_1	funannotate	exon	175332	175558	.	+	.	ID=BAESF_00066.mRNA.2.t01.exon9;Parent=BAESF_00066.mRNA.2.t01;
scaffold_1	funannotate	exon	175665	175887	.	+	.	ID=BAESF_00066.mRNA.2.t01.exon10;Parent=BAESF_00066.mRNA.2.t01;
scaffold_1	funannotate	exon	175977	176069	.	+	.	ID=BAESF_00066.mRNA.2.t01.exon11;Parent=BAESF_00066.mRNA.2.t01;
scaffold_1	funannotate	exon	176151	176327	.	+	.	ID=BAESF_00066.mRNA.2.t01.exon12;Parent=BAESF_00066.mRNA.2.t01;
scaffold_1	funannotate	exon	176421	176493	.	+	.	ID=BAESF_00066.mRNA.2.t01.exon13;Parent=BAESF_00066.mRNA.2.t01;
scaffold_1	funannotate	exon	176568	176716	.	+	.	ID=BAESF_00066.mRNA.2.t01.exon14;Parent=BAESF_00066.mRNA.2.t01;
scaffold_1	funannotate	exon	176819	176959	.	+	.	ID=BAESF_00066.mRNA.2.t01.exon15;Parent=BAESF_00066.mRNA.2.t01;
scaffold_1	funannotate	exon	177029	177343	.	+	.	ID=BAESF_00066.mRNA.2.t01.exon16;Parent=BAESF_00066.mRNA.2.t01;
scaffold_1	funannotate	exon	177426	177632	.	+	.	ID=BAESF_00066.mRNA.2.t01.exon17;Parent=BAESF_00066.mRNA.2.t01;
scaffold_1	funannotate	CDS	173642	173705	.	+	0	Parent=BAESF_00066.mRNA.2.t01;
scaffold_1	funannotate	CDS	173797	173966	.	+	2	Parent=BAESF_00066.mRNA.2.t01;
scaffold_1	funannotate	CDS	174040	174180	.	+	0	Parent=BAESF_00066.mRNA.2.t01;
scaffold_1	funannotate	CDS	174281	174455	.	+	0	Parent=BAESF_00066.mRNA.2.t01;
scaffold_1	funannotate	CDS	174548	174780	.	+	2	Parent=BAESF_00066.mRNA.2.t01;
scaffold_1	funannotate	CDS	174878	174992	.	+	0	Parent=BAESF_00066.mRNA.2.t01;
scaffold_1	funannotate	CDS	175092	175243	.	+	2	Parent=BAESF_00066.mRNA.2.t01;
scaffold_1	funannotate	CDS	175332	175558	.	+	0	Parent=BAESF_00066.mRNA.2.t01;
scaffold_1	funannotate	CDS	175665	175887	.	+	1	Parent=BAESF_00066.mRNA.2.t01;
scaffold_1	funannotate	CDS	175977	176069	.	+	0	Parent=BAESF_00066.mRNA.2.t01;
scaffold_1	funannotate	CDS	176151	176327	.	+	0	Parent=BAESF_00066.mRNA.2.t01;
scaffold_1	funannotate	CDS	176421	176493	.	+	0	Parent=BAESF_00066.mRNA.2.t01;
scaffold_1	funannotate	CDS	176568	176716	.	+	2	Parent=BAESF_00066.mRNA.2.t01;
scaffold_1	funannotate	CDS	176819	176959	.	+	0	Parent=BAESF_00066.mRNA.2.t01;
scaffold_1	funannotate	CDS	177029	177343	.	+	0	Parent=BAESF_00066.mRNA.2.t01;
scaffold_1	funannotate	CDS	177426	177632	.	+	0	Parent=BAESF_00066.mRNA.2.t01;
scaffold_1	funannotate	gene	177736	179427	.	+	.	ID=BAESF_00067.mRNA.1;Name=BAESF_00067.mRNA.1;
scaffold_1	funannotate	mRNA	177736	179427	.	+	.	ID=BAESF_00067.mRNA.1.t01;Parent=BAESF_00067.mRNA.1;Note=hypothetical protein;Ontology_term=GO:0008094,GO:0003677,GO:0005524,GO:0006281;Dbxref=PFAM:PF03796,InterPro:IPR016467,InterPro:IPR013632,InterPro:IPR027417,InterPro:IPR033925,InterPro:IPR020588,PFAM:PF13481,InterPro:IPR003593,PFAM:PF06745,PFAM:PF08423;Name=BAESF_00067.mRNA.1;
scaffold_1	funannotate	five_prime_UTR	177736	177752	.	+	.	ID=BAESF_00067.mRNA.1.t01.utr5p1;Parent=BAESF_00067.mRNA.1.t01;
scaffold_1	funannotate	exon	177736	177882	.	+	.	ID=BAESF_00067.mRNA.1.t01.exon1;Parent=BAESF_00067.mRNA.1.t01;
scaffold_1	funannotate	exon	177945	178043	.	+	.	ID=BAESF_00067.mRNA.1.t01.exon2;Parent=BAESF_00067.mRNA.1.t01;
scaffold_1	funannotate	exon	178113	178232	.	+	.	ID=BAESF_00067.mRNA.1.t01.exon3;Parent=BAESF_00067.mRNA.1.t01;
scaffold_1	funannotate	exon	178304	178337	.	+	.	ID=BAESF_00067.mRNA.1.t01.exon4;Parent=BAESF_00067.mRNA.1.t01;
scaffold_1	funannotate	exon	178407	178477	.	+	.	ID=BAESF_00067.mRNA.1.t01.exon5;Parent=BAESF_00067.mRNA.1.t01;
scaffold_1	funannotate	exon	178547	178626	.	+	.	ID=BAESF_00067.mRNA.1.t01.exon6;Parent=BAESF_00067.mRNA.1.t01;
scaffold_1	funannotate	exon	178691	178840	.	+	.	ID=BAESF_00067.mRNA.1.t01.exon7;Parent=BAESF_00067.mRNA.1.t01;
scaffold_1	funannotate	exon	178909	179040	.	+	.	ID=BAESF_00067.mRNA.1.t01.exon8;Parent=BAESF_00067.mRNA.1.t01;
scaffold_1	funannotate	exon	179141	179427	.	+	.	ID=BAESF_00067.mRNA.1.t01.exon9;Parent=BAESF_00067.mRNA.1.t01;
scaffold_1	funannotate	three_prime_UTR	179399	179427	.	+	.	ID=BAESF_00067.mRNA.1.t01.utr3p1;Parent=BAESF_00067.mRNA.1.t01;
scaffold_1	funannotate	CDS	177753	177882	.	+	0	Parent=BAESF_00067.mRNA.1.t01;
scaffold_1	funannotate	CDS	177945	178043	.	+	2	Parent=BAESF_00067.mRNA.1.t01;
scaffold_1	funannotate	CDS	178113	178232	.	+	2	Parent=BAESF_00067.mRNA.1.t01;
scaffold_1	funannotate	CDS	178304	178337	.	+	2	Parent=BAESF_00067.mRNA.1.t01;
scaffold_1	funannotate	CDS	178407	178477	.	+	1	Parent=BAESF_00067.mRNA.1.t01;
scaffold_1	funannotate	CDS	178547	178626	.	+	2	Parent=BAESF_00067.mRNA.1.t01;
scaffold_1	funannotate	CDS	178691	178840	.	+	0	Parent=BAESF_00067.mRNA.1.t01;
scaffold_1	funannotate	CDS	178909	179040	.	+	0	Parent=BAESF_00067.mRNA.1.t01;
scaffold_1	funannotate	CDS	179141	179398	.	+	0	Parent=BAESF_00067.mRNA.1.t01;
scaffold_1	funannotate	gene	177736	179427	.	+	.	ID=BAESF_00067.mRNA.2;Name=BAESF_00067.mRNA.2;
scaffold_1	funannotate	mRNA	177736	179427	.	+	.	ID=BAESF_00067.mRNA.2.t01;Parent=BAESF_00067.mRNA.2;Note=hypothetical protein;Ontology_term=GO:0008094,GO:0003677,GO:0005524,GO:0006281;Dbxref=PFAM:PF03796,InterPro:IPR013632,InterPro:IPR027417,InterPro:IPR033925,InterPro:IPR020588,PFAM:PF13481,InterPro:IPR003593,PFAM:PF06745,PFAM:PF08423;Name=BAESF_00067.mRNA.2;
scaffold_1	funannotate	five_prime_UTR	177736	177882	.	+	.	ID=BAESF_00067.mRNA.2.t01.utr5p1;Parent=BAESF_00067.mRNA.2.t01;
scaffold_1	funannotate	five_prime_UTR	177945	178132	.	+	.	ID=BAESF_00067.mRNA.2.t01.utr5p2;Parent=BAESF_00067.mRNA.2.t01;
scaffold_1	funannotate	exon	177736	177882	.	+	.	ID=BAESF_00067.mRNA.2.t01.exon1;Parent=BAESF_00067.mRNA.2.t01;
scaffold_1	funannotate	exon	177945	178232	.	+	.	ID=BAESF_00067.mRNA.2.t01.exon2;Parent=BAESF_00067.mRNA.2.t01;
scaffold_1	funannotate	exon	178304	178337	.	+	.	ID=BAESF_00067.mRNA.2.t01.exon3;Parent=BAESF_00067.mRNA.2.t01;
scaffold_1	funannotate	exon	178407	178477	.	+	.	ID=BAESF_00067.mRNA.2.t01.exon4;Parent=BAESF_00067.mRNA.2.t01;
scaffold_1	funannotate	exon	178547	178626	.	+	.	ID=BAESF_00067.mRNA.2.t01.exon5;Parent=BAESF_00067.mRNA.2.t01;
scaffold_1	funannotate	exon	178691	178840	.	+	.	ID=BAESF_00067.mRNA.2.t01.exon6;Parent=BAESF_00067.mRNA.2.t01;
scaffold_1	funannotate	exon	178909	179040	.	+	.	ID=BAESF_00067.mRNA.2.t01.exon7;Parent=BAESF_00067.mRNA.2.t01;
scaffold_1	funannotate	exon	179141	179427	.	+	.	ID=BAESF_00067.mRNA.2.t01.exon8;Parent=BAESF_00067.mRNA.2.t01;
scaffold_1	funannotate	three_prime_UTR	179399	179427	.	+	.	ID=BAESF_00067.mRNA.2.t01.utr3p1;Parent=BAESF_00067.mRNA.2.t01;
scaffold_1	funannotate	CDS	178133	178232	.	+	0	Parent=BAESF_00067.mRNA.2.t01;
scaffold_1	funannotate	CDS	178304	178337	.	+	2	Parent=BAESF_00067.mRNA.2.t01;
scaffold_1	funannotate	CDS	178407	178477	.	+	1	Parent=BAESF_00067.mRNA.2.t01;
scaffold_1	funannotate	CDS	178547	178626	.	+	2	Parent=BAESF_00067.mRNA.2.t01;
scaffold_1	funannotate	CDS	178691	178840	.	+	0	Parent=BAESF_00067.mRNA.2.t01;
scaffold_1	funannotate	CDS	178909	179040	.	+	0	Parent=BAESF_00067.mRNA.2.t01;
scaffold_1	funannotate	CDS	179141	179398	.	+	0	Parent=BAESF_00067.mRNA.2.t01;
scaffold_1	funannotate	gene	179474	181823	.	+	.	ID=BAESF_00068.mRNA.1;Name=BAESF_00068.mRNA.1;
scaffold_1	funannotate	mRNA	179474	181823	.	+	.	ID=BAESF_00068.mRNA.1.t01;Parent=BAESF_00068.mRNA.1;Note=hypothetical protein;Ontology_term=GO:0005509,GO:0004571,GO:0016020;Dbxref=PFAM:PF01532,InterPro:IPR001382;note=CAZy:GH47;Name=BAESF_00068.mRNA.1;
scaffold_1	funannotate	exon	179474	179667	.	+	.	ID=BAESF_00068.mRNA.1.t01.exon1;Parent=BAESF_00068.mRNA.1.t01;
scaffold_1	funannotate	exon	179738	179802	.	+	.	ID=BAESF_00068.mRNA.1.t01.exon2;Parent=BAESF_00068.mRNA.1.t01;
scaffold_1	funannotate	exon	179886	180101	.	+	.	ID=BAESF_00068.mRNA.1.t01.exon3;Parent=BAESF_00068.mRNA.1.t01;
scaffold_1	funannotate	exon	180177	180319	.	+	.	ID=BAESF_00068.mRNA.1.t01.exon4;Parent=BAESF_00068.mRNA.1.t01;
scaffold_1	funannotate	exon	180386	180502	.	+	.	ID=BAESF_00068.mRNA.1.t01.exon5;Parent=BAESF_00068.mRNA.1.t01;
scaffold_1	funannotate	exon	180584	180796	.	+	.	ID=BAESF_00068.mRNA.1.t01.exon6;Parent=BAESF_00068.mRNA.1.t01;
scaffold_1	funannotate	exon	180898	181020	.	+	.	ID=BAESF_00068.mRNA.1.t01.exon7;Parent=BAESF_00068.mRNA.1.t01;
scaffold_1	funannotate	exon	181094	181251	.	+	.	ID=BAESF_00068.mRNA.1.t01.exon8;Parent=BAESF_00068.mRNA.1.t01;
scaffold_1	funannotate	exon	181314	181485	.	+	.	ID=BAESF_00068.mRNA.1.t01.exon9;Parent=BAESF_00068.mRNA.1.t01;
scaffold_1	funannotate	exon	181566	181823	.	+	.	ID=BAESF_00068.mRNA.1.t01.exon10;Parent=BAESF_00068.mRNA.1.t01;
scaffold_1	funannotate	CDS	179474	179667	.	+	0	Parent=BAESF_00068.mRNA.1.t01;
scaffold_1	funannotate	CDS	179738	179802	.	+	1	Parent=BAESF_00068.mRNA.1.t01;
scaffold_1	funannotate	CDS	179886	180101	.	+	2	Parent=BAESF_00068.mRNA.1.t01;
scaffold_1	funannotate	CDS	180177	180319	.	+	2	Parent=BAESF_00068.mRNA.1.t01;
scaffold_1	funannotate	CDS	180386	180502	.	+	0	Parent=BAESF_00068.mRNA.1.t01;
scaffold_1	funannotate	CDS	180584	180796	.	+	0	Parent=BAESF_00068.mRNA.1.t01;
scaffold_1	funannotate	CDS	180898	181020	.	+	0	Parent=BAESF_00068.mRNA.1.t01;
scaffold_1	funannotate	CDS	181094	181251	.	+	0	Parent=BAESF_00068.mRNA.1.t01;
scaffold_1	funannotate	CDS	181314	181485	.	+	1	Parent=BAESF_00068.mRNA.1.t01;
scaffold_1	funannotate	CDS	181566	181823	.	+	0	Parent=BAESF_00068.mRNA.1.t01;
scaffold_1	funannotate	gene	182084	183857	.	+	.	ID=BAESF_00069.mRNA.1;Name=BAESF_00069.mRNA.1;
scaffold_1	funannotate	mRNA	182084	183857	.	+	.	ID=BAESF_00069.mRNA.1.t01;Parent=BAESF_00069.mRNA.1;Note=hypothetical protein;Ontology_term=GO:0016021;Dbxref=InterPro:IPR002781,PFAM:PF01925;note=TransMembrane:11 (o45-65i77-94o100-116i121-140o146-167i174-192o212-245i257-274o286-307i314-331o337-356i);Name=BAESF_00069.mRNA.1;
scaffold_1	funannotate	exon	182084	182339	.	+	.	ID=BAESF_00069.mRNA.1.t01.exon1;Parent=BAESF_00069.mRNA.1.t01;
scaffold_1	funannotate	exon	182438	182650	.	+	.	ID=BAESF_00069.mRNA.1.t01.exon2;Parent=BAESF_00069.mRNA.1.t01;
scaffold_1	funannotate	exon	182720	182789	.	+	.	ID=BAESF_00069.mRNA.1.t01.exon3;Parent=BAESF_00069.mRNA.1.t01;
scaffold_1	funannotate	exon	182864	183093	.	+	.	ID=BAESF_00069.mRNA.1.t01.exon4;Parent=BAESF_00069.mRNA.1.t01;
scaffold_1	funannotate	exon	183154	183857	.	+	.	ID=BAESF_00069.mRNA.1.t01.exon5;Parent=BAESF_00069.mRNA.1.t01;
scaffold_1	funannotate	CDS	182084	182339	.	+	0	Parent=BAESF_00069.mRNA.1.t01;
scaffold_1	funannotate	CDS	182438	182650	.	+	2	Parent=BAESF_00069.mRNA.1.t01;
scaffold_1	funannotate	CDS	182720	182789	.	+	2	Parent=BAESF_00069.mRNA.1.t01;
scaffold_1	funannotate	CDS	182864	183093	.	+	1	Parent=BAESF_00069.mRNA.1.t01;
scaffold_1	funannotate	CDS	183154	183857	.	+	2	Parent=BAESF_00069.mRNA.1.t01;
scaffold_1	funannotate	gene	184439	187681	.	+	.	ID=BAESF_00070.mRNA.1;Name=BAESF_00070.mRNA.1;
scaffold_1	funannotate	mRNA	184439	187681	.	+	.	ID=BAESF_00070.mRNA.1.t01;Parent=BAESF_00070.mRNA.1;Note=hypothetical protein;Dbxref=InterPro:IPR016197,InterPro:IPR000953,InterPro:IPR018866,InterPro:IPR023779,InterPro:IPR023780,PFAM:PF00385,PFAM:PF10497;Name=BAESF_00070.mRNA.1;
scaffold_1	funannotate	exon	184439	184687	.	+	.	ID=BAESF_00070.mRNA.1.t01.exon1;Parent=BAESF_00070.mRNA.1.t01;
scaffold_1	funannotate	exon	184801	184863	.	+	.	ID=BAESF_00070.mRNA.1.t01.exon2;Parent=BAESF_00070.mRNA.1.t01;
scaffold_1	funannotate	exon	184976	185155	.	+	.	ID=BAESF_00070.mRNA.1.t01.exon3;Parent=BAESF_00070.mRNA.1.t01;
scaffold_1	funannotate	exon	185292	185467	.	+	.	ID=BAESF_00070.mRNA.1.t01.exon4;Parent=BAESF_00070.mRNA.1.t01;
scaffold_1	funannotate	exon	185564	185657	.	+	.	ID=BAESF_00070.mRNA.1.t01.exon5;Parent=BAESF_00070.mRNA.1.t01;
scaffold_1	funannotate	exon	185753	185866	.	+	.	ID=BAESF_00070.mRNA.1.t01.exon6;Parent=BAESF_00070.mRNA.1.t01;
scaffold_1	funannotate	exon	185964	186134	.	+	.	ID=BAESF_00070.mRNA.1.t01.exon7;Parent=BAESF_00070.mRNA.1.t01;
scaffold_1	funannotate	exon	186235	187681	.	+	.	ID=BAESF_00070.mRNA.1.t01.exon8;Parent=BAESF_00070.mRNA.1.t01;
scaffold_1	funannotate	three_prime_UTR	187624	187681	.	+	.	ID=BAESF_00070.mRNA.1.t01.utr3p1;Parent=BAESF_00070.mRNA.1.t01;
scaffold_1	funannotate	CDS	184439	184687	.	+	0	Parent=BAESF_00070.mRNA.1.t01;
scaffold_1	funannotate	CDS	184801	184863	.	+	0	Parent=BAESF_00070.mRNA.1.t01;
scaffold_1	funannotate	CDS	184976	185155	.	+	0	Parent=BAESF_00070.mRNA.1.t01;
scaffold_1	funannotate	CDS	185292	185467	.	+	0	Parent=BAESF_00070.mRNA.1.t01;
scaffold_1	funannotate	CDS	185564	185657	.	+	1	Parent=BAESF_00070.mRNA.1.t01;
scaffold_1	funannotate	CDS	185753	185866	.	+	0	Parent=BAESF_00070.mRNA.1.t01;
scaffold_1	funannotate	CDS	185964	186134	.	+	0	Parent=BAESF_00070.mRNA.1.t01;
scaffold_1	funannotate	CDS	186235	187623	.	+	0	Parent=BAESF_00070.mRNA.1.t01;
scaffold_1	funannotate	gene	188654	198102	.	-	.	ID=BAESF_00071.mRNA.1;Name=BAESF_00071.mRNA.1;
scaffold_1	funannotate	mRNA	188654	198102	.	-	.	ID=BAESF_00071.mRNA.1.t01;Parent=BAESF_00071.mRNA.1;Note=hypothetical protein;note=TransMembrane:1 (n15-26c31/32o2343-2373i),SECRETED:SignalP(1-31);Name=BAESF_00071.mRNA.1;
scaffold_1	funannotate	exon	197636	198102	.	-	.	ID=BAESF_00071.mRNA.1.t01.exon1;Parent=BAESF_00071.mRNA.1.t01;
scaffold_1	funannotate	exon	196555	197530	.	-	.	ID=BAESF_00071.mRNA.1.t01.exon2;Parent=BAESF_00071.mRNA.1.t01;
scaffold_1	funannotate	exon	196155	196454	.	-	.	ID=BAESF_00071.mRNA.1.t01.exon3;Parent=BAESF_00071.mRNA.1.t01;
scaffold_1	funannotate	exon	196051	196093	.	-	.	ID=BAESF_00071.mRNA.1.t01.exon4;Parent=BAESF_00071.mRNA.1.t01;
scaffold_1	funannotate	exon	195847	195980	.	-	.	ID=BAESF_00071.mRNA.1.t01.exon5;Parent=BAESF_00071.mRNA.1.t01;
scaffold_1	funannotate	exon	195185	195784	.	-	.	ID=BAESF_00071.mRNA.1.t01.exon6;Parent=BAESF_00071.mRNA.1.t01;
scaffold_1	funannotate	exon	194850	195064	.	-	.	ID=BAESF_00071.mRNA.1.t01.exon7;Parent=BAESF_00071.mRNA.1.t01;
scaffold_1	funannotate	exon	194596	194777	.	-	.	ID=BAESF_00071.mRNA.1.t01.exon8;Parent=BAESF_00071.mRNA.1.t01;
scaffold_1	funannotate	exon	194205	194530	.	-	.	ID=BAESF_00071.mRNA.1.t01.exon9;Parent=BAESF_00071.mRNA.1.t01;
scaffold_1	funannotate	exon	193992	194124	.	-	.	ID=BAESF_00071.mRNA.1.t01.exon10;Parent=BAESF_00071.mRNA.1.t01;
scaffold_1	funannotate	exon	193738	193901	.	-	.	ID=BAESF_00071.mRNA.1.t01.exon11;Parent=BAESF_00071.mRNA.1.t01;
scaffold_1	funannotate	exon	193258	193644	.	-	.	ID=BAESF_00071.mRNA.1.t01.exon12;Parent=BAESF_00071.mRNA.1.t01;
scaffold_1	funannotate	exon	193045	193178	.	-	.	ID=BAESF_00071.mRNA.1.t01.exon13;Parent=BAESF_00071.mRNA.1.t01;
scaffold_1	funannotate	exon	192698	192977	.	-	.	ID=BAESF_00071.mRNA.1.t01.exon14;Parent=BAESF_00071.mRNA.1.t01;
scaffold_1	funannotate	exon	192556	192617	.	-	.	ID=BAESF_00071.mRNA.1.t01.exon15;Parent=BAESF_00071.mRNA.1.t01;
scaffold_1	funannotate	exon	192278	192476	.	-	.	ID=BAESF_00071.mRNA.1.t01.exon16;Parent=BAESF_00071.mRNA.1.t01;
scaffold_1	funannotate	exon	191399	192175	.	-	.	ID=BAESF_00071.mRNA.1.t01.exon17;Parent=BAESF_00071.mRNA.1.t01;
scaffold_1	funannotate	exon	191242	191313	.	-	.	ID=BAESF_00071.mRNA.1.t01.exon18;Parent=BAESF_00071.mRNA.1.t01;
scaffold_1	funannotate	exon	190737	191141	.	-	.	ID=BAESF_00071.mRNA.1.t01.exon19;Parent=BAESF_00071.mRNA.1.t01;
scaffold_1	funannotate	exon	190467	190634	.	-	.	ID=BAESF_00071.mRNA.1.t01.exon20;Parent=BAESF_00071.mRNA.1.t01;
scaffold_1	funannotate	exon	190208	190381	.	-	.	ID=BAESF_00071.mRNA.1.t01.exon21;Parent=BAESF_00071.mRNA.1.t01;
scaffold_1	funannotate	exon	189152	190076	.	-	.	ID=BAESF_00071.mRNA.1.t01.exon22;Parent=BAESF_00071.mRNA.1.t01;
scaffold_1	funannotate	exon	188654	189072	.	-	.	ID=BAESF_00071.mRNA.1.t01.exon23;Parent=BAESF_00071.mRNA.1.t01;
scaffold_1	funannotate	CDS	197636	198102	.	-	0	Parent=BAESF_00071.mRNA.1.t01;
scaffold_1	funannotate	CDS	196555	197530	.	-	1	Parent=BAESF_00071.mRNA.1.t01;
scaffold_1	funannotate	CDS	196155	196454	.	-	0	Parent=BAESF_00071.mRNA.1.t01;
scaffold_1	funannotate	CDS	196051	196093	.	-	0	Parent=BAESF_00071.mRNA.1.t01;
scaffold_1	funannotate	CDS	195847	195980	.	-	2	Parent=BAESF_00071.mRNA.1.t01;
scaffold_1	funannotate	CDS	195185	195784	.	-	0	Parent=BAESF_00071.mRNA.1.t01;
scaffold_1	funannotate	CDS	194850	195064	.	-	0	Parent=BAESF_00071.mRNA.1.t01;
scaffold_1	funannotate	CDS	194596	194777	.	-	1	Parent=BAESF_00071.mRNA.1.t01;
scaffold_1	funannotate	CDS	194205	194530	.	-	2	Parent=BAESF_00071.mRNA.1.t01;
scaffold_1	funannotate	CDS	193992	194124	.	-	0	Parent=BAESF_00071.mRNA.1.t01;
scaffold_1	funannotate	CDS	193738	193901	.	-	2	Parent=BAESF_00071.mRNA.1.t01;
scaffold_1	funannotate	CDS	193258	193644	.	-	0	Parent=BAESF_00071.mRNA.1.t01;
scaffold_1	funannotate	CDS	193045	193178	.	-	0	Parent=BAESF_00071.mRNA.1.t01;
scaffold_1	funannotate	CDS	192698	192977	.	-	1	Parent=BAESF_00071.mRNA.1.t01;
scaffold_1	funannotate	CDS	192556	192617	.	-	0	Parent=BAESF_00071.mRNA.1.t01;
scaffold_1	funannotate	CDS	192278	192476	.	-	1	Parent=BAESF_00071.mRNA.1.t01;
scaffold_1	funannotate	CDS	191399	192175	.	-	0	Parent=BAESF_00071.mRNA.1.t01;
scaffold_1	funannotate	CDS	191242	191313	.	-	0	Parent=BAESF_00071.mRNA.1.t01;
scaffold_1	funannotate	CDS	190737	191141	.	-	0	Parent=BAESF_00071.mRNA.1.t01;
scaffold_1	funannotate	CDS	190467	190634	.	-	0	Parent=BAESF_00071.mRNA.1.t01;
scaffold_1	funannotate	CDS	190208	190381	.	-	0	Parent=BAESF_00071.mRNA.1.t01;
scaffold_1	funannotate	CDS	189152	190076	.	-	0	Parent=BAESF_00071.mRNA.1.t01;
scaffold_1	funannotate	CDS	188654	189072	.	-	2	Parent=BAESF_00071.mRNA.1.t01;
scaffold_1	funannotate	gene	198440	201369	.	-	.	ID=BAESF_00072.mRNA.1;Name=BAESF_00072.mRNA.1;
scaffold_1	funannotate	mRNA	198440	201369	.	-	.	ID=BAESF_00072.mRNA.1.t01;Parent=BAESF_00072.mRNA.1;Note=hypothetical protein;Ontology_term=GO:0005524,GO:0008017,GO:0003777,GO:0007018,GO:0072383,GO:0000910,GO:0000915;Dbxref=PFAM:PF00225,PFAM:PF16796,InterPro:IPR027417,InterPro:IPR032924,InterPro:IPR001752;Name=BAESF_00072.mRNA.1;
scaffold_1	funannotate	exon	201202	201369	.	-	.	ID=BAESF_00072.mRNA.1.t01.exon1;Parent=BAESF_00072.mRNA.1.t01;
scaffold_1	funannotate	exon	200972	201128	.	-	.	ID=BAESF_00072.mRNA.1.t01.exon2;Parent=BAESF_00072.mRNA.1.t01;
scaffold_1	funannotate	exon	200315	200901	.	-	.	ID=BAESF_00072.mRNA.1.t01.exon3;Parent=BAESF_00072.mRNA.1.t01;
scaffold_1	funannotate	exon	199646	200230	.	-	.	ID=BAESF_00072.mRNA.1.t01.exon4;Parent=BAESF_00072.mRNA.1.t01;
scaffold_1	funannotate	exon	199490	199576	.	-	.	ID=BAESF_00072.mRNA.1.t01.exon5;Parent=BAESF_00072.mRNA.1.t01;
scaffold_1	funannotate	exon	198772	199419	.	-	.	ID=BAESF_00072.mRNA.1.t01.exon6;Parent=BAESF_00072.mRNA.1.t01;
scaffold_1	funannotate	exon	198440	198699	.	-	.	ID=BAESF_00072.mRNA.1.t01.exon7;Parent=BAESF_00072.mRNA.1.t01;
scaffold_1	funannotate	three_prime_UTR	198440	198594	.	-	.	ID=BAESF_00072.mRNA.1.t01.utr3p1;Parent=BAESF_00072.mRNA.1.t01;
scaffold_1	funannotate	CDS	201202	201369	.	-	0	Parent=BAESF_00072.mRNA.1.t01;
scaffold_1	funannotate	CDS	200972	201128	.	-	0	Parent=BAESF_00072.mRNA.1.t01;
scaffold_1	funannotate	CDS	200315	200901	.	-	2	Parent=BAESF_00072.mRNA.1.t01;
scaffold_1	funannotate	CDS	199646	200230	.	-	0	Parent=BAESF_00072.mRNA.1.t01;
scaffold_1	funannotate	CDS	199490	199576	.	-	0	Parent=BAESF_00072.mRNA.1.t01;
scaffold_1	funannotate	CDS	198772	199419	.	-	0	Parent=BAESF_00072.mRNA.1.t01;
scaffold_1	funannotate	CDS	198595	198699	.	-	0	Parent=BAESF_00072.mRNA.1.t01;
scaffold_1	funannotate	gene	201608	203007	.	-	.	ID=BAESF_00073.mRNA.1;Name=BAESF_00073.mRNA.1;
scaffold_1	funannotate	mRNA	201608	203007	.	-	.	ID=BAESF_00073.mRNA.1.t01;Parent=BAESF_00073.mRNA.1;Note=hypothetical protein;Ontology_term=GO:0005515;Dbxref=InterPro:IPR001810,PFAM:PF12937,PFAM:PF00646;Name=BAESF_00073.mRNA.1;
scaffold_1	funannotate	exon	202942	203007	.	-	.	ID=BAESF_00073.mRNA.1.t01.exon1;Parent=BAESF_00073.mRNA.1.t01;
scaffold_1	funannotate	exon	202781	202855	.	-	.	ID=BAESF_00073.mRNA.1.t01.exon2;Parent=BAESF_00073.mRNA.1.t01;
scaffold_1	funannotate	exon	202523	202712	.	-	.	ID=BAESF_00073.mRNA.1.t01.exon3;Parent=BAESF_00073.mRNA.1.t01;
scaffold_1	funannotate	exon	202179	202455	.	-	.	ID=BAESF_00073.mRNA.1.t01.exon4;Parent=BAESF_00073.mRNA.1.t01;
scaffold_1	funannotate	exon	202008	202115	.	-	.	ID=BAESF_00073.mRNA.1.t01.exon5;Parent=BAESF_00073.mRNA.1.t01;
scaffold_1	funannotate	exon	201833	201935	.	-	.	ID=BAESF_00073.mRNA.1.t01.exon6;Parent=BAESF_00073.mRNA.1.t01;
scaffold_1	funannotate	exon	201608	201760	.	-	.	ID=BAESF_00073.mRNA.1.t01.exon7;Parent=BAESF_00073.mRNA.1.t01;
scaffold_1	funannotate	CDS	202942	203007	.	-	0	Parent=BAESF_00073.mRNA.1.t01;
scaffold_1	funannotate	CDS	202781	202855	.	-	0	Parent=BAESF_00073.mRNA.1.t01;
scaffold_1	funannotate	CDS	202523	202712	.	-	0	Parent=BAESF_00073.mRNA.1.t01;
scaffold_1	funannotate	CDS	202179	202455	.	-	2	Parent=BAESF_00073.mRNA.1.t01;
scaffold_1	funannotate	CDS	202008	202115	.	-	1	Parent=BAESF_00073.mRNA.1.t01;
scaffold_1	funannotate	CDS	201833	201935	.	-	1	Parent=BAESF_00073.mRNA.1.t01;
scaffold_1	funannotate	CDS	201608	201760	.	-	0	Parent=BAESF_00073.mRNA.1.t01;
scaffold_1	funannotate	gene	203240	203925	.	+	.	ID=BAESF_00074.mRNA.1;Name=BAESF_00074.mRNA.1;
scaffold_1	funannotate	mRNA	203240	203925	.	+	.	ID=BAESF_00074.mRNA.1.t01;Parent=BAESF_00074.mRNA.1;Note=hypothetical protein;Dbxref=PFAM:PF10639,InterPro:IPR018908;note=TransMembrane:3 (n4-15c23/24o60-80i87-107o113-132i);Name=BAESF_00074.mRNA.1;
scaffold_1	funannotate	exon	203240	203261	.	+	.	ID=BAESF_00074.mRNA.1.t01.exon1;Parent=BAESF_00074.mRNA.1.t01;
scaffold_1	funannotate	exon	203347	203507	.	+	.	ID=BAESF_00074.mRNA.1.t01.exon2;Parent=BAESF_00074.mRNA.1.t01;
scaffold_1	funannotate	exon	203574	203640	.	+	.	ID=BAESF_00074.mRNA.1.t01.exon3;Parent=BAESF_00074.mRNA.1.t01;
scaffold_1	funannotate	exon	203703	203798	.	+	.	ID=BAESF_00074.mRNA.1.t01.exon4;Parent=BAESF_00074.mRNA.1.t01;
scaffold_1	funannotate	exon	203861	203925	.	+	.	ID=BAESF_00074.mRNA.1.t01.exon5;Parent=BAESF_00074.mRNA.1.t01;
scaffold_1	funannotate	CDS	203240	203261	.	+	0	Parent=BAESF_00074.mRNA.1.t01;
scaffold_1	funannotate	CDS	203347	203507	.	+	2	Parent=BAESF_00074.mRNA.1.t01;
scaffold_1	funannotate	CDS	203574	203640	.	+	0	Parent=BAESF_00074.mRNA.1.t01;
scaffold_1	funannotate	CDS	203703	203798	.	+	2	Parent=BAESF_00074.mRNA.1.t01;
scaffold_1	funannotate	CDS	203861	203925	.	+	2	Parent=BAESF_00074.mRNA.1.t01;
scaffold_1	funannotate	gene	204285	206634	.	+	.	ID=BAESF_00075.mRNA.1;Name=BAESF_00075.mRNA.1;
scaffold_1	funannotate	mRNA	204285	206634	.	+	.	ID=BAESF_00075.mRNA.1.t01;Parent=BAESF_00075.mRNA.1;Note=hypothetical protein;Ontology_term=GO:0005515;Dbxref=InterPro:IPR017986,InterPro:IPR001810,InterPro:IPR001680,InterPro:IPR019775,InterPro:IPR015943,PFAM:PF12937,PFAM:PF00400,PFAM:PF00646,InterPro:IPR020472;Name=BAESF_00075.mRNA.1;
scaffold_1	funannotate	exon	204285	204681	.	+	.	ID=BAESF_00075.mRNA.1.t01.exon1;Parent=BAESF_00075.mRNA.1.t01;
scaffold_1	funannotate	exon	204752	204844	.	+	.	ID=BAESF_00075.mRNA.1.t01.exon2;Parent=BAESF_00075.mRNA.1.t01;
scaffold_1	funannotate	exon	204974	205055	.	+	.	ID=BAESF_00075.mRNA.1.t01.exon3;Parent=BAESF_00075.mRNA.1.t01;
scaffold_1	funannotate	exon	205146	205341	.	+	.	ID=BAESF_00075.mRNA.1.t01.exon4;Parent=BAESF_00075.mRNA.1.t01;
scaffold_1	funannotate	exon	205449	205549	.	+	.	ID=BAESF_00075.mRNA.1.t01.exon5;Parent=BAESF_00075.mRNA.1.t01;
scaffold_1	funannotate	exon	205635	205702	.	+	.	ID=BAESF_00075.mRNA.1.t01.exon6;Parent=BAESF_00075.mRNA.1.t01;
scaffold_1	funannotate	exon	205772	205887	.	+	.	ID=BAESF_00075.mRNA.1.t01.exon7;Parent=BAESF_00075.mRNA.1.t01;
scaffold_1	funannotate	exon	205976	206240	.	+	.	ID=BAESF_00075.mRNA.1.t01.exon8;Parent=BAESF_00075.mRNA.1.t01;
scaffold_1	funannotate	exon	206334	206494	.	+	.	ID=BAESF_00075.mRNA.1.t01.exon9;Parent=BAESF_00075.mRNA.1.t01;
scaffold_1	funannotate	exon	206572	206634	.	+	.	ID=BAESF_00075.mRNA.1.t01.exon10;Parent=BAESF_00075.mRNA.1.t01;
scaffold_1	funannotate	CDS	204285	204681	.	+	0	Parent=BAESF_00075.mRNA.1.t01;
scaffold_1	funannotate	CDS	204752	204844	.	+	2	Parent=BAESF_00075.mRNA.1.t01;
scaffold_1	funannotate	CDS	204974	205055	.	+	2	Parent=BAESF_00075.mRNA.1.t01;
scaffold_1	funannotate	CDS	205146	205341	.	+	1	Parent=BAESF_00075.mRNA.1.t01;
scaffold_1	funannotate	CDS	205449	205549	.	+	0	Parent=BAESF_00075.mRNA.1.t01;
scaffold_1	funannotate	CDS	205635	205702	.	+	1	Parent=BAESF_00075.mRNA.1.t01;
scaffold_1	funannotate	CDS	205772	205887	.	+	2	Parent=BAESF_00075.mRNA.1.t01;
scaffold_1	funannotate	CDS	205976	206240	.	+	0	Parent=BAESF_00075.mRNA.1.t01;
scaffold_1	funannotate	CDS	206334	206494	.	+	2	Parent=BAESF_00075.mRNA.1.t01;
scaffold_1	funannotate	CDS	206572	206634	.	+	0	Parent=BAESF_00075.mRNA.1.t01;
scaffold_1	funannotate	gene	207190	208102	.	-	.	ID=BAESF_00076.mRNA.1;Name=BAESF_00076.mRNA.1;
scaffold_1	funannotate	mRNA	207190	208102	.	-	.	ID=BAESF_00076.mRNA.1.t01;Parent=BAESF_00076.mRNA.1;Note=hypothetical protein;Ontology_term=GO:0003676,GO:0000166;Dbxref=InterPro:IPR000504,InterPro:IPR012677,PFAM:PF00076;Name=BAESF_00076.mRNA.1;
scaffold_1	funannotate	exon	207976	208102	.	-	.	ID=BAESF_00076.mRNA.1.t01.exon1;Parent=BAESF_00076.mRNA.1.t01;
scaffold_1	funannotate	exon	207759	207908	.	-	.	ID=BAESF_00076.mRNA.1.t01.exon2;Parent=BAESF_00076.mRNA.1.t01;
scaffold_1	funannotate	exon	207605	207675	.	-	.	ID=BAESF_00076.mRNA.1.t01.exon3;Parent=BAESF_00076.mRNA.1.t01;
scaffold_1	funannotate	exon	207435	207525	.	-	.	ID=BAESF_00076.mRNA.1.t01.exon4;Parent=BAESF_00076.mRNA.1.t01;
scaffold_1	funannotate	exon	207190	207368	.	-	.	ID=BAESF_00076.mRNA.1.t01.exon5;Parent=BAESF_00076.mRNA.1.t01;
scaffold_1	funannotate	CDS	207976	208102	.	-	0	Parent=BAESF_00076.mRNA.1.t01;
scaffold_1	funannotate	CDS	207759	207908	.	-	2	Parent=BAESF_00076.mRNA.1.t01;
scaffold_1	funannotate	CDS	207605	207675	.	-	2	Parent=BAESF_00076.mRNA.1.t01;
scaffold_1	funannotate	CDS	207435	207525	.	-	0	Parent=BAESF_00076.mRNA.1.t01;
scaffold_1	funannotate	CDS	207190	207368	.	-	2	Parent=BAESF_00076.mRNA.1.t01;
scaffold_1	funannotate	gene	208208	212074	.	+	.	ID=BAESF_00077.mRNA.1;Name=BAESF_00077.mRNA.1;
scaffold_1	funannotate	mRNA	208208	212074	.	+	.	ID=BAESF_00077.mRNA.1.t01;Parent=BAESF_00077.mRNA.1;Note=hypothetical protein;Ontology_term=GO:0008270,GO:0005515;Dbxref=InterPro:IPR001876,InterPro:IPR015940,PFAM:PF02845,InterPro:IPR008984,InterPro:IPR003591,InterPro:IPR001611,InterPro:IPR032675,InterPro:IPR000253,InterPro:IPR003892,InterPro:IPR009060,PFAM:PF13855;Name=BAESF_00077.mRNA.1;
scaffold_1	funannotate	five_prime_UTR	208208	208218	.	+	.	ID=BAESF_00077.mRNA.1.t01.utr5p1;Parent=BAESF_00077.mRNA.1.t01;
scaffold_1	funannotate	exon	208208	208407	.	+	.	ID=BAESF_00077.mRNA.1.t01.exon1;Parent=BAESF_00077.mRNA.1.t01;
scaffold_1	funannotate	exon	208509	208958	.	+	.	ID=BAESF_00077.mRNA.1.t01.exon2;Parent=BAESF_00077.mRNA.1.t01;
scaffold_1	funannotate	exon	209045	209276	.	+	.	ID=BAESF_00077.mRNA.1.t01.exon3;Parent=BAESF_00077.mRNA.1.t01;
scaffold_1	funannotate	exon	209347	210285	.	+	.	ID=BAESF_00077.mRNA.1.t01.exon4;Parent=BAESF_00077.mRNA.1.t01;
scaffold_1	funannotate	exon	210367	210446	.	+	.	ID=BAESF_00077.mRNA.1.t01.exon5;Parent=BAESF_00077.mRNA.1.t01;
scaffold_1	funannotate	exon	210521	211540	.	+	.	ID=BAESF_00077.mRNA.1.t01.exon6;Parent=BAESF_00077.mRNA.1.t01;
scaffold_1	funannotate	exon	211660	211830	.	+	.	ID=BAESF_00077.mRNA.1.t01.exon7;Parent=BAESF_00077.mRNA.1.t01;
scaffold_1	funannotate	exon	211910	212074	.	+	.	ID=BAESF_00077.mRNA.1.t01.exon8;Parent=BAESF_00077.mRNA.1.t01;
scaffold_1	funannotate	CDS	208219	208407	.	+	0	Parent=BAESF_00077.mRNA.1.t01;
scaffold_1	funannotate	CDS	208509	208958	.	+	0	Parent=BAESF_00077.mRNA.1.t01;
scaffold_1	funannotate	CDS	209045	209276	.	+	0	Parent=BAESF_00077.mRNA.1.t01;
scaffold_1	funannotate	CDS	209347	210285	.	+	2	Parent=BAESF_00077.mRNA.1.t01;
scaffold_1	funannotate	CDS	210367	210446	.	+	2	Parent=BAESF_00077.mRNA.1.t01;
scaffold_1	funannotate	CDS	210521	211540	.	+	0	Parent=BAESF_00077.mRNA.1.t01;
scaffold_1	funannotate	CDS	211660	211830	.	+	0	Parent=BAESF_00077.mRNA.1.t01;
scaffold_1	funannotate	CDS	211910	212074	.	+	0	Parent=BAESF_00077.mRNA.1.t01;
scaffold_1	funannotate	gene	212181	214036	.	+	.	ID=BAESF_00078.mRNA.1;Name=BAESF_00078.mRNA.1;
scaffold_1	funannotate	mRNA	212181	214036	.	+	.	ID=BAESF_00078.mRNA.1.t01;Parent=BAESF_00078.mRNA.1;Note=hypothetical protein;Ontology_term=GO:0008152,GO:0009072,GO:0003824,GO:0004334;Dbxref=InterPro:IPR011234,InterPro:IPR015377,PFAM:PF09298,InterPro:IPR005959,PFAM:PF01557;Name=BAESF_00078.mRNA.1;
scaffold_1	funannotate	exon	212181	212402	.	+	.	ID=BAESF_00078.mRNA.1.t01.exon1;Parent=BAESF_00078.mRNA.1.t01;
scaffold_1	funannotate	exon	212474	212736	.	+	.	ID=BAESF_00078.mRNA.1.t01.exon2;Parent=BAESF_00078.mRNA.1.t01;
scaffold_1	funannotate	exon	212826	212976	.	+	.	ID=BAESF_00078.mRNA.1.t01.exon3;Parent=BAESF_00078.mRNA.1.t01;
scaffold_1	funannotate	exon	213070	213169	.	+	.	ID=BAESF_00078.mRNA.1.t01.exon4;Parent=BAESF_00078.mRNA.1.t01;
scaffold_1	funannotate	exon	213235	213287	.	+	.	ID=BAESF_00078.mRNA.1.t01.exon5;Parent=BAESF_00078.mRNA.1.t01;
scaffold_1	funannotate	exon	213372	213499	.	+	.	ID=BAESF_00078.mRNA.1.t01.exon6;Parent=BAESF_00078.mRNA.1.t01;
scaffold_1	funannotate	exon	213589	213769	.	+	.	ID=BAESF_00078.mRNA.1.t01.exon7;Parent=BAESF_00078.mRNA.1.t01;
scaffold_1	funannotate	exon	213848	214036	.	+	.	ID=BAESF_00078.mRNA.1.t01.exon8;Parent=BAESF_00078.mRNA.1.t01;
scaffold_1	funannotate	CDS	212181	212402	.	+	0	Parent=BAESF_00078.mRNA.1.t01;
scaffold_1	funannotate	CDS	212474	212736	.	+	0	Parent=BAESF_00078.mRNA.1.t01;
scaffold_1	funannotate	CDS	212826	212976	.	+	1	Parent=BAESF_00078.mRNA.1.t01;
scaffold_1	funannotate	CDS	213070	213169	.	+	0	Parent=BAESF_00078.mRNA.1.t01;
scaffold_1	funannotate	CDS	213235	213287	.	+	2	Parent=BAESF_00078.mRNA.1.t01;
scaffold_1	funannotate	CDS	213372	213499	.	+	0	Parent=BAESF_00078.mRNA.1.t01;
scaffold_1	funannotate	CDS	213589	213769	.	+	1	Parent=BAESF_00078.mRNA.1.t01;
scaffold_1	funannotate	CDS	213848	214036	.	+	0	Parent=BAESF_00078.mRNA.1.t01;
scaffold_1	funannotate	gene	214166	214518	.	+	.	ID=BAESF_00079.mRNA.1;Name=BAESF_00079.mRNA.1;
scaffold_1	funannotate	mRNA	214166	214518	.	+	.	ID=BAESF_00079.mRNA.1.t01;Parent=BAESF_00079.mRNA.1;Note=hypothetical protein;Name=BAESF_00079.mRNA.1;
scaffold_1	funannotate	five_prime_UTR	214166	214217	.	+	.	ID=BAESF_00079.mRNA.1.t01.utr5p1;Parent=BAESF_00079.mRNA.1.t01;
scaffold_1	funannotate	exon	214166	214518	.	+	.	ID=BAESF_00079.mRNA.1.t01.exon1;Parent=BAESF_00079.mRNA.1.t01;
scaffold_1	funannotate	three_prime_UTR	214443	214518	.	+	.	ID=BAESF_00079.mRNA.1.t01.utr3p1;Parent=BAESF_00079.mRNA.1.t01;
scaffold_1	funannotate	CDS	214218	214442	.	+	0	Parent=BAESF_00079.mRNA.1.t01;
scaffold_1	funannotate	gene	214766	217115	.	+	.	ID=BAESF_00080.mRNA.1;Name=BAESF_00080.mRNA.1;
scaffold_1	funannotate	mRNA	214766	217115	.	+	.	ID=BAESF_00080.mRNA.1.t01;Parent=BAESF_00080.mRNA.1;Note=hypothetical protein;note=TransMembrane:2 (i47-65o85-109i);Name=BAESF_00080.mRNA.1;
scaffold_1	funannotate	exon	214766	215683	.	+	.	ID=BAESF_00080.mRNA.1.t01.exon1;Parent=BAESF_00080.mRNA.1.t01;
scaffold_1	funannotate	exon	215779	215862	.	+	.	ID=BAESF_00080.mRNA.1.t01.exon2;Parent=BAESF_00080.mRNA.1.t01;
scaffold_1	funannotate	exon	215926	216035	.	+	.	ID=BAESF_00080.mRNA.1.t01.exon3;Parent=BAESF_00080.mRNA.1.t01;
scaffold_1	funannotate	exon	216129	216252	.	+	.	ID=BAESF_00080.mRNA.1.t01.exon4;Parent=BAESF_00080.mRNA.1.t01;
scaffold_1	funannotate	exon	216330	216410	.	+	.	ID=BAESF_00080.mRNA.1.t01.exon5;Parent=BAESF_00080.mRNA.1.t01;
scaffold_1	funannotate	exon	216482	217115	.	+	.	ID=BAESF_00080.mRNA.1.t01.exon6;Parent=BAESF_00080.mRNA.1.t01;
scaffold_1	funannotate	three_prime_UTR	216983	217115	.	+	.	ID=BAESF_00080.mRNA.1.t01.utr3p1;Parent=BAESF_00080.mRNA.1.t01;
scaffold_1	funannotate	CDS	214766	215683	.	+	0	Parent=BAESF_00080.mRNA.1.t01;
scaffold_1	funannotate	CDS	215779	215862	.	+	0	Parent=BAESF_00080.mRNA.1.t01;
scaffold_1	funannotate	CDS	215926	216035	.	+	0	Parent=BAESF_00080.mRNA.1.t01;
scaffold_1	funannotate	CDS	216129	216252	.	+	1	Parent=BAESF_00080.mRNA.1.t01;
scaffold_1	funannotate	CDS	216330	216410	.	+	0	Parent=BAESF_00080.mRNA.1.t01;
scaffold_1	funannotate	CDS	216482	216982	.	+	0	Parent=BAESF_00080.mRNA.1.t01;
scaffold_1	funannotate	gene	217373	220006	.	-	.	ID=BAESF_00081.mRNA.1;Name=BAESF_00081.mRNA.1;
scaffold_1	funannotate	mRNA	217373	220006	.	-	.	ID=BAESF_00081.mRNA.1.t01;Parent=BAESF_00081.mRNA.1;Note=hypothetical protein;Ontology_term=GO:0016772,GO:0000155,GO:0016310,GO:0007165,GO:0000160;Dbxref=PFAM:PF02518,PFAM:PF00072,InterPro:IPR003594,InterPro:IPR003661,PFAM:PF00512,InterPro:IPR005467,InterPro:IPR004358,InterPro:IPR011006,InterPro:IPR001789;note=TransMembrane:6 (i40-63o69-89i96-113o119-137i144-166o178-198i);Name=BAESF_00081.mRNA.1;
scaffold_1	funannotate	exon	219624	220006	.	-	.	ID=BAESF_00081.mRNA.1.t01.exon1;Parent=BAESF_00081.mRNA.1.t01;
scaffold_1	funannotate	exon	219187	219509	.	-	.	ID=BAESF_00081.mRNA.1.t01.exon2;Parent=BAESF_00081.mRNA.1.t01;
scaffold_1	funannotate	exon	218565	219043	.	-	.	ID=BAESF_00081.mRNA.1.t01.exon3;Parent=BAESF_00081.mRNA.1.t01;
scaffold_1	funannotate	exon	218255	218480	.	-	.	ID=BAESF_00081.mRNA.1.t01.exon4;Parent=BAESF_00081.mRNA.1.t01;
scaffold_1	funannotate	exon	218001	218173	.	-	.	ID=BAESF_00081.mRNA.1.t01.exon5;Parent=BAESF_00081.mRNA.1.t01;
scaffold_1	funannotate	exon	217373	217933	.	-	.	ID=BAESF_00081.mRNA.1.t01.exon6;Parent=BAESF_00081.mRNA.1.t01;
scaffold_1	funannotate	CDS	219624	220006	.	-	0	Parent=BAESF_00081.mRNA.1.t01;
scaffold_1	funannotate	CDS	219187	219509	.	-	1	Parent=BAESF_00081.mRNA.1.t01;
scaffold_1	funannotate	CDS	218565	219043	.	-	2	Parent=BAESF_00081.mRNA.1.t01;
scaffold_1	funannotate	CDS	218255	218480	.	-	0	Parent=BAESF_00081.mRNA.1.t01;
scaffold_1	funannotate	CDS	218001	218173	.	-	2	Parent=BAESF_00081.mRNA.1.t01;
scaffold_1	funannotate	CDS	217373	217933	.	-	0	Parent=BAESF_00081.mRNA.1.t01;
scaffold_1	funannotate	gene	220441	235006	.	-	.	ID=BAESF_00082.mRNA.1;Name=BAESF_00082.mRNA.1;
scaffold_1	funannotate	mRNA	220441	235006	.	-	.	ID=BAESF_00082.mRNA.1.t01;Parent=BAESF_00082.mRNA.1;Note=hypothetical protein;Dbxref=InterPro:IPR026854,PFAM:PF16909,PFAM:PF16908,PFAM:PF06650,InterPro:IPR031646,PFAM:PF12624,InterPro:IPR009543,InterPro:IPR031645;Name=BAESF_00082.mRNA.1;
scaffold_1	funannotate	five_prime_UTR	234802	235006	.	-	.	ID=BAESF_00082.mRNA.1.t01.utr5p1;Parent=BAESF_00082.mRNA.1.t01;
scaffold_1	funannotate	exon	234639	235006	.	-	.	ID=BAESF_00082.mRNA.1.t01.exon1;Parent=BAESF_00082.mRNA.1.t01;
scaffold_1	funannotate	exon	234460	234572	.	-	.	ID=BAESF_00082.mRNA.1.t01.exon2;Parent=BAESF_00082.mRNA.1.t01;
scaffold_1	funannotate	exon	234245	234344	.	-	.	ID=BAESF_00082.mRNA.1.t01.exon3;Parent=BAESF_00082.mRNA.1.t01;
scaffold_1	funannotate	exon	233992	234176	.	-	.	ID=BAESF_00082.mRNA.1.t01.exon4;Parent=BAESF_00082.mRNA.1.t01;
scaffold_1	funannotate	exon	233811	233913	.	-	.	ID=BAESF_00082.mRNA.1.t01.exon5;Parent=BAESF_00082.mRNA.1.t01;
scaffold_1	funannotate	exon	233353	233746	.	-	.	ID=BAESF_00082.mRNA.1.t01.exon6;Parent=BAESF_00082.mRNA.1.t01;
scaffold_1	funannotate	exon	232833	233261	.	-	.	ID=BAESF_00082.mRNA.1.t01.exon7;Parent=BAESF_00082.mRNA.1.t01;
scaffold_1	funannotate	exon	232707	232777	.	-	.	ID=BAESF_00082.mRNA.1.t01.exon8;Parent=BAESF_00082.mRNA.1.t01;
scaffold_1	funannotate	exon	232563	232644	.	-	.	ID=BAESF_00082.mRNA.1.t01.exon9;Parent=BAESF_00082.mRNA.1.t01;
scaffold_1	funannotate	exon	232340	232499	.	-	.	ID=BAESF_00082.mRNA.1.t01.exon10;Parent=BAESF_00082.mRNA.1.t01;
scaffold_1	funannotate	exon	231950	232270	.	-	.	ID=BAESF_00082.mRNA.1.t01.exon11;Parent=BAESF_00082.mRNA.1.t01;
scaffold_1	funannotate	exon	231719	231886	.	-	.	ID=BAESF_00082.mRNA.1.t01.exon12;Parent=BAESF_00082.mRNA.1.t01;
scaffold_1	funannotate	exon	231594	231660	.	-	.	ID=BAESF_00082.mRNA.1.t01.exon13;Parent=BAESF_00082.mRNA.1.t01;
scaffold_1	funannotate	exon	231326	231512	.	-	.	ID=BAESF_00082.mRNA.1.t01.exon14;Parent=BAESF_00082.mRNA.1.t01;
scaffold_1	funannotate	exon	230918	231254	.	-	.	ID=BAESF_00082.mRNA.1.t01.exon15;Parent=BAESF_00082.mRNA.1.t01;
scaffold_1	funannotate	exon	230319	230846	.	-	.	ID=BAESF_00082.mRNA.1.t01.exon16;Parent=BAESF_00082.mRNA.1.t01;
scaffold_1	funannotate	exon	230090	230248	.	-	.	ID=BAESF_00082.mRNA.1.t01.exon17;Parent=BAESF_00082.mRNA.1.t01;
scaffold_1	funannotate	exon	229961	230028	.	-	.	ID=BAESF_00082.mRNA.1.t01.exon18;Parent=BAESF_00082.mRNA.1.t01;
scaffold_1	funannotate	exon	229047	229850	.	-	.	ID=BAESF_00082.mRNA.1.t01.exon19;Parent=BAESF_00082.mRNA.1.t01;
scaffold_1	funannotate	exon	228699	228984	.	-	.	ID=BAESF_00082.mRNA.1.t01.exon20;Parent=BAESF_00082.mRNA.1.t01;
scaffold_1	funannotate	exon	228515	228638	.	-	.	ID=BAESF_00082.mRNA.1.t01.exon21;Parent=BAESF_00082.mRNA.1.t01;
scaffold_1	funannotate	exon	228121	228447	.	-	.	ID=BAESF_00082.mRNA.1.t01.exon22;Parent=BAESF_00082.mRNA.1.t01;
scaffold_1	funannotate	exon	227917	228053	.	-	.	ID=BAESF_00082.mRNA.1.t01.exon23;Parent=BAESF_00082.mRNA.1.t01;
scaffold_1	funannotate	exon	227697	227843	.	-	.	ID=BAESF_00082.mRNA.1.t01.exon24;Parent=BAESF_00082.mRNA.1.t01;
scaffold_1	funannotate	exon	227442	227609	.	-	.	ID=BAESF_00082.mRNA.1.t01.exon25;Parent=BAESF_00082.mRNA.1.t01;
scaffold_1	funannotate	exon	227193	227380	.	-	.	ID=BAESF_00082.mRNA.1.t01.exon26;Parent=BAESF_00082.mRNA.1.t01;
scaffold_1	funannotate	exon	227013	227114	.	-	.	ID=BAESF_00082.mRNA.1.t01.exon27;Parent=BAESF_00082.mRNA.1.t01;
scaffold_1	funannotate	exon	226871	226940	.	-	.	ID=BAESF_00082.mRNA.1.t01.exon28;Parent=BAESF_00082.mRNA.1.t01;
scaffold_1	funannotate	exon	226665	226805	.	-	.	ID=BAESF_00082.mRNA.1.t01.exon29;Parent=BAESF_00082.mRNA.1.t01;
scaffold_1	funannotate	exon	226407	226603	.	-	.	ID=BAESF_00082.mRNA.1.t01.exon30;Parent=BAESF_00082.mRNA.1.t01;
scaffold_1	funannotate	exon	226277	226339	.	-	.	ID=BAESF_00082.mRNA.1.t01.exon31;Parent=BAESF_00082.mRNA.1.t01;
scaffold_1	funannotate	exon	226022	226205	.	-	.	ID=BAESF_00082.mRNA.1.t01.exon32;Parent=BAESF_00082.mRNA.1.t01;
scaffold_1	funannotate	exon	225816	225944	.	-	.	ID=BAESF_00082.mRNA.1.t01.exon33;Parent=BAESF_00082.mRNA.1.t01;
scaffold_1	funannotate	exon	225605	225743	.	-	.	ID=BAESF_00082.mRNA.1.t01.exon34;Parent=BAESF_00082.mRNA.1.t01;
scaffold_1	funannotate	exon	222092	225528	.	-	.	ID=BAESF_00082.mRNA.1.t01.exon35;Parent=BAESF_00082.mRNA.1.t01;
scaffold_1	funannotate	exon	221826	222024	.	-	.	ID=BAESF_00082.mRNA.1.t01.exon36;Parent=BAESF_00082.mRNA.1.t01;
scaffold_1	funannotate	exon	221621	221759	.	-	.	ID=BAESF_00082.mRNA.1.t01.exon37;Parent=BAESF_00082.mRNA.1.t01;
scaffold_1	funannotate	exon	221446	221538	.	-	.	ID=BAESF_00082.mRNA.1.t01.exon38;Parent=BAESF_00082.mRNA.1.t01;
scaffold_1	funannotate	exon	221194	221350	.	-	.	ID=BAESF_00082.mRNA.1.t01.exon39;Parent=BAESF_00082.mRNA.1.t01;
scaffold_1	funannotate	exon	220441	221103	.	-	.	ID=BAESF_00082.mRNA.1.t01.exon40;Parent=BAESF_00082.mRNA.1.t01;
scaffold_1	funannotate	three_prime_UTR	220441	220539	.	-	.	ID=BAESF_00082.mRNA.1.t01.utr3p1;Parent=BAESF_00082.mRNA.1.t01;
scaffold_1	funannotate	CDS	234639	234801	.	-	0	Parent=BAESF_00082.mRNA.1.t01;
scaffold_1	funannotate	CDS	234460	234572	.	-	2	Parent=BAESF_00082.mRNA.1.t01;
scaffold_1	funannotate	CDS	234245	234344	.	-	0	Parent=BAESF_00082.mRNA.1.t01;
scaffold_1	funannotate	CDS	233992	234176	.	-	2	Parent=BAESF_00082.mRNA.1.t01;
scaffold_1	funannotate	CDS	233811	233913	.	-	0	Parent=BAESF_00082.mRNA.1.t01;
scaffold_1	funannotate	CDS	233353	233746	.	-	2	Parent=BAESF_00082.mRNA.1.t01;
scaffold_1	funannotate	CDS	232833	233261	.	-	1	Parent=BAESF_00082.mRNA.1.t01;
scaffold_1	funannotate	CDS	232707	232777	.	-	1	Parent=BAESF_00082.mRNA.1.t01;
scaffold_1	funannotate	CDS	232563	232644	.	-	2	Parent=BAESF_00082.mRNA.1.t01;
scaffold_1	funannotate	CDS	232340	232499	.	-	1	Parent=BAESF_00082.mRNA.1.t01;
scaffold_1	funannotate	CDS	231950	232270	.	-	0	Parent=BAESF_00082.mRNA.1.t01;
scaffold_1	funannotate	CDS	231719	231886	.	-	0	Parent=BAESF_00082.mRNA.1.t01;
scaffold_1	funannotate	CDS	231594	231660	.	-	0	Parent=BAESF_00082.mRNA.1.t01;
scaffold_1	funannotate	CDS	231326	231512	.	-	2	Parent=BAESF_00082.mRNA.1.t01;
scaffold_1	funannotate	CDS	230918	231254	.	-	1	Parent=BAESF_00082.mRNA.1.t01;
scaffold_1	funannotate	CDS	230319	230846	.	-	0	Parent=BAESF_00082.mRNA.1.t01;
scaffold_1	funannotate	CDS	230090	230248	.	-	0	Parent=BAESF_00082.mRNA.1.t01;
scaffold_1	funannotate	CDS	229961	230028	.	-	0	Parent=BAESF_00082.mRNA.1.t01;
scaffold_1	funannotate	CDS	229047	229850	.	-	1	Parent=BAESF_00082.mRNA.1.t01;
scaffold_1	funannotate	CDS	228699	228984	.	-	1	Parent=BAESF_00082.mRNA.1.t01;
scaffold_1	funannotate	CDS	228515	228638	.	-	0	Parent=BAESF_00082.mRNA.1.t01;
scaffold_1	funannotate	CDS	228121	228447	.	-	2	Parent=BAESF_00082.mRNA.1.t01;
scaffold_1	funannotate	CDS	227917	228053	.	-	2	Parent=BAESF_00082.mRNA.1.t01;
scaffold_1	funannotate	CDS	227697	227843	.	-	0	Parent=BAESF_00082.mRNA.1.t01;
scaffold_1	funannotate	CDS	227442	227609	.	-	0	Parent=BAESF_00082.mRNA.1.t01;
scaffold_1	funannotate	CDS	227193	227380	.	-	0	Parent=BAESF_00082.mRNA.1.t01;
scaffold_1	funannotate	CDS	227013	227114	.	-	1	Parent=BAESF_00082.mRNA.1.t01;
scaffold_1	funannotate	CDS	226871	226940	.	-	1	Parent=BAESF_00082.mRNA.1.t01;
scaffold_1	funannotate	CDS	226665	226805	.	-	0	Parent=BAESF_00082.mRNA.1.t01;
scaffold_1	funannotate	CDS	226407	226603	.	-	0	Parent=BAESF_00082.mRNA.1.t01;
scaffold_1	funannotate	CDS	226277	226339	.	-	1	Parent=BAESF_00082.mRNA.1.t01;
scaffold_1	funannotate	CDS	226022	226205	.	-	1	Parent=BAESF_00082.mRNA.1.t01;
scaffold_1	funannotate	CDS	225816	225944	.	-	0	Parent=BAESF_00082.mRNA.1.t01;
scaffold_1	funannotate	CDS	225605	225743	.	-	0	Parent=BAESF_00082.mRNA.1.t01;
scaffold_1	funannotate	CDS	222092	225528	.	-	2	Parent=BAESF_00082.mRNA.1.t01;
scaffold_1	funannotate	CDS	221826	222024	.	-	0	Parent=BAESF_00082.mRNA.1.t01;
scaffold_1	funannotate	CDS	221621	221759	.	-	2	Parent=BAESF_00082.mRNA.1.t01;
scaffold_1	funannotate	CDS	221446	221538	.	-	1	Parent=BAESF_00082.mRNA.1.t01;
scaffold_1	funannotate	CDS	221194	221350	.	-	1	Parent=BAESF_00082.mRNA.1.t01;
scaffold_1	funannotate	CDS	220540	221103	.	-	0	Parent=BAESF_00082.mRNA.1.t01;
scaffold_1	funannotate	gene	220441	235006	.	-	.	ID=BAESF_00082.mRNA.2;Name=BAESF_00082.mRNA.2;
scaffold_1	funannotate	mRNA	220441	235006	.	-	.	ID=BAESF_00082.mRNA.2.t01;Parent=BAESF_00082.mRNA.2;Note=hypothetical protein;Dbxref=InterPro:IPR026854,PFAM:PF16909,PFAM:PF16908,PFAM:PF06650,InterPro:IPR031646,PFAM:PF12624,InterPro:IPR009543,InterPro:IPR031645;Name=BAESF_00082.mRNA.2;
scaffold_1	funannotate	exon	234639	234801	.	-	.	ID=BAESF_00082.mRNA.2.t01.exon1;Parent=BAESF_00082.mRNA.2.t01;
scaffold_1	funannotate	exon	234460	234572	.	-	.	ID=BAESF_00082.mRNA.2.t01.exon2;Parent=BAESF_00082.mRNA.2.t01;
scaffold_1	funannotate	exon	234245	234344	.	-	.	ID=BAESF_00082.mRNA.2.t01.exon3;Parent=BAESF_00082.mRNA.2.t01;
scaffold_1	funannotate	exon	233992	234176	.	-	.	ID=BAESF_00082.mRNA.2.t01.exon4;Parent=BAESF_00082.mRNA.2.t01;
scaffold_1	funannotate	exon	233811	233913	.	-	.	ID=BAESF_00082.mRNA.2.t01.exon5;Parent=BAESF_00082.mRNA.2.t01;
scaffold_1	funannotate	exon	233353	233746	.	-	.	ID=BAESF_00082.mRNA.2.t01.exon6;Parent=BAESF_00082.mRNA.2.t01;
scaffold_1	funannotate	exon	232833	233261	.	-	.	ID=BAESF_00082.mRNA.2.t01.exon7;Parent=BAESF_00082.mRNA.2.t01;
scaffold_1	funannotate	exon	232707	232777	.	-	.	ID=BAESF_00082.mRNA.2.t01.exon8;Parent=BAESF_00082.mRNA.2.t01;
scaffold_1	funannotate	exon	232563	232644	.	-	.	ID=BAESF_00082.mRNA.2.t01.exon9;Parent=BAESF_00082.mRNA.2.t01;
scaffold_1	funannotate	exon	232340	232499	.	-	.	ID=BAESF_00082.mRNA.2.t01.exon10;Parent=BAESF_00082.mRNA.2.t01;
scaffold_1	funannotate	exon	231950	232270	.	-	.	ID=BAESF_00082.mRNA.2.t01.exon11;Parent=BAESF_00082.mRNA.2.t01;
scaffold_1	funannotate	exon	231719	231886	.	-	.	ID=BAESF_00082.mRNA.2.t01.exon12;Parent=BAESF_00082.mRNA.2.t01;
scaffold_1	funannotate	exon	231594	231660	.	-	.	ID=BAESF_00082.mRNA.2.t01.exon13;Parent=BAESF_00082.mRNA.2.t01;
scaffold_1	funannotate	exon	231326	231512	.	-	.	ID=BAESF_00082.mRNA.2.t01.exon14;Parent=BAESF_00082.mRNA.2.t01;
scaffold_1	funannotate	exon	230918	231254	.	-	.	ID=BAESF_00082.mRNA.2.t01.exon15;Parent=BAESF_00082.mRNA.2.t01;
scaffold_1	funannotate	exon	230319	230846	.	-	.	ID=BAESF_00082.mRNA.2.t01.exon16;Parent=BAESF_00082.mRNA.2.t01;
scaffold_1	funannotate	exon	230090	230248	.	-	.	ID=BAESF_00082.mRNA.2.t01.exon17;Parent=BAESF_00082.mRNA.2.t01;
scaffold_1	funannotate	exon	229961	230028	.	-	.	ID=BAESF_00082.mRNA.2.t01.exon18;Parent=BAESF_00082.mRNA.2.t01;
scaffold_1	funannotate	exon	229047	229850	.	-	.	ID=BAESF_00082.mRNA.2.t01.exon19;Parent=BAESF_00082.mRNA.2.t01;
scaffold_1	funannotate	exon	228699	228984	.	-	.	ID=BAESF_00082.mRNA.2.t01.exon20;Parent=BAESF_00082.mRNA.2.t01;
scaffold_1	funannotate	exon	228515	228638	.	-	.	ID=BAESF_00082.mRNA.2.t01.exon21;Parent=BAESF_00082.mRNA.2.t01;
scaffold_1	funannotate	exon	228121	228447	.	-	.	ID=BAESF_00082.mRNA.2.t01.exon22;Parent=BAESF_00082.mRNA.2.t01;
scaffold_1	funannotate	exon	227917	228053	.	-	.	ID=BAESF_00082.mRNA.2.t01.exon23;Parent=BAESF_00082.mRNA.2.t01;
scaffold_1	funannotate	exon	227697	227843	.	-	.	ID=BAESF_00082.mRNA.2.t01.exon24;Parent=BAESF_00082.mRNA.2.t01;
scaffold_1	funannotate	exon	227442	227609	.	-	.	ID=BAESF_00082.mRNA.2.t01.exon25;Parent=BAESF_00082.mRNA.2.t01;
scaffold_1	funannotate	exon	227193	227380	.	-	.	ID=BAESF_00082.mRNA.2.t01.exon26;Parent=BAESF_00082.mRNA.2.t01;
scaffold_1	funannotate	exon	227013	227114	.	-	.	ID=BAESF_00082.mRNA.2.t01.exon27;Parent=BAESF_00082.mRNA.2.t01;
scaffold_1	funannotate	exon	226871	226940	.	-	.	ID=BAESF_00082.mRNA.2.t01.exon28;Parent=BAESF_00082.mRNA.2.t01;
scaffold_1	funannotate	exon	226665	226805	.	-	.	ID=BAESF_00082.mRNA.2.t01.exon29;Parent=BAESF_00082.mRNA.2.t01;
scaffold_1	funannotate	exon	226407	226603	.	-	.	ID=BAESF_00082.mRNA.2.t01.exon30;Parent=BAESF_00082.mRNA.2.t01;
scaffold_1	funannotate	exon	226277	226339	.	-	.	ID=BAESF_00082.mRNA.2.t01.exon31;Parent=BAESF_00082.mRNA.2.t01;
scaffold_1	funannotate	exon	226022	226205	.	-	.	ID=BAESF_00082.mRNA.2.t01.exon32;Parent=BAESF_00082.mRNA.2.t01;
scaffold_1	funannotate	exon	225816	225944	.	-	.	ID=BAESF_00082.mRNA.2.t01.exon33;Parent=BAESF_00082.mRNA.2.t01;
scaffold_1	funannotate	exon	225605	225743	.	-	.	ID=BAESF_00082.mRNA.2.t01.exon34;Parent=BAESF_00082.mRNA.2.t01;
scaffold_1	funannotate	exon	222092	225528	.	-	.	ID=BAESF_00082.mRNA.2.t01.exon35;Parent=BAESF_00082.mRNA.2.t01;
scaffold_1	funannotate	exon	221826	222024	.	-	.	ID=BAESF_00082.mRNA.2.t01.exon36;Parent=BAESF_00082.mRNA.2.t01;
scaffold_1	funannotate	exon	221621	221759	.	-	.	ID=BAESF_00082.mRNA.2.t01.exon37;Parent=BAESF_00082.mRNA.2.t01;
scaffold_1	funannotate	exon	221446	221516	.	-	.	ID=BAESF_00082.mRNA.2.t01.exon38;Parent=BAESF_00082.mRNA.2.t01;
scaffold_1	funannotate	exon	221194	221350	.	-	.	ID=BAESF_00082.mRNA.2.t01.exon39;Parent=BAESF_00082.mRNA.2.t01;
scaffold_1	funannotate	exon	220441	221103	.	-	.	ID=BAESF_00082.mRNA.2.t01.exon40;Parent=BAESF_00082.mRNA.2.t01;
scaffold_1	funannotate	three_prime_UTR	221194	221309	.	-	.	ID=BAESF_00082.mRNA.2.t01.utr3p1;Parent=BAESF_00082.mRNA.2.t01;
scaffold_1	funannotate	three_prime_UTR	220441	221103	.	-	.	ID=BAESF_00082.mRNA.2.t01.utr3p2;Parent=BAESF_00082.mRNA.2.t01;
scaffold_1	funannotate	CDS	234639	234801	.	-	0	Parent=BAESF_00082.mRNA.2.t01;
scaffold_1	funannotate	CDS	234460	234572	.	-	2	Parent=BAESF_00082.mRNA.2.t01;
scaffold_1	funannotate	CDS	234245	234344	.	-	0	Parent=BAESF_00082.mRNA.2.t01;
scaffold_1	funannotate	CDS	233992	234176	.	-	2	Parent=BAESF_00082.mRNA.2.t01;
[truncated: 975,841 more rows]
