# Supplementary material for: Complex transcriptional regulations of a hyperparasitic quadripartite system in giant viruses infecting protists
Source: Nat Commun. 2024 Oct 9;15:8608. doi: 10.1038/s41467-024-52906-1 (PMC11464507; doi:10.1038/s41467-024-52906-1)
Supplement: Supplementary file 16 — Source data [file 41467_2024_52906_MOESM16_ESM.zip]

Archive with 9 entries (9 files):
- source_data_Figure_2.xlsx
- source_data_Figure_5B.xlsx
- source_data_Figure_6.xlsx
- source_data_Figure_7A.xlsx
- source_data_Figure_S10.xlsx
- source_data_Figure_S2.xlsx
- source_data_Figure_S3.xlsx
- source_data_Figure_S6.xlsx
- source_data_Figure_S8.xlsx
