# Supplementary material for: Complex transcriptional regulations of a hyperparasitic quadripartite system in giant viruses infecting protists
Source: Nat Commun. 2024 Oct 9;15:8608. doi: 10.1038/s41467-024-52906-1 (PMC11464507; doi:10.1038/s41467-024-52906-1)
Supplement: Supplementary file 16 — Source data [file 41467_2024_52906_MOESM16_ESM.zip › source_data_Figure_2.xlsx]

## Sheet: Feuil1
Figure 2 (leftmost part)
	TPM																					z-scores of log2-transformed TPM values
	MOCK			T1			T2			T3			T4			T5			T6			MOCK			T1			T2			T3			T4			T5			T6			MOCK	T1	T2	T3	T4	T5	T6
Gene	R1	R2	R3	R1	R2	R3	R1	R2	R3	R1	R2	R3	R1	R2	R3	R1	R2	R3	R1	R2	R3	R1	R2	R3	R1	R2	R3	R1	R2	R3	R1	R2	R3	R1	R2	R3	R1	R2	R3	R1	R2	R3	Average	Average	Average	Average	Average	Average	Average
BAESF_00024.mRNA	284.4	280.18	271.66	126.6	178.39	173.08	86.45	117.8	122.75	75.66	86.04	68.91	6.89	7.75	7.22	1.13	1.63	1.69	0.5	0.39	0.63	1.16109	1.15371	1.13847	0.762435	0.93114	0.91626	0.575322	0.727046	0.747263	0.510106	0.572994	0.464461	-0.615933	-0.564698	-0.595642	-1.26442	-1.16	-1.14883	-1.43808	-1.47579	-1.39691	1.15109	0.869945	0.68321	0.515854	-0.592091	-1.19108	-1.43693
BAESF_00058.mRNA	32.43	30.24	33.93	16.3	21.72	25.43	7.23	7	9.08	11.87	12.93	13.26	0.53	0.98	0.96	0.18	0.03	0.19	0.02	0.02	0.12	1.28679	1.2377	1.31859	0.809524	1.00698	1.11656	0.271277	0.250742	0.418182	0.595211	0.652552	0.669515	-0.947708	-0.760911	-0.768266	-1.1359	-1.2344	-1.12979	-1.24147	-1.24147	-1.17371	1.28102	0.977688	0.3134	0.639093	-0.825629	-1.1667	-1.21888
BAESF_00068.mRNA	10.31	12.43	9.43	2.34	3.88	4.41	5.44	6.48	6.13	6.92	7.31	5.04	0.1	0.47	0.23	0.06	0	0.04	0	0	0	1.25965	1.43126	1.17874	0.0413221	0.420064	0.523051	0.697132	0.846665	0.798798	0.903759	0.951772	0.63308	-1.06807	-0.778451	-0.956496	-1.10507	-1.16327	-1.1241	-1.16327	-1.16327	-1.16327	1.28988	0.328146	0.780865	0.829537	-0.93434	-1.13082	-1.16327
BAESF_00072.mRNA	21.3	21.05	21.05	1.02	3.83	3.03	1.32	0.83	1.6	2.11	3.34	9.5	0.03	0.39	0.62	0.04	0.05	0.15	0	0	0.06	1.93777	1.92728	1.92728	-0.295885	0.514939	0.346514	-0.167093	-0.387763	-0.0611118	0.105482	0.415443	1.2372	-0.922351	-0.643555	-0.501134	-0.913364	-0.904464	-0.81985	-0.949844	-0.949844	-0.895647	1.93078	0.188523	-0.205322	0.58604	-0.689013	-0.879226	-0.931778
BAESF_00075.mRNA	52.97	23.88	43.84	7.99	5.01	10.27	18.64	17.34	13.05	12.51	10.12	7.62	0.93	1.81	1.68	0.34	0.25	0.04	0.05	0.03	0.05	1.69218	1.11023	1.5529	0.345227	0.0426007	0.515093	0.932503	0.881036	0.680786	0.651332	0.505023	0.313642	-0.811049	-0.528731	-0.564329	-1.08524	-1.13749	-1.27571	-1.26852	-1.28297	-1.26852	1.45177	0.300974	0.831441	0.489999	-0.634703	-1.16615	-1.27334
BAESF_00083.mRNA	61.93	58.74	62.53	33.71	39.3	47.85	10	11.29	14.06	12.84	17	18.44	1.32	2.12	2.2	0.27	0.46	0.55	0.07	0.04	0.16	1.32968	1.29583	1.33586	0.942489	1.03966	1.16487	0.194686	0.266849	0.399119	0.344144	0.515167	0.56525	-0.8181	-0.625304	-0.608828	-1.21021	-1.11948	-1.08056	-1.32172	-1.34023	-1.26917	1.32046	1.04901	0.286885	0.474854	-0.684078	-1.13675	-1.31037
BAESF_00110.mRNA	98.72	92.27	96.85	41.91	57.43	67.47	19.66	24.15	33.02	23.35	23.99	27.89	2.61	2.76	3.11	0.48	0.35	0.69	0.05	0.11	0.31	1.28378	1.2443	1.2726	0.785877	0.968164	1.06179	0.354312	0.470429	0.648799	0.451342	0.466661	0.552288	-0.675727	-0.651689	-0.599136	-1.20221	-1.2565	-1.12387	-1.40489	-1.37208	-1.27426	1.2669	0.93861	0.49118	0.490097	-0.642184	-1.19419	-1.35041
BAESF_00115.mRNA	287.73	243.28	284.1	63.79	36.22	80.6	131.17	139.24	137.01	111.71	128.69	116.35	15.31	15.78	13.88	0.95	2.68	3.8	0.13	0.43	0.71	1.19176	1.10458	1.18516	0.412476	0.123411	0.532772	0.784266	0.815173	0.806814	0.701208	0.774388	0.722246	-0.306854	-0.292039	-0.354706	-1.41447	-1.08328	-0.944721	-1.699	-1.57622	-1.48296	1.1605	0.35622	0.802084	0.732614	-0.317866	-1.14749	-1.58606
BAESF_00125.mRNA	534.26	540.11	544.77	250.24	342.02	372.4	33.88	50.34	71.64	5.72	4.99	12.57	1.45	1.53	4.02	0.51	0.51	1.77	0.24	0.41	0.85	1.45066	1.45531	1.45897	1.12722	1.26038	1.29667	0.28287	0.448173	0.59658	-0.421362	-0.470538	-0.120835	-0.852841	-0.8391	-0.546084	-1.0598	-1.0598	-0.800345	-1.14405	-1.08911	-0.972963	1.45498	1.22809	0.442541	-0.337578	-0.746008	-0.973318	-1.0687
BAESF_00126.mRNA	1890.18	2061.89	1953.29	737.97	1165.53	1161.66	540.95	591.49	590.84	471.03	514.74	560.8	37.47	45.33	46.54	6.7	6.74	10.85	1.85	2.67	6.41	1.12616	1.16359	1.1403	0.72144	0.918066	0.916635	0.587889	0.62629	0.625817	0.528396	0.566539	0.603382	-0.551428	-0.471357	-0.460253	-1.24427	-1.24204	-1.05859	-1.67234	-1.56343	-1.2608	1.14335	0.852047	0.613332	0.566105	-0.494346	-1.18163	-1.49886
BAESF_00130.mRNA	11.85	13.63	11.53	5.35	7.48	6.55	3.2	3.6	2.81	3.46	2.96	3.29	0.52	0.66	0.59	0.15	0.09	0.06	0.01	0.04	0.03	1.49949	1.63811	1.47254	0.746282	1.05536	0.931239	0.304579	0.401786	0.200443	0.36876	0.241705	0.327234	-0.78146	-0.687313	-0.73335	-1.07953	-1.13678	-1.16661	-1.21824	-1.18696	-1.19728	1.53671	0.910962	0.302269	0.312566	-0.734041	-1.12764	-1.20083
BAESF_00131.mRNA	15.7	18.58	16.92	2.35	3.74	3.5	3.85	2.94	5.61	7.6	8.19	14.72	0.47	1.04	1.6	0.02	0.1	0.14	0	0.05	0.03	1.43023	1.58033	1.49675	-0.0852882	0.242143	0.193125	0.263786	0.0677502	0.555867	0.804149	0.866747	1.37318	-0.862363	-0.553223	-0.324391	-1.20714	-1.1359	-1.10221	-1.22582	-1.17979	-1.19793	1.50244	0.11666	0.295801	1.01469	-0.579993	-1.14842	-1.20118
BAESF_00137.mRNA	65.5	58.69	67.94	24.31	44.24	36.99	4.17	5.11	10.76	8.78	17.59	29.93	0.3	0.83	2.67	0.09	0.33	0.9	0.03	0.16	0.19	1.41765	1.34901	1.44055	0.8039	1.1729	1.06193	-0.205249	-0.0991107	0.316904	0.199768	0.607846	0.931306	-1.08236	-0.8651	-0.422973	-1.1943	-1.06787	-0.84125	-1.23027	-1.15476	-1.13853	1.4024	1.01291	0.0041815	0.57964	-0.790145	-1.03447	-1.17452
BAESF_00159.mRNA	15.67	17.27	18.68	10.62	11.72	15.1	3.13	3.36	3.47	0.55	0.65	0.83	0.08	0.24	0.28	0.03	0.05	0.06	0	0	0	1.46421	1.54248	1.60597	1.15602	1.23326	1.4345	0.27261	0.318891	0.34017	-0.56432	-0.510928	-0.422505	-0.872861	-0.754882	-0.727769	-0.913342	-0.896919	-0.888824	-0.938585	-0.938585	-0.938585	1.53755	1.27459	0.310557	-0.499251	-0.785171	-0.899695	-0.938585
BAESF_00166.mRNA	7.08	6.51	7.2	2.75	3.32	3.37	4.17	4	2.97	3.88	4.64	5.11	0.45	0.73	0.27	0.06	0.06	0.03	0	0	0	1.30386	1.21423	1.32193	0.363295	0.536672	0.550772	0.756753	0.715786	0.433149	0.686021	0.863366	0.961441	-0.800955	-0.584622	-0.963361	-1.18483	-1.18483	-1.22001	-1.25622	-1.25622	-1.25622	1.28001	0.48358	0.635229	0.836943	-0.782979	-1.19655	-1.25622
BAESF_00173.mRNA	44.53	38.63	38.29	20.24	28.37	29.63	5.61	5.32	8	5.54	5.54	8.89	0.33	0.61	0.71	0.19	0.19	0.17	0	0	0.1	1.50885	1.41174	1.40571	0.975326	1.20209	1.23149	0.158549	0.127157	0.374509	0.1511	0.1511	0.440492	-0.963373	-0.829689	-0.787525	-1.0412	-1.0412	-1.05306	-1.16292	-1.16292	-1.09623	1.4421	1.1363	0.220072	0.247564	-0.860196	-1.04515	-1.14069
BAESF_00182.mRNA	50.52	43.93	52.2	24.18	30.75	32.85	5.94	5.42	4.7	4.3	4.55	4.42	0.6	1.51	0.6	0.35	0.26	0.25	0.03	0.16	0.04	1.5705	1.4753	1.59282	1.07252	1.23378	1.27833	0.176074	0.121898	0.0391564	-0.0114544	0.0206062	0.00411923	-0.844567	-0.531356	-0.844567	-0.962747	-1.01074	-1.01628	-1.15094	-1.06826	-1.14422	1.54621	1.19488	0.112376	0.0044237	-0.740163	-0.996589	-1.12114
BAESF_00183.mRNA	19.91	19.34	18.85	3.99	8.38	7.51	3.66	5.6	6.06	7.4	8.44	8.06	1.12	1.35	1.16	0.13	0.09	0.1	0.02	0.01	0.03	1.5005	1.47497	1.45245	0.177286	0.76016	0.670266	0.114099	0.435533	0.497756	0.658251	0.766048	0.728104	-0.613264	-0.518143	-0.596002	-1.19434	-1.22762	-1.21919	-1.28892	-1.29802	-1.27991	1.47597	0.535904	0.349129	0.717468	-0.575803	-1.21372	-1.28895
BAESF_00191.mRNA	32.71	32.36	31.82	7.2	10.94	10.58	19.15	16.05	19.03	21.99	25.14	34.28	0.9	1.25	1.65	0.11	0.21	0.15	0	0.02	0.18	1.1485	1.1412	1.12978	0.159608	0.422461	0.401045	0.788528	0.67167	0.78435	0.880764	0.970588	1.18034	-0.863292	-0.745019	-0.630556	-1.23928	-1.17894	-1.21452	-1.31228	-1.29843	-1.1965	1.13982	0.327704	0.748183	1.01056	-0.746289	-1.21091	-1.26907
BAESF_00196.mRNA	85.8	57.69	63.43	18.06	14.17	18.44	22.66	34.66	27.15	12.19	15.62	11.39	1.23	1.78	1.69	0.28	0.33	0.57	0.04	0.25	0.17	1.56951	1.31258	1.37384	0.57417	0.424297	0.587131	0.716112	0.985459	0.830196	0.332471	0.484232	0.291391	-0.834525	-0.689788	-0.711395	-1.19901	-1.17385	-1.06493	-1.33533	-1.21458	-1.258	1.41865	0.528532	0.843923	0.369364	-0.745236	-1.14593	-1.2693
BAESF_00198.mRNA	20.86	19.63	20.98	7.32	7.5	7.98	14.87	13.69	10.83	11.37	11.65	9.34	1.11	1.95	0.85	0.06	0.11	0.08	0.02	0.04	0.06	1.22342	1.17545	1.22796	0.423114	0.440847	0.486358	0.958122	0.89411	0.71472	0.7517	0.770244	0.603191	-0.713543	-0.435904	-0.822491	-1.28389	-1.2457	-1.2684	-1.31576	-1.29967	-1.28389	1.20894	0.450106	0.855651	0.708378	-0.657313	-1.266	-1.29977
BAESF_00212.mRNA	102.25	110.22	102.81	47.59	65.6	67.19	57.92	61.48	48.01	30.88	28.08	26.75	1.64	3.84	3.03	0.3	0.51	0.66	0.12	0.18	0.38	1.14062	1.18194	1.14362	0.721751	0.896962	0.910073	0.828873	0.861475	0.726534	0.487549	0.436463	0.410447	-0.89686	-0.560018	-0.661797	-1.29054	-1.20732	-1.15469	-1.37336	-1.34436	-1.25735	1.15539	0.842929	0.805627	0.44482	-0.706225	-1.21752	-1.32503
BAESF_00230.mRNA	51.21	52.88	52.63	19.74	7.75	12.33	14.58	18.49	15.89	7.88	10.2	4.21	0.2	0.7	0.5	0.1	0.06	0.08	0	0	0.09	1.50134	1.52241	1.51929	0.883583	0.306109	0.587792	0.692158	0.841987	0.74618	0.315977	0.471293	-0.0408219	-1.02329	-0.790225	-0.873976	-1.08151	-1.1063	-1.09379	-1.14529	-1.14529	-1.08762	1.51435	0.592494	0.760108	0.248816	-0.89583	-1.09387	-1.12607
BAESF_00236.mRNA	62.59	70.93	90.8	35.3	46.78	71.23	7.17	8.18	14.76	2.26	4.16	5.56	0.19	0.37	1.04	0.07	0.16	0.3	0	0.1	0.1	1.37298	1.44569	1.58961	1.04219	1.20432	1.44815	0.162242	0.231015	0.549897	-0.379845	-0.108897	0.0327428	-0.974464	-0.891354	-0.656439	-1.03718	-0.98953	-0.922299	-1.0771	-1.02087	-1.02087	1.46943	1.23155	0.314385	-0.152	-0.840752	-0.983004	-1.03961
BAESF_00237.mRNA	9.11	9.17	8.86	5	5.75	4.86	2.47	2.3	1.69	2.53	1.91	1.66	0.63	0.73	0.32	0.08	0.07	0.02	0.02	0.02	0.03	1.59597	1.60308	1.56591	0.969412	1.11085	0.94106	0.311822	0.251501	0.00606973	0.332408	0.100471	-0.00739787	-0.595509	-0.524008	-0.848825	-1.0898	-1.10097	-1.15844	-1.15844	-1.15844	-1.14672	1.58832	1.00711	0.189797	0.141827	-0.656114	-1.1164	-1.15453
BAESF_00240.mRNA	51.39	50.85	55.3	27.67	38.34	41.86	8.38	12.38	13.85	8.07	8.11	9.75	0.85	1.29	0.97	0.04	0.32	0.17	0.03	0.1	0.17	1.34876	1.34197	1.39594	0.953607	1.16099	1.21716	0.221275	0.454084	0.522409	0.199247	0.202131	0.310632	-0.842803	-0.702949	-0.801608	-1.22033	-1.06406	-1.14312	-1.22666	-1.18356	-1.14312	1.36223	1.11059	0.399256	0.237337	-0.782453	-1.1425	-1.18445
BAESF_00248.mRNA	38.48	9.17	25.33	3.26	1.4	6.2	1.91	1.5	2.01	0.27	0.14	0	0	0.06	0	0	0	0.04	0	0	0	2.52491	1.32773	2.16736	0.559679	0.0532176	1.0229	0.223289	0.0892489	0.253111	-0.508543	-0.603858	-0.71951	-0.71951	-0.668079	-0.71951	-0.71951	-0.71951	-0.684892	-0.71951	-0.71951	-0.71951	2.00667	0.545266	0.18855	-0.610637	-0.702366	-0.70797	-0.71951
BAESF_00268.mRNA	700.86	494.86	591.48	118.63	188.69	205.78	139.71	158.43	124.64	74.82	94.1	95.61	6.49	9.53	8.08	0.93	1.41	1.68	0.3	0.49	1.05	1.39405	1.23596	1.31697	0.589009	0.798757	0.838007	0.662854	0.719684	0.611311	0.381511	0.484598	0.491766	-0.671714	-0.516715	-0.584125	-1.28871	-1.18765	-1.13934	-1.46851	-1.40644	-1.26127	1.31566	0.741924	0.664616	0.452625	-0.590851	-1.20524	-1.37874
BAESF_00283.mRNA	115.49	56.05	99.48	30.99	21.23	35.09	7.66	8.14	9.21	1.09	0.89	1.13	0.13	0.26	0.23	0.13	0	0.05	0	0.02	0.07	1.85217	1.43592	1.76597	1.0986	0.886363	1.16891	0.336666	0.368122	0.432674	-0.492228	-0.550879	-0.481173	-0.850797	-0.787302	-0.801353	-0.850797	-0.922061	-0.893612	-0.922061	-0.910515	-0.88261	1.68469	1.05129	0.379154	-0.508093	-0.813151	-0.888824	-0.905062
BAESF_00284.mRNA	197.22	212.57	193.73	100.22	164.85	159.53	13.93	22.2	26.41	14.49	20.62	15.03	0.76	1.85	1.71	0.51	0.67	1.12	0.06	0.52	0.71	1.39294	1.43102	1.38387	1.04984	1.30192	1.28528	0.0727575	0.297781	0.382911	0.0915556	0.261772	0.109049	-1.01875	-0.772677	-0.798391	-1.09696	-1.04554	-0.923739	-1.2776	-1.09359	-1.03346	1.40261	1.21235	0.25115	0.154126	-0.863271	-1.02208	-1.13488
BAESF_00298.mRNA	12.24	12.7	13.11	4.77	4.2	3.56	14.22	16.93	13.64	13.31	14.75	10.76	1.04	1.23	0.98	0.09	0.09	0.24	0	0	0	0.936894	0.966468	0.992003	0.217681	0.127613	0.0138853	1.05758	1.19947	1.02393	1.00419	1.08722	0.834248	-0.682643	-0.60553	-0.708493	-1.22538	-1.22538	-1.11373	-1.3	-1.3	-1.3	0.965122	0.119726	1.09366	0.975218	-0.665555	-1.18817	-1.3
BAESF_00306.mRNA	37.04	46.54	38.36	19.91	23.89	19.28	25.71	32.87	27.38	33.82	34.18	26.39	1.75	3.83	2.06	0.23	0.29	0.3	0.05	0.05	0.08	0.959035	1.10482	0.981343	0.567699	0.681644	0.547692	0.727795	0.883105	0.767455	0.901195	0.907922	0.744235	-0.758942	-0.390602	-0.68909	-1.28511	-1.25396	-1.24891	-1.38858	-1.38858	-1.37016	1.01507	0.599012	0.792785	0.851117	-0.612878	-1.26266	-1.38244
BAESF_00324.mRNA	37.68	35.75	39.89	14.54	18.71	20.4	10.72	11.05	11.96	9.12	11.88	12.38	0.33	1.29	1.28	0.11	0.18	0.18	0	0.03	0.18	1.35198	1.31515	1.39196	0.695845	0.866882	0.926074	0.492853	0.512833	0.565216	0.387239	0.560761	0.588164	-1.07291	-0.681945	-0.685094	-1.20302	-1.15902	-1.15902	-1.27811	-1.25684	-1.15902	1.35303	0.8296	0.523634	0.512055	-0.813318	-1.17368	-1.23132
BAESF_00336.mRNA	3518.56	3471.41	3185.17	1921.88	2274.04	2356.72	884.73	1011.95	1169.08	559.44	641.73	567.93	50.01	84	90.69	10.34	9.16	27.6	4.03	5.61	10.53	1.16321	1.15745	1.1207	0.905021	0.976848	0.992094	0.573947	0.631268	0.692858	0.378468	0.436981	0.384889	-0.645163	-0.427073	-0.394715	-1.28739	-1.33432	-0.892289	-1.63458	-1.51792	-1.28029	1.14712	0.957987	0.632691	0.400113	-0.488984	-1.17133	-1.4776
BAESF_00341.mRNA	21.71	21.81	22.23	6.79	11.97	10.7	2.6	3.6	1.08	2.95	2.8	1.66	0.15	0.26	0.14	0	0	0.04	0	0	0	1.6787	1.68244	1.698	0.766305	1.20102	1.11315	0.108076	0.3171	-0.359702	0.187194	0.154181	-0.149966	-0.865035	-0.787139	-0.872483	-0.984215	-0.984215	-0.95077	-0.984215	-0.984215	-0.984215	1.68638	1.02683	0.0218244	0.0638028	-0.841552	-0.973066	-0.984215
BAESF_00348.mRNA	21.53	21.37	21.09	8.56	11.17	13.17	6.29	6.19	6.22	3.94	5.77	6.28	0.31	0.76	0.67	0.1	0.02	0.17	0.02	0.09	0.02	1.44664	1.44055	1.42977	0.713227	0.919741	1.04991	0.481304	0.469487	0.473049	0.148382	0.417992	0.48013	-0.987205	-0.734576	-0.779484	-1.13668	-1.20128	-1.0839	-1.20128	-1.1445	-1.20128	1.43899	0.894294	0.474613	0.348835	-0.833755	-1.14062	-1.18235
BAESF_00351.mRNA	29.12	128.72	214.95	14.24	38.69	93.7	1.15	2.66	3.31	2.05	2.86	2.23	0.88	0.91	0.48	0.16	0.11	0.08	0.02	0.14	0.11	1.02548	1.86425	2.15701	0.634149	1.18397	1.6835	-0.490831	-0.185241	-0.0913375	-0.28997	-0.154679	-0.257033	-0.567916	-0.558822	-0.705334	-0.845276	-0.870585	-0.886324	-0.919157	-0.855266	-0.870585	1.68225	1.16721	-0.255803	-0.233894	-0.610691	-0.867395	-0.881669
BAESF_00366.mRNA	47.04	46.99	69.26	19.21	26.9	37.64	14.78	14.44	14.34	17	17.7	18.05	1.21	1.64	1.28	0.13	0.07	0.16	0.03	0.1	0.23	1.21253	1.21185	1.46025	0.648342	0.858448	1.07065	0.487115	0.472922	0.468688	0.572883	0.597743	0.609825	-0.793758	-0.677914	-0.77344	-1.23083	-1.26638	-1.21376	-1.29121	-1.24836	-1.17558	1.29487	0.859145	0.476241	0.593484	-0.748371	-1.23699	-1.23838
BAESF_00374.mRNA	77.19	59.58	63.57	30.65	40.78	46.9	14.44	14.46	15.63	17.35	16.56	24.09	0.65	1.31	0.88	0.35	0.07	0.27	0.02	0.09	0.07	1.37955	1.22496	1.26361	0.831653	0.999875	1.08269	0.396814	0.397598	0.441794	0.501419	0.474759	0.690941	-0.957899	-0.754059	-0.878842	-1.07947	-1.22029	-1.11648	-1.24928	-1.20907	-1.22029	1.28937	0.971405	0.412069	0.555706	-0.8636	-1.13874	-1.22621
BAESF_00402.mRNA	10.25	10.13	11.19	5.81	3.42	4.32	5.62	5.22	5.18	4.07	5.29	4.92	0.21	0.37	0.34	0.03	0.04	0.01	0	0	0	1.31945	1.30835	1.40253	0.79977	0.352271	0.544142	0.770475	0.705951	0.699272	0.494311	0.717537	0.654774	-0.988944	-0.860373	-0.883295	-1.15569	-1.14568	-1.17599	-1.18629	-1.18629	-1.18629	1.34344	0.565394	0.725233	0.622208	-0.910871	-1.15912	-1.18629
BAESF_00414.mRNA	81.21	77.41	79.95	34.33	51.63	54.55	6.36	7.35	12.63	7.61	9.15	10.01	1.37	1.6	1.53	0.27	0.2	0.41	0.09	0.11	0.24	1.49786	1.4683	1.48821	0.970432	1.21933	1.25305	-0.0092219	0.0695924	0.37561	0.0887417	0.191505	0.242296	-0.716899	-0.659056	-0.6761	-1.10652	-1.14192	-1.04121	-1.20196	-1.19061	-1.12144	1.48479	1.14761	0.145327	0.174181	-0.684019	-1.09655	-1.17134
BAESF_00432.mRNA	17.18	21.95	16.46	7.54	8.31	10.94	4.09	2.6	3.76	2.39	3.97	2.59	0.12	0.16	0.07	0	0	0.13	0	0	0	1.52725	1.73405	1.49138	0.856638	0.93326	1.15409	0.397337	0.0899329	0.337843	0.0365866	0.376161	0.087464	-0.946396	-0.91525	-0.986931	-1.04698	-1.04698	-0.938506	-1.04698	-1.04698	-1.04698	1.58423	0.98133	0.275037	0.166737	-0.949526	-1.01082	-1.04698
BAESF_00435.mRNA	33.18	28.95	29.14	14.69	17.81	17.41	14.84	16.07	14.31	12.33	14.34	14.32	1.12	1.84	1.56	0.18	0.07	0.09	0.04	0.01	0.12	1.24863	1.15141	1.15607	0.675656	0.809121	0.793304	0.682658	0.737691	0.657614	0.555701	0.659055	0.658095	-0.79731	-0.582144	-0.658527	-1.22847	-1.30048	-1.28685	-1.32141	-1.34295	-1.26687	1.18537	0.759361	0.692655	0.624284	-0.679327	-1.27193	-1.31041
BAESF_00453.mRNA	62.92	63.44	70.48	27.44	34.89	33.2	20.52	21.65	17.16	24.97	25.14	23.23	3.24	5.16	2.61	0.58	0.66	0.32	0.09	0.12	0.2	1.23126	1.23659	1.30482	0.698319	0.85143	0.819688	0.514837	0.548516	0.40312	0.63853	0.642823	0.592891	-0.554162	-0.30836	-0.660018	-1.20378	-1.17127	-1.3221	-1.44809	-1.43022	-1.38482	1.25756	0.789812	0.488825	0.624748	-0.507513	-1.23238	-1.42104
BAESF_00455.mRNA	112.36	95.53	99.57	33.25	52.18	45.55	30.63	37.39	44.16	35.37	44.19	50.89	2.66	3.8	4.63	0.2	0.41	1.03	0.1	0.06	0.37	1.24847	1.1559	1.17952	0.559114	0.812533	0.735841	0.513279	0.624837	0.718381	0.593705	0.718763	0.79839	-0.728856	-0.572684	-0.480822	-1.37113	-1.27825	-1.06834	-1.42125	-1.44258	-1.29482	1.19463	0.702496	0.618832	0.703619	-0.594121	-1.23924	-1.38622
BAESF_00459.mRNA	75.54	57.09	67.3	1.66	7.9	8.41	4.4	5.26	16.15	12.71	25.33	58.59	0.13	0.66	3.54	0.09	0.05	0.76	0	0.11	0.26	1.64103	1.46352	1.56772	-0.521034	0.25622	0.29208	-0.0653407	0.0297666	0.678366	0.534289	0.954271	1.47992	-1.072	-0.824482	-0.176982	-1.09519	-1.11925	-0.786836	-1.15065	-1.08349	-1.00192	1.55742	0.00908872	0.214264	0.989495	-0.691154	-1.00043	-1.07869
BAESF_00488.mRNA	223.13	216.7	219.09	110.78	157.55	172.01	58.29	72.3	79.91	44.38	58.37	73.53	5.33	5.93	8.77	0.49	0.9	1.54	0.23	0.52	0.64	1.17065	1.15586	1.16141	0.817268	0.994817	1.03915	0.495178	0.602925	0.6531	0.359367	0.495863	0.611378	-0.641186	-0.595186	-0.420726	-1.37595	-1.25248	-1.10502	-1.47336	-1.36583	-1.32723	1.16264	0.950412	0.583734	0.48887	-0.552366	-1.24448	-1.38881
BAESF_00519.mRNA	29.93	19	21.03	5.02	9.41	7.82	8.48	9.87	14.32	14.57	20.99	28.45	0.63	1.21	1.14	0.14	0.15	0.17	0.01	0.05	0.07	1.36065	1.02442	1.09897	0.0985101	0.520868	0.393049	0.448699	0.554213	0.818844	0.831327	1.09757	1.32283	-0.909037	-0.674281	-0.699103	-1.18477	-1.17804	-1.16474	-1.27814	-1.24819	-1.23364	1.16135	0.337476	0.607252	1.08391	-0.760807	-1.17585	-1.25333
BAESF_00528.mRNA	41.35	44.98	45.11	17.39	24.68	27.59	6.46	7.17	5.96	4.48	4	4.15	0.12	0.26	0.38	0	0	0	0	0	0.08	1.48736	1.5432	1.54511	0.921033	1.14773	1.22061	0.308477	0.3702	0.261376	0.099064	0.0368293	0.0568974	-0.978909	-0.898943	-0.837181	-1.05585	-1.05585	-1.05585	-1.05585	-1.05585	-1.0036	1.52522	1.09646	0.313351	0.0642636	-0.905011	-1.05585	-1.03843
BAESF_00537.mRNA	155.7	161.01	158.6	84.71	142.5	127.84	33.17	44.55	57	34.77	42.94	43.61	1.99	2.83	3.11	0.77	0.5	0.99	0	0.16	0.63	1.17721	1.1944	1.18667	0.865999	1.13182	1.07624	0.391663	0.539935	0.664568	0.415267	0.521374	0.529179	-0.864851	-0.737145	-0.700751	-1.13528	-1.22065	-1.07485	-1.42979	-1.35323	-1.17778	1.18609	1.02469	0.532055	0.488607	-0.767582	-1.14359	-1.32027
BAESF_00548.mRNA	26.15	26.2	24.61	11.07	15.63	19.55	6.85	9.63	8.28	6.77	10.12	11.46	0.62	0.78	1.09	0.11	0.15	0.12	0.03	0.03	0.03	1.31415	1.31559	1.26848	0.680043	0.930733	1.09629	0.343524	0.580667	0.474427	0.335512	0.615918	0.704918	-0.890887	-0.817211	-0.691626	-1.18662	-1.15893	-1.1796	-1.24513	-1.24513	-1.24513	1.29941	0.902356	0.466206	0.552116	-0.799908	-1.17505	-1.24513
BAESF_00584.mRNA	25.85	33.41	24.83	9.38	10.1	7.51	18.02	16.51	16.17	12.5	13.95	11.95	0.28	0.67	0.83	0	0.08	0.12	0.01	0.05	0.12	1.18542	1.36769	1.15696	0.487132	0.536407	0.341184	0.932097	0.871321	0.856914	0.680228	0.755187	0.649667	-1.05069	-0.855278	-0.788055	-1.23207	-1.17552	-1.1488	-1.22476	-1.19622	-1.1488	1.23669	0.454908	0.886777	0.695027	-0.898009	-1.18547	-1.18993
BAESF_00595.mRNA	36.88	34.45	35.04	16.3	20.86	19.54	5.14	5.57	7.07	3.36	6.3	5.98	0.3	0.75	0.59	0.03	0.11	0.12	0.02	0.03	0.03	1.53589	1.48704	1.4992	0.958469	1.13084	1.08495	0.195265	0.245137	0.396645	-0.0569686	0.322763	0.289737	-0.948536	-0.729531	-0.800173	-1.12006	-1.06495	-1.05834	-1.12725	-1.12006	-1.12006	1.50737	1.05808	0.279016	0.185177	-0.82608	-1.08112	-1.12246
BAESF_00598.mRNA	176.05	172.84	156.72	77.94	114.91	111.9	14.32	21.17	25.92	11.06	13.72	13.58	0.91	1.47	1.78	0.28	0.32	0.89	0.03	0.25	0.7	1.45386	1.44422	1.39296	1.0284	1.23073	1.21687	0.164821	0.359488	0.461741	0.0387943	0.143777	0.138744	-0.931848	-0.796419	-0.734143	-1.14267	-1.12646	-0.937392	-1.25712	-1.15516	-0.993198	1.43035	1.15867	0.328683	0.107105	-0.820803	-1.06884	-1.13516
BAESF_00611.mRNA	18.7	23.3	21.34	3.41	6.67	5.8	10.39	9.34	8.5	9.38	9.92	8.3	0.55	0.52	0.65	0	0.13	0.05	0.02	0	0.07	1.29378	1.47041	1.39963	0.0340286	0.499841	0.39851	0.832651	0.751249	0.679936	0.754498	0.797183	0.662028	-0.846032	-0.862482	-0.793411	-1.2149	-1.11203	-1.17383	-1.19823	-1.2149	-1.15795	1.38794	0.310793	0.754612	0.737903	-0.833975	-1.16692	-1.19036
BAESF_00614.mRNA	69.07	62.61	72.18	38.41	34.64	57.15	30.62	33.49	35.39	17.57	15.89	19.25	1.56	2.7	2.04	0.31	0.56	0.3	0.12	0.14	0.05	1.19519	1.13635	1.22161	0.845105	0.783935	1.08175	0.71113	0.763982	0.796604	0.387345	0.329659	0.440032	-0.818107	-0.594039	-0.713563	-1.22568	-1.11943	-1.23035	-1.32101	-1.31024	-1.36027	1.18438	0.903598	0.757239	0.385679	-0.70857	-1.19182	-1.33051
BAESF_00648.mRNA	73.84	76.32	76.18	35.68	51.43	56.72	24.47	21.37	32.5	21.51	29.53	30.82	0.93	2.71	2.73	0.28	0.18	0.32	0.08	0.16	0.18	1.1698	1.18897	1.1879	0.7505	0.960553	1.01707	0.536048	0.45974	0.697179	0.463408	0.642594	0.666927	-0.980917	-0.596668	-0.593507	-1.22237	-1.2702	-1.20428	-1.32227	-1.28026	-1.2702	1.18222	0.909375	0.564322	0.590977	-0.723698	-1.23229	-1.29091
BAESF_00654.mRNA	34.9	34.04	34.33	10.47	18.6	19.55	5.35	5.4	8.48	4.97	7.43	5.17	0.97	0.81	0.58	0.16	0.21	0.26	0.05	0.11	0	1.54247	1.52373	1.5301	0.660622	1.07472	1.1113	0.20364	0.209702	0.513351	0.155948	0.422626	0.181415	-0.700942	-0.766409	-0.871444	-1.11026	-1.07765	-1.04635	-1.18726	-1.14432	-1.22497	1.5321	0.948881	0.308897	0.25333	-0.779598	-1.07809	-1.18552
BAESF_00656.mRNA	42.39	21.15	27.39	5.5	5.42	7.42	4.45	3.84	4.82	2.82	3.73	3.76	0.23	0.36	0.26	0.05	0.06	0.09	0.02	0.02	0.06	2.11098	1.54402	1.7533	0.510217	0.499775	0.728445	0.361655	0.261566	0.417041	0.0620097	0.242181	0.247512	-0.893541	-0.808824	-0.873222	-1.02696	-1.01896	-0.995431	-1.0514	-1.0514	-1.01896	1.80276	0.579479	0.346754	0.183901	-0.858529	-1.01378	-1.04059
BAESF_00659.mRNA	27.1	30.82	29.44	13.43	12.84	12.26	20.68	23.31	19.83	10.34	11.36	8.27	0.59	1.05	0.76	0.09	0.16	0.1	0	0.07	0.08	1.1465	1.23649	1.2044	0.664104	0.633887	0.6029	0.958756	1.04163	0.929806	0.489684	0.552026	0.343797	-0.932327	-0.748401	-0.858802	-1.20561	-1.16056	-1.199	-1.26799	-1.21901	-1.21228	1.19579	0.633631	0.976731	0.461835	-0.84651	-1.18839	-1.23309
BAESF_00682.mRNA	103.04	108.16	94.54	59.28	78.02	87.8	51.18	61.05	59.23	34.36	43.13	31.7	1.69	4.53	5.09	0.84	1.77	1.68	0.13	0.38	0.07	1.08891	1.11635	1.04023	0.777171	0.931791	0.998441	0.694748	0.793701	0.776697	0.472489	0.59904	0.427818	-0.998911	-0.587287	-0.532191	-1.21583	-0.982172	-1.00104	-1.49431	-1.38015	-1.52548	1.08183	0.902467	0.755048	0.499782	-0.70613	-1.06635	-1.46665
BAESF_00689.mRNA	23.14	22.74	18.85	5.99	10.94	8.82	1.8	2.23	1.99	2.71	2.65	3.4	0.2	0.53	0.21	0.02	0.04	0.01	0	0.03	0	1.79232	1.77754	1.61917	0.695517	1.16933	0.996349	-0.114096	0.0123309	-0.0559955	0.134942	0.120513	0.285891	-0.863919	-0.648922	-0.856575	-1.00774	-0.990557	-1.01646	-1.02527	-0.999107	-1.02527	1.72968	0.953734	-0.052587	0.180448	-0.789805	-1.00492	-1.01655
BAESF_00691.mRNA	27.53	24.13	25.11	12.06	18.08	19.67	1.81	3.62	4.81	1.64	1.87	2.68	0.09	0.16	0.16	0.07	0	0.07	0	0	0	1.6127	1.51462	1.54419	1.00873	1.30174	1.3636	-0.17876	0.205545	0.382688	-0.226994	-0.16243	0.029719	-0.910722	-0.862614	-0.862614	-0.925036	-0.977331	-0.925036	-0.977331	-0.977331	-0.977331	1.55717	1.22469	0.136491	-0.119902	-0.87865	-0.942467	-0.977331
BAESF_00702.mRNA	8.94	7.21	6.49	2.74	3.31	3.8	3.19	2.95	1.91	2.56	2.94	2.76	0.16	0.47	0.16	0.02	0.01	0.03	0	0	0	1.71947	1.48042	1.36567	0.497422	0.674767	0.809386	0.639464	0.565721	0.183705	0.435756	0.562552	0.50409	-0.966149	-0.670048	-0.966149	-1.12695	-1.13926	-1.11475	-1.1517	-1.1517	-1.1517	1.52185	0.660525	0.462963	0.500799	-0.867449	-1.12699	-1.1517
BAESF_00717.mRNA	60.55	68.12	62.9	21.06	26.79	24.26	23.47	26.55	27.45	23.45	27.14	20.31	1.8	2.48	2.62	0.04	0.12	0.36	0	0.03	0.12	1.21496	1.28761	1.23843	0.572285	0.716913	0.657126	0.637225	0.71148	0.731614	0.636713	0.724752	0.550621	-0.720564	-0.584391	-0.559687	-1.34089	-1.29447	-1.17286	-1.36545	-1.34694	-1.29447	1.247	0.648775	0.69344	0.637362	-0.621547	-1.26941	-1.33562
BAESF_00721.mRNA	43.7	45.77	42.91	21.86	26.71	27.84	5.12	5.63	5.49	0.87	1.56	1.69	0.32	0.06	0.49	0.16	0.04	0.24	0.12	0	0.09	1.58148	1.6121	1.56942	1.12784	1.258	1.28504	0.236341	0.290489	0.276051	-0.565721	-0.353256	-0.319747	-0.801346	-0.949743	-0.719394	-0.888757	-0.962629	-0.843641	-0.912496	-0.989161	-0.930863	1.58767	1.22362	0.267627	-0.412908	-0.823494	-0.898342	-0.944173
BAESF_00722.mRNA	42.66	45.33	41.53	16.26	18.04	17.44	23.55	25.75	25.86	22.51	25.4	19.51	1.23	3.01	2.62	0.17	0.16	0.5	0.07	0.12	0.1	1.15062	1.19098	1.13279	0.519647	0.58638	0.564609	0.75919	0.817541	0.820331	0.72976	0.808586	0.636944	-0.871693	-0.472735	-0.5423	-1.31023	-1.31606	-1.1413	-1.37097	-1.33992	-1.35217	1.15813	0.556879	0.79902	0.725097	-0.628909	-1.25586	-1.35436
BAESF_00758.mRNA	72.8	75.79	62.11	47.45	53.2	50.1	35.59	58.19	46.87	17.11	20.12	23.18	1.23	1.75	1.76	0.13	0.15	0.98	0.1	0.12	0.19	1.12146	1.14433	1.03135	0.879126	0.943708	0.909792	0.717448	0.994425	0.872191	0.312438	0.400981	0.478898	-0.893683	-0.772983	-0.770893	-1.28515	-1.27504	-0.962156	-1.30064	-1.29026	-1.25535	1.09905	0.910875	0.861355	0.397439	-0.81252	-1.17411	-1.28209
BAESF_00761.mRNA	20.56	19.64	20.37	14.43	11.14	12.44	19.24	19.58	18.08	7.87	7.62	7.51	0.34	0.5	0.33	0.02	0.08	0.13	0	0.01	0.1	1.0997	1.06693	1.09305	0.848307	0.668092	0.744541	1.05222	1.06474	1.00787	0.432249	0.410764	0.401112	-0.988082	-0.903317	-0.993712	-1.19314	-1.15019	-1.11618	-1.20802	-1.20054	-1.1364	1.08656	0.753647	1.04161	0.414708	-0.961704	-1.15317	-1.18165
BAESF_00764.mRNA	147.48	71.05	110.94	29.77	15.43	30.07	66.87	74.11	66.11	37.64	37.4	28.51	1.77	2.81	1.66	0.41	0.45	0.41	0.14	0.1	0.24	1.40172	1.00078	1.24509	0.529005	0.181099	0.534384	0.967638	1.02384	0.961393	0.655289	0.651834	0.505821	-0.806042	-0.62928	-0.82851	-1.18047	-1.16496	-1.18047	-1.29833	-1.31814	-1.25171	1.21586	0.414829	0.984291	0.604315	-0.754611	-1.1753	-1.28939
BAESF_00767.mRNA	152.71	166.6	177.53	54.79	89.07	95.21	52.45	55.41	48.53	47.61	46.05	46.34	3.78	4.27	3.4	0.52	0.38	0.88	0.16	0.24	0.43	1.18077	1.22641	1.25975	0.646068	0.898782	0.933574	0.623462	0.651899	0.583276	0.573384	0.556174	0.559416	-0.650312	-0.598824	-0.694016	-1.25479	-1.30577	-1.14265	-1.3974	-1.36221	-1.28699	1.22231	0.826141	0.619545	0.562992	-0.647717	-1.2344	-1.34887
BAESF_00812.mRNA	9.39	8.02	7.93	3.38	2.37	1.59	7.13	5.41	5.78	6.15	5.81	7.26	0.62	0.46	0.47	0.03	0.15	0.13	0	0	0	1.31759	1.16345	1.15252	0.375966	0.0902112	-0.196763	1.05021	0.791087	0.852262	0.910184	0.857074	1.0675	-0.708273	-0.821632	-0.814191	-1.20194	-1.08181	-1.10094	-1.23417	-1.23417	-1.23417	1.21119	0.0898046	0.897852	0.944919	-0.781365	-1.12823	-1.23417
BAESF_00816.mRNA	122.12	82.46	78.27	72.06	19.55	31.86	37.9	60.7	47.11	7.74	6.33	3.89	2.16	1.52	0.87	0.36	0.61	0.51	0.13	0.03	0.2	1.50875	1.28488	1.25522	1.20825	0.477885	0.748165	0.845326	1.11094	0.967682	-0.014401	-0.115705	-0.348782	-0.60019	-0.730503	-0.902277	-1.08564	-0.988478	-1.0254	-1.19232	-1.24568	-1.15771	1.34962	0.811433	0.974649	-0.159629	-0.744323	-1.03317	-1.19857
BAESF_00820.mRNA	135.89	123.44	130.63	93.68	47.17	66.2	69.83	85.96	79.15	47.15	46.28	46.19	4.56	6.8	6	0.91	0.65	1.13	0.05	0.13	0.56	1.12459	1.07236	1.10313	0.922659	0.552525	0.734882	0.763698	0.876072	0.831406	0.552297	0.54231	0.541266	-0.63009	-0.444671	-0.503942	-1.21533	-1.29548	-1.15562	-1.54304	-1.50282	-1.3262	1.10003	0.736689	0.823725	0.545291	-0.526234	-1.22214	-1.45736
BAESF_00831.mRNA	89.96	100.77	98.45	32.13	50.09	55.9	39.07	44.13	40.99	20.66	25.59	18.12	0.67	2.12	1.85	0.21	0.34	0.45	0.1	0.26	0.25	1.20729	1.27075	1.25772	0.636541	0.881319	0.942185	0.744019	0.811222	0.770468	0.396385	0.512271	0.325897	-1.0518	-0.698596	-0.749746	-1.23388	-1.17621	-1.13162	-1.28774	-1.21099	-1.2155	1.24526	0.820015	0.775236	0.411517	-0.833379	-1.18057	-1.23808
BAESF_00833.mRNA	148.16	73.92	120.97	131.21	62.99	83.42	62.05	80.45	81.93	39.87	49.36	36.86	3.81	6.37	4.03	0.91	0.6	0.78	0.1	0.1	0.52	1.17682	0.805176	1.06821	1.11172	0.720065	0.869609	0.712078	0.850279	0.859998	0.478093	0.590787	0.436804	-0.676742	-0.446433	-0.652605	-1.17522	-1.27081	-1.21327	-1.47304	-1.47304	-1.29849	1.01674	0.900465	0.807452	0.501894	-0.591927	-1.21977	-1.41485
BAESF_00844.mRNA	24.55	21	22.12	5.5	11.24	10.25	5.08	4.93	5.96	7.85	8.95	8.88	0.76	1.04	0.88	0.09	0.12	0.08	0	0	0.14	1.5267	1.39768	1.4405	0.346129	0.891988	0.819247	0.288518	0.266974	0.405102	0.612298	0.71334	0.707251	-0.780669	-0.653338	-0.723783	-1.19391	-1.17049	-1.20186	-1.26823	-1.26823	-1.15522	1.45496	0.685788	0.320198	0.67763	-0.719263	-1.18875	-1.23056
BAESF_00861.mRNA	319.47	342.62	312.11	160.11	247.27	226.95	120.04	128.89	152.82	127.51	156.11	160.4	4.19	8.72	11.63	0.99	0.72	2.14	0.58	0.49	0.87	1.05028	1.08248	1.03955	0.732791	0.932428	0.893006	0.600771	0.633349	0.711414	0.628418	0.721184	0.733621	-0.853186	-0.563514	-0.442609	-1.29574	-1.36305	-1.08518	-1.40225	-1.42932	-1.32445	1.05744	0.852742	0.648511	0.694408	-0.61977	-1.24799	-1.38534
BAESF_00865.mRNA	24.12	26.71	22.08	6.43	9.04	7.76	10.52	10.87	10.33	10.69	10.77	11.52	0.51	0.55	0.65	0.03	0.04	0.12	0	0.07	0.07	1.32505	1.40292	1.25783	0.358374	0.597278	0.48905	0.706399	0.73015	0.693202	0.718024	0.723436	0.772458	-0.906107	-0.885359	-0.835745	-1.20969	-1.20202	-1.14321	-1.23314	-1.17945	-1.17945	1.3286	0.481567	0.709917	0.737973	-0.875737	-1.18497	-1.19735
BAESF_00875.mRNA	48.3	47.91	44.57	32.23	16.87	19.98	40.02	45.74	44.31	27.92	29.98	23.1	1.18	2.4	2.17	0.09	0.15	0.29	0.11	0.04	0.08	1.04349	1.0386	0.995074	0.800737	0.418993	0.51773	0.930342	1.01067	0.991553	0.715247	0.757591	0.603049	-0.87566	-0.60215	-0.645254	-1.30221	-1.26924	-1.19854	-1.29102	-1.33111	-1.30789	1.02572	0.579153	0.977523	0.691962	-0.707688	-1.25667	-1.31001
BAESF_00887.mRNA	25.86	30.28	26.77	11.75	16.57	17.59	3.7	4.4	4.01	4.66	2.83	4.09	0.61	0.46	0.26	0.04	0.06	0.05	0	0.03	0.03	1.50099	1.62142	1.52733	0.911935	1.16544	1.21005	0.122979	0.232738	0.173475	0.269914	-0.0388468	0.185999	-0.723971	-0.801286	-0.917756	-1.06946	-1.0544	-1.06189	-1.10046	-1.0771	-1.0771	1.54991	1.09581	0.176397	0.139022	-0.814338	-1.06192	-1.08488
BAESF_00890.mRNA	86.6	81.94	78.22	33.61	46.59	43.61	25.38	26.48	23.49	20.81	20.35	22.93	0.65	1.86	1.56	0.22	0.18	0.31	0.17	0.05	0.19	1.30651	1.2745	1.24763	0.762696	0.9492	0.911332	0.603683	0.627606	0.560148	0.492279	0.479795	0.546602	-1.01952	-0.697407	-0.7623	-1.19633	-1.21585	-1.15464	-1.22083	-1.2842	-1.21091	1.27621	0.874409	0.597146	0.506225	-0.826408	-1.18894	-1.23865
BAESF_00912.mRNA	8.33	11.23	11.68	2.96	4.32	4.09	1.7	1.61	0.85	1.18	0.73	0.66	0.03	0.04	0.08	0	0.03	0	0	0	0	1.64305	1.95056	1.99162	0.669353	1.00479	0.954573	0.234204	0.195686	-0.195347	-0.00885553	-0.271545	-0.318473	-0.860726	-0.849748	-0.806868	-0.89431	-0.860726	-0.89431	-0.89431	-0.89431	-0.89431	1.86174	0.876237	0.0781809	-0.199624	-0.839114	-0.883115	-0.89431
BAESF_00916.mRNA	10.03	10.24	9.53	4.62	5.49	4.52	3.71	2.89	2.32	4.33	3.99	3.55	0.88	0.84	0.46	0.09	0.12	0.04	0.02	0.02	0.03	1.49106	1.51284	1.43746	0.712031	0.878319	0.691289	0.507949	0.286959	0.103904	0.650821	0.574667	0.46802	-0.553124	-0.577971	-0.845232	-1.18289	-1.15152	-1.23714	-1.25957	-1.25957	-1.2483	1.48045	0.760546	0.299604	0.564503	-0.658776	-1.19052	-1.25582
BAESF_00941.mRNA	9.83	9.64	9.52	3.83	4.63	5.47	2.86	2.43	2.67	2.5	2.89	2.59	0.32	0.35	0.18	0	0.02	0.07	0	0.02	0.01	1.5892	1.56892	1.55592	0.663954	0.839571	0.998921	0.407076	0.271743	0.349239	0.294892	0.415948	0.323985	-0.822468	-0.796717	-0.950938	-1.14059	-1.1179	-1.06307	-1.14059	-1.1179	-1.12919	1.57135	0.834149	0.342686	0.344941	-0.856708	-1.10719	-1.12923
BAESF_00942.mRNA	113.97	105.01	117.24	49.71	69.88	77.19	6.11	7.52	8.52	4.62	6.05	10.01	0.32	0.32	1	0.04	0.1	0.51	0.13	0	0.26	1.53721	1.49231	1.55273	1.08418	1.26952	1.32384	-0.00314902	0.096979	0.158401	-0.133306	-0.00783935	0.238878	-0.935097	-0.935097	-0.705128	-1.06705	-1.036	-0.86067	-1.02111	-1.08875	-0.960844	1.52742	1.22585	0.0840769	0.0325778	-0.858441	-0.987907	-1.02357
BAESF_00956.mRNA	112.08	159.06	179.89	30.36	53.46	68.3	38.29	36.11	23.65	12.73	17.25	13.37	1.2	1.56	0.75	0.23	0.36	0.1	0.07	0.05	0.21	1.29252	1.47845	1.54391	0.606201	0.901549	1.0305	0.726836	0.696289	0.477369	0.164224	0.316507	0.188603	-0.815638	-0.734541	-0.938094	-1.12678	-1.07301	-1.18655	-1.20135	-1.21144	-1.13555	1.43829	0.846083	0.633498	0.223111	-0.829424	-1.12878	-1.18278
BAESF_00983.mRNA	44.22	81.86	85.94	15.77	14.7	18.24	37.44	28.7	21.22	24.23	16.47	9.38	0.85	0.89	0.49	0.23	0.21	0.07	0.11	0.08	0.17	1.10728	1.47988	1.50945	0.496985	0.456421	0.581519	1.00733	0.848631	0.670115	0.748277	0.522144	0.201846	-0.859264	-0.846103	-0.992408	-1.11039	-1.12047	-1.19613	-1.17355	-1.1904	-1.14116	1.36553	0.511642	0.842027	0.490756	-0.899258	-1.14233	-1.16837
BAESF_01000.mRNA	29.35	9.27	23.43	2.44	1.11	3.53	5.66	6.09	3.73	1.19	0.81	0.35	0.05	0.03	0.06	0	0	0	0	0.02	0	2.25407	1.26761	2.05653	0.271886	-0.173091	0.522467	0.873324	0.930283	0.561799	-0.139212	-0.312707	-0.57965	-0.80844	-0.825948	-0.799811	-0.852858	-0.852858	-0.852858	-0.852858	-0.83483	-0.852858	1.85941	0.207088	0.788469	-0.343856	-0.8114	-0.852858	-0.846848
BAESF_01015.mRNA	17.54	13.96	16.36	6.11	2.73	4.2	12	13.63	9.45	8.61	8.09	6.45	0.62	0.57	0.35	0.11	0.06	0.1	0.01	0.04	0.07	1.34961	1.16095	1.29179	0.50684	-0.0604085	0.231748	1.03747	1.14134	0.845469	0.771783	0.722867	0.547915	-0.793752	-0.821319	-0.954072	-1.1262	-1.16672	-1.13415	-1.20921	-1.18347	-1.15847	1.26745	0.22606	1.00809	0.680855	-0.856381	-1.14236	-1.18372
BAESF_01031.mRNA	41.01	25.92	37.11	20.06	6.8	11.22	1.7	3.28	3.31	0.31	0.24	0.23	0	0.03	0.12	0	0.04	0.02	0	0	0	1.91727	1.59394	1.84648	1.41558	0.693957	1.02013	-0.0767955	0.257916	0.262991	-0.602238	-0.642135	-0.648018	-0.79842	-0.776944	-0.716083	-0.79842	-0.769925	-0.784032	-0.79842	-0.79842	-0.79842	1.7859	1.04322	0.148037	-0.630797	-0.763816	-0.784126	-0.79842
BAESF_01047.mRNA	102.53	93.53	92.32	36.83	63.07	58.91	12.11	16	14.16	12.49	15.66	20.68	1.27	1.55	1.52	0.42	0.29	0.09	0.11	0.06	0.39	1.43826	1.38476	1.37719	0.846053	1.15598	1.11649	0.222688	0.375533	0.308149	0.239496	0.363649	0.518577	-0.808833	-0.740413	-0.747375	-1.08479	-1.14126	-1.24036	-1.22967	-1.25678	-1.09735	1.40007	1.03951	0.302123	0.373907	-0.76554	-1.15547	-1.1946
BAESF_01065.mRNA	21.68	22.9	27.48	8.76	13.55	16.21	5.49	5.5	4.67	3.84	5.72	4.2	0.36	0.4	0.29	0.13	0.08	0.08	0.05	0	0	1.41455	1.45746	1.60104	0.72404	1.05104	1.18853	0.389893	0.391154	0.279277	0.149662	0.418412	0.208415	-0.88991	-0.866171	-0.933184	-1.04163	-1.07869	-1.07869	-1.10176	-1.14172	-1.14172	1.49102	0.98787	0.353441	0.25883	-0.896421	-1.06634	-1.1284
BAESF_01073.mRNA	35.29	29.56	34.54	11.04	21.27	19.09	2.23	2.9	5.18	2.68	6.34	15.99	0.11	1.11	1.1	0.03	0.05	0.33	0.05	0.03	0.14	1.56044	1.43128	1.54474	0.731193	1.19343	1.116	-0.257728	-0.116055	0.229938	-0.159696	0.359229	0.990037	-1.06053	-0.577755	-0.581326	-1.11675	-1.1023	-0.924625	-1.1023	-1.11675	-1.04049	1.51215	1.01354	-0.0479484	0.396523	-0.73987	-1.04789	-1.08651
BAESF_01074.mRNA	332.03	271.14	318.05	92.95	130.54	139.39	154.36	175.66	187.7	179.58	194.91	215.95	6.6	13.37	16.31	0.99	1.18	3.07	0.25	0.38	1.7	1.07186	0.975482	1.05139	0.467844	0.62848	0.659559	0.707919	0.769244	0.800713	0.779719	0.818611	0.867301	-0.732389	-0.42835	-0.339504	-1.37198	-1.32846	-1.03047	-1.59392	-1.5467	-1.22635	1.03291	0.585294	0.759292	0.821877	-0.500081	-1.24364	-1.45566
BAESF_01087.mRNA	14.18	16.17	16.88	4.74	8.08	7.05	1.53	1.8	2.91	1.56	2.88	2.43	0.29	0.38	0.25	0	0.11	0.14	0	0	0	1.6342	1.75586	1.79587	0.673722	1.12666	1.00775	-0.135372	-0.0352277	0.294555	-0.12373	0.286948	0.1652	-0.800607	-0.734001	-0.831716	-1.0521	-0.949028	-0.92269	-1.0521	-1.0521	-1.0521	1.72864	0.936042	0.0413183	0.109473	-0.788775	-0.974605	-1.0521
BAESF_01101.mRNA	66.55	46.73	60.97	18.79	24.75	29.63	20.23	19.17	14.83	15.55	16.46	13.96	1	2.06	1.14	0.21	0.48	0.15	0.11	0.04	0.22	1.43678	1.20788	1.37996	0.627627	0.801136	0.915518	0.67392	0.640162	0.480473	0.509788	0.545067	0.443216	-0.883019	-0.602731	-0.838426	-1.21423	-1.08147	-1.24775	-1.27108	-1.31401	-1.2088	1.34154	0.781427	0.598185	0.499357	-0.774725	-1.18115	-1.26463
BAESF_01111.mRNA	129.87	120.07	106.69	53.1	79.56	82.11	32.41	46.66	52.07	21.04	27.19	32.98	3.13	2.3	4.56	0.7	0.58	0.89	0.32	0.12	0.37	1.27387	1.2298	1.1635	0.77372	0.999158	1.0168	0.500828	0.70196	0.762836	0.265296	0.40464	0.510407	-0.682834	-0.809861	-0.514494	-1.18541	-1.22686	-1.12542	-1.32865	-1.42168	-1.3076	1.22239	0.929893	0.655208	0.393447	-0.669063	-1.17923	-1.35265
BAESF_01115.mRNA	72.52	97.52	85.81	23	45.39	40.09	14.25	15.51	12.94	18.7	19.06	18.74	2.27	2.56	2.38	0.24	0.18	0.35	0.2	0.04	0.13	1.31639	1.49886	1.41998	0.618489	1.02933	0.9537	0.335792	0.385282	0.2798	0.495407	0.506697	0.496672	-0.624118	-0.571147	-0.603492	-1.22862	-1.25954	-1.17563	-1.24906	-1.33827	-1.28653	1.41174	0.867173	0.333624	0.499592	-0.599585	-1.22126	-1.29129
BAESF_01127.mRNA	306.54	251.07	308.75	67.04	68.31	93.04	128.73	124	97.8	83.26	92.03	82.62	3.63	5.7	4.01	0.26	0.22	1.06	0.14	0.39	0.46	1.24354	1.1501	1.2469	0.534849	0.543537	0.686886	0.838035	0.820586	0.710083	0.635297	0.681813	0.631715	-0.72774	-0.554127	-0.690683	-1.33915	-1.35431	-1.1082	-1.38617	-1.29302	-1.26994	1.21351	0.588424	0.789568	0.649608	-0.657517	-1.26722	-1.31638
BAESF_01158.mRNA	44.88	50.44	42.93	13.35	24.05	27.06	19.55	16.7	11.61	10.4	12.02	8.76	0.97	1.03	0.88	0.27	0.24	0.19	0.02	0.09	0.17	1.34221	1.42092	1.31232	0.542409	0.925782	1.00386	0.789524	0.686789	0.453462	0.384046	0.47548	0.277165	-0.824018	-0.803372	-0.856196	-1.12612	-1.14257	-1.17089	-1.27696	-1.23129	-1.18255	1.35848	0.824019	0.643258	0.378897	-0.827862	-1.14652	-1.23027
BAESF_01170.mRNA	479.13	542.73	525.89	217.68	357.9	364.93	51.54	79.34	95.34	29.45	40.01	46.8	4.12	7.03	7.4	1.05	1.56	2.28	0.64	0.57	1.71	1.32047	1.37874	1.364	0.952072	1.18415	1.19324	0.284068	0.483009	0.568084	0.0285427	0.16801	0.239778	-0.806644	-0.595834	-0.574732	-1.23541	-1.13134	-1.01524	-1.33994	-1.36037	-1.10466	1.35441	1.10982	0.445054	0.145444	-0.65907	-1.12733	-1.26832
BAESF_01179.mRNA	34.37	39.68	31.91	15.35	23.16	24.02	10.7	10.77	10.21	10.55	11.64	13.77	0.42	1.28	0.5	0.3	0.1	0.16	0	0	0.05	1.27042	1.36923	1.2195	0.725318	1.00116	1.02587	0.48892	0.493133	0.458697	0.479804	0.543511	0.653524	-1.00089	-0.666384	-0.962173	-1.06326	-1.18127	-1.14376	-1.2486	-1.2486	-1.21414	1.28639	0.917448	0.48025	0.558946	-0.876482	-1.12943	-1.23712
BAESF_01232.mRNA	60.72	60.49	62.64	11.89	28.35	24.74	8.78	10.87	14	12.61	21.82	29.62	0.81	1.63	1.71	0.07	0.14	0.14	0.02	0.07	0.19	1.39577	1.39335	1.41563	0.380724	0.914019	0.828956	0.201771	0.327295	0.478977	0.415951	0.750918	0.941474	-0.891607	-0.649434	-0.630013	-1.2323	-1.19123	-1.19123	-1.26332	-1.2323	-1.16341	1.40158	0.7079	0.336014	0.702781	-0.723685	-1.20492	-1.21968
BAESF_01236.mRNA	162.66	167.66	174	61.83	99.06	92.14	81.09	84.53	82.46	81.16	96.16	90.24	3.41	4.71	5.23	0.23	0.44	0.68	0.15	0.12	0.55	1.05327	1.06814	1.08638	0.580246	0.810168	0.774758	0.71236	0.732643	0.720538	0.712781	0.795636	0.764574	-0.732352	-0.604705	-0.56164	-1.36325	-1.28536	-1.2092	-1.39647	-1.40953	-1.24899	1.06926	0.721724	0.721847	0.757664	-0.632899	-1.28593	-1.35167
BAESF_01240.mRNA	10.19	9.96	11.85	2.28	2.94	3.35	5.28	4.97	4.52	5.19	4.85	7.4	0.45	0.57	0.49	0.04	0.04	0.08	0.01	0	0.02	1.37072	1.34847	1.51892	0.055928	0.252355	0.358418	0.751828	0.697591	0.613627	0.736363	0.675836	1.06346	-0.818631	-0.733442	-0.789476	-1.1747	-1.1747	-1.13427	-1.20606	-1.21672	-1.19551	1.4127	0.222234	0.687682	0.825218	-0.780517	-1.16122	-1.2061
BAESF_01250.mRNA	12.95	13.23	11.54	4.25	4.98	5.47	4.71	3.38	2.93	5.84	5.88	6.05	0.28	0.73	0.33	0.03	0.04	0	0.01	0.01	0.01	1.47651	1.49662	1.36868	0.487574	0.619323	0.69902	0.572569	0.304228	0.194523	0.755296	0.761197	0.785898	-0.940668	-0.635805	-0.901891	-1.16057	-1.15079	-1.19048	-1.18041	-1.18041	-1.18041	1.44727	0.601972	0.357107	0.767464	-0.826122	-1.16728	-1.18041
BAESF_01257.mRNA	38.36	35.4	40.91	8.45	16.67	16.52	1.47	1.44	4.09	2.17	4.83	16.07	0.11	0.69	1.08	0.16	0.11	0.21	0.03	0	0.09	1.66028	1.60234	1.7068	0.602912	1.06674	1.06042	-0.391504	-0.400561	0.144361	-0.206588	0.244958	1.04113	-0.984286	-0.672747	-0.518864	-0.951632	-0.984286	-0.920357	-1.03972	-1.06163	-0.997761	1.65647	0.910023	-0.215901	0.359835	-0.725299	-0.952092	-1.03304
BAESF_01262.mRNA	34.98	36.43	30.44	11.63	16.47	17.64	9.72	9.19	7.14	6.18	8.9	4.99	0.69	1.54	1.03	0.31	0.17	0.11	0.06	0.04	0.07	1.4976	1.52823	1.39301	0.68588	0.937415	0.987678	0.558749	0.519435	0.345276	0.247975	0.497049	0.107474	-0.87364	-0.55773	-0.73151	-1.07113	-1.15876	-1.19958	-1.23531	-1.25008	-1.22803	1.47295	0.870324	0.474487	0.284166	-0.72096	-1.14315	-1.23781
BAESF_01266.mRNA	109.63	118.22	109.23	43.91	68.7	72.56	24.26	23.24	24.24	17.32	23.7	21.78	2.1	2.94	2.65	0.62	0.53	0.34	0.14	0.22	0.18	1.32195	1.36528	1.31985	0.799612	1.05428	1.08551	0.466207	0.442325	0.465748	0.280089	0.453218	0.406333	-0.749257	-0.610331	-0.654627	-1.12527	-1.15839	-1.23521	-1.32887	-1.28957	-1.30889	1.3357	0.9798	0.458093	0.37988	-0.671405	-1.17296	-1.30911
BAESF_01271.mRNA	251.75	194.71	188.33	80	63.74	71.38	183.98	180.21	127.51	82.75	86.72	63.05	3.15	4	2.18	0.46	0.47	0.32	0.28	0.13	0.33	1.17468	1.05577	1.04036	0.645619	0.541443	0.593306	1.02955	1.01998	0.860209	0.661141	0.682674	0.536461	-0.735837	-0.649207	-0.859613	-1.22153	-1.21836	-1.2684	-1.28271	-1.34066	-1.26489	1.09027	0.593456	0.969915	0.626759	-0.748219	-1.2361	-1.29608
BAESF_01276.mRNA	63.37	66.11	64.08	19.82	38.92	36.66	4.6	2.71	6.19	7.31	8.56	10.07	0.2	0.55	1.15	0	0	0.29	0	0	0.07	1.53482	1.56113	1.54174	0.82239	1.23326	1.19648	-0.00643226	-0.266308	0.151313	0.242687	0.331132	0.423694	-0.978719	-0.817181	-0.610653	-1.09379	-1.09379	-0.933072	-1.09379	-1.09379	-1.05109	1.54589	1.08404	-0.0404756	0.332504	-0.802184	-1.04022	-1.07956
BAESF_01289.mRNA	186.05	227.81	184.95	50.41	64.27	62.45	76.01	83.22	47.27	20.53	21.4	20.36	2.09	2.34	1	0.48	0.65	0.23	0.16	0.13	0.24	1.33216	1.4343	1.32917	0.677527	0.798515	0.784181	0.882351	0.927713	0.645584	0.236364	0.256443	0.232346	-0.74759	-0.708156	-0.968086	-1.1207	-1.06559	-1.21449	-1.24419	-1.25747	-1.21038	1.36521	0.753408	0.818549	0.241718	-0.807944	-1.13359	-1.23735
BAESF_01292.mRNA	30.98	34.57	33.49	13.11	19.3	23.01	8.01	7.7	7.06	4.9	5.11	4.06	0.64	0.85	0.62	0.07	0.18	0.06	0.1	0.04	0.09	1.42726	1.50779	1.48445	0.807878	1.08322	1.21028	0.468336	0.441832	0.383992	0.147844	0.174319	0.0315827	-0.821283	-0.730075	-0.830571	-1.14454	-1.07047	-1.15165	-1.12361	-1.16607	-1.13052	1.47317	1.03379	0.431387	0.117915	-0.793976	-1.12222	-1.14007
BAESF_01293.mRNA	24.69	30.34	25.6	8.66	13.98	13.32	5.47	2.57	2.03	3.48	2.59	1.86	0.06	0.2	0.08	0.04	0	0.02	0.03	0	0	1.59218	1.75015	1.61984	0.81494	1.16357	1.12776	0.496436	0.0239363	-0.106387	0.204365	0.0283756	-0.15227	-0.940989	-0.842412	-0.926136	-0.956125	-0.987292	-0.971556	-0.963803	-0.987292	-0.987292	1.65406	1.03542	0.137995	0.0268235	-0.903179	-0.971658	-0.979462
BAESF_01322.mRNA	7.33	8.17	7.3	2.91	3.56	3.51	3.14	2.99	2.42	3.45	2.95	3.07	0.4	0.7	0.53	0	0.05	0.04	0.02	0	0.01	1.45465	1.57712	1.45005	0.490512	0.686552	0.672497	0.563376	0.516331	0.319826	0.655424	0.503487	0.541637	-0.818749	-0.571247	-0.705556	-1.24767	-1.18547	-1.19767	-1.22243	-1.24767	-1.23499	1.49394	0.61652	0.466511	0.566849	-0.698517	-1.21027	-1.23503
BAESF_01364.mRNA	18.97	19.72	19.28	9.89	13.98	13.58	4.59	5.03	4.46	4.43	5.71	4.42	0.15	0.44	0.39	0	0.02	0.16	0	0	0	1.39247	1.42366	1.4055	0.8795	1.14925	1.12635	0.315364	0.37946	0.295459	0.290798	0.469851	0.289238	-1.02227	-0.832029	-0.861924	-1.1405	-1.12375	-1.01494	-1.1405	-1.1405	-1.1405	1.40721	1.0517	0.330094	0.349962	-0.905407	-1.09306	-1.1405
BAESF_01384.mRNA	25.19	28.32	29.93	3.82	8.65	7.66	1.05	1.15	2.22	3.47	7.78	18.22	0.09	0.57	0.93	0	0.03	0.07	0	0.02	0.11	1.60332	1.69425	1.7373	0.24008	0.799184	0.712003	-0.448493	-0.410133	-0.0848163	0.179364	0.723087	1.35411	-0.95724	-0.663347	-0.497075	-1.02665	-1.00284	-0.972156	-1.02665	-1.0107	-0.942596	1.67829	0.583756	-0.314481	0.752186	-0.705888	-1.00055	-0.993315
BAESF_01385.mRNA	254.01	252.59	241.55	122.44	175.95	194.02	29	34.9	46.8	31.45	31.73	33.13	2.58	4.64	3.92	0.39	0.45	1.07	0.07	0.28	0.54	1.32352	1.32077	1.29884	0.966057	1.14348	1.19138	0.269137	0.357592	0.49864	0.307814	0.312047	0.332682	-0.778212	-0.55428	-0.621567	-1.24431	-1.22349	-1.04811	-1.37322	-1.28493	-1.19382	1.31437	1.1003	0.375123	0.317514	-0.651353	-1.17197	-1.28399
BAESF_01388.mRNA	102.29	114.55	111.33	53.36	74.97	93.18	15.98	23.99	32.48	15.16	23.58	23.71	0.52	1.07	1.06	0.15	0.19	0.53	0	0.4	0.2	1.24735	1.30789	1.29264	0.900863	1.08153	1.19751	0.27279	0.481379	0.639247	0.246073	0.47245	0.475297	-1.02985	-0.86315	-0.865764	-1.18042	-1.16196	-1.02631	-1.25586	-1.07424	-1.15745	1.28262	1.05997	0.464472	0.39794	-0.919589	-1.1229	-1.16252
BAESF_01390.mRNA	245.02	257.4	232.78	91.76	109.45	100.2	133.44	150.06	156.19	115.01	133.72	116.05	2.87	7.04	7.7	0.58	0.48	0.91	0.03	0.2	1.05	1.05986	1.08271	1.03611	0.60592	0.687152	0.646448	0.778627	0.832872	0.851384	0.710009	0.779595	0.714163	-0.872506	-0.532226	-0.49551	-1.28941	-1.31984	-1.20114	-1.48854	-1.41744	-1.16822	1.05956	0.646507	0.820961	0.734589	-0.633414	-1.27013	-1.35807
BAESF_01398.mRNA	264.73	282.15	281.62	91.32	159.01	160.64	55.3	65.18	69.69	56.76	74.07	77.15	5.37	7.4	8.42	0.95	1.46	1.83	0.36	0.53	0.85	1.2317	1.26436	1.2634	0.687831	0.970756	0.97597	0.433411	0.516586	0.5505	0.446581	0.581426	0.602111	-0.687586	-0.545278	-0.486322	-1.29656	-1.17704	-1.10496	-1.48193	-1.42134	-1.32364	1.25315	0.878186	0.500166	0.543373	-0.573062	-1.19285	-1.40897
BAESF_01402.mRNA	46.61	46.1	40.86	16.49	27.55	27.63	7.1	9.75	13.48	7.31	9.72	10.09	0.86	1.12	0.88	0.15	0.13	0.32	0.07	0.07	0.15	1.44496	1.4374	1.35466	0.742423	1.0862	1.08816	0.2024	0.400966	0.609929	0.220356	0.399005	0.42281	-0.829771	-0.737981	-0.822267	-1.16708	-1.17939	-1.07036	-1.21767	-1.21767	-1.16708	1.41234	0.972261	0.404432	0.347391	-0.796673	-1.13894	-1.2008
BAESF_01415.mRNA	242.73	233.22	235.33	95.12	116.5	131.12	30.69	33.98	32.08	14.06	18.53	17.04	1.45	2.56	1.7	0.35	0.54	0.39	0.47	0.43	0.38	1.44993	1.42987	1.43439	0.980966	1.08219	1.1413	0.421716	0.4715	0.443353	0.0467527	0.17775	0.137752	-0.868509	-0.680174	-0.819537	-1.16889	-1.10252	-1.15417	-1.12597	-1.13988	-1.15781	1.43806	1.06815	0.445523	0.120751	-0.789407	-1.14186	-1.14122
BAESF_01415b.mRNA	580.55	630.07	568.02	229.21	329.46	329.63	124.26	109.63	107.17	72.85	72.09	80.09	5.84	6.82	5.46	1.51	1.16	1.52	0.24	0.65	1.22	1.2771	1.31344	1.26741	0.864932	1.02571	1.02594	0.594248	0.539008	0.529007	0.359254	0.354653	0.40085	-0.698952	-0.639399	-0.724374	-1.14483	-1.21162	-1.14306	-1.45847	-1.33141	-1.19944	1.28598	0.972195	0.554088	0.371586	-0.687575	-1.16651	-1.32977
BAESF_01451.mRNA	5.08	5.96	5.69	1.77	1.37	1.71	2.19	2.6	2.08	2.59	2.72	2.75	0.34	0.92	0.53	0.03	0.03	0.01	0	0	0	1.45456	1.65636	1.59729	0.280968	0.0481513	0.248277	0.491716	0.672218	0.439331	0.668065	0.721167	0.733158	-0.803088	-0.266185	-0.605142	-1.19587	-1.19587	-1.22514	-1.23999	-1.23999	-1.23999	1.5694	0.192466	0.534421	0.707463	-0.558138	-1.20562	-1.23999
BAESF_01459.mRNA	14.81	16.35	16.35	1.44	3.95	3.31	0.34	0.4	1.01	0.87	2.24	5.19	0.06	0.23	0.75	0.01	0	0.01	0	0	0.04	1.90716	2.00089	2.00089	0.0228596	0.736175	0.596565	-0.581489	-0.53732	-0.172628	-0.245429	0.30881	0.961595	-0.817854	-0.667862	-0.312307	-0.866577	-0.876611	-0.866577	-0.876611	-0.876611	-0.837061	1.96964	0.451867	-0.430479	0.341659	-0.599341	-0.869922	-0.863428
BAESF_01510.mRNA	85.77	81.61	84.26	33.25	54.3	56.15	13.26	15.43	20.83	11.19	14.99	12.67	0.38	1.26	0.67	0.06	0.32	0.41	0.05	0.23	0.28	1.38905	1.36013	1.37872	0.841848	1.12387	1.14324	0.326045	0.409429	0.576713	0.233717	0.39345	0.301171	-1.0487	-0.758328	-0.936423	-1.204	-1.07487	-1.03605	-1.20958	-1.11644	-1.09299	1.37597	1.03632	0.437396	0.309446	-0.914486	-1.10497	-1.13967
BAESF_01523.mRNA	26.11	28.76	23.82	8.52	14.3	12.39	6.72	8.18	7.85	7.26	8.25	8.12	0.26	0.5	0.56	0.02	0	0.09	0	0.06	0.02	1.40147	1.47454	1.33233	0.581555	0.953283	0.848811	0.417353	0.553062	0.524379	0.470325	0.559014	0.547924	-1.00286	-0.866259	-0.835531	-1.16842	-1.18393	-1.11641	-1.18393	-1.13828	-1.16842	1.40278	0.79455	0.498265	0.525754	-0.901551	-1.15626	-1.16354
BAESF_01535.mRNA	10.34	10.55	10.87	2.72	4.37	4.34	4.89	5.06	5.97	6.94	8.86	10.6	0.54	0.78	1	0.07	0.07	0.03	0.01	0.01	0.05	1.20175	1.22048	1.24839	0.063522	0.438403	0.432682	0.532789	0.561846	0.704715	0.837773	1.05893	1.2249	-0.837103	-0.689204	-0.570201	-1.20894	-1.20894	-1.24785	-1.26787	-1.26787	-1.22821	1.22354	0.311536	0.599783	1.04053	-0.698836	-1.22191	-1.25465
BAESF_01537.mRNA	66.85	64.64	69.5	41.03	53.46	63.29	4.75	8.85	9.67	1.47	1.31	1.91	0.07	0.3	0.45	0	0.1	0.25	0	0	0.1	1.481	1.46181	1.50319	1.20351	1.35363	1.44977	0.0509808	0.362855	0.409186	-0.438601	-0.477404	-0.343617	-0.923303	-0.810491	-0.747221	-0.962505	-0.907282	-0.833215	-0.962505	-0.962505	-0.907282	1.482	1.33564	0.274341	-0.419874	-0.827005	-0.901001	-0.944097
BAESF_01540.mRNA	18.28	16.75	22.49	4.6	9.85	10.78	0.3	0.62	0.89	1.31	2.84	7.84	0.13	0.63	0.91	0.03	0.05	0.19	0	0	0	1.65481	1.58174	1.82936	0.562208	1.14673	1.21941	-0.728446	-0.533963	-0.39773	-0.220384	0.228768	0.965665	-0.852303	-0.528524	-0.388427	-0.934192	-0.917196	-0.806581	-0.960315	-0.960315	-0.960315	1.68864	0.976116	-0.553379	0.324683	-0.589751	-0.885989	-0.960315
BAESF_01548.mRNA	15.4	14.91	19.22	8.3	11.99	10.7	4.98	5.29	4.59	2.98	2.61	3.41	0.22	0.14	0.19	0.17	0.04	0.11	0	0	0	1.38814	1.36103	1.57528	0.881147	1.17981	1.08633	0.486474	0.531645	0.426199	0.122596	0.0353896	0.214288	-0.934196	-0.994813	-0.956448	-0.971597	-1.07687	-1.01865	-1.11192	-1.11192	-1.11192	1.44148	1.04909	0.481439	0.124091	-0.961819	-1.02237	-1.11192
BAESF_01553.mRNA	62.52	159.9	314.46	55.27	95.67	204.12	10.8	10.06	51.99	19.58	18.97	13.23	1.65	1.86	1.4	0.28	0.18	0.23	0	0.06	0.25	0.89502	1.36779	1.71025	0.833372	1.10863	1.4913	0.0387986	0.00585486	0.802822	0.321731	0.306426	0.134048	-0.72092	-0.682128	-0.771324	-1.09108	-1.13246	-1.11135	-1.21665	-1.18701	-1.10314	1.32435	1.14444	0.282492	0.254068	-0.724791	-1.11163	-1.16893
BAESF_01565.mRNA	11.9	14.66	12.12	2.49	4.54	3.87	3.71	3.35	3.67	5.26	5.35	5.05	0.38	0.39	0.51	0.06	0.04	0.1	0.04	0	0.01	1.49504	1.69845	1.51278	0.123464	0.608267	0.473031	0.437983	0.354564	0.429035	0.736457	0.751433	0.700658	-0.849953	-0.842378	-0.755502	-1.12673	-1.14672	-1.08787	-1.14672	-1.18787	-1.17743	1.56876	0.401587	0.407194	0.729516	-0.815944	-1.12044	-1.17067
BAESF_01606.mRNA	48.25	49.47	51.62	25.11	39.61	35.34	6.45	10.22	9.88	4.97	5.77	6.13	0.88	1.12	1.57	0.13	0.31	0.24	0.13	0.09	0.09	1.42349	1.4402	1.46868	0.990284	1.29181	1.21597	0.134157	0.413695	0.392689	-0.0170298	0.0688176	0.104186	-0.805827	-0.723809	-0.592404	-1.15334	-1.05243	-1.08992	-1.15334	-1.17794	-1.17794	1.44412	1.16602	0.313514	0.0519913	-0.707347	-1.09857	-1.16974
BAESF_01610.mRNA	83.32	86.88	84.83	41.21	59.62	63.79	23.31	29.95	30.04	25.53	31.42	30.21	1.38	2.8	2.83	0.26	0.22	0.45	0.03	0.16	0.35	1.1764	1.20034	1.18667	0.775726	0.985318	1.02384	0.456233	0.596061	0.597743	0.506834	0.62293	0.600905	-0.889319	-0.618388	-0.613835	-1.25758	-1.27626	-1.17625	-1.37428	-1.30546	-1.21763	1.1878	0.928295	0.550012	0.57689	-0.707181	-1.2367	-1.29912
BAESF_01612.mRNA	12.65	13.47	9.35	4.72	8.41	8.46	0.77	1.56	0.98	0.09	0.24	0.16	0.02	0.09	0.03	0	0.07	0	0	0	0	1.77329	1.83018	1.5034	0.925083	1.41054	1.41571	-0.218819	0.141058	-0.109482	-0.691598	-0.565862	-0.630899	-0.756327	-0.691598	-0.746813	-0.775639	-0.709658	-0.775639	-0.775639	-0.775639	-0.775639	1.70229	1.25045	-0.062414	-0.629453	-0.73158	-0.753645	-0.775639
BAESF_01626.mRNA	219.55	220.4	193.07	111.73	161.4	165.45	17.39	31.98	36.13	2.31	4.96	7.77	0.86	0.69	1.77	0.44	0.7	1.24	0.31	0.12	0.77	1.4579	1.45979	1.39508	1.12824	1.30756	1.31966	0.237604	0.524512	0.582731	-0.604735	-0.315849	-0.126115	-0.887849	-0.93493	-0.692219	-1.01356	-0.932032	-0.796535	-1.06004	-1.13701	-0.912211	1.43759	1.25182	0.448282	-0.3489	-0.838333	-0.914044	-1.03642
BAESF_01627.mRNA	77.28	35.21	67.01	25.64	12.33	24.94	8.12	13.16	16.06	13.98	15.86	15.08	0.74	1.08	1.47	0.12	0.13	0.24	0.17	0.09	0.11	1.62357	1.11091	1.53005	0.906818	0.446395	0.889111	0.194008	0.486562	0.610456	0.523996	0.602614	0.571116	-0.907571	-0.788885	-0.67461	-1.20053	-1.19462	-1.13285	-1.17149	-1.21858	-1.20649	1.42151	0.747441	0.430342	0.565909	-0.790356	-1.176	-1.19885
BAESF_01681.mRNA	24.15	22.51	22.05	10.55	12.97	15.48	5.28	5.08	6.08	6.51	7.66	8.08	0.82	1.19	0.58	0.06	0.07	0.18	0	0.06	0.06	1.43622	1.37987	1.36335	0.785854	0.944839	1.08294	0.276609	0.249559	0.37682	0.426099	0.545178	0.584759	-0.758515	-0.603844	-0.876702	-1.2103	-1.20245	-1.12067	-1.259	-1.2103	-1.2103	1.39315	0.937876	0.300996	0.518678	-0.746353	-1.17781	-1.22654
BAESF_01692.mRNA	138.3	129.22	131.55	58.43	94.12	101.84	18.79	21.36	28.77	9.72	10.41	20.61	1.24	0.48	1.26	0.18	0.3	0.8	0.28	0	0.16	1.39041	1.35457	1.364	0.937472	1.18757	1.22906	0.352771	0.417693	0.569889	0.0267857	0.0599544	0.399552	-0.805708	-1.02607	-0.800982	-1.14653	-1.09503	-0.921992	-1.10327	-1.23453	-1.15562	1.36966	1.11803	0.446784	0.162097	-0.877588	-1.05452	-1.16447
BAESF_01708.mRNA	59.54	60.07	65.46	22.07	30.76	31.22	14.85	13.7	8.27	4.62	3.61	3.26	1.03	1	0.57	0.19	0.08	0.03	0.05	0.05	0.1	1.50809	1.51373	1.56842	0.884293	1.09099	1.10029	0.641591	0.59289	0.294776	-0.0288047	-0.156894	-0.207947	-0.687212	-0.696839	-0.853357	-1.03254	-1.09525	-1.1259	-1.11347	-1.11347	-1.08339	1.53008	1.02519	0.509753	-0.131215	-0.745803	-1.08456	-1.10344
BAESF_01734.mRNA	12.92	11.62	13.04	4.54	5.87	6.8	1.75	1.98	2.2	1.72	2.87	3.13	0.06	0.23	0.17	0.01	0.02	0.03	0	0.01	0.02	1.69177	1.59006	1.70068	0.735968	0.959188	1.0909	0.0093677	0.0926955	0.166588	-0.00201175	0.363805	0.431261	-0.979635	-0.825324	-0.877206	-1.02976	-1.01954	-1.00942	-1.04008	-1.02976	-1.01954	1.66084	0.928685	0.0895504	0.264351	-0.894055	-1.01957	-1.0298
BAESF_01737.mRNA	74.22	29.23	60.11	8.83	3.85	14.81	15.77	18.41	22	10.61	9.15	10.94	0.45	0.56	1.07	0.03	0.03	0.36	0.07	0.03	0.03	1.744	1.12637	1.60325	0.365224	-0.11343	0.687193	0.727133	0.826187	0.94117	0.477985	0.386929	0.496975	-0.931501	-0.881958	-0.690308	-1.16322	-1.16322	-0.974917	-1.13741	-1.16322	-1.16322	1.49121	0.312996	0.831497	0.453963	-0.834589	-1.10045	-1.15462
BAESF_01748.mRNA	179.82	213.75	176.51	101.72	140.06	137.1	42.91	46.24	54.34	36.83	47.17	41.2	2.69	4.19	6.63	0.19	0.73	0.8	0.3	0.26	0.42	1.18756	1.27535	1.17813	0.898879	1.06079	1.04997	0.465034	0.50235	0.583138	0.388952	0.512303	0.444757	-0.799193	-0.625063	-0.428345	-1.3769	-1.18589	-1.16564	-1.33176	-1.34772	-1.28669	1.21368	1.00321	0.516841	0.44867	-0.617534	-1.24281	-1.32206
BAESF_01771.mRNA	119.63	116.07	123.45	50.1	80.79	82.13	27.68	30.18	30.69	14.05	23.66	30.93	1.28	1.24	1.97	0.28	0.24	0.5	0.05	0.38	0.37	1.29129	1.27492	1.30834	0.821743	1.07888	1.08776	0.506	0.551688	0.560558	0.153501	0.423445	0.564682	-0.878158	-0.887833	-0.733628	-1.19375	-1.21111	-1.10705	-1.30203	-1.15263	-1.15661	1.29152	0.996126	0.539415	0.380543	-0.833206	-1.17064	-1.20376
BAESF_01785.mRNA	237.1	262.39	217.64	95.33	107.74	106.15	145.32	154.05	126.57	67.63	68.4	51.48	4.18	5.49	3.68	0.93	0.69	1.21	0.33	0.29	0.48	1.13747	1.18639	1.09615	0.698923	0.75765	0.750511	0.901505	0.92959	0.835047	0.53461	0.540017	0.404586	-0.71763	-0.608367	-0.766823	-1.19609	-1.26045	-1.13044	-1.37654	-1.39134	-1.32475	1.14	0.735695	0.888714	0.493071	-0.697607	-1.19566	-1.36421
BAESF_01804.mRNA	87.09	45.37	60.73	20.72	9.28	17.5	40.82	35.35	28.15	29.17	24.92	21.5	1.05	1.65	1.25	0.14	0.21	0.2	0.05	0.06	0.15	1.44574	1.05257	1.22787	0.587899	0.129589	0.489585	0.989294	0.903408	0.768164	0.789236	0.69621	0.609515	-0.858282	-0.700993	-0.801247	-1.21781	-1.1813	-1.18639	-1.2682	-1.26239	-1.21246	1.24206	0.402358	0.886955	0.69832	-0.786841	-1.19517	-1.24768
BAESF_01814.mRNA	106.47	122.1	109.01	40.96	59.88	64.24	12.42	16.74	17.93	5.85	6.08	6.06	0.67	0.97	0.98	0.1	0.26	0.25	0.06	0.02	0.17	1.47558	1.55194	1.48872	0.946654	1.15597	1.19487	0.305547	0.462496	0.49901	-0.0726589	-0.0540858	-0.0556768	-0.86643	-0.773517	-0.77067	-1.10123	-1.02486	-1.02934	-1.12207	-1.1437	-1.06654	1.50541	1.09916	0.422351	-0.0608072	-0.803539	-1.05181	-1.11077
BAESF_01843.mRNA	29.6	28.82	32.78	11	17.46	16.8	0.4	1.27	0.91	0.79	1.06	5.19	0.09	0.45	0.82	0.03	0.18	0.15	0	0	0.02	1.69092	1.67137	1.76581	0.981919	1.30813	1.28056	-0.645321	-0.27926	-0.410047	-0.459193	-0.352785	0.480537	-0.834896	-0.618743	-0.446604	-0.877779	-0.774806	-0.794311	-0.900168	-0.900168	-0.885169	1.70937	1.1902	-0.444876	-0.11048	-0.633414	-0.815632	-0.895168
BAESF_01846.mRNA	14.45	14.59	15.12	6.41	9.8	10.14	4.39	2.89	3.07	2.86	2.9	3	0.13	0.28	0.37	0.02	0.03	0.06	0	0	0	1.49094	1.49947	1.5311	0.79583	1.15221	1.18153	0.494728	0.186199	0.228991	0.178875	0.188628	0.212579	-0.983255	-0.865341	-0.801059	-1.08014	-1.07091	-1.04375	-1.09887	-1.09887	-1.09887	1.50717	1.04319	0.303306	0.19336	-0.883218	-1.06493	-1.09887
BAESF_01855.mRNA	196.79	190.58	194.37	101.27	136.23	150.89	52.17	63.7	67.83	51.8	65.82	65.57	5.82	10.74	8.9	0.85	0.89	1.65	0.19	0.27	0.86	1.1538	1.13698	1.14731	0.806101	0.961102	1.01461	0.461287	0.564747	0.597366	0.457606	0.581743	0.579767	-0.621264	-0.334953	-0.424812	-1.30901	-1.29773	-1.11957	-1.5416	-1.5073	-1.30617	1.14603	0.92727	0.541134	0.539706	-0.460343	-1.2421	-1.45169
BAESF_01901.mRNA	49.62	50.3	45.76	18.92	30.64	30.78	21.44	19.79	19.53	17.12	22.97	20.64	1.75	2.08	1.43	0.23	0.26	0.2	0.06	0.03	0.07	1.20608	1.21482	1.15415	0.595453	0.898403	0.901294	0.673447	0.623442	0.615202	0.533443	0.716633	0.649679	-0.701027	-0.626825	-0.782025	-1.22783	-1.21205	-1.24399	-1.32522	-1.34402	-1.31907	1.19169	0.798383	0.637364	0.633252	-0.703292	-1.22796	-1.32943
BAESF_01941.mRNA	21.33	43.51	36.16	5.26	10.61	9.41	2.02	1.59	1.05	0.56	0.44	0.49	0.17	0.21	0.09	0.01	0.02	0.01	0.01	0	0.01	1.61818	2.15577	2.01511	0.627039	1.10843	1.02341	0.0589501	-0.0607577	-0.242984	-0.455868	-0.518249	-0.491648	-0.680074	-0.653874	-0.735272	-0.79468	-0.787002	-0.79468	-0.79468	-0.802435	-0.79468	1.92968	0.919627	-0.0815973	-0.488588	-0.68974	-0.792121	-0.797265
BAESF_01981.mRNA	226.33	251.16	225.96	120.71	163.46	174.21	107.26	120.04	132.67	102.49	112.76	99.95	3.91	6.89	5.96	0.45	0.38	1.62	0.29	0.34	0.73	1.02615	1.07494	1.02538	0.732129	0.873796	0.903595	0.677017	0.729531	0.776241	0.655811	0.700339	0.644116	-0.778718	-0.555495	-0.614517	-1.35273	-1.37602	-1.07431	-1.40776	-1.38986	-1.26964	1.04216	0.836507	0.727596	0.666755	-0.649577	-1.26769	-1.35575
BAESF_01990.mRNA	659.72	613.21	569.33	374.61	456.96	463.8	393.72	407.73	294.19	212.22	243.97	245.17	6.8	5.87	7.71	1.73	1.5	1.08	0.54	0.68	0.97	1.04132	1.012	0.982216	0.814408	0.894053	0.900009	0.834346	0.848359	0.717606	0.58691	0.642681	0.644644	-0.742256	-0.793265	-0.69792	-1.16405	-1.19941	-1.27331	-1.39408	-1.35912	-1.29514	1.01185	0.86949	0.800104	0.624745	-0.74448	-1.21226	-1.34945
BAESF_02002.mRNA	12.62	9.09	10.78	3.31	3.88	3.71	3.95	4.44	3.89	4.92	5.23	4.35	0.67	1.05	0.65	0.03	0.1	0.01	0.01	0.01	0.02	1.63673	1.3018	1.47469	0.352128	0.490801	0.451214	0.506702	0.612087	0.493086	0.706492	0.763476	0.593461	-0.706408	-0.477514	-0.719859	-1.24596	-1.17255	-1.26785	-1.26785	-1.26785	-1.25685	1.47108	0.431381	0.537292	0.68781	-0.634594	-1.22878	-1.26418
BAESF_02011.mRNA	163.54	164.57	162.03	95.07	153.9	136.46	34.14	42.8	62.19	37.46	54.77	52.49	3.79	3.84	4.61	0.31	0.4	1.82	0.12	0.28	0.7	1.15814	1.16138	1.15334	0.878456	1.12675	1.06467	0.355699	0.470202	0.660706	0.402623	0.595781	0.574085	-0.680115	-0.674718	-0.59798	-1.35401	-1.31947	-0.955489	-1.43545	-1.36605	-1.21855	1.15762	1.02329	0.495536	0.524163	-0.650938	-1.20966	-1.34002
BAESF_02090.mRNA	6.7	6.67	5.41	2.48	3.49	5.31	1.84	1.57	1.36	0.71	1.19	0.71	0.05	0.05	0.11	0	0	0	0	0	0	1.71861	1.71347	1.47738	0.673778	1.00902	1.45669	0.406411	0.274985	0.162838	-0.261006	0.0644841	-0.261006	-0.902627	-0.902627	-0.829519	-0.966815	-0.966815	-0.966815	-0.966815	-0.966815	-0.966815	1.63649	1.0465	0.281412	-0.152509	-0.878258	-0.966815	-0.966815
BAESF_02105.mRNA	139.99	182.49	153.38	47.2	81.99	71.36	60.83	64.91	56.04	46.04	65.01	54.64	3.49	7.94	5.27	0.79	0.85	1.01	0.13	0.23	0.49	1.12695	1.27004	1.17622	0.544065	0.839146	0.76471	0.679305	0.714007	0.635514	0.530836	0.714831	0.622019	-0.744902	-0.370903	-0.56356	-1.24432	-1.22642	-1.18137	-1.49413	-1.44808	-1.34394	1.19107	0.715974	0.676275	0.622562	-0.559789	-1.21737	-1.42872
BAESF_02116.mRNA	353.63	203.79	263.91	56.87	53.8	89.89	123.78	122.79	105.59	62.64	69.51	49.77	2.5	3.19	4.08	0.46	0.45	0.77	0.3	0.24	0.54	1.38873	1.12517	1.24872	0.518552	0.492388	0.735248	0.88736	0.883537	0.811731	0.564173	0.613379	0.455724	-0.828052	-0.741682	-0.64923	-1.24773	-1.25103	-1.15531	-1.30344	-1.32612	-1.22212	1.25421	0.582063	0.860876	0.544425	-0.739655	-1.21802	-1.2839
BAESF_02119.mRNA	60.96	38.53	52.84	7.94	8.75	10.85	25.63	20.03	15.08	11.86	12.85	10.32	0.43	0.93	0.37	0.1	0.15	0.02	0.02	0	0.09	1.57831	1.2775	1.48429	0.282576	0.340626	0.471179	1.01312	0.855104	0.675482	0.525924	0.575561	0.440554	-0.944155	-0.743469	-0.972844	-1.11976	-1.09	-1.17029	-1.17029	-1.18355	-1.12587	1.4467	0.364794	0.847901	0.514013	-0.886823	-1.12668	-1.1599
BAESF_02127.mRNA	45.22	43.13	43.47	15.75	21.61	22.77	16.54	15.05	11.76	14.15	15.59	18.2	0.87	2.22	1.57	0.27	0.24	0.26	0.04	0.1	0.14	1.32092	1.28853	1.2939	0.610326	0.820347	0.855374	0.64259	0.58044	0.419845	0.540039	0.603606	0.705896	-0.924584	-0.544127	-0.701979	-1.19546	-1.2122	-1.201	-1.33534	-1.29607	-1.27106	1.30112	0.762016	0.547625	0.616514	-0.723563	-1.20289	-1.30082
BAESF_02135.mRNA	7.5	8.05	8.15	3.56	4.39	4.29	2.64	2.54	2.13	2.88	3.15	2.76	0.57	0.76	0.43	0.08	0.1	0.04	0	0.01	0.05	1.45783	1.53757	1.55155	0.665845	0.878514	0.854697	0.379265	0.343838	0.187291	0.46047	0.546026	0.420515	-0.690177	-0.544892	-0.808962	-1.16596	-1.14263	-1.21396	-1.26384	-1.25119	-1.20179	1.51565	0.799685	0.303464	0.47567	-0.681344	-1.17419	-1.23894
BAESF_02139.mRNA	17.13	21.26	19.26	10.28	10.11	9.7	10.5	9.39	7.84	5.54	6.32	4.53	0.31	0.48	0.69	0.05	0.11	0.1	0.01	0.02	0.07	1.23392	1.40791	1.32809	0.831618	0.818744	0.786866	0.847994	0.761941	0.624976	0.369498	0.46502	0.227283	-0.993657	-0.890215	-0.777726	-1.18122	-1.13411	-1.14178	-1.21415	-1.20579	-1.16522	1.32331	0.812409	0.74497	0.353934	-0.887199	-1.15237	-1.19505
BAESF_02153.mRNA	93.82	101.37	93.79	46.58	69	66.11	10.81	16.18	14.34	18.22	17.81	16.34	3.06	3.51	2.99	1.24	0.74	0.84	0.14	0.13	0.19	1.36846	1.41626	1.36826	0.938293	1.17914	1.15284	0.0690155	0.302824	0.232156	0.372821	0.359369	0.308607	-0.597081	-0.531508	-0.607931	-0.968074	-1.12565	-1.09079	-1.38943	-1.39493	-1.36266	1.38433	1.09009	0.201332	0.346932	-0.57884	-1.0615	-1.38234
BAESF_02168.mRNA	54.97	56.7	50.45	31.22	34.68	36.05	13.56	11.54	10.15	5.98	5.27	6.08	0.55	0.95	0.74	0.16	0.2	0.13	0.03	0.07	0.14	1.42847	1.44826	1.37373	1.06948	1.13579	1.16028	0.553117	0.456025	0.379651	0.0751609	0.00542535	0.0844082	-0.903073	-0.753831	-0.827904	-1.09149	-1.06945	-1.10852	-1.16876	-1.14399	-1.10279	1.41682	1.12185	0.462931	0.0549981	-0.828269	-1.08982	-1.13851
BAESF_02174.mRNA	72.14	73.47	76.27	32.57	46.58	47.78	28.23	32.31	34.09	32.83	37.92	37.92	2.66	5.22	4.6	0.38	0.44	0.62	0.09	0.08	0.22	1.10685	1.1178	1.14022	0.633794	0.845664	0.860795	0.549699	0.629071	0.660695	0.638481	0.723623	0.723623	-0.712441	-0.3903	-0.454086	-1.30495	-1.27909	-1.20754	-1.44825	-1.45385	-1.3798	1.12162	0.780084	0.613155	0.695242	-0.518942	-1.26386	-1.4273
BAESF_02176.mRNA	37.94	41.75	40.97	2.21	9.36	8	0.57	0.56	1.89	2.79	4.69	9.18	0.14	0.28	1.24	0	0	0.2	0	0.06	0.06	1.86529	1.93669	1.9226	-0.0435538	0.852593	0.744959	-0.590563	-0.59545	-0.123873	0.0834821	0.39427	0.839187	-0.835347	-0.746754	-0.318739	-0.935562	-0.935562	-0.796116	-0.935562	-0.890996	-0.890996	1.90819	0.517999	-0.436628	0.43898	-0.633613	-0.88908	-0.905852
BAESF_02194.mRNA	49.23	51.61	50.51	18.91	29.5	27.55	24.98	27.45	31.65	24.97	29.7	29.6	0.94	1.46	2.18	0.16	0.07	0.48	0	0.05	0.14	1.09596	1.12479	1.11163	0.519807	0.785353	0.744218	0.685487	0.742033	0.827764	0.685247	0.789423	0.787391	-0.929961	-0.782108	-0.622272	-1.25015	-1.30043	-1.09847	-1.34256	-1.31218	-1.26098	1.11079	0.683126	0.751761	0.75402	-0.778114	-1.21635	-1.30524
BAESF_02204.mRNA	30.04	30.62	30.99	7.73	13.62	12.14	3.42	2.68	2.09	3.94	4.37	2.19	0.09	0.25	0.09	0.03	0.05	0.05	0	0	0	1.70178	1.71633	1.72547	0.705083	1.11022	1.02636	0.170298	0.0263324	-0.110966	0.257691	0.32327	-0.0859412	-0.929686	-0.822069	-0.929686	-0.974173	-0.959062	-0.959062	-0.997398	-0.997398	-0.997398	1.71453	0.947222	0.0285548	0.165006	-0.893813	-0.964099	-0.997398
BAESF_02207.mRNA	10.63	14.3	19.98	1.88	2.64	3.46	0.3	0.16	0.19	0.06	0.07	0.21	0.02	0.02	0.1	0	0.01	0.02	0	0	0.02	1.84179	2.11825	2.4365	0.43479	0.670863	0.875658	-0.367019	-0.481877	-0.456139	-0.572752	-0.563287	-0.439338	-0.611527	-0.611527	-0.535413	-0.631488	-0.621458	-0.611527	-0.631488	-0.631488	-0.611527	2.13218	0.660437	-0.435012	-0.525126	-0.586156	-0.621491	-0.624834
BAESF_02228.mRNA	23.05	22.85	24.22	6.96	9.7	11.95	2.72	2.99	3.81	1.56	2.4	2.28	0.21	0.39	0.32	0.25	0.21	0.29	0.03	0	0	1.71936	1.71202	1.76111	0.747571	1.00756	1.1753	0.0789959	0.140577	0.304847	-0.249459	-5.85876e-05	-0.0316388	-0.908087	-0.786199	-0.831613	-0.879502	-0.908087	-0.851819	-1.04964	-1.07562	-1.07562	1.73083	0.976809	0.174807	-0.0937189	-0.841967	-0.879803	-1.06696
BAESF_02232.mRNA	9.26	10.3	9.31	1.73	1.94	2.09	5.88	5.66	4.74	5.54	6.56	5.05	0.12	0.3	0.33	0.07	0.01	0.03	0.01	0	0.01	1.34014	1.44254	1.34529	-0.064025	0.0145727	0.0673489	0.91629	0.881822	0.724156	0.862538	1.01625	0.779941	-1.00898	-0.850912	-0.826715	-1.05741	-1.11862	-1.09782	-1.11862	-1.12917	-1.11862	1.37599	0.00596551	0.840756	0.886244	-0.895534	-1.09128	-1.12214
BAESF_02236.mRNA	41.02	40.8	39.81	15.49	24.48	26.32	15.16	12.66	11.12	11.75	15.69	15.53	0.91	1.32	0.93	0.07	0.25	0.07	0.03	0.03	0.03	1.28384	1.28024	1.26381	0.642503	0.94085	0.988656	0.628642	0.513409	0.431397	0.466141	0.650768	0.644164	-0.835489	-0.702158	-0.828347	-1.23278	-1.12617	-1.23278	-1.2589	-1.2589	-1.2589	1.27596	0.857336	0.524483	0.587024	-0.788665	-1.19724	-1.2589
BAESF_02254.mRNA	139.38	145.35	136.76	56.82	79.98	81.95	28.99	32.85	28.66	15.24	13.74	13.94	0.66	1.16	1.8	0.26	0.34	0.45	0.08	0.1	0.46	1.37022	1.39247	1.36016	0.89632	1.0763	1.08914	0.545591	0.610277	0.53968	0.217881	0.166104	0.173304	-1.00059	-0.859928	-0.72128	-1.14789	-1.11501	-1.07286	-1.23025	-1.22045	-1.06918	1.37428	1.02058	0.565183	0.185763	-0.860601	-1.11192	-1.17329
BAESF_02255.mRNA	28.82	32.03	30.81	11.74	17.48	17.79	2.71	3.53	3.45	2.25	2.58	2.78	0.18	0.29	0.51	0.04	0.06	0.04	0	0.02	0.06	1.59576	1.67469	1.64564	0.939199	1.22635	1.23919	-0.0132685	0.140899	0.127143	-0.115468	-0.0408062	0.00116244	-0.897645	-0.828836	-0.707266	-0.995148	-0.980442	-0.995148	-1.02543	-1.01014	-0.980442	1.6387	1.13491	0.0849243	-0.0517038	-0.811249	-0.990246	-1.00534
BAESF_02265.mRNA	42.25	19.68	36.12	4.29	3.44	8.28	6.68	8.6	6.44	8.28	9.53	9.04	0.76	1.09	0.69	0.03	0.11	0.07	0	0	0	1.84377	1.24968	1.7207	0.151942	0.0109038	0.604487	0.452113	0.631784	0.42655	0.604487	0.706235	0.667867	-0.73416	-0.59579	-0.766839	-1.16554	-1.10531	-1.13486	-1.18934	-1.18934	-1.18934	1.60472	0.255778	0.503482	0.65953	-0.69893	-1.13524	-1.18934
BAESF_02268.mRNA	21.21	23.11	20.06	7.43	12.62	13.42	1.35	1.27	1.57	1.5	1.2	1.24	0.54	0.31	0.16	0.07	0.06	0	0	0	0	1.72098	1.79118	1.67552	0.892581	1.30282	1.35163	-0.199744	-0.229362	-0.123218	-0.146833	-0.256147	-0.240738	-0.561149	-0.699471	-0.803461	-0.872522	-0.880551	-0.930379	-0.930379	-0.930379	-0.930379	1.72923	1.18234	-0.184108	-0.214573	-0.688027	-0.894484	-0.930379
BAESF_02282.mRNA	14.48	18.19	16.95	6.11	7.4	7.06	7.97	9.39	7.8	8.92	9.79	8.5	1.03	1.64	0.89	0.21	0.32	0.1	0.08	0.02	0.01	1.15107	1.34965	1.28791	0.431938	0.586044	0.547854	0.646727	0.782558	0.629041	0.739772	0.817474	0.699786	-0.726621	-0.483772	-0.79267	-1.20486	-1.12444	-1.29295	-1.30991	-1.36274	-1.37185	1.26288	0.521945	0.686109	0.752344	-0.667688	-1.20742	-1.34817
BAESF_02288.mRNA	117.12	71.18	110.03	39.27	11.33	27.26	47.88	44.21	30.31	12.61	12.81	9.09	0.26	0.34	0.35	0.03	0.05	0.2	0.02	0	0.24	1.49221	1.22088	1.45811	0.899407	0.247401	0.704308	1.00615	0.96315	0.760767	0.301812	0.309848	0.136955	-1.00911	-0.975202	-0.971106	-1.12014	-1.10955	-1.03599	-1.12552	-1.13643	-1.01793	1.3904	0.617039	0.910021	0.249538	-0.985141	-1.08856	-1.09329
BAESF_02292.mRNA	11.69	11.44	12.59	3.15	4.28	4.78	2.54	2.2	3.59	2.61	4.61	4.42	0.42	0.21	0.39	0.04	0.03	0.05	0	0	0	1.60469	1.5832	1.67868	0.397745	0.657789	0.75549	0.226071	0.117034	0.506562	0.247216	0.723254	0.686048	-0.760327	-0.93314	-0.783385	-1.09663	-1.10706	-1.08629	-1.13898	-1.13898	-1.13898	1.62219	0.603675	0.283223	0.552173	-0.825617	-1.09666	-1.13898
BAESF_02293.mRNA	92.79	90.06	88.43	41.76	59.33	58.48	25.81	23.36	32.29	27.08	35.24	29.7	1.11	2.2	3.4	0.16	0.2	0.62	0.06	0.07	0.07	1.21981	1.20304	1.19279	0.774083	0.969421	0.961369	0.509171	0.454789	0.632018	0.535435	0.6802	0.586056	-0.933391	-0.69706	-0.516347	-1.27289	-1.25365	-1.08335	-1.32405	-1.31872	-1.31872	1.20521	0.901624	0.531993	0.600564	-0.715599	-1.2033	-1.3205
BAESF_02310.mRNA	23.18	25.23	27.21	10.12	16.04	18.32	6.62	7.65	4.03	2.7	4.91	3.57	0.14	0.76	0.22	0.13	0.24	0.08	0	0.03	0.08	1.41233	1.47743	1.53565	0.790915	1.13236	1.23282	0.488544	0.589969	0.156265	-0.0894011	0.285243	0.0795405	-1.03123	-0.683807	-0.976972	-1.03828	-0.963964	-1.07448	-1.13605	-1.1124	-1.07448	1.47514	1.05203	0.411593	0.0917942	-0.897336	-1.02557	-1.10765
BAESF_02313.mRNA	12.72	12.64	13.47	4.09	5.73	6.45	2.11	1.83	1.71	2.16	2.53	5.15	0.26	0.36	0.35	0.06	0.07	0.1	0	0.04	0	1.65698	1.65083	1.71302	0.613022	0.907075	1.01408	0.0943406	-0.00498963	-0.0506067	0.111133	0.227708	0.812191	-0.856902	-0.776495	-0.784265	-1.03888	-1.02899	-0.999878	-1.10022	-1.05893	-1.10022	1.67361	0.844727	0.0129148	0.383677	-0.805887	-1.02258	-1.08646
BAESF_02326.mRNA	28.48	24.28	26.29	11.51	15.62	16.56	4.67	4.36	5.95	3.91	5.34	6.59	0.19	0.38	0.84	0.08	0.03	0.17	0	0	0.03	1.54122	1.41905	1.47987	0.859873	1.08568	1.12941	0.230861	0.186169	0.392659	0.116467	0.31964	0.462679	-1.01012	-0.892375	-0.663705	-1.08722	-1.12489	-1.02359	-1.14839	-1.14839	-1.12489	1.48005	1.02499	0.269896	0.299595	-0.8554	-1.07857	-1.14056
BAESF_02343.mRNA	32.1	34.87	30.72	15.66	18.8	17.07	9.26	10.04	8.87	6.49	5.97	7.36	0.77	1.17	1.21	0.15	0.07	0.21	0.05	0.04	0.12	1.4021	1.46368	1.36946	0.876032	1.00835	0.938286	0.504574	0.56072	0.474878	0.263439	0.208303	0.347645	-0.841982	-0.685855	-0.671859	-1.17241	-1.22766	-1.13344	-1.24212	-1.24946	-1.19267	1.41175	0.940888	0.513391	0.273129	-0.733232	-1.17784	-1.22808
BAESF_02370.mRNA	386.86	321.13	358.5	152.95	185.1	192.48	129.91	155.64	187.62	176.06	219.22	247.85	9.04	17.55	21.92	1.61	1.92	3.56	0.33	0.63	1.66	1.08105	0.991571	1.04446	0.63577	0.727166	0.745907	0.557645	0.644118	0.733647	0.703169	0.80829	0.86719	-0.679844	-0.384008	-0.282067	-1.32907	-1.27499	-1.06019	-1.65396	-1.55594	-1.31993	1.03903	0.702947	0.645137	0.792883	-0.44864	-1.22142	-1.50994
BAESF_02377.mRNA	9.52	9.38	9.27	1.3	1.54	1.43	5.8	2.62	1.87	1.2	1.12	0.72	0.03	0.04	0	0	0	0	0	0	0	1.8711	1.85531	1.84275	0.0789787	0.195974	0.143788	1.35675	0.613614	0.339955	0.0265816	-0.0170804	-0.263545	-0.867963	-0.856574	-0.902805	-0.902805	-0.902805	-0.902805	-0.902805	-0.902805	-0.902805	1.85638	0.13958	0.770106	-0.0846814	-0.87578	-0.902805	-0.902805
BAESF_02383.mRNA	161.79	91.78	131.15	13.55	11.12	24.03	11.96	8.28	4.16	5.73	3.57	4.51	0.15	0.39	0.1	0	0	0.11	0.07	0	0.23	2.00644	1.67528	1.88361	0.584058	0.476426	0.903586	0.515896	0.319164	-0.0265394	0.129924	-0.0980587	0.0121161	-0.910743	-0.799101	-0.936925	-0.993064	-0.993064	-0.931595	-0.953212	-0.993064	-0.871131	1.85511	0.65469	0.269507	0.0146604	-0.882257	-0.972574	-0.939136
BAESF_02404.mRNA	12.02	13.16	11.66	4.07	4.89	3.53	3.13	4.69	4.4	3.16	3.72	5.03	0.07	0.21	0.26	0	0	0.03	0	0.02	0.05	1.52152	1.60795	1.49264	0.550306	0.704682	0.434336	0.339141	0.669108	0.61524	0.346594	0.476645	0.728872	-1.05167	-0.925047	-0.883351	-1.12134	-1.12134	-1.0909	-1.12134	-1.10095	-1.0711	1.5407	0.563108	0.541163	0.51737	-0.953355	-1.11119	-1.09779
BAESF_02407.mRNA	593.81	605.28	556.67	180.65	330.35	238.06	180.11	218.68	204.53	125.97	132.55	141.28	11.1	14.04	12.03	1.72	1.89	2.3	0.6	0.61	1.61	1.1966	1.20533	1.16715	0.654724	0.929324	0.780185	0.653364	0.741563	0.711147	0.491118	0.514199	0.543126	-0.582782	-0.483417	-0.548954	-1.26464	-1.23694	-1.17634	-1.50705	-1.5042	-1.2835	1.18969	0.788078	0.702025	0.516148	-0.538384	-1.22597	-1.43158
BAESF_02420.mRNA	11.7	10.39	10.2	2.65	4.01	4.4	1.99	2.29	2.14	5.3	5.64	4.71	0.67	0.79	0.77	0.07	0.07	0.05	0.02	0.02	0.02	1.65626	1.53242	1.51328	0.237844	0.598126	0.683402	0.0109494	0.119718	0.0666333	0.858761	0.918555	0.746902	-0.651634	-0.572695	-0.585477	-1.15804	-1.15804	-1.17951	-1.21248	-1.21248	-1.21248	1.56732	0.506457	0.065767	0.841406	-0.603268	-1.1652	-1.21248
BAESF_02422.mRNA	74.55	68.93	72.12	38.58	56.23	54.24	10.36	12.12	17.38	7.91	12.2	14.65	0.54	0.91	1.03	0	0.16	0.04	0.05	0	0.33	1.36719	1.32141	1.34783	0.984314	1.20271	1.18175	0.245045	0.330353	0.530018	0.101171	0.333953	0.434787	-0.938471	-0.810946	-0.774858	-1.1942	-1.10629	-1.17097	-1.1653	-1.1942	-1.0253	1.34548	1.12293	0.368472	0.289971	-0.841425	-1.15715	-1.12827
BAESF_02424.mRNA	80.08	81.95	76.02	32.7	45.74	46.6	23.92	29.59	36.47	29.34	36.98	40.12	1.73	2.42	3.47	0.29	0.34	0.58	0.07	0.11	0.33	1.177	1.19051	1.14655	0.656645	0.850518	0.861325	0.477752	0.599257	0.719496	0.594393	0.727509	0.77459	-0.832928	-0.699369	-0.540675	-1.27725	-1.25471	-1.15706	-1.38808	-1.36632	-1.25915	1.17135	0.789496	0.598835	0.698831	-0.690991	-1.22967	-1.33785
BAESF_02436.mRNA	29.59	29.1	38.25	6.57	10.67	14.41	2.61	3.07	2.29	0	0.14	0.26	0.01	0	0	0	0	0.03	0.01	0.01	0.13	1.75988	1.74788	1.94525	0.721459	1.04331	1.25003	0.170833	0.260017	0.101812	-0.783735	-0.686302	-0.61188	-0.776336	-0.783735	-0.783735	-0.783735	-0.783735	-0.761755	-0.776336	-0.776336	-0.692853	1.81767	1.00493	0.177554	-0.693972	-0.781268	-0.776408	-0.748508
BAESF_02441.mRNA	22.88	23.48	23.78	4.74	9.23	7.65	17.02	15.95	11.05	13.99	13.4	12.55	0.47	1.02	1	0.08	0.06	0.1	0	0	0	1.19903	1.21818	1.22759	0.0985692	0.544645	0.415141	0.981683	0.934429	0.671042	0.83957	0.808573	0.761607	-0.952961	-0.707612	-0.715293	-1.19095	-1.20538	-1.17679	-1.25036	-1.25036	-1.25036	1.21493	0.352785	0.862385	0.80325	-0.791956	-1.19104	-1.25036
BAESF_02444.mRNA	42.93	8.44	21.23	6.09	2.68	7.93	1.53	2.38	2.92	0.21	0.37	0.47	0.03	0	0.11	0	0	0.06	0	0	0	2.50253	1.16153	1.90848	0.911869	0.339962	1.11309	0.0131866	0.2658	0.395061	-0.630083	-0.521775	-0.460333	-0.770547	-0.796325	-0.705312	-0.796325	-0.796325	-0.745508	-0.796325	-0.796325	-0.796325	1.85751	0.788308	0.224682	-0.537397	-0.757395	-0.779386	-0.796325
BAESF_02473.mRNA	78.69	35.08	34.77	29.75	10.25	16.09	6.08	7.47	5.91	0.17	0.53	0.72	0	0.08	0.04	0	0	0	0	0	0.06	2.00081	1.48373	1.4781	1.37942	0.723273	0.996119	0.421084	0.538057	0.405224	-0.753673	-0.578619	-0.502234	-0.856125	-0.805905	-0.830532	-0.856125	-0.856125	-0.856125	-0.856125	-0.856125	-0.818102	1.65421	1.03294	0.454788	-0.611509	-0.830854	-0.856125	-0.843451
BAESF_02476.mRNA	3.39	4.58	5.38	1.65	2.28	2.82	0.53	1.05	0.78	0.13	0.31	0.22	0.09	0.11	0	0.02	0.01	0.04	0	0	0	1.4997	1.87852	2.09011	0.702505	1.03935	1.28005	-0.165005	0.297061	0.0740187	-0.64362	-0.410181	-0.522591	-0.700539	-0.671823	-0.836641	-0.805366	-0.820926	-0.774699	-0.836641	-0.836641	-0.836641	1.82278	1.0073	0.0686915	-0.525464	-0.736334	-0.800331	-0.836641
BAESF_02503.mRNA	17.67	13.78	15.11	3.29	5.86	6.67	6.08	6.89	6.58	4.81	7.74	7.79	0.15	0.42	0.52	0.03	0.13	0.08	0.02	0	0	1.50701	1.29168	1.37109	0.151667	0.584288	0.687148	0.61338	0.713211	0.67627	0.431184	0.807504	0.812761	-1.06165	-0.86729	-0.804571	-1.16322	-1.07782	-1.11953	-1.17221	-1.19046	-1.19046	1.38993	0.474368	0.66762	0.683817	-0.911171	-1.12019	-1.18437
BAESF_02509.mRNA	63.14	64.87	69.68	28.35	41.49	45.95	20.44	23.04	24.52	23.37	30.75	34.38	1.77	2.59	2.53	0.34	0.25	0.52	0.07	0.04	0.19	1.15279	1.16917	1.21256	0.671492	0.899264	0.960714	0.478159	0.548626	0.585407	0.55702	0.719881	0.786527	-0.781696	-0.622057	-0.632433	-1.22876	-1.27156	-1.15117	-1.36729	-1.38479	-1.30185	1.17817	0.843823	0.537397	0.687809	-0.678729	-1.21716	-1.35131
BAESF_02518.mRNA	551.29	518.32	567.96	33.9	82.71	98.3	100.56	93.17	82.31	105.24	106.89	119.78	2.38	4.79	5.48	0.15	0.86	2.28	0.12	0.6	1.08	1.42156	1.3934	1.43516	0.158511	0.558645	0.636756	0.647049	0.612496	0.556454	0.667653	0.674702	0.726319	-0.909252	-0.663074	-0.61158	-1.40234	-1.18243	-0.922988	-1.41443	-1.2513	-1.1313	1.41671	0.451304	0.605333	0.689558	-0.727969	-1.16925	-1.26568
BAESF_02529.mRNA	26.99	28.54	29.52	0.77	4.1	3.67	1.19	0.99	1.98	2.56	6.25	16.25	0.17	0.44	1.58	0	0.01	0.1	0	0.02	0.09	1.81951	1.86452	1.89178	-0.486413	0.397463	0.323896	-0.308578	-0.388564	-0.0513131	0.0972194	0.691259	1.41523	-0.832173	-0.658749	-0.171696	-0.963305	-0.954994	-0.8837	-0.963305	-0.946765	-0.891328	1.8586	0.078315	-0.249485	0.73457	-0.554206	-0.933999	-0.933799
BAESF_02546.mRNA	199.39	202.32	189.28	109.41	150.66	160.23	22.82	25.09	26.86	10.31	11.31	10.67	2.11	4.45	2.91	0.67	0.82	0.53	0.35	0.45	0.14	1.41539	1.42296	1.38837	1.10428	1.26996	1.3019	0.303793	0.351304	0.385564	-0.0849659	-0.0407449	-0.0686114	-0.758821	-0.466018	-0.639342	-1.08336	-1.03847	-1.12906	-1.19439	-1.15709	-1.28264	1.4089	1.22538	0.346887	-0.0647741	-0.621394	-1.08363	-1.21137
BAESF_02553.mRNA	66.57	36.62	54.04	4.97	2.05	12.51	1.69	3.04	3.32	1.5	1.44	0.72	0.07	0.19	0.19	0	0.03	0	0	0.04	0	2.2338	1.80747	2.08449	0.467418	-0.0214963	1.06195	-0.112931	0.183141	0.231923	-0.166256	-0.18394	-0.438495	-0.784042	-0.706662	-0.706662	-0.833296	-0.811778	-0.833296	-0.833296	-0.804744	-0.833296	2.04192	0.502623	0.100711	-0.262897	-0.732455	-0.826123	-0.823779
BAESF_02565.mRNA	70.49	42.91	67.26	26.48	6.54	16.56	28.51	21.86	14.62	15.62	15.27	9.36	0.74	1.88	1.05	0.12	0.19	0.11	0.08	0.09	0.09	1.52356	1.2054	1.49338	0.899468	0.055307	0.607144	0.94599	0.779317	0.530725	0.571231	0.557338	0.262706	-0.901846	-0.572921	-0.794824	-1.18942	-1.14985	-1.19527	-1.21316	-1.20714	-1.20714	1.40745	0.52064	0.752011	0.463758	-0.75653	-1.17818	-1.20915
BAESF_02580.mRNA	268.08	237.77	270.55	78.14	41.95	59.27	34.48	16.84	13.12	0.65	1.43	0.88	0.09	0	0.35	0	0	0.13	0	0	0	1.68953	1.63443	1.69374	1.12536	0.843613	0.999797	0.755532	0.438585	0.330781	-0.658892	-0.480434	-0.598734	-0.85002	-0.889748	-0.751401	-0.889748	-0.889748	-0.833406	-0.889748	-0.889748	-0.889748	1.67257	0.989592	0.508299	-0.579353	-0.83039	-0.870967	-0.889748
BAESF_02596.mRNA	30.64	34.91	33.36	5.48	9.25	11.08	10.65	12.23	10.9	8.02	10.31	8.32	0.51	0.97	0.94	0.1	0.01	0.1	0.01	0.05	0.06	1.42015	1.51735	1.48347	0.202604	0.554696	0.68083	0.653	0.750653	0.669303	0.456543	0.630258	0.481664	-0.91582	-0.711636	-0.723419	-1.15907	-1.22461	-1.15907	-1.22461	-1.19479	-1.18751	1.47366	0.479377	0.690985	0.522822	-0.783625	-1.18091	-1.2023
BAESF_02598.mRNA	35.12	19.61	30.34	8.76	4.07	7.12	20.5	20.26	15.46	6.5	7.03	5.35	0.24	0.61	0.39	0.07	0.02	0.06	0.01	0	0.02	1.53819	1.11867	1.43205	0.559782	0.0700766	0.422234	1.15028	1.14189	0.95056	0.362847	0.413901	0.238394	-0.982853	-0.787612	-0.897472	-1.0931	-1.12889	-1.10012	-1.13625	-1.14369	-1.12889	1.36297	0.350698	1.08091	0.33838	-0.889313	-1.10737	-1.13628
BAESF_02607.mRNA	24.39	25.43	22.82	7.95	7.79	7.65	9.76	12.82	11.15	10.17	11.67	10.26	0.95	1.36	0.83	0.12	0.07	0.24	0	0.02	0.09	1.33372	1.36658	1.28147	0.480132	0.465364	0.452221	0.630909	0.835796	0.730367	0.661522	0.764674	0.668092	-0.767317	-0.611096	-0.819311	-1.22125	-1.25864	-1.13793	-1.31402	-1.29781	-1.24348	1.32726	0.465906	0.732357	0.698096	-0.732575	-1.20594	-1.2851
BAESF_02618.mRNA	27.62	23.47	27.91	9.33	16.19	15.86	3.83	4.07	5.71	5.91	7.91	8.29	0.28	0.91	1.17	0.12	0.08	0.12	0.02	0.06	0.1	1.50407	1.37693	1.51225	0.677051	1.09036	1.07463	0.0600998	0.0994557	0.326901	0.350737	0.557039	0.590933	-1.01764	-0.692817	-0.589243	-1.12601	-1.15552	-1.12601	-1.20191	-1.17069	-1.14063	1.46442	0.947345	0.162152	0.49957	-0.766566	-1.13584	-1.17108
BAESF_02626.mRNA	228.42	317.02	339.2	93.5	207.86	275.26	18.64	21.87	44.33	1.45	3.9	7.24	0.66	1.33	2.39	0.49	0.41	1.27	0.39	0.22	0.98	1.37234	1.52476	1.55623	0.95836	1.32852	1.45905	0.225093	0.296158	0.615476	-0.746423	-0.422901	-0.180305	-0.928112	-0.769862	-0.594852	-0.978539	-1.0043	-0.782039	-1.01096	-1.07185	-0.845835	1.48444	1.24864	0.378909	-0.449876	-0.764275	-0.921625	-0.976217
BAESF_02629.mRNA	89.85	45.88	73.01	16.13	10.02	17.83	39.67	37.46	36.28	31.66	33.03	26.17	1.19	2.16	1.7	0.09	0.21	0.29	0.07	0.11	0.29	1.41013	1.00767	1.28542	0.395263	0.126932	0.452819	0.92123	0.887243	0.868288	0.787807	0.812802	0.675858	-0.855956	-0.632912	-0.728609	-1.28038	-1.21684	-1.1779	-1.29164	-1.26932	-1.1779	1.23441	0.325005	0.892254	0.758822	-0.739159	-1.22504	-1.24629
BAESF_02636.mRNA	16.17	16.34	16.7	6.82	4.63	5.21	16.88	17.51	11.98	14.96	15.24	13.11	1.39	1.25	0.79	0.04	0.13	0.06	0.01	0.03	0.03	1.02921	1.03727	1.05409	0.385392	0.116419	0.196684	1.06238	1.09072	0.800199	0.969385	0.983622	0.868531	-0.584975	-0.634389	-0.821615	-1.26611	-1.19817	-1.25052	-1.29007	-1.27402	-1.27402	1.04019	0.232831	0.984433	0.940513	-0.680326	-1.23827	-1.27937
BAESF_02642.mRNA	118.34	108.97	97.16	41.2	67.33	64.23	16.94	15.27	17.78	16.72	23.19	43.74	0.91	0.88	2.25	0.2	0.25	0.36	0.1	0.11	0.17	1.38307	1.33759	1.27439	0.804774	1.07287	1.04704	0.328927	0.274571	0.354383	0.322063	0.495207	0.837288	-0.917134	-0.925941	-0.621435	-1.17569	-1.15298	-1.10606	-1.22409	-1.21906	-1.18977	1.33168	0.974894	0.319294	0.551519	-0.821503	-1.14491	-1.21098
BAESF_02665.mRNA	101.93	103.28	93.09	30.75	51.38	50.15	12.99	15.81	22.98	18.01	23.34	27.36	1.57	2.35	2.11	0.28	0.25	0.5	0.2	0.14	0.29	1.40148	1.40926	1.34786	0.699166	0.998106	0.983917	0.209792	0.319443	0.53157	0.392884	0.540467	0.631743	-0.801999	-0.643728	-0.688117	-1.21822	-1.23238	-1.12352	-1.25676	-1.28739	-1.21358	1.3862	0.89373	0.353602	0.521698	-0.711281	-1.19137	-1.25257
BAESF_02683.mRNA	28.04	27.29	26.47	12	14.03	15.53	13.6	14.9	16.02	15.1	17.02	16.18	1.31	2.33	1.68	0.06	0.17	0.18	0.03	0.04	0.11	1.16114	1.14137	1.11913	0.553677	0.663345	0.735244	0.641406	0.705875	0.757323	0.715323	0.800475	0.764395	-0.752141	-0.475722	-0.639851	-1.3409	-1.26628	-1.25985	-1.3626	-1.3553	-1.30607	1.14055	0.650755	0.701535	0.760064	-0.622571	-1.28901	-1.34132
BAESF_02702.mRNA	10.73	12.24	10.38	3.26	2.21	2.78	6.55	7.28	6.32	6.12	6.18	4.64	0.24	0.28	0.47	0	0.03	0.14	0	0	0	1.32663	1.44937	1.29592	0.299947	0.0130933	0.178773	0.880022	0.973575	0.848663	0.820583	0.829089	0.584385	-0.951024	-0.918843	-0.778555	-1.16907	-1.1391	-1.03625	-1.16907	-1.16907	-1.16907	1.35731	0.163938	0.900753	0.744686	-0.882808	-1.11481	-1.16907
BAESF_02722.mRNA	182.6	220.12	190.99	110.32	137.26	136.8	67.76	64.69	58.15	47.77	71.66	47.85	2.74	5.23	3.97	0.14	0.24	0.83	0	0.32	0.76	1.11677	1.20776	1.13864	0.871946	0.977993	0.976362	0.636202	0.613853	0.562539	0.468121	0.663197	0.468923	-0.788444	-0.538753	-0.649316	-1.36977	-1.32863	-1.13819	-1.43389	-1.29804	-1.15727	1.15439	0.9421	0.604198	0.533413	-0.658838	-1.27886	-1.2964
BAESF_02724.mRNA	1003.67	905.14	999.56	103.45	184.95	188.95	147.4	142.99	110.91	145.33	164.21	199.84	6.44	8.79	12.78	0.58	2.04	1.83	0.91	0.93	2.87	1.42398	1.37801	1.42215	0.415865	0.672722	0.6822	0.572269	0.558834	0.446587	0.566013	0.620056	0.707027	-0.760646	-0.638405	-0.486163	-1.45067	-1.15923	-1.19111	-1.3662	-1.36156	-1.05173	1.40805	0.590262	0.525897	0.631032	-0.628405	-1.267	-1.25983
BAESF_02739.mRNA	131.92	110.28	133.05	47.67	69.41	80.91	36.68	34.69	58.67	51.08	67.88	93.29	2.43	5.26	9.13	0.34	0.24	1.93	0.04	0.05	0.15	1.13478	1.03946	1.13933	0.595821	0.793917	0.875074	0.458525	0.429418	0.705131	0.632148	0.782132	0.950582	-0.827114	-0.504375	-0.246171	-1.33132	-1.37292	-0.911636	-1.46728	-1.46215	-1.41335	1.10452	0.754937	0.531025	0.788287	-0.525887	-1.20529	-1.44759
BAESF_02744.mRNA	294.04	280.08	303.13	124.52	165.49	189.04	50.71	46.02	52.98	40.67	54.03	66.36	5.06	6.18	6.45	0.79	0.79	1.46	0.31	0.42	0.83	1.29782	1.27353	1.31302	0.869551	1.0111	1.07739	0.425164	0.377519	0.446692	0.31699	0.456346	0.557656	-0.649178	-0.564195	-0.545697	-1.26027	-1.26027	-1.10095	-1.41671	-1.37631	-1.2492	1.29479	0.986015	0.416459	0.443664	-0.586357	-1.20717	-1.34741
BAESF_02757.mRNA	15.83	2.89	4.23	3.54	1.36	2.76	0.24	0.19	0.38	0.08	0.19	0.25	0.03	0.1	0.01	0	0.01	0.02	0	0	0	2.97932	1.08604	1.46864	1.28577	0.440092	1.04211	-0.391733	-0.444932	-0.253465	-0.5703	-0.444932	-0.381351	-0.63157	-0.546582	-0.656915	-0.669776	-0.656915	-0.64418	-0.669776	-0.669776	-0.669776	1.84467	0.922656	-0.363376	-0.465527	-0.611689	-0.656957	-0.669776
BAESF_02758.mRNA	35.4	6.85	9.44	2.34	0.24	2.21	0.12	0.09	0.12	0	0	0	0	0	0	0	0	0	0	0	0	3.08288	1.54513	1.83095	0.688533	-0.304712	0.648738	-0.406739	-0.433956	-0.406739	-0.520341	-0.520341	-0.520341	-0.520341	-0.520341	-0.520341	-0.520341	-0.520341	-0.520341	-0.520341	-0.520341	-0.520341	2.15299	0.344186	-0.415811	-0.520341	-0.520341	-0.520341	-0.520341
BAESF_02772.mRNA	12.52	20.06	16.1	3.74	8.95	8.12	4.46	4.55	3.76	3.38	3.27	2.51	0.36	0.32	0.2	0	0	0	0	0	0	1.3561	1.7739	1.57754	0.368044	1.06707	0.984965	0.50135	0.516762	0.372013	0.293583	0.269606	0.0848423	-0.808943	-0.837085	-0.926932	-1.0988	-1.0988	-1.0988	-1.0988	-1.0988	-1.0988	1.56918	0.806694	0.463375	0.21601	-0.857653	-1.0988	-1.0988
BAESF_02779.mRNA	13.48	14.27	14.57	0.6	1.92	1.28	0.34	0.29	0.85	1.62	2.91	8.52	0.16	0.51	1.03	0.01	0.05	0.06	0	0	0.03	1.90998	1.96538	1.98567	-0.387226	0.240147	-0.0178689	-0.572163	-0.611821	-0.235819	0.12709	0.544618	1.47263	-0.722597	-0.447602	-0.138988	-0.867004	-0.826499	-0.816614	-0.877381	-0.877381	-0.846555	1.95368	-0.0549827	-0.473268	0.714779	-0.436396	-0.836705	-0.867106
BAESF_02791.mRNA	31.53	26.63	28.68	8.37	14.07	12.75	6.51	6.41	6.88	7.27	10.4	12.25	0.67	1.07	0.9	0.09	0.16	0.25	0.07	0.1	0.02	1.51244	1.38159	1.43895	0.514829	0.895707	0.822233	0.33747	0.326726	0.376017	0.414736	0.672008	0.792544	-0.867547	-0.695441	-0.764127	-1.20951	-1.15962	-1.09973	-1.22436	-1.20219	-1.26271	1.44433	0.744256	0.346738	0.626429	-0.775705	-1.15629	-1.22975
BAESF_02821.mRNA	106.72	105.45	111.55	34.93	50.49	55.78	21.09	20.88	16.59	24.53	31.5	33.04	2.82	3.1	1.93	0.54	0.4	0.31	0.13	0.1	0.33	1.34136	1.33439	1.36711	0.69667	0.907941	0.965364	0.411044	0.405436	0.277291	0.496024	0.637758	0.664942	-0.61936	-0.577825	-0.775104	-1.15278	-1.20874	-1.24776	-1.33455	-1.35035	-1.23886	1.34762	0.856658	0.36459	0.599575	-0.65743	-1.2031	-1.30792
BAESF_02824.mRNA	81.01	94.89	84.96	35.8	53.03	55.12	7.55	11.33	11.05	5.97	5.21	6.75	0.62	1.24	0.52	0.18	0.08	0.23	0.02	0.02	0.02	1.46665	1.55869	1.49434	0.994897	1.22098	1.24332	0.135655	0.351179	0.337657	0.0153749	-0.0525926	0.0778225	-0.843645	-0.652878	-0.881154	-1.03021	-1.08234	-1.00578	-1.11599	-1.11599	-1.11599	1.50656	1.15307	0.27483	0.0135349	-0.792559	-1.03944	-1.11599
BAESF_02831.mRNA	42.07	49.62	49.06	9.24	22.59	21.95	0.69	1.11	2.81	1.66	5.76	11.33	0.17	0.44	1.72	0.07	0	0.99	0.05	0	0.06	1.61691	1.73022	1.72242	0.609176	1.1946	1.17531	-0.654646	-0.498939	-0.0843879	-0.336443	0.317854	0.73947	-0.912608	-0.766947	-0.320795	-0.975285	-1.02275	-0.540015	-0.988521	-1.02275	-0.981872	1.68985	0.993027	-0.412658	0.240294	-0.666783	-0.846016	-0.997714
BAESF_02836.mRNA	26.58	23	27.7	6.98	14.82	14.99	5.09	3.61	3.05	2.62	3.84	3.81	0.18	0.55	0.69	0.05	0	0.07	0	0	0	1.63388	1.51971	1.66657	0.615515	1.17747	1.18624	0.393562	0.164934	0.0585845	-0.0335851	0.204914	0.199808	-0.954075	-0.730111	-0.659102	-1.04992	-1.08999	-1.03443	-1.08999	-1.08999	-1.08999	1.60672	0.993075	0.205694	0.123712	-0.781096	-1.05812	-1.08999
BAESF_02844.mRNA	234.05	282.72	253.23	65.64	131.88	127.25	29.87	38.72	39.24	27.74	30.12	26.67	2.69	3.89	3.08	0.32	0.54	1.08	0.22	0.35	0.75	1.37543	1.4719	1.41564	0.729261	1.08305	1.06487	0.334782	0.464001	0.470668	0.298132	0.338917	0.278682	-0.754122	-0.609784	-0.702618	-1.2811	-1.20208	-1.04799	-1.32149	-1.26958	-1.13655	1.42099	0.959058	0.42315	0.305244	-0.688842	-1.17706	-1.24254
BAESF_02845.mRNA	69.65	49.24	55.89	22.81	30.6	33.4	9.48	14.62	14.61	7.84	8.68	5.2	1.09	1.4	0.35	0.3	0.35	0.12	0.09	0.11	0.11	1.57264	1.3476	1.42965	0.854712	1.04155	1.09759	0.313024	0.576452	0.576029	0.200689	0.260608	-0.0334667	-0.751231	-0.659938	-1.03973	-1.06464	-1.03973	-1.16301	-1.18094	-1.16893	-1.16893	1.44996	0.99795	0.488501	0.14261	-0.816965	-1.08913	-1.17293
BAESF_02869.mRNA	718.79	624.28	627.57	258.8	366.76	388.28	55.04	54.39	50.6	14.27	14.11	29.55	2.78	2.08	3.1	1.39	0.98	0.59	0.51	0.74	1.14	1.50477	1.44368	1.44596	1.0625	1.21332	1.238	0.396803	0.39174	0.360979	-0.167478	-0.17205	0.133492	-0.77342	-0.862302	-0.738152	-0.972381	-1.05406	-1.14926	-1.17167	-1.11014	-1.02033	1.4648	1.17128	0.383174	-0.0686787	-0.791291	-1.05857	-1.10071
BAESF_02870.mRNA	625.32	721.83	767.34	228.03	304.03	364.76	91.96	116.29	170.7	67.19	71.53	61.73	3.16	5.1	7.58	0.81	0.78	3.01	0.23	0.52	1.39	1.27569	1.33762	1.36401	0.84091	0.964754	1.04322	0.451222	0.551695	0.716398	0.317302	0.343969	0.281234	-0.891407	-0.72598	-0.578545	-1.25106	-1.25828	-0.907278	-1.41802	-1.32653	-1.13093	1.32577	0.949629	0.573105	0.314168	-0.731977	-1.13887	-1.29182
BAESF_02878.mRNA	43.78	44.44	41.62	16.49	24.26	24.66	10.19	10.59	11.02	12.33	12.09	12.59	0.58	0.82	0.65	0.09	0.16	0.19	0.03	0	0.13	1.36488	1.37489	1.33106	0.72162	0.973137	0.983887	0.416038	0.44007	0.464996	0.535776	0.523344	0.548993	-0.923401	-0.826644	-0.89374	-1.17742	-1.13483	-1.11736	-1.21616	-1.23638	-1.15276	1.35695	0.892881	0.440368	0.536038	-0.881262	-1.1432	-1.20177
BAESF_02897.mRNA	10.66	11.68	10.29	2.96	3.21	3.36	11.81	7.2	5.02	7.05	6.94	5.21	0.2	0.49	0.46	0	0.06	0.15	0	0	0	1.23605	1.31887	1.2042	0.169498	0.229959	0.264535	1.32895	0.888378	0.583157	0.870144	0.856556	0.613846	-1.00964	-0.79587	-0.815957	-1.18971	-1.13216	-1.05168	-1.18971	-1.18971	-1.18971	1.25304	0.221331	0.933494	0.780182	-0.873824	-1.12452	-1.18971
BAESF_02900.mRNA	19.54	19.9	24.07	2.97	9.03	7.23	0.51	0.24	1	1	2.66	7.2	0.1	0.27	0.79	0	0	0.05	0	0	0	1.74843	1.76362	1.9226	0.312025	1.122	0.94914	-0.53277	-0.704934	-0.287162	-0.287162	0.240971	0.945949	-0.809632	-0.684042	-0.384109	-0.892927	-0.892927	-0.850288	-0.892927	-0.892927	-0.892927	1.81155	0.794388	-0.508289	0.299919	-0.625928	-0.878714	-0.892927
BAESF_02902.mRNA	43.75	44.12	42.83	16.16	27.81	27.07	6.14	3.65	3.96	3.84	2.89	3.53	0.16	0.64	0.28	0	0	0.06	0.04	0	0.17	1.586	1.59169	1.57164	0.923668	1.2817	1.26372	0.317752	0.02142	0.0660161	0.0490928	-0.101894	0.00335361	-0.937996	-0.69872	-0.869974	-1.04055	-1.04055	-1.00029	-1.01345	-1.04055	-0.932065	1.58311	1.15636	0.135063	-0.0164827	-0.835563	-1.02713	-0.995357
BAESF_02907.mRNA	716.06	700.07	686.27	326.77	498.06	528.56	68.07	101.48	100.06	44.49	49.1	61.23	5.12	6.68	8.12	0.78	0.65	2.94	0.68	0.35	1.63	1.33252	1.32274	1.31411	0.992903	1.17529	1.20102	0.317354	0.488518	0.482465	0.136176	0.178052	0.272113	-0.734048	-0.635544	-0.560991	-1.2698	-1.3027	-0.925096	-1.29488	-1.38976	-1.10045	1.32312	1.12307	0.429445	0.195447	-0.643528	-1.16587	-1.2617
BAESF_02912.mRNA	237.91	251.72	235.33	49.79	49.69	56.47	71.43	48.63	27.53	54.51	54.4	34.93	1.6	3.61	1.19	0.27	0.52	0.62	0.11	0.18	0.78	1.39689	1.42521	1.39142	0.616644	0.615651	0.678909	0.795492	0.605002	0.326019	0.661423	0.660424	0.442228	-0.881063	-0.592467	-0.967539	-1.24211	-1.15156	-1.11945	-1.30996	-1.27915	-1.07199	1.4045	0.637068	0.575504	0.588025	-0.81369	-1.17104	-1.22037
BAESF_02922.mRNA	47.15	43.99	47.98	21.49	30.65	34.53	9.17	9.01	12.6	10.77	15.27	15.89	0.59	1.08	1.11	0.04	0.07	0.19	0.03	0.05	0.24	1.32312	1.27802	1.33448	0.817323	1.04434	1.12117	0.290012	0.279476	0.483114	0.387093	0.602215	0.627064	-0.942975	-0.764487	-0.754972	-1.22503	-1.20614	-1.13551	-1.23145	-1.21868	-1.10817	1.31187	0.994277	0.350868	0.538791	-0.820812	-1.1889	-1.1861
BAESF_02924.mRNA	77.49	83.98	68.53	32.41	38.04	45.42	21.42	15.65	16.47	6.8	6.42	5.31	0.59	0.54	0.41	0	0.06	0	0.05	0.12	0	1.43534	1.48191	1.36429	0.934677	1.02596	1.12746	0.700848	0.526434	0.554614	0.0819398	0.0526632	-0.0423237	-0.850318	-0.869047	-0.920744	-1.12215	-1.08799	-1.12215	-1.09355	-1.05572	-1.12215	1.42718	1.02937	0.593965	0.0307598	-0.880036	-1.11076	-1.09047
BAESF_02929.mRNA	72.51	68.98	65.5	31.71	48.36	50.37	8.07	13.15	16.38	11	15.82	13.14	0.74	2.05	1.87	0.12	0.21	0.83	0	0.11	0.11	1.39326	1.36241	1.33043	0.885618	1.14357	1.16859	0.0814662	0.360283	0.48918	0.256962	0.468648	0.359839	-0.953628	-0.601767	-0.639902	-1.22982	-1.18136	-0.922012	-1.30087	-1.23544	-1.23544	1.36203	1.06593	0.31031	0.361816	-0.731766	-1.11107	-1.25725
BAESF_02939.mRNA	273.42	231.1	238.61	50.1	116.21	96.52	43.37	44.56	58.59	59.87	77.09	107.6	2.64	4.08	6.69	0.59	0.64	1.13	0.23	0.18	0.79	1.33252	1.24824	1.26426	0.486695	0.904447	0.811903	0.415632	0.42895	0.564039	0.574734	0.700093	0.866055	-0.842674	-0.674942	-0.466308	-1.25945	-1.24387	-1.11232	-1.38864	-1.40952	-1.19983	1.28167	0.734348	0.46954	0.713627	-0.661308	-1.20522	-1.33266
BAESF_02940.mRNA	72.03	61.33	59.56	36.28	37.01	40.73	40.25	47.75	59.33	33.49	36.17	51	1.38	3.31	3.65	0.77	0.23	0.6	0.09	0.05	0.24	1.07411	0.98085	0.963891	0.67828	0.689696	0.744661	0.73785	0.836191	0.961651	0.632488	0.67654	0.874183	-0.941373	-0.591796	-0.547098	-1.11569	-1.32995	-1.17513	-1.40108	-1.42309	-1.32518	1.00628	0.704212	0.845231	0.727737	-0.693422	-1.20692	-1.38312
BAESF_02949.mRNA	25.99	28.04	27.52	9.61	10.93	13.32	11.17	5.76	5.21	4.29	4.09	3.39	0.16	0.35	0.16	0.09	0.06	0.02	0.05	0.04	0.04	1.4971	1.55494	1.54067	0.759393	0.852042	0.996317	0.867779	0.40323	0.336179	0.20949	0.179039	0.0621425	-0.989429	-0.86958	-0.989429	-1.03861	-1.06066	-1.09105	-1.06815	-1.07571	-1.07571	1.5309	0.869251	0.535729	0.150224	-0.949479	-1.06344	-1.07319
BAESF_02960.mRNA	4.86	4.98	3.87	1.56	1.06	0.88	1.96	1.54	1.22	1.24	1.36	0.92	0.09	0.18	0.04	0	0	0.03	0	0	0	1.91611	1.94975	1.60898	0.541662	0.181013	0.0292626	0.782617	0.528645	0.305159	0.320044	0.406655	0.0642044	-0.875415	-0.743742	-0.953348	-1.01844	-1.01844	-0.969383	-1.01844	-1.01844	-1.01844	1.82494	0.250646	0.538807	0.263635	-0.857501	-1.00209	-1.01844
BAESF_02987.mRNA	44.22	40.47	40.98	22.59	23.78	21.86	55.03	54.29	49.85	38.9	42.7	37.29	1.3	1.87	2.69	0.08	0.16	0.48	0.03	0.03	0.1	0.915647	0.863995	0.871288	0.527395	0.556758	0.508639	1.04354	1.03561	0.985659	0.840968	0.895247	0.816393	-0.861562	-0.729462	-0.579514	-1.3126	-1.26997	-1.12461	-1.34088	-1.34088	-1.30165	0.883643	0.530931	1.0216	0.850869	-0.723513	-1.23572	-1.32781
BAESF_03014.mRNA	65.79	63.92	60.89	33.37	38.04	37.77	38.58	39.93	38.85	28.57	31.52	28.27	1.64	2.29	1.99	0.4	0.13	0.35	0.02	0.2	0.16	1.10949	1.09261	1.06419	0.714472	0.790222	0.786096	0.79839	0.818332	0.802432	0.625033	0.681574	0.61897	-0.811452	-0.680581	-0.737431	-1.1886	-1.31599	-1.21022	-1.37688	-1.28025	-1.30041	1.08876	0.763597	0.806385	0.641859	-0.743155	-1.23827	-1.31918
BAESF_03069.mRNA	7.42	7.7	7.67	5.73	4.29	3.38	2.88	3	2.36	1.93	1.61	1.22	0.16	0.2	0.15	0.02	0.02	0.01	0	0.01	0.02	1.49625	1.53593	1.53174	1.2245	0.932459	0.703482	0.55645	0.593397	0.381907	0.215801	0.0755158	-0.120799	-0.908139	-0.867017	-0.918641	-1.06415	-1.06415	-1.0761	-1.08817	-1.0761	-1.06415	1.52131	0.953479	0.510585	0.0568394	-0.897932	-1.06814	-1.07614
BAESF_03095.mRNA	104.17	103.25	98.07	40.01	61.71	62.39	10.76	11.1	8.71	2.89	2.27	4.45	0.46	0.57	0.82	0.33	0.1	0.12	0.28	0.11	0.08	1.57163	1.56663	1.53766	1.03617	1.27764	1.28378	0.325949	0.342155	0.21704	-0.303064	-0.40178	-0.111337	-0.860254	-0.818953	-0.73494	-0.913278	-1.02123	-1.01099	-0.935066	-1.01609	-1.03167	1.55864	1.19919	0.295048	-0.27206	-0.804716	-0.981833	-0.994273
BAESF_03102.mRNA	149.9	165.7	168.92	67.29	101.76	113.36	23.87	29.11	36.27	25.58	34.08	38.61	2.79	4.49	3.99	0.76	0.51	0.93	0.24	0.18	0.44	1.26671	1.32109	1.33154	0.833715	1.05688	1.11529	0.282077	0.386493	0.502998	0.318393	0.469926	0.536253	-0.745338	-0.542966	-0.595116	-1.16424	-1.24791	-1.11389	-1.35549	-1.38258	-1.27383	1.30645	1.00196	0.390523	0.441524	-0.627807	-1.17534	-1.3373
BAESF_03108.mRNA	14.05	18.69	18.36	7.28	9.2	10.31	0.95	1.84	1.4	0.09	0.85	4.89	0	0.12	0.99	0	0.04	0	0	0	0	1.50586	1.74511	1.73006	0.973881	1.15955	1.25151	-0.313493	0.021234	-0.128633	-0.831333	-0.360361	0.670659	-0.908056	-0.80716	-0.295415	-0.908056	-0.873138	-0.908056	-0.908056	-0.908056	-0.908056	1.66035	1.12831	-0.140297	-0.173678	-0.67021	-0.896417	-0.908056
BAESF_03116.mRNA	214.68	222.18	242.77	106.67	159.81	191.83	43.08	50.96	52.29	34.98	52.05	48.07	5.17	6.26	4.74	0.87	1.22	0.79	0.3	0.44	0.76	1.21931	1.23694	1.28246	0.860981	1.06789	1.16155	0.400347	0.485178	0.498214	0.29562	0.495886	0.455661	-0.613854	-0.529945	-0.651115	-1.22958	-1.14109	-1.25214	-1.41711	-1.36436	-1.26085	1.24624	1.03014	0.461246	0.415722	-0.598305	-1.2076	-1.34744
BAESF_03129.mRNA	22.33	24.13	24.5	10.3	13.69	18.75	3.07	2.93	3.8	0.55	0.66	0.99	0	0.09	0.29	0.08	0	0.05	0	0	0	1.5726	1.63105	1.64254	1.00253	1.20885	1.4416	0.199522	0.171996	0.329252	-0.559631	-0.505715	-0.363133	-0.904262	-0.836494	-0.704019	-0.843742	-0.904262	-0.865895	-0.904262	-0.904262	-0.904262	1.6154	1.21766	0.23359	-0.47616	-0.814925	-0.871299	-0.904262
BAESF_03137.mRNA	58.85	64.02	47.88	19.27	32.84	27.43	2.52	4.67	4.62	2.21	3.05	3.73	0.39	0.43	0.56	0.14	0.13	0.08	0.03	0.02	0.07	1.68654	1.74142	1.55245	0.969477	1.3089	1.19353	-0.189992	0.125743	0.119877	-0.251049	-0.097101	0.00569285	-0.805369	-0.786579	-0.728952	-0.936686	-0.942521	-0.972494	-1.00389	-1.01035	-0.978655	1.66014	1.15731	0.0185428	-0.114152	-0.773633	-0.950567	-0.997631
BAESF_03189.mRNA	10.45	11.91	11.57	2.88	4.62	4.79	0.21	0.33	1	1.18	2.31	3.6	0.09	0.46	0.41	0.02	0	0.07	0	0.03	0.03	1.73432	1.86595	1.83667	0.547404	0.953766	0.986452	-0.73061	-0.626898	-0.179436	-0.0849157	0.373136	0.734103	-0.845163	-0.524612	-0.562832	-0.917964	-0.939683	-0.865475	-0.939683	-0.907263	-0.907263	1.81231	0.829207	-0.512315	0.340774	-0.644203	-0.907707	-0.91807
BAESF_03190.mRNA	4.72	5.52	4.82	1.89	2.29	2.61	1.03	0.98	0.69	0.25	0.11	0.38	0.03	0.15	0.04	0	0.06	0.02	0	0	0	1.79558	1.99418	1.82188	0.759861	0.95652	1.09734	0.223999	0.186165	-0.0540914	-0.511618	-0.691821	-0.361519	-0.8053	-0.638114	-0.790642	-0.850143	-0.761745	-0.820101	-0.850143	-0.850143	-0.850143	1.87055	0.937905	0.118691	-0.521652	-0.744685	-0.810663	-0.850143
BAESF_03191.mRNA	23.31	23.96	25.87	6.12	9.99	12.94	3.52	3.94	3.32	3.47	3.33	3.04	0.4	0.46	0.38	0.03	0.01	0.04	0.05	0	0.05	1.63778	1.66037	1.7235	0.586473	0.9581	1.16167	0.197451	0.273521	0.158706	0.187928	0.160685	0.101336	-0.805966	-0.77004	-0.818285	-1.06872	-1.08551	-1.06045	-1.05226	-1.09403	-1.05226	1.67389	0.90208	0.209893	0.149983	-0.798097	-1.07156	-1.06618
BAESF_03193.mRNA	40.55	30.36	29.09	14.52	16.56	16.77	3.91	5.59	4.29	1.98	2.18	5.09	0.24	0.52	0.27	0.14	0.12	0.18	0.02	0.02	0.12	1.76412	1.54951	1.51798	1.01298	1.10718	1.11625	0.135158	0.359622	0.192017	-0.245726	-0.196179	0.299436	-0.914522	-0.759225	-0.896288	-0.978657	-0.992158	-0.952352	-1.0635	-1.0635	-0.992158	1.61054	1.0788	0.228933	-0.0474894	-0.856678	-0.974389	-1.03972
BAESF_03195.mRNA	162.32	146.71	165.19	55.48	79.07	90.89	16.89	18.64	34.48	34.87	47.95	83.52	2	3.45	8.33	0.3	0.34	0.89	0.13	0.13	0.48	1.29808	1.24426	1.30742	0.729162	0.916162	0.989936	0.113188	0.163192	0.480061	0.485919	0.652496	0.945141	-0.843543	-0.632284	-0.235618	-1.2916	-1.27536	-1.0911	-1.36669	-1.36669	-1.22212	1.28325	0.87842	0.252147	0.694519	-0.570482	-1.21935	-1.3185
BAESF_03202.mRNA	18.26	19.91	20.5	6.09	10.11	9.03	3.62	3.18	3.44	4.98	5.92	5.66	0.66	1.24	0.6	0.06	0.09	0.1	0	0.02	0.04	1.50017	1.57582	1.60143	0.580363	0.993773	0.899648	0.186162	0.0940445	0.149585	0.423651	0.558025	0.522777	-0.755945	-0.480137	-0.789829	-1.16879	-1.1431	-1.1347	-1.22242	-1.2042	-1.18632	1.55914	0.824595	0.143264	0.501484	-0.675304	-1.14886	-1.20431
BAESF_03205.mRNA	71.03	66.12	66.56	29.22	37.8	41.88	10.26	10.53	9.75	7.64	10.45	14.98	1.65	2.43	1.5	0.43	0.31	0.13	0.09	0.14	0.14	1.47801	1.43184	1.43612	0.910071	1.07348	1.13886	0.264539	0.280033	0.234232	0.0913592	0.275481	0.493447	-0.681412	-0.512714	-0.719513	-1.08478	-1.14209	-1.23873	-1.2623	-1.23297	-1.23297	1.44866	1.0408	0.259601	0.286762	-0.63788	-1.1552	-1.24275
BAESF_03210.mRNA	9.86	12.58	12.48	1.69	3.04	3.08	2.19	2.4	2.48	3.22	3.29	2.78	0.22	0.35	0.23	0.01	0	0.01	0	0.02	0	1.61907	1.87156	1.86322	0.042564	0.502005	0.513135	0.23515	0.307172	0.333444	0.551248	0.569833	0.426859	-0.850656	-0.736272	-0.841434	-1.06405	-1.07529	-1.06405	-1.07529	-1.05292	-1.07529	1.78462	0.352568	0.291922	0.51598	-0.809454	-1.0678	-1.06783
BAESF_03217.mRNA	494.24	487.58	491.89	161.49	290.07	275.81	52.21	55.36	51.91	87.54	90.55	75.68	12.15	14.7	7.64	2.35	1.92	1.04	0.45	0.65	1.18	1.33442	1.32787	1.33212	0.794824	1.07708	1.05276	0.254285	0.282132	0.251547	0.50084	0.517027	0.431206	-0.422533	-0.336715	-0.625903	-1.08465	-1.15117	-1.32481	-1.49011	-1.42755	-1.29267	1.33147	0.974889	0.262655	0.483024	-0.461717	-1.18688	-1.40344
BAESF_03234.mRNA	68.94	67.52	66.73	24.58	38.57	45.26	10.64	8.86	12.06	7.88	16.9	15.09	0.24	1.22	0.55	0	0	0.3	0	0	0.08	1.40992	1.39747	1.39044	0.799735	1.06439	1.15915	0.322084	0.221405	0.391913	0.157898	0.583156	0.518486	-1.0364	-0.683091	-0.90103	-1.1669	-1.1669	-1.00773	-1.1669	-1.1669	-1.12021	1.39928	1.00776	0.311801	0.419847	-0.873507	-1.11384	-1.15133
BAESF_03247.mRNA	25.39	21.11	25.64	2.75	7.27	7.31	1.63	1.63	3.12	3.76	5.33	11.67	0.31	0.58	1.13	0.01	0.01	0.24	0.02	0.01	0.06	1.77599	1.62044	1.78428	0.0607947	0.756003	0.760244	-0.251061	-0.251061	0.143509	0.270437	0.521007	1.131	-0.863709	-0.69898	-0.436416	-1.09233	-1.09233	-0.911982	-1.08366	-1.09233	-1.04985	1.7269	0.525681	-0.119538	0.640815	-0.666369	-1.03221	-1.07528
BAESF_03248.mRNA	31.2	33.3	33.39	10.7	19.45	20.37	4.17	2.65	2.77	3.24	3.47	2.93	0.27	0.41	0.25	0.05	0.08	0.05	0.11	0.04	0.06	1.59597	1.64402	1.64601	0.826046	1.25071	1.28418	0.204922	-0.0598479	-0.0352469	0.0541046	0.0942788	-0.00363658	-0.862731	-0.783201	-0.874802	-1.0074	-0.985976	-1.0074	-0.965139	-1.01468	-1.00019	1.62867	1.12031	0.036609	0.0482489	-0.840245	-1.00026	-0.993336
BAESF_03256.mRNA	65.55	65.41	66.21	28.1	38.23	37.48	35.09	36.16	32.79	26.28	32.2	27.99	0.7	1.45	0.97	0.23	0.21	0.37	0.02	0.12	0.08	1.1301	1.12888	1.13582	0.650589	0.823739	0.81255	0.77538	0.792316	0.737208	0.613152	0.726997	0.648394	-0.995739	-0.783893	-0.910293	-1.18333	-1.19283	-1.12084	-1.29185	-1.23764	-1.25872	1.1316	0.762293	0.768301	0.662848	-0.896642	-1.16567	-1.26273
BAESF_03261.mRNA	18.69	18.37	20.41	7.78	9.7	9.8	8.55	9.26	6.18	7.88	8.16	6.81	1.14	1.5	0.93	0.26	0.24	0.04	0.02	0.03	0.02	1.30825	1.29361	1.38306	0.586747	0.763422	0.771732	0.661846	0.725909	0.407025	0.596864	0.624598	0.482161	-0.674369	-0.535466	-0.766639	-1.14757	-1.16186	-1.319	-1.33634	-1.32763	-1.33634	1.32831	0.7073	0.59826	0.567874	-0.658825	-1.20948	-1.33344
BAESF_03280.mRNA	1262.1	1171.59	1319.15	524.73	797.94	932.13	284.36	264.97	251.05	288.08	309.92	388.45	16.76	21.89	20.67	1.37	2.47	4.09	1	1.32	4.67	1.15584	1.12502	1.17415	0.792535	0.965993	1.03034	0.539273	0.510107	0.487826	0.544641	0.574829	0.668169	-0.611653	-0.506478	-0.52918	-1.44644	-1.28841	-1.12961	-1.51679	-1.45528	-1.08489	1.15167	0.929624	0.512402	0.59588	-0.549104	-1.28815	-1.35232
BAESF_03291.mRNA	21.16	18.11	19.14	9.24	9.27	9.17	10.75	10.88	9.95	6.93	8.58	6.7	0.19	0.24	0.26	0.03	0.04	0.03	0	0	0	1.32388	1.20495	1.24711	0.703862	0.706212	0.698353	0.814336	0.823173	0.757703	0.49854	0.650354	0.474901	-1.02479	-0.991729	-0.978879	-1.14075	-1.13299	-1.14075	-1.16449	-1.16449	-1.16449	1.25865	0.702809	0.798404	0.541265	-0.998464	-1.13817	-1.16449
BAESF_03319.mRNA	31.97	37.41	33.19	10.72	19.99	21.5	5.91	4.62	3.91	2.92	3.9	4.2	0.85	0.56	0.33	0.04	0.03	0.02	0.03	0	0.03	1.53217	1.64707	1.55951	0.753991	1.19243	1.2447	0.356493	0.201024	0.0994109	-0.0700097	0.097877	0.142585	-0.634969	-0.763249	-0.883257	-1.06831	-1.07558	-1.08292	-1.07558	-1.09782	-1.07558	1.57958	1.06371	0.218976	0.0568176	-0.760492	-1.0756	-1.08299
BAESF_03337.mRNA	74.93	83.52	72	20.69	33.91	28.15	15.46	13.29	7.82	4.84	4.63	6.05	0.83	1.24	1.13	0.09	0.2	0.19	0.04	0.05	0.11	1.57615	1.64439	1.55109	0.778329	1.08137	0.966554	0.60264	0.512621	0.205366	-0.057159	-0.0804775	0.0627384	-0.796049	-0.667325	-0.699387	-1.12597	-1.06475	-1.07008	-1.15587	-1.14978	-1.11439	1.59054	0.942085	0.440209	-0.0249661	-0.720921	-1.08694	-1.14002
BAESF_03359.mRNA	18.37	20.17	21.56	3.4	7.54	8.03	3.03	3.4	4.25	5.05	8.96	8.63	0.21	0.53	0.4	0.02	0.01	0.06	0	0.03	0.03	1.48139	1.55974	1.61581	0.174567	0.759287	0.808479	0.0971183	0.174567	0.3303	0.455355	0.89491	0.865201	-0.963722	-0.756828	-0.835121	-1.11434	-1.12302	-1.08042	-1.1318	-1.10573	-1.10573	1.55231	0.580778	0.200662	0.738489	-0.851891	-1.10593	-1.11442
BAESF_03400.mRNA	101.95	98.83	100.45	42.74	59.17	57.05	31.65	30.38	36.73	24.53	35.43	33.31	1.23	2.47	3.65	0.69	0.58	0.82	0.15	0.13	0.3	1.2411	1.22323	1.23258	0.744266	0.929369	0.90855	0.574541	0.551513	0.658476	0.431762	0.638124	0.603325	-0.983221	-0.726586	-0.556689	-1.14416	-1.18322	-1.10114	-1.3676	-1.37778	-1.29644	1.2323	0.860729	0.594843	0.557737	-0.755498	-1.14284	-1.34727
BAESF_03428.mRNA	137.71	137.22	133	54.89	57.79	51.27	77.78	90.08	101.14	72.5	78.67	82.78	3.6	7.07	6.08	0.45	0.5	1.42	0.14	0.16	0.59	1.06259	1.06072	1.04432	0.581746	0.608506	0.546324	0.763332	0.840076	0.900701	0.726635	0.769275	0.795883	-0.739297	-0.441957	-0.51119	-1.35	-1.33207	-1.07906	-1.47724	-1.46804	-1.30125	1.05588	0.578859	0.834703	0.763931	-0.564148	-1.25371	-1.41551
BAESF_03432.mRNA	9	8.35	8.37	1.22	2.52	2.17	0.1	0.08	0.26	0.09	0.17	0.12	0	0	0.03	0	0.02	0	0	0	0	2.18328	2.10123	2.10384	0.346048	0.908728	0.780886	-0.511114	-0.533512	-0.345343	-0.522261	-0.435805	-0.489119	-0.627457	-0.627457	-0.591375	-0.627457	-0.603285	-0.627457	-0.627457	-0.627457	-0.627457	2.12945	0.678554	-0.463323	-0.482395	-0.61543	-0.6194	-0.627457
BAESF_03450.mRNA	32.56	36.88	34.78	10.32	17.07	17.01	4.8	3.89	2.56	3.35	2.19	3.09	0.61	1.13	0.56	0.09	0.24	0.11	0.04	0.08	0.1	1.64647	1.74185	1.69693	0.79044	1.15883	1.15621	0.263702	0.129271	-0.120766	0.0370986	-0.207207	-0.0114474	-0.745818	-0.525353	-0.770668	-1.05306	-0.951501	-1.03874	-1.09005	-1.06032	-1.04587	1.69508	1.03516	0.0907357	-0.0605185	-0.680613	-1.01443	-1.06541
BAESF_03454.mRNA	110.4	112.6	111.58	72.17	104.46	105.6	25.07	32.35	39.64	27.85	36.22	50.24	0.58	2.15	1.45	0.22	0.09	0.71	0	0.1	0.1	1.13163	1.14167	1.13704	0.915813	1.1035	1.10902	0.385949	0.512393	0.613897	0.437972	0.568763	0.732895	-1.05339	-0.699136	-0.828169	-1.18616	-1.24401	-1.0128	-1.28825	-1.23932	-1.23932	1.13678	1.04278	0.50408	0.579876	-0.860233	-1.14765	-1.25563
BAESF_03478.mRNA	20.57	16.72	16.45	4.45	5.26	5.91	10.35	11.26	13.66	13.8	14.81	15.75	0.49	0.92	0.81	0.09	0.07	0.09	0.02	0	0.06	1.26113	1.10028	1.08772	0.135685	0.249044	0.329864	0.735842	0.798937	0.945196	0.952972	1.00698	1.05423	-0.925253	-0.717826	-0.766092	-1.18099	-1.19614	-1.18099	-1.23529	-1.25149	-1.20382	1.14971	0.238198	0.826658	1.00473	-0.803057	-1.18604	-1.2302
BAESF_03486.mRNA	35.71	41	47.18	11.1	12.96	13.58	26.01	24.72	23.8	26.32	31.5	22.55	0.82	0.99	0.72	0.06	0.05	0.22	0	0	0.1	1.06271	1.14927	1.23754	0.34906	0.441005	0.468947	0.865404	0.833936	0.810514	0.872742	0.984383	0.777258	-0.869053	-0.811632	-0.905391	-1.21665	-1.22274	-1.12625	-1.25411	-1.25411	-1.19283	1.14984	0.419671	0.836618	0.878128	-0.862025	-1.18855	-1.23369
BAESF_03491.mRNA	20.19	22.11	22.29	6.36	11.6	12.73	3.07	2.91	3.03	3.38	3.61	3.72	0.56	0.55	0.75	0.09	0.15	0.03	0.02	0.04	0.05	1.57925	1.65677	1.6637	0.634193	1.11468	1.19143	0.104752	0.0689094	0.095925	0.170354	0.216093	0.237167	-0.752266	-0.758013	-0.649553	-1.07266	-1.02478	-1.12326	-1.13198	-1.11463	-1.10608	1.63324	0.980102	0.089862	0.207871	-0.719944	-1.07357	-1.11756
BAESF_03496.mRNA	73.85	57.11	63.83	3.22	2.5	7.54	0.03	0.22	0.44	0	0	0	0	0	0	0	0	0	0	0	0.02	2.29242	2.12462	2.19715	0.386252	0.262249	0.853522	-0.54857	-0.436352	-0.326454	-0.568163	-0.568163	-0.568163	-0.568163	-0.568163	-0.568163	-0.568163	-0.568163	-0.568163	-0.568163	-0.568163	-0.555037	2.20473	0.500674	-0.437126	-0.568163	-0.568163	-0.568163	-0.563788
BAESF_03497.mRNA	22.93	23.05	23.92	5.77	8.1	7.77	5.46	5.43	5.45	4.75	5.2	4.8	0.63	1.07	0.64	0.15	0.05	0.16	0.01	0	0.1	1.61159	1.61608	1.64795	0.479306	0.744546	0.711422	0.437273	0.433099	0.435884	0.332863	0.400434	0.340627	-0.79762	-0.583321	-0.792135	-1.11043	-1.19201	-1.10266	-1.22684	-1.23576	-1.15029	1.62521	0.645092	0.435419	0.357975	-0.724359	-1.13503	-1.2043
BAESF_03533.mRNA	6.66	6.68	6.72	5.61	3.88	5.21	5.2	5.23	4.03	2.06	2.29	1.92	0.1	0.34	0.14	0.02	0	0.07	0	0	0	1.2241	1.22714	1.23319	1.05247	0.69922	0.979802	0.977926	0.983546	0.734465	0.155869	0.240239	0.10135	-1.03519	-0.805434	-0.993612	-1.1231	-1.14615	-1.06738	-1.14615	-1.14615	-1.14615	1.22814	0.910498	0.898646	0.16582	-0.944746	-1.11221	-1.14615
BAESF_03542.mRNA	61.14	59.23	69.59	2.13	7.51	6.71	7.59	9.6	12.74	16.15	21.81	32.27	0.65	1.04	2.52	0.09	0.11	0.45	0	0.04	0.16	1.57038	1.5494	1.65605	-0.437549	0.234509	0.168174	0.240796	0.38207	0.556404	0.705359	0.89699	1.15061	-0.86775	-0.725186	-0.358647	-1.14632	-1.13411	-0.954569	-1.20423	-1.17788	-1.1045	1.59194	-0.0116221	0.39309	0.917653	-0.650528	-1.07833	-1.1622
BAESF_03556.mRNA	24.82	23.22	24.73	9.82	15.47	17.08	5.04	6.08	5.82	4.93	5.19	5.31	0.55	1.09	0.84	0.06	0.05	0.05	0.02	0.06	0.09	1.46921	1.41628	1.46633	0.74948	1.09716	1.17434	0.267045	0.398512	0.367551	0.251835	0.287345	0.303234	-0.8585	-0.611148	-0.716572	-1.17294	-1.18079	-1.18079	-1.20478	-1.17294	-1.14985	1.45061	1.00699	0.344369	0.280805	-0.72874	-1.17817	-1.17586
BAESF_03558.mRNA	17.24	16.12	16.33	6.51	8.42	9.23	4.14	3.63	3.05	2.68	2.56	2.9	0.28	0.57	0.46	0.05	0.09	0.04	0.01	0.03	0.03	1.63563	1.57512	1.58676	0.788343	1.0047	1.08347	0.426294	0.326519	0.198727	0.107251	0.0755972	0.162692	-0.901084	-0.706096	-0.775453	-1.0902	-1.05451	-1.09934	-1.12729	-1.10857	-1.10857	1.59917	0.958838	0.31718	0.11518	-0.794211	-1.08135	-1.11481
BAESF_03567.mRNA	14.66	8.01	8.4	2.52	3.7	4.83	1.38	2.2	1.99	0.58	0.72	1.06	0.02	0.12	0.09	0	0	0	0	0	0	2.2237	1.59329	1.64162	0.521412	0.851117	1.09683	0.0750863	0.412716	0.335305	-0.392127	-0.295304	-0.089588	-0.891212	-0.784551	-0.815515	-0.913796	-0.913796	-0.913796	-0.913796	-0.913796	-0.913796	1.81953	0.82312	0.274369	-0.259006	-0.830426	-0.913796	-0.913796
BAESF_03588.mRNA	78	75.75	78.35	35.94	50.07	54.12	19.79	21.8	20.48	15.95	14.48	19.66	0.47	0.33	1.45	0.1	0.17	0.35	0.04	0	0.31	1.28869	1.27201	1.29125	0.849765	1.03679	1.08086	0.51785	0.571139	0.536703	0.399938	0.347555	0.514228	-1.01186	-1.06965	-0.716899	-1.17928	-1.14366	-1.06103	-1.21167	-1.23432	-1.0784	1.28398	0.989139	0.541897	0.420574	-0.932803	-1.12799	-1.1748
BAESF_03615.mRNA	47.25	43.99	42.63	10.24	20.85	17.27	10.51	10.63	13.07	9.96	12.16	13.4	0.18	0.44	0.47	0.02	0.02	0.16	0	0	0.05	1.4516	1.40442	1.38372	0.469141	0.917389	0.796722	0.485148	0.492142	0.620575	0.45213	0.575486	0.636208	-1.0508	-0.916516	-0.902612	-1.14906	-1.14906	-1.06232	-1.16241	-1.16241	-1.12951	1.41325	0.727751	0.532621	0.554608	-0.956641	-1.12015	-1.15144
BAESF_03619.mRNA	175.78	153.12	150.47	60.62	73.29	71.24	197.44	135.6	92.04	116.27	118.9	105.78	4.13	5.51	4.45	1.24	0.81	0.69	0.04	0.48	0.62	1.0332	0.965132	0.956526	0.510239	0.603024	0.589139	1.09055	0.905253	0.714696	0.829543	0.840548	0.783044	-0.723265	-0.605053	-0.69324	-1.13444	-1.2402	-1.27424	-1.51515	-1.34008	-1.29523	0.984952	0.567467	0.9035	0.817712	-0.673853	-1.21629	-1.38349
BAESF_03678.mRNA	73.81	50.41	63.42	18.85	18.14	22.46	23.23	17.98	19.94	12.32	12.05	13.17	0.59	0.69	1	0.15	0.21	0.12	0.03	0.03	0.03	1.50873	1.27057	1.41379	0.666374	0.643249	0.772462	0.792966	0.637919	0.700315	0.413088	0.400086	0.452364	-0.936417	-0.897691	-0.790762	-1.14211	-1.10982	-1.15889	-1.21208	-1.21208	-1.21208	1.3977	0.694028	0.7104	0.421846	-0.874957	-1.13694	-1.21208
BAESF_03712.mRNA	82.58	54.8	61.83	64.4	28.01	32.9	40.03	43.21	43.36	26.42	32.32	31.43	1.25	3.32	1.92	0.26	0.29	0.36	0.03	0.12	0.2	1.20312	0.966963	1.03632	1.05975	0.584624	0.675673	0.787247	0.830878	0.832858	0.551677	0.665587	0.649762	-0.909767	-0.528484	-0.757415	-1.24867	-1.23492	-1.20403	-1.36648	-1.31751	-1.27719	1.0688	0.773349	0.816995	0.622342	-0.731889	-1.2292	-1.32039
BAESF_03730.mRNA	403.26	386.22	376.08	145.64	178.62	197.75	162.73	152.18	145.52	81.67	80.57	92.24	4.83	5.35	7.51	0.88	1.05	1.48	0.28	0.34	0.98	1.20032	1.18057	1.16841	0.735373	0.828384	0.874785	0.785916	0.755378	0.734998	0.472602	0.46646	0.527767	-0.743238	-0.704065	-0.569825	-1.26213	-1.22244	-1.13513	-1.43838	-1.41738	-1.23837	1.1831	0.812847	0.758764	0.488943	-0.672376	-1.20657	-1.36471
BAESF_03744.mRNA	31.24	35.68	38.11	11.57	18.74	18.12	1.94	1.89	2.12	1.74	2.18	3.29	0	0	0.15	0	0.05	0.04	0	0	0	1.61954	1.7137	1.76051	0.932178	1.26155	1.23826	-0.128102	-0.14062	-0.0847369	-0.179515	-0.0708362	0.14766	-0.915089	-0.915089	-0.813096	-0.915089	-0.879484	-0.886467	-0.915089	-0.915089	-0.915089	1.69792	1.14399	-0.11782	-0.0342306	-0.881092	-0.89368	-0.915089
BAESF_03784.mRNA	11.64	13.47	12.98	2.75	4.37	4.11	0.22	0.5	0.97	1.34	3.06	8.48	0.09	0.32	0.75	0	0.01	0.03	0	0	0.02	1.66534	1.8043	1.7689	0.416523	0.785555	0.73455	-0.737529	-0.525184	-0.245055	-0.068163	0.498154	1.36968	-0.853327	-0.656563	-0.366757	-0.941896	-0.931669	-0.911517	-0.941896	-0.941896	-0.921544	1.74618	0.645543	-0.502589	0.599889	-0.625549	-0.928361	-0.935112
BAESF_03809.mRNA	14.8	12.26	12.51	4.36	5.51	3.89	8.43	7.5	6.43	8.78	9.42	9.89	1.1	1.31	1.15	0.19	0.13	0.1	0.01	0.02	0.03	1.33223	1.16125	1.17947	0.277531	0.467169	0.187995	0.828696	0.727396	0.596135	0.864252	0.926094	0.969137	-0.636662	-0.543675	-0.613705	-1.19081	-1.24128	-1.26753	-1.35081	-1.3412	-1.33168	1.22432	0.310898	0.717409	0.919828	-0.598014	-1.23321	-1.34123
BAESF_03811.mRNA	48.05	51.33	51.84	23.15	33.47	34.84	14.6	14.8	9.95	13.08	17.91	13.68	0.8	2.3	0.94	0.27	0.1	0.35	0.03	0.17	0.14	1.2657	1.30864	1.31508	0.79558	1.03165	1.05751	0.505627	0.514079	0.270798	0.437609	0.633295	0.465297	-0.927161	-0.524998	-0.877465	-1.15857	-1.25391	-1.11803	-1.29754	-1.21298	-1.23021	1.29647	0.961581	0.430168	0.512067	-0.776542	-1.17684	-1.24691
BAESF_03831.mRNA	42.75	40.83	41.08	17.7	24.99	30.14	13.84	10.4	10.76	10.1	11.94	13.56	1.09	0.73	1.15	0.22	0.18	0.25	0.04	0.1	0.05	1.33801	1.30681	1.31095	0.746992	0.975891	1.1016	0.58623	0.402859	0.424478	0.384316	0.490966	0.572985	-0.776757	-0.908207	-0.757076	-1.15107	-1.17425	-1.13418	-1.26207	-1.22307	-1.25541	1.31859	0.941493	0.471189	0.482756	-0.814013	-1.15317	-1.24685
BAESF_03842.mRNA	50	50.83	53.9	16.38	30.38	24.89	15.88	18.02	17.75	21.25	21.94	21.87	2.43	4.14	2.66	0.21	0.37	0.17	0.06	0.09	0.23	1.22744	1.23842	1.27758	0.494885	0.896953	0.766085	0.475021	0.556246	0.546516	0.662981	0.683763	0.681684	-0.609386	-0.334133	-0.56522	-1.31841	-1.2339	-1.34129	-1.40848	-1.38949	-1.30726	1.24781	0.719308	0.525928	0.676143	-0.502913	-1.29787	-1.36841
BAESF_03847.mRNA	9.65	32.52	98.53	8.31	7.92	33.34	2.62	4.13	3.99	2.38	2.5	0.89	0.56	0.49	0.15	0.04	0.07	0.11	0	0	0	0.787504	1.63355	2.4366	0.688281	0.656704	1.65138	-0.00873503	0.248514	0.228097	-0.0593526	-0.0336099	-0.488283	-0.629876	-0.663752	-0.854875	-0.929062	-0.908079	-0.880997	-0.958003	-0.958003	-0.958003	1.61922	0.998789	0.155959	-0.193749	-0.716168	-0.906046	-0.958003
BAESF_03848.mRNA	57.73	20.35	42.85	13.39	4.97	11.23	17.57	18.44	13.29	7.81	7.44	6.27	0.82	1.02	0.63	0.05	0.05	0.08	0.01	0	0.03	1.75163	1.01912	1.54013	0.733533	0.0966607	0.615798	0.918136	0.95128	0.728485	0.378357	0.347298	0.239275	-0.763261	-0.687787	-0.843075	-1.16144	-1.16144	-1.14104	-1.18955	-1.19675	-1.17536	1.43696	0.481997	0.865967	0.321643	-0.764707	-1.15464	-1.18722
BAESF_03856.mRNA	93.94	32.26	68.37	11.73	1.98	11.25	1.1	0.94	1.06	0.15	0.12	0.13	0	0.11	0.05	0	0	0.06	0	0	0	2.35883	1.6611	2.15009	1.02223	0.056317	0.996663	-0.176498	-0.229216	-0.189291	-0.577072	-0.594656	-0.588743	-0.670044	-0.600622	-0.637588	-0.670044	-0.670044	-0.631283	-0.670044	-0.670044	-0.670044	2.05667	0.691737	-0.198335	-0.586824	-0.636085	-0.657123	-0.670044
BAESF_03858.mRNA	127.5	116.99	106.09	47.65	63.44	67.28	9.31	13.28	14.61	3.99	5.02	7.29	0.45	0.58	0.95	0.15	0.16	0.37	0.05	0.08	0.12	1.57871	1.53141	1.47767	1.04027	1.19609	1.22818	0.180163	0.360743	0.41011	-0.222124	-0.118098	0.0592769	-0.907242	-0.859644	-0.743004	-1.03574	-1.03094	-0.938704	-1.08618	-1.07056	-1.0504	1.52926	1.15485	0.317006	-0.0936483	-0.83663	-1.0018	-1.06904
BAESF_03861.mRNA	17.94	18.53	19.7	6.91	8.85	10.07	8.38	7.24	7.82	8.68	9.57	10.04	0.46	1.04	0.85	0.09	0.03	0.16	0.03	0	0.11	1.24913	1.27559	1.32579	0.495818	0.685057	0.785797	0.642875	0.531081	0.589767	0.670037	0.745922	0.783456	-0.96196	-0.673359	-0.757705	-1.21411	-1.26295	-1.16041	-1.26295	-1.28845	-1.19842	1.2835	0.655558	0.587908	0.733138	-0.797674	-1.21249	-1.24994
BAESF_03871.mRNA	66.64	37.67	47.09	28.75	17.2	29.48	20.76	19.3	22.96	23.14	24.1	17.13	1.23	2.63	1.66	0.15	0.24	0.42	0	0.16	0.13	1.39066	1.02312	1.16642	0.85074	0.527719	0.866675	0.645154	0.5995	0.708463	0.713383	0.739018	0.525186	-0.852308	-0.532033	-0.736403	-1.28762	-1.23809	-1.14899	-1.37949	-1.28193	-1.29916	1.1934	0.748378	0.651039	0.659196	-0.706915	-1.2249	-1.32019
BAESF_03872.mRNA	171.54	163.06	159.48	63.58	96.46	97.57	12.25	15.96	19.2	8.3	9.28	11.57	0.99	2.27	1.82	0.15	0.1	0.51	0.02	0.14	0.21	1.51413	1.48746	1.47579	0.994083	1.21186	1.21786	0.155895	0.286531	0.379047	-0.0314289	0.0215885	0.128015	-0.847376	-0.584551	-0.662899	-1.13757	-1.16109	-0.993446	-1.20105	-1.14219	-1.11066	1.49246	1.14127	0.273825	0.0393916	-0.698276	-1.09737	-1.1513
BAESF_03876.mRNA	115.25	80.33	60.23	44.83	19.74	16.5	91.09	74.58	31.4	40.83	51.62	40.26	0.34	2.16	0.81	0.18	0.11	0.11	0.03	0	0.12	1.27123	1.08271	0.932899	0.780016	0.361592	0.27195	1.14828	1.04401	0.597009	0.731821	0.852926	0.72458	-1.08407	-0.631329	-0.925404	-1.15117	-1.18345	-1.18345	-1.22292	-1.23852	-1.17871	1.09561	0.471186	0.929768	0.769776	-0.880268	-1.17269	-1.21339
BAESF_03886.mRNA	68.22	64.86	60.35	18.21	37.75	36.28	0.98	2.22	2.65	0.18	0.13	0.88	0	0.12	0.19	0	0	0.04	0	0	0.1	1.75248	1.72281	1.68052	0.988174	1.40656	1.3835	-0.366706	-0.0767587	-0.00202119	-0.675315	-0.70113	-0.397607	-0.774003	-0.70643	-0.670283	-0.774003	-0.774003	-0.750617	-0.774003	-0.774003	-0.717174	1.71861	1.25941	-0.148495	-0.591351	-0.716905	-0.766208	-0.75506
BAESF_03919.mRNA	16.8	18.15	17.04	7.81	11.62	14.13	4.99	6.7	6.53	5.05	5.57	4.31	0.45	0.53	0.44	0.06	0.1	0.21	0	0	0.07	1.32755	1.39217	1.33939	0.705796	1.02351	1.18388	0.364739	0.586746	0.567009	0.37355	0.446444	0.258213	-0.889289	-0.841813	-0.895407	-1.16625	-1.13351	-1.04925	-1.21776	-1.21776	-1.15795	1.35304	0.971062	0.506165	0.359402	-0.875503	-1.11634	-1.19783
BAESF_03925.mRNA	28.24	29.93	27.4	11.62	18.21	16.99	11.25	10.18	11.66	13.02	12.24	14.95	0.92	1.28	0.92	0.05	0.23	0.18	0.06	0.05	0.09	1.22737	1.26976	1.20537	0.593322	0.910359	0.860847	0.570868	0.501899	0.59571	0.672706	0.629512	0.770028	-0.827528	-0.697853	-0.827528	-1.28295	-1.16355	-1.19487	-1.27579	-1.28295	-1.25473	1.23417	0.788176	0.556159	0.690749	-0.784303	-1.21379	-1.27116
BAESF_03941.mRNA	574.59	735.59	467.09	169.38	260.03	182.48	105.03	53.56	41.2	38.54	24.24	36.9	6.4	5.42	4.87	0.47	0.81	1.2	0.15	0.24	1.02	1.44657	1.55833	1.35289	0.894946	1.08825	0.928511	0.680024	0.378956	0.262556	0.233054	0.0296532	0.213859	-0.526312	-0.590684	-0.631268	-1.25866	-1.16438	-1.07597	-1.36991	-1.33576	-1.11464	1.45259	0.97057	0.440512	0.158856	-0.582754	-1.16634	-1.27344
BAESF_03955.mRNA	59.68	30.65	42.68	6.5	10.48	13.53	23.1	28.82	39.18	27.07	38.33	42.04	0.85	1.79	2.45	0.2	0.23	0.4	0.02	0.06	0.16	1.3177	0.897646	1.10555	-0.0315764	0.243159	0.395213	0.721767	0.859209	1.05165	0.820178	1.03785	1.09603	-0.934908	-0.669755	-0.532723	-1.21426	-1.19833	-1.11478	-1.31915	-1.29432	-1.23614	1.10697	0.202265	0.877542	0.984686	-0.712462	-1.17579	-1.28321
BAESF_03957.mRNA	42.65	53.08	43.45	17.82	30.23	30.9	5.38	5.88	5.89	4.25	5.51	6.52	0.49	0.87	0.77	0.18	0.19	0.08	0.02	0.04	0.17	1.47277	1.62199	1.48542	0.886898	1.2396	1.25438	0.133559	0.186103	0.187115	-0.00219832	0.147607	0.248047	-0.879288	-0.721091	-0.759365	-1.04173	-1.03586	-1.1034	-1.14321	-1.12968	-1.04766	1.52673	1.12696	0.168926	0.131152	-0.786581	-1.06033	-1.10685
BAESF_03965.mRNA	102.2	111.11	106.51	43.42	63.57	69.21	42.46	37.03	36.65	30.14	34.34	30.6	2	3.69	2.6	0.23	0.25	0.48	0.13	0.16	0.38	1.17873	1.22501	1.2016	0.707576	0.916644	0.963448	0.695365	0.620769	0.615156	0.509052	0.579767	0.517248	-0.798738	-0.549004	-0.696836	-1.29706	-1.28805	-1.19365	-1.34446	-1.32981	-1.23275	1.20178	0.862556	0.643763	0.535356	-0.681526	-1.25959	-1.30234
BAESF_03989.mRNA	70.89	64.16	67.01	30.92	43.78	43.73	15.23	21.64	18.26	6.81	7.07	7	1.19	1.35	1.01	0.19	0.3	0.19	0.07	0.19	0.22	1.42171	1.36002	1.38689	0.912099	1.12459	1.12388	0.487556	0.696483	0.594995	0.0284377	0.0489932	0.043525	-0.769656	-0.725396	-0.82349	-1.15251	-1.09701	-1.15251	-1.21923	-1.15251	-1.13688	1.38954	1.05352	0.593012	0.0403186	-0.772847	-1.13401	-1.16954
BAESF_03992.mRNA	50.27	53.41	57.29	22.97	35.33	35.69	1.65	3.22	4.51	0.78	0.91	1.23	0.31	0.54	0.7	0.12	0.1	0.03	0.06	0.18	0.11	1.60706	1.64538	1.68977	1.11704	1.38505	1.39141	-0.302329	-0.00245387	0.169456	-0.55881	-0.513378	-0.413544	-0.756408	-0.652155	-0.588448	-0.857402	-0.869015	-0.911392	-0.892888	-0.823767	-0.863182	1.6474	1.29784	-0.0451089	-0.495244	-0.66567	-0.87927	-0.859946
BAESF_03994.mRNA	57.5	62.73	58.24	32.62	47.73	55.67	11.08	13.32	14.25	6.61	8.82	12.08	0.3	0.32	0.81	0	0.19	0.07	0	0	0	1.30034	1.35166	1.30788	0.968407	1.19084	1.2813	0.355019	0.456957	0.494664	0.0781067	0.230894	0.40268	-0.980851	-0.971702	-0.782517	-1.13808	-1.03383	-1.09753	-1.13808	-1.13808	-1.13808	1.31996	1.14685	0.435547	0.237227	-0.91169	-1.08981	-1.13808
BAESF_04004.mRNA	172.03	84.18	137.7	30.11	10.17	28.08	20.39	19.6	16.44	9.69	9.74	7.12	0.95	0.74	0.29	0.16	0.02	0.21	0.04	0.02	0.02	1.81998	1.41434	1.6934	0.837809	0.251519	0.799186	0.623391	0.601851	0.506535	0.226378	0.229049	0.0689846	-0.747521	-0.81274	-0.984022	-1.04482	-1.11844	-1.02067	-1.10733	-1.11844	-1.11844	1.64257	0.629505	0.577259	0.174804	-0.848094	-1.06131	-1.11474
BAESF_04013.mRNA	150.33	170.26	152.33	61.54	91.05	89.96	83.98	89.01	80.99	73.01	84.03	88.74	2.53	4.92	5.55	0.47	0.43	0.59	0.29	0.04	0.35	1.03764	1.09929	1.04418	0.597339	0.789934	0.783998	0.750114	0.778767	0.732266	0.681245	0.750407	0.77727	-0.834943	-0.577318	-0.526929	-1.27145	-1.28519	-1.23235	-1.33653	-1.44387	-1.31388	1.06037	0.723757	0.753716	0.736307	-0.646396	-1.26299	-1.36476
BAESF_04056.mRNA	18.67	17.62	16.38	4.5	7.03	6.35	7.26	6.4	5.19	9.87	9.52	8.72	0.78	0.9	0.75	0.09	0.05	0.11	0	0.01	0.11	1.42303	1.37326	1.31074	0.266879	0.610217	0.529939	0.635838	0.53609	0.374105	0.884953	0.85526	0.783503	-0.756625	-0.697435	-0.772046	-1.20157	-1.23549	-1.18508	-1.27976	-1.27073	-1.18508	1.36901	0.469012	0.515344	0.841239	-0.742035	-1.20738	-1.24519
BAESF_04058.mRNA	642.14	652.37	648.19	343.94	521.39	546.42	76.47	98.64	160.84	52	71.28	94.66	2.75	5.01	7.29	0.43	0.6	1.9	0.06	0.39	1.27	1.23313	1.23964	1.237	0.97617	1.14736	1.16667	0.360159	0.463965	0.66403	0.203586	0.331557	0.447152	-0.888848	-0.6943	-0.56164	-1.2865	-1.24017	-0.994871	-1.40999	-1.2982	-1.0959	1.23659	1.09673	0.496051	0.327432	-0.714929	-1.17385	-1.26803
BAESF_04098.mRNA	81.77	71.89	75.22	37.16	49.34	54.08	10.6	12.17	15.41	8.67	14.07	15.43	1.45	1.99	1.99	0.46	0.58	0.46	0	0.06	0.2	1.43736	1.35739	1.38549	0.950255	1.12452	1.18113	0.20113	0.280986	0.419357	0.0866477	0.365767	0.420123	-0.777073	-0.651765	-0.651765	-1.10273	-1.05304	-1.10273	-1.3408	-1.30415	-1.22611	1.39341	1.0853	0.300491	0.290846	-0.693534	-1.08617	-1.29035
BAESF_04119.mRNA	63.31	66.2	67.14	36.22	48.04	51.94	17.88	15.55	12.42	8.94	11.19	11.08	0.63	0.94	0.78	0.18	0.2	0.47	0.05	0	0.21	1.31147	1.33836	1.34685	0.977047	1.1457	1.1925	0.561974	0.481425	0.353224	0.169655	0.294437	0.288894	-0.935986	-0.829513	-0.882151	-1.13355	-1.12327	-0.999168	-1.20493	-1.23477	-1.1182	1.33223	1.10508	0.465541	0.250995	-0.88255	-1.08533	-1.18597
BAESF_04148.mRNA	204.21	186.85	199.72	86.44	114.09	125.82	46.87	47	45.09	41.88	44.71	53.8	6.64	7.85	4.9	1.18	1.04	0.51	0.26	0.26	0.78	1.26848	1.2212	1.25665	0.812139	0.959119	1.01104	0.489861	0.491312	0.469591	0.430974	0.465162	0.562185	-0.491792	-0.413146	-0.630043	-1.16264	-1.19814	-1.35907	-1.4559	-1.4559	-1.27108	1.24878	0.927431	0.483588	0.486107	-0.51166	-1.23995	-1.39429
BAESF_04152.mRNA	8.63	7.1	9.18	3.51	4.19	4.19	3.64	3.35	1.93	3.02	2.52	2.74	0.44	0.56	0.32	0.04	0.08	0.02	0.01	0.01	0.02	1.56044	1.34868	1.62841	0.631998	0.803879	0.803879	0.666778	0.587789	0.104134	0.49123	0.32867	0.402869	-0.765279	-0.667315	-0.871773	-1.16357	-1.11738	-1.18733	-1.19939	-1.19939	-1.18733	1.51251	0.746585	0.4529	0.407589	-0.768122	-1.15609	-1.19537
BAESF_04155.mRNA	7.12	6.72	10	2.92	1.24	3.08	3.09	3.21	3.07	0.54	0.99	0.88	0.06	0.05	0.05	0	0.04	0	0	0	0	1.62022	1.5581	1.9935	0.724747	0.0366188	0.773939	0.776949	0.812508	0.770922	-0.424121	-0.108899	-0.17882	-0.883409	-0.895065	-0.895065	-0.955059	-0.906832	-0.955059	-0.955059	-0.955059	-0.955059	1.72394	0.511768	0.786793	-0.23728	-0.89118	-0.938983	-0.955059
BAESF_04161.mRNA	105.91	102.95	103.16	48.57	65.99	71.65	45.98	49.42	50.04	40.66	46.23	43.57	2.53	3.11	3.4	0.56	0.48	1.05	0.15	0.11	0.34	1.12758	1.11191	1.11303	0.698584	0.866675	0.911947	0.668631	0.708074	0.714895	0.601552	0.671594	0.639239	-0.776101	-0.691192	-0.653137	-1.23189	-1.26128	-1.07943	-1.40209	-1.42185	-1.31674	1.11751	0.825735	0.6972	0.637462	-0.70681	-1.19087	-1.38023
BAESF_04163.mRNA	423.73	387.33	434.11	221.22	358.38	372.39	69.84	98.18	127.61	63.94	87.58	110.95	7.61	11.09	11.41	1.32	1.12	3.85	0.26	1.05	1.33	1.19026	1.14765	1.20174	0.882202	1.11081	1.12899	0.338529	0.498559	0.62213	0.297175	0.444807	0.556156	-0.663697	-0.502269	-0.489846	-1.28732	-1.33019	-0.936639	-1.57762	-1.34616	-1.28527	1.17988	1.04067	0.486406	0.432712	-0.551937	-1.18471	-1.40302
BAESF_04175.mRNA	56.63	54.27	57.21	20.04	28.66	30.36	24.9	21.97	16.5	19.02	21.83	24.07	0.92	1.45	1.57	0.15	0.11	0.22	0.04	0.09	0.19	1.24189	1.21549	1.24822	0.605475	0.822352	0.857554	0.736734	0.660907	0.489117	0.574088	0.657045	0.716162	-0.906659	-0.752697	-0.722495	-1.2304	-1.25276	-1.19308	-1.2939	-1.26424	-1.2088	1.2352	0.761794	0.628919	0.649098	-0.79395	-1.22541	-1.25565
BAESF_04216.mRNA	42.12	48.83	45.43	17.39	26.47	24.4	5.93	5.98	9.43	11.72	16.66	24.79	1.03	2	2.33	0.25	0.2	0.2	0.04	0.04	0.1	1.31267	1.41382	1.3644	0.716663	0.99732	0.942526	0.0340917	0.0391197	0.320022	0.458844	0.688334	0.953183	-0.82464	-0.551474	-0.478485	-1.16377	-1.19232	-1.19232	-1.2924	-1.2924	-1.25318	1.36363	0.885503	0.131078	0.70012	-0.6182	-1.1828	-1.27933
BAESF_04232.mRNA	26.35	11.72	18.93	7.11	4.37	7.39	7.57	8.19	6.24	5.28	4.74	3.59	0.3	0.45	0.43	0.04	0.1	0.01	0	0	0	1.79271	1.10891	1.51002	0.70689	0.338639	0.737208	0.756169	0.818559	0.60553	0.478467	0.398156	0.198449	-0.92837	-0.83083	-0.843237	-1.12769	-1.07759	-1.15383	-1.16272	-1.16272	-1.16272	1.47055	0.594246	0.726753	0.358358	-0.867479	-1.1197	-1.16272
BAESF_04241.mRNA	7.59	8.67	9.36	0.36	1.1	0.89	0.07	0.07	0.3	0.62	1.76	4.97	0.07	0.16	0.35	0.03	0.04	0.02	0	0	0.02	1.89969	2.04545	2.13029	-0.368836	0.165893	0.0362141	-0.664017	-0.664017	-0.424371	-0.153516	0.502265	1.45186	-0.664017	-0.564615	-0.37792	-0.71091	-0.699018	-0.722918	-0.747292	-0.747292	-0.722918	2.02514	-0.0555764	-0.584135	0.600202	-0.535517	-0.710949	-0.739167
BAESF_04252.mRNA	17.18	21.37	17.43	5.78	9.83	10.45	3.27	3.01	2.26	2.87	3.22	4.93	0.32	0.14	0.07	0.06	0	0.24	0	0	0	1.53753	1.72403	1.54981	0.650555	1.07171	1.12177	0.234774	0.178281	-0.00792126	0.146325	0.224182	0.530098	-0.820929	-0.952763	-1.00975	-1.01819	-1.07059	-0.877151	-1.07059	-1.07059	-1.07059	1.60379	0.948013	0.135045	0.300202	-0.927813	-0.988644	-1.07059
BAESF_04263.mRNA	15.63	15.04	15.36	6.27	9.36	10.08	3.75	3.95	2.96	2.03	1.61	2.75	0.44	0.51	0.22	0.12	0.1	0.03	0.02	0	0	1.58936	1.55469	1.57365	0.795078	1.13508	1.19957	0.386527	0.426116	0.211917	-0.0450346	-0.188266	0.159613	-0.759135	-0.713571	-0.918282	-1.00038	-1.01767	-1.08079	-1.09015	-1.10916	-1.10916	1.57257	1.04324	0.34152	-0.0245625	-0.796996	-1.03295	-1.10283
BAESF_04268.mRNA	20.02	7.82	13.13	2.59	1.7	2.95	6.24	6.96	4.84	6.12	5.88	4.28	0.77	0.99	0.63	0.08	0.1	0.02	0.01	0.02	0.02	1.91963	1.02369	1.50988	0.0963718	-0.197545	0.19496	0.820041	0.91785	0.59835	0.802799	0.767425	0.494355	-0.633182	-0.512319	-0.718189	-1.14284	-1.12391	-1.2018	-1.21197	-1.2018	-1.2018	1.4844	0.0312621	0.778747	0.688193	-0.62123	-1.15618	-1.20519
BAESF_04277.mRNA	63.82	67.43	59.43	35.01	44.37	45.29	15.83	13.32	17.45	8.79	11.25	10.03	1.54	2.5	1.87	0.23	0.26	0.52	0.03	0.2	0.16	1.35275	1.38787	1.30729	0.971742	1.1215	1.13452	0.478723	0.374041	0.538291	0.127545	0.272841	0.204844	-0.746961	-0.539159	-0.667789	-1.21698	-1.20136	-1.07977	-1.332	-1.23298	-1.25496	1.3493	1.07592	0.463685	0.201744	-0.651303	-1.16604	-1.27331
BAESF_04278.mRNA	436.32	443.84	420.97	51.18	95.28	81.97	102.3	84.47	64.24	89.49	80.34	73.08	5.1	7.03	5.95	0.21	1.27	1.4	0.06	0.41	0.86	1.39835	1.40651	1.38124	0.380233	0.673586	0.602335	0.707289	0.616552	0.487205	0.643884	0.592833	0.54806	-0.647676	-0.516029	-0.585202	-1.42237	-1.12107	-1.0944	-1.48575	-1.34911	-1.21647	1.39537	0.552051	0.603682	0.594926	-0.582969	-1.21261	-1.35044
BAESF_04279.mRNA	168.26	170.02	163.25	14.61	31.64	29.61	12.67	13.51	6.45	12.19	14.52	12.8	0.12	1.15	1.3	0.13	0.11	0.2	0.41	0.12	0.46	1.74637	1.75225	1.72929	0.391769	0.810976	0.774483	0.316348	0.35024	-0.0286151	0.296034	0.388483	0.321727	-1.10551	-0.734891	-0.696563	-1.10046	-1.11061	-1.0663	-0.974652	-1.10551	-0.954848	1.74264	0.659076	0.212658	0.335415	-0.845656	-1.09246	-1.01167
BAESF_04280.mRNA	734	702.88	739.11	53.03	162.94	149.18	18.06	19.95	17.47	13.89	14.05	17.17	0.63	0.73	3.99	0.1	0.5	0.91	0.18	0.08	0.92	1.73964	1.72056	1.74269	0.588325	1.07788	1.03922	0.128763	0.170464	0.114894	0.0198645	0.0245786	0.107672	-0.955809	-0.929548	-0.462326	-1.12927	-0.992468	-0.885891	-1.0983	-1.13736	-0.883588	1.7343	0.90181	0.138041	0.050705	-0.782561	-1.00254	-1.03975
BAESF_04288.mRNA	25.13	17.68	24.67	11.36	3.38	6.06	13.18	9.85	10.43	11.09	8.93	8.91	0.81	1.05	0.84	0.01	0.01	0.06	0.01	0.03	0.08	1.42289	1.14793	1.40834	0.809592	-0.0403024	0.3508	0.922129	0.702844	0.745508	0.791497	0.630256	0.628604	-0.764284	-0.662277	-0.750816	-1.24221	-1.24221	-1.20262	-1.24221	-1.22615	-1.18731	1.32639	0.373363	0.79016	0.683453	-0.725792	-1.22901	-1.21856
BAESF_04295.mRNA	888	960.92	932.28	251.97	457.35	428.27	400.1	173	235.81	1160.92	690.29	746.06	59.48	57.05	39.12	3.96	3.21	2.52	1.19	1.14	3.59	0.993796	1.02785	1.01479	0.450929	0.707655	0.679343	0.650025	0.289293	0.422416	1.10944	0.885148	0.91866	-0.167151	-0.184864	-0.344433	-1.24738	-1.31819	-1.39551	-1.60049	-1.61046	-1.28087	1.01214	0.612642	0.453911	0.971082	-0.232149	-1.32036	-1.49727
BAESF_04300.mRNA	65.13	28.67	41.61	19.53	20.09	23.35	32.57	35.68	24.04	9.02	9.44	6.97	0.96	1.34	0.79	0.2	0.18	0.09	0.03	0.03	0.15	1.4879	0.96208	1.19954	0.720485	0.738141	0.832439	1.0431	1.10123	0.850771	0.249889	0.276828	0.0997169	-0.820568	-0.70431	-0.880092	-1.14245	-1.15347	-1.20552	-1.24267	-1.24267	-1.17037	1.21651	0.763688	0.998366	0.208811	-0.801657	-1.16715	-1.21857
BAESF_04329.mRNA	6.01	6.7	5.74	3.19	3.49	3.92	3.44	3.54	2.63	2.32	1.96	1.9	0.14	0.24	0.07	0	0.02	0.03	0	0	0	1.36978	1.49054	1.31926	0.707829	0.796775	0.91441	0.782372	0.81102	0.523293	0.408472	0.260843	0.234502	-0.966446	-0.858294	-1.04796	-1.13498	-1.10951	-1.09696	-1.13498	-1.13498	-1.13498	1.39319	0.806338	0.705562	0.301272	-0.957565	-1.11382	-1.13498
BAESF_04340.mRNA	98.89	100.97	94.8	40.99	63.67	66.9	14.31	14.05	16.65	12.12	9.04	12.35	1.45	1.48	1.93	0.3	0.4	0.33	0.08	0.09	0.24	1.43061	1.44279	1.40591	0.918544	1.17372	1.20252	0.322401	0.31228	0.40644	0.231189	0.0730955	0.241457	-0.760319	-0.753128	-0.654604	-1.13477	-1.09098	-1.12129	-1.24432	-1.23887	-1.16269	1.42644	1.09826	0.34704	0.181914	-0.722684	-1.11568	-1.21529
BAESF_04341.mRNA	25.22	43.46	40.38	27.11	29.26	26.41	10.44	8.91	12.18	1.16	0.52	0.52	0.06	0.15	0.25	0.07	0.06	0.22	0	0	0	1.18014	1.52369	1.47698	1.22542	1.27337	1.20901	0.64054	0.547135	0.732653	-0.443987	-0.672601	-0.672601	-0.907098	-0.85408	-0.799833	-0.900989	-0.907098	-0.815637	-0.945006	-0.945006	-0.945006	1.3936	1.23593	0.640109	-0.596396	-0.85367	-0.874575	-0.945006
BAESF_04344.mRNA	296.58	327.05	289.44	161.77	248.49	259.32	32.03	49.04	53.98	17.62	28.24	27.61	2.39	6.46	4.24	0.94	1.75	2.28	0.49	0.56	1.01	1.33898	1.388	1.32676	1.03556	1.25034	1.27171	0.233499	0.442401	0.489746	-0.0547458	0.172207	0.161254	-0.911366	-0.514726	-0.692363	-1.19205	-1.01658	-0.927954	-1.32477	-1.30168	-1.17422	1.35125	1.18587	0.388548	0.0929052	-0.706152	-1.04553	-1.26689
BAESF_04362.mRNA	36.05	33.12	33.14	21.04	22.42	23.8	17.96	18.9	18.57	16.59	15.07	13.43	1.19	2.11	1.57	0.25	0.09	0.42	0.02	0.04	0.16	1.17199	1.11369	1.1141	0.804407	0.847387	0.887905	0.697879	0.732123	0.720289	0.6448	0.580841	0.504661	-0.829643	-0.581438	-0.716408	-1.22649	-1.32342	-1.13625	-1.3704	-1.35665	-1.27937	1.13326	0.846566	0.716764	0.576767	-0.709163	-1.22872	-1.33547
BAESF_04374.mRNA	23.26	27.94	26.9	10.48	14.12	14.1	12.86	10.69	8.56	8.2	8.34	7.08	0.25	0.54	0.5	0.18	0.08	0.15	0	0.04	0.14	1.24176	1.37822	1.34991	0.662966	0.876015	0.874991	0.808706	0.676989	0.52139	0.491697	0.50338	0.39128	-1.05238	-0.890985	-0.911343	-1.09696	-1.16546	-1.11688	-1.225	-1.19466	-1.12364	1.3233	0.804658	0.669028	0.462119	-0.95157	-1.12643	-1.1811
BAESF_04411.mRNA	22.21	21.93	22.41	5.78	7.43	7.54	19.38	25.44	30.25	11.68	14.53	14.79	0.14	0.44	0.75	0.32	0.2	0.15	0	0	0	1.07339	1.06456	1.07963	0.178195	0.336646	0.346077	0.978803	1.16817	1.28976	0.63361	0.781098	0.793176	-1.1188	-0.948859	-0.807028	-1.01216	-1.08149	-1.11245	-1.21412	-1.21412	-1.21412	1.07253	0.286973	1.14558	0.735962	-0.958229	-1.0687	-1.21412
BAESF_04427.mRNA	42.19	81.58	93.74	18	37.65	49.8	2.96	4.17	4.1	0.7	1.01	1.08	0	0.3	0	0	0	0	0	0	0	1.37801	1.7612	1.84241	0.892538	1.31235	1.47396	-0.0345744	0.123056	0.114996	-0.5345	-0.435471	-0.415232	-0.848206	-0.693097	-0.848206	-0.848206	-0.848206	-0.848206	-0.848206	-0.848206	-0.848206	1.66054	1.22628	0.0678259	-0.461735	-0.796503	-0.848206	-0.848206
BAESF_04436.mRNA	42.28	42.01	42.65	9.98	18.23	20.43	14.94	17.2	15.19	18.14	18.61	15.85	0.96	2.23	1.49	0.32	0.26	0.32	0.06	0.1	0.13	1.29716	1.29272	1.30321	0.323452	0.721279	0.798176	0.588073	0.682199	0.59912	0.717948	0.73517	0.627486	-0.899802	-0.545179	-0.729895	-1.18044	-1.21346	-1.18044	-1.33616	-1.30987	-1.29076	1.2977	0.614302	0.623131	0.693535	-0.724959	-1.19144	-1.31226
BAESF_04469.mRNA	96.49	33.37	68.93	16.82	8.16	20.91	4.26	5.37	4.1	3.22	3.24	3.03	0.22	0.5	0.13	0.13	0.17	0.04	0	0.08	0.16	2.10831	1.3975	1.88178	0.949658	0.495944	1.09053	0.117746	0.248287	0.0966848	-0.0324497	-0.0292261	-0.0638589	-0.878539	-0.737672	-0.930787	-0.930787	-0.90707	-0.987373	-1.01411	-0.961642	-0.912922	1.79586	0.845378	0.154239	-0.0418449	-0.848999	-0.941743	-0.962893
BAESF_04483.mRNA	49.88	63.01	89.55	32.3	60.76	69.46	8.45	8.71	12.88	6.23	5.98	7.52	0.33	0.85	0.37	0.13	0.16	0.12	0	0.06	0.17	1.22227	1.35926	1.56625	0.969302	1.33791	1.41655	0.217678	0.233875	0.447087	0.0578845	0.036885	0.155856	-0.952439	-0.755509	-0.934756	-1.04968	-1.03405	-1.05499	-1.12262	-1.08785	-1.02893	1.38259	1.24126	0.299546	0.0835419	-0.880901	-1.04624	-1.0798
BAESF_04490.mRNA	12.14	13.25	12.63	5.66	9.68	7.98	2.23	2.81	3.16	1.58	1.09	1.75	0.04	0.09	0.34	0	0	0	0	0	0	1.53667	1.61662	1.57276	0.866769	1.33232	1.16141	0.153397	0.316201	0.402841	-0.0681083	-0.275746	-0.00520196	-0.963788	-0.917498	-0.713935	-1.00245	-1.00245	-1.00245	-1.00245	-1.00245	-1.00245	1.57535	1.12017	0.290813	-0.116352	-0.865074	-1.00245	-1.00245
BAESF_04498.mRNA	18.11	22.73	20.57	5.71	4.86	5.29	14.92	16.67	15.4	18.07	19.17	17.14	0.77	1.41	1.69	0	0.12	0.06	0.01	0.03	0.1	1.01216	1.18123	1.10671	0.194941	0.0891795	0.144471	0.869555	0.950988	0.892749	1.01052	1.05431	0.971486	-0.845599	-0.6046	-0.518776	-1.29143	-1.20294	-1.24593	-1.28366	-1.26835	-1.21701	1.10003	0.142864	0.904431	1.01211	-0.656325	-1.24677	-1.25634
BAESF_04506.mRNA	30.15	30.33	33.26	14.84	21.15	22.73	8.7	10.55	12.61	9.77	11.05	14.14	0.31	0.57	0.66	0	0.13	0.27	0.04	0	0	1.2265	1.2306	1.29415	0.745717	0.98409	1.03307	0.397069	0.521168	0.637845	0.47146	0.551297	0.713584	-1.02628	-0.897564	-0.857935	-1.21825	-1.13136	-1.04832	-1.19036	-1.21825	-1.21825	1.25042	0.92096	0.518694	0.57878	-0.927258	-1.13264	-1.20895
BAESF_04515.mRNA	24.32	27.72	32.56	7.82	20.78	18.61	0.28	0.65	0.9	0.09	0.2	1.98	0	0	0.69	0	0	0.07	0	0	0	1.61681	1.70944	1.82393	0.84153	1.50609	1.42893	-0.577442	-0.390774	-0.287059	-0.695569	-0.624888	0.0438123	-0.758923	-0.758923	-0.373165	-0.758923	-0.758923	-0.709183	-0.758923	-0.758923	-0.758923	1.71672	1.25885	-0.418425	-0.425548	-0.630337	-0.742343	-0.758923
BAESF_04516.mRNA	57.23	58.43	54.5	33.12	49.7	49.63	16.56	21.02	23.52	14.29	23.42	21.04	0.96	1.42	1.94	0.45	0.51	0.29	0.04	0.05	0.2	1.17949	1.19222	1.14953	0.845918	1.09308	1.09221	0.431375	0.572619	0.63973	0.344989	0.637179	0.573185	-0.937004	-0.805437	-0.683967	-1.12509	-1.09978	-1.19805	-1.33249	-1.32652	-1.24319	1.17375	1.0104	0.547908	0.518451	-0.808803	-1.14097	-1.30073
BAESF_04536.mRNA	61.11	70.81	59.38	25.18	34.13	33.95	47.33	51.53	55.85	37.44	42.55	41.49	2.35	3.92	3.31	0.24	0.31	0.46	0.08	0.21	0.15	0.993308	1.07921	0.976586	0.481925	0.655991	0.65295	0.844817	0.894145	0.940926	0.709291	0.783171	0.768585	-0.735121	-0.507611	-0.585966	-1.32342	-1.29091	-1.22674	-1.4052	-1.33792	-1.36802	1.01637	0.596955	0.893296	0.753682	-0.609566	-1.28036	-1.37038
BAESF_04557.mRNA	21.61	17.88	19.62	7.74	10.71	11.36	5.77	5.85	4.97	3.5	5.19	5.44	0.53	0.83	0.62	0.13	0.11	0.07	0.03	0.02	0.07	1.55343	1.3924	1.47114	0.704499	0.965778	1.01403	0.476379	0.486871	0.36406	0.111591	0.396382	0.431745	-0.851957	-0.692038	-0.800905	-1.12263	-1.13858	-1.17136	-1.20539	-1.2141	-1.17136	1.47233	0.894768	0.442437	0.31324	-0.781633	-1.14419	-1.19695
BAESF_04575.mRNA	101.97	119.34	126.92	9.74	26.3	23.16	10.11	9.49	7.07	11.98	11.41	11.82	0.82	1.12	1.66	0	0	0.6	0	0	0.41	1.65649	1.75237	1.78994	0.266229	0.840003	0.764853	0.287061	0.251744	0.090439	0.382738	0.355119	0.37511	-0.825543	-0.731701	-0.592144	-1.19385	-1.19385	-0.90478	-1.19385	-1.19385	-0.982529	1.73293	0.623695	0.209748	0.370989	-0.716463	-1.09749	-1.12341
BAESF_04576.mRNA	289.58	193.38	230.93	102.04	43.33	69.69	127.38	123.94	109.39	55.77	52.16	37.6	1.11	2.99	3.07	0.15	0.33	0.88	0.11	0.1	0.38	1.31914	1.12995	1.21305	0.831292	0.434407	0.653984	0.934754	0.921974	0.863713	0.550795	0.519879	0.369279	-0.998392	-0.698606	-0.689265	-1.28398	-1.21555	-1.0527	-1.30064	-1.3049	-1.19819	1.22071	0.639894	0.906814	0.479985	-0.795421	-1.18408	-1.26791
BAESF_04581.mRNA	5.97	6.85	6.48	2.25	2.69	2.99	1.56	1.51	1.23	1.02	1.34	1.03	0.04	0.12	0.04	0	0	0.02	0	0	0.01	1.69787	1.86253	1.79567	0.641273	0.817111	0.925359	0.310778	0.283462	0.119659	-0.0173098	0.186339	-0.010471	-0.936689	-0.83406	-0.936689	-0.991005	-0.991005	-0.963581	-0.991005	-0.991005	-0.977225	1.78535	0.794581	0.237966	0.0528528	-0.902479	-0.981863	-0.986411
BAESF_04592.mRNA	7.44	7.43	7.85	3.45	4.46	3.95	3.31	3.86	2.75	2.71	3.69	2.81	0.25	0.62	0.27	0.02	0.09	0.1	0	0	0	1.39435	1.39289	1.45257	0.608637	0.859719	0.739347	0.569397	0.716823	0.398549	0.385385	0.673116	0.418033	-0.95002	-0.631746	-0.930536	-1.19963	-1.11815	-1.10694	-1.22393	-1.22393	-1.22393	1.41327	0.735901	0.56159	0.492178	-0.837434	-1.14157	-1.22393
BAESF_04607.mRNA	17.94	18.43	18.78	3.15	7.65	8.39	0.22	0.44	1.35	0.9	2.73	9.21	0.03	0.34	0.77	0	0.03	0.07	0.01	0	0.01	1.71602	1.73883	1.75478	0.359944	1.01598	1.0893	-0.733602	-0.585511	-0.148031	-0.337897	0.264636	1.16408	-0.884819	-0.6498	-0.401205	-0.911222	-0.884819	-0.850787	-0.902334	-0.911222	-0.902334	1.73655	0.821741	-0.489048	0.363608	-0.645274	-0.882276	-0.905296
BAESF_04609.mRNA	58.81	60.82	56.93	27.78	38.86	35.76	18.13	19.1	18.18	12.52	16.88	20.74	1.62	1.49	0.93	0.44	0.74	0.41	0.09	0.11	0.21	1.28012	1.30161	1.25935	0.80446	1.01624	0.963597	0.538881	0.571044	0.540579	0.313186	0.49494	0.622046	-0.753878	-0.786971	-0.952631	-1.14308	-1.02002	-1.15677	-1.32415	-1.31233	-1.25623	1.28036	0.9281	0.550168	0.476724	-0.83116	-1.10662	-1.29757
BAESF_04626.mRNA	139.37	141.73	133.04	50.22	92.93	84.96	22.76	30.37	31.58	27.67	38.86	33.79	2.01	4.15	2.71	0.56	0.3	0.93	0.02	0.21	0.52	1.29637	1.30557	1.27092	0.740343	1.0748	1.0259	0.316695	0.469938	0.490811	0.420299	0.602042	0.527009	-0.822809	-0.526604	-0.707488	-1.18531	-1.28586	-1.06792	-1.41964	-1.32543	-1.19963	1.29095	0.947016	0.425815	0.51645	-0.685634	-1.1797	-1.3149
BAESF_04631.mRNA	522.57	515.75	576.97	274.81	458.51	460.03	100.7	133.34	188.89	94.82	123.87	127.64	6.6	13.18	18.87	1.95	1.88	5.49	0.44	1.13	0.99	1.14701	1.14096	1.1926	0.851354	1.08681	1.08833	0.391154	0.519546	0.679177	0.363682	0.485827	0.499547	-0.80532	-0.517634	-0.362012	-1.24184	-1.25291	-0.878147	-1.57264	-1.39206	-1.42342	1.16019	1.00883	0.529959	0.449685	-0.561655	-1.1243	-1.46271
BAESF_04632.mRNA	49.33	51.18	51.13	16.49	24.09	22.62	11.13	12.4	15.12	11.01	12.21	15.18	0.88	1.72	1.51	0.15	0.27	0.4	0.04	0.06	0.22	1.38785	1.41294	1.41227	0.653202	0.904002	0.862039	0.398851	0.468059	0.596508	0.391941	0.458133	0.59909	-0.897	-0.640278	-0.696124	-1.23862	-1.16964	-1.1019	-1.3085	-1.29526	-1.19755	1.40435	0.806414	0.487806	0.483055	-0.744467	-1.17005	-1.26711
BAESF_04668.mRNA	38.78	40.35	44.58	17.81	29.81	30.39	6.78	7.69	7.29	4.4	7.55	7.39	0	0.77	0.12	0.1	0	0.26	0	0	0	1.38344	1.40958	1.47535	0.877618	1.21087	1.22346	0.2814	0.356105	0.32428	0.0347924	0.345136	0.332378	-1.10411	-0.718502	-1.02758	-1.03974	-1.10411	-0.948031	-1.10411	-1.10411	-1.10411	1.42279	1.10398	0.320595	0.237435	-0.950063	-1.03063	-1.10411
BAESF_04685.mRNA	67.8	66.06	70.04	20.39	32.21	30.24	8.7	9.63	8.41	10.88	10.16	9.34	1.36	2.06	0.78	0.27	0.03	0.48	0	0.24	0.24	1.53424	1.51718	1.55556	0.756573	1.04941	1.0087	0.230181	0.291124	0.209977	0.365128	0.323512	0.272712	-0.710687	-0.537783	-0.898432	-1.12315	-1.26258	-1.02129	-1.28225	-1.13906	-1.13906	1.53566	0.938229	0.243761	0.320451	-0.715634	-1.13567	-1.18679
BAESF_04707.mRNA	16.38	17.15	14.85	5.7	7.45	9.32	2.68	3.5	2.13	2.25	3.57	2.35	0.28	0.4	0.24	0.09	0.02	0.17	0	0	0	1.66054	1.70235	1.57167	0.741237	0.965041	1.15785	0.163359	0.357367	0.00723759	0.0435212	0.372254	0.0727485	-0.855126	-0.768702	-0.885745	-1.01009	-1.07411	-0.941786	-1.0932	-1.0932	-1.0932	1.64485	0.954708	0.175988	0.162841	-0.836524	-1.00866	-1.0932
BAESF_04740.mRNA	20.56	22.42	29.44	7.77	13.14	15.06	9.31	9.23	7.41	6.34	11.72	8.88	0.75	0.79	0.59	0	0.06	0.05	0	0	0	1.20309	1.26858	1.47606	0.491198	0.869238	0.970005	0.619233	0.613068	0.458026	0.350327	0.78548	0.585517	-0.784354	-0.766468	-0.860237	-1.22725	-1.18113	-1.18863	-1.22725	-1.22725	-1.22725	1.31591	0.776814	0.563442	0.573774	-0.803687	-1.199	-1.22725
BAESF_04751.mRNA	158.65	176.77	175.63	65.72	100.1	104.13	48.21	53.69	54.71	32.25	33.46	34.25	4.5	5.28	4.29	1.01	0.7	0.83	0.3	0.26	0.59	1.22377	1.28242	1.27891	0.747832	0.974547	0.99587	0.581775	0.639372	0.649452	0.367914	0.387412	0.399777	-0.61362	-0.541274	-0.634857	-1.16273	-1.25411	-1.21391	-1.40045	-1.4175	-1.2906	1.2617	0.906083	0.623533	0.385034	-0.596583	-1.21025	-1.36952
BAESF_04754.mRNA	85.28	113.8	104.54	34.73	58.13	50.38	66.19	73.54	63.51	66.43	74.89	66.1	1.7	4.44	3.37	0.47	0.35	0.6	0.03	0.23	0.48	0.937938	1.0909	1.04585	0.465771	0.735566	0.660323	0.804005	0.859604	0.782205	0.805915	0.869217	0.803287	-0.917482	-0.542297	-0.659596	-1.24311	-1.28872	-1.19772	-1.43361	-1.33857	-1.23948	1.0249	0.620553	0.815271	0.82614	-0.706458	-1.24318	-1.33722
BAESF_04755.mRNA	223.68	201.34	211.85	13.88	41.59	48.35	2.78	2.81	3.92	0.51	0.25	1.22	0.09	0	0.36	0	0	0.39	0	0	0.09	1.94358	1.89065	1.91624	0.571789	1.10319	1.17763	-0.120656	-0.116661	0.0125399	-0.58435	-0.67984	-0.389599	-0.749052	-0.7926	-0.63722	-0.7926	-0.7926	-0.626194	-0.7926	-0.7926	-0.749052	1.91682	0.950871	-0.0749259	-0.551263	-0.726291	-0.737131	-0.778084
BAESF_04764.mRNA	27.38	31.52	29.07	10.15	18.47	18.68	10.29	9.93	9.57	10.88	12.32	12.87	0.81	0.8	1.29	0.07	0.09	0.15	0	0	0.03	1.2281	1.32999	1.27138	0.529073	0.946162	0.954189	0.538409	0.514162	0.489103	0.576523	0.662128	0.692403	-0.83129	-0.835436	-0.655288	-1.22461	-1.21075	-1.17066	-1.27523	-1.27523	-1.25312	1.27649	0.809808	0.513891	0.643685	-0.774005	-1.20201	-1.26786
BAESF_04773.mRNA	328.89	352.38	317.77	102.71	160.81	151.26	157.36	178.8	209.22	149.2	169.92	183.05	7.73	15.67	18.77	0.15	0.37	4.91	0.35	0.13	1.69	1.0347	1.06649	1.01885	0.499829	0.705438	0.67732	0.695477	0.754167	0.826418	0.671023	0.730756	0.764966	-0.644106	-0.345117	-0.266282	-1.58104	-1.50013	-0.82443	-1.50693	-1.58915	-1.18825	1.04001	0.627529	0.758687	0.722248	-0.418502	-1.30187	-1.42811
BAESF_04791.mRNA	124.31	140.47	123.8	70.29	103.84	96.53	44.72	41.49	50.54	33.41	39.24	33.93	1.26	2.06	3.73	0.14	1.1	0.71	0	0.06	0.3	1.14283	1.20636	1.14069	0.847396	1.04941	1.01155	0.61472	0.576343	0.677481	0.465866	0.547846	0.473722	-0.960393	-0.80166	-0.573546	-1.31884	-0.998853	-1.10646	-1.38747	-1.35695	-1.25005	1.16329	0.969452	0.622848	0.495811	-0.778533	-1.14138	-1.33149
BAESF_04799.mRNA	78.44	26.14	42.92	6.72	3.31	7.35	8.31	10.77	7.4	11.48	12.55	13.33	1.05	1.09	0.81	0.24	0.14	0.09	0	0.03	0.12	2.0318	1.23552	1.59241	0.3034	-0.12876	0.361562	0.44225	0.616088	0.365989	0.659516	0.720505	0.762002	-0.679713	-0.665385	-0.77203	-1.05245	-1.11479	-1.14804	-1.21194	-1.19002	-1.12791	1.61991	0.178734	0.474776	0.714008	-0.705709	-1.10509	-1.17662
BAESF_04813.mRNA	29.83	34.68	33.59	13.65	24.92	22.55	4.64	5.71	5.49	4.32	5.15	5.11	0.21	0.67	0.45	0.07	0.02	0.22	0.02	0.04	0.06	1.4163	1.52474	1.50171	0.864065	1.28755	1.21638	0.155586	0.284518	0.259776	0.112233	0.219837	0.214994	-0.986868	-0.747726	-0.852571	-1.07813	-1.11365	-0.98076	-1.11365	-1.09924	-1.0851	1.48092	1.12267	0.233293	0.182355	-0.862389	-1.05751	-1.09933
BAESF_04823.mRNA	22.8	23.5	24.28	5.32	10.08	11.01	6.86	4.23	4.08	3.49	4.6	4.93	0.27	0.41	0.22	0	0.1	0.04	0	0	0	1.56662	1.59109	1.61755	0.447172	0.921154	0.989199	0.631276	0.287348	0.26278	0.15855	0.345057	0.393397	-0.907602	-0.819316	-0.941512	-1.10939	-1.02893	-1.07628	-1.10939	-1.10939	-1.10939	1.59176	0.785842	0.393801	0.299002	-0.889476	-1.07153	-1.10939
BAESF_04856.mRNA	379.7	448.98	400.08	140.78	218.28	217.01	183.91	220.78	195.73	118.56	145.73	128.24	8.51	14.57	11.72	1.5	1.51	2.63	0.69	0.55	1.53	1.07998	1.15912	1.10467	0.612432	0.81885	0.816101	0.738152	0.824217	0.767483	0.531745	0.628677	0.568597	-0.666547	-0.433181	-0.52888	-1.29898	-1.29709	-1.12244	-1.48433	-1.52526	-1.29333	1.11459	0.749128	0.776617	0.576339	-0.542869	-1.2395	-1.43431
BAESF_04858.mRNA	34.83	40.81	37.05	3.5	9.88	7.21	12.06	13.55	15.02	16.63	23.82	25.39	0.74	1.49	1.99	0.17	0.23	0.31	0.01	0.1	0.13	1.29636	1.40868	1.34011	-0.213457	0.429014	0.224106	0.561917	0.640538	0.710579	0.780269	1.02919	1.07382	-0.904935	-0.64412	-0.510953	-1.19376	-1.15736	-1.11151	-1.30077	-1.23865	-1.21907	1.34838	0.146554	0.637678	0.961092	-0.68667	-1.15421	-1.25283
BAESF_04865.mRNA	193.27	215.9	231.1	87.09	161.01	151.06	50.53	46.04	62.07	41.64	63.05	41.21	2.32	7.54	6.95	0	0.41	1.92	0	0	0	1.14937	1.20305	1.23605	0.764051	1.0609	1.03002	0.502821	0.458406	0.601274	0.410561	0.608786	0.405623	-0.833155	-0.372858	-0.407736	-1.41777	-1.25037	-0.895702	-1.41777	-1.41777	-1.41777	1.19615	0.951655	0.520834	0.47499	-0.537917	-1.18795	-1.41777
BAESF_04872.mRNA	37.29	42.01	43.61	14.34	22.99	24.75	12.48	9.7	8.94	14.64	12.95	13.14	1.15	1.29	0.97	0.04	0.06	0.25	0	0.03	0.13	1.2731	1.35459	1.38019	0.631922	0.945371	0.994997	0.541319	0.379424	0.32778	0.645498	0.565342	0.574825	-0.745452	-0.701233	-0.80674	-1.25452	-1.24117	-1.1256	-1.28201	-1.26129	-1.19634	1.33596	0.85743	0.416174	0.595222	-0.751142	-1.20709	-1.24655
BAESF_04882.mRNA	327.15	349.33	317.74	186.97	265.97	279.79	67.26	77.04	104.15	68.07	91.46	111.33	2.64	6.81	11.58	0.9	0.54	3.58	0.41	0.12	0.92	1.14312	1.17362	1.12956	0.883309	1.04691	1.07044	0.410975	0.47341	0.612443	0.416475	0.552472	0.643243	-0.955887	-0.599909	-0.377626	-1.25904	-1.35699	-0.848772	-1.39812	-1.50548	-1.25415	1.14877	1.00022	0.498943	0.537397	-0.644474	-1.15493	-1.38592
BAESF_04891.mRNA	7.21	9.88	9.04	1.02	1.39	1.59	0.89	1.05	2.63	2.94	4.42	7.91	0.01	0.14	0.47	0.02	0.06	0.09	0	0	0	1.46513	1.79448	1.70049	-0.175028	0.0217036	0.115703	-0.252834	-0.157785	0.510549	0.606401	0.979422	1.56083	-0.985773	-0.844153	-0.546786	-0.974249	-0.929257	-0.896613	-0.997411	-0.997411	-0.997411	1.65337	-0.0125406	0.0333102	1.04889	-0.792238	-0.933373	-0.997411
BAESF_04924.mRNA	62	60.03	56.51	26.19	50.56	42.47	20.96	9.8	19.42	19.29	28.16	26.51	1.21	1.84	2.75	0	0	0.43	0	0	0	1.21707	1.19773	1.16157	0.705519	1.09508	0.991175	0.575465	0.143423	0.531202	0.527314	0.748103	0.712642	-0.822451	-0.66976	-0.500546	-1.30521	-1.30521	-1.08747	-1.30521	-1.30521	-1.30521	1.19212	0.930591	0.416697	0.662686	-0.664252	-1.23263	-1.30521
BAESF_04932.mRNA	241.69	228.31	225.42	73.82	84.53	92.14	148.38	126.9	107.81	76.71	69.09	66.92	5.2	5.88	5.7	0.59	0.54	0.25	0.3	0.21	0.47	1.16463	1.13727	1.13116	0.596996	0.661531	0.702649	0.930528	0.855638	0.777661	0.615278	0.565493	0.550322	-0.604428	-0.554225	-0.567014	-1.26088	-1.27629	-1.37694	-1.35802	-1.39263	-1.29873	1.14435	0.653725	0.854609	0.577031	-0.575222	-1.3047	-1.34979
BAESF_04934.mRNA	21.98	17.4	16.33	7.79	7.79	9.17	5.48	5.61	3.67	1.3	1.79	1.68	0.15	0.23	0.18	0.05	0.13	0.03	0	0	0.04	1.76037	1.56173	1.50819	0.901536	0.901536	1.03186	0.629057	0.646808	0.336321	-0.296631	-0.124031	-0.15998	-0.916085	-0.855982	-0.89307	-0.997385	-0.931764	-1.01457	-1.04099	-1.04099	-1.00594	1.6101	0.944977	0.537395	-0.193547	-0.888379	-0.98124	-1.0293
BAESF_04941.mRNA	667.73	646.36	621.16	218.44	275.11	313.58	226.41	215.73	173.3	114.56	119.82	114.19	10.58	13.72	11.04	2.03	2.32	2.14	1.29	1.18	2.02	1.25285	1.2377	1.21917	0.732941	0.840123	0.900983	0.749586	0.727143	0.625487	0.433729	0.454498	0.432233	-0.639638	-0.527693	-0.621463	-1.26519	-1.22254	-1.24855	-1.39583	-1.4188	-1.26673	1.23657	0.824682	0.700739	0.440153	-0.596265	-1.24543	-1.36046
BAESF_04957.mRNA	27.73	18.6	26.21	15.44	7.51	9.48	32.92	27.11	20.44	21.79	22.52	18.5	1	1.82	1.18	0.07	0.2	0.17	0	0.01	0.12	1.05943	0.788213	1.02087	0.663525	0.196525	0.344202	1.1772	1.04395	0.85185	0.895157	0.917518	0.784585	-0.830484	-0.586805	-0.769366	-1.27409	-1.19277	-1.21072	-1.32207	-1.31502	-1.2417	0.956171	0.401417	1.02433	0.865754	-0.728885	-1.22586	-1.29293
BAESF_04971.mRNA	10.34	9.95	10.01	5	2.51	2.53	7.74	6.32	3.7	3.41	2.97	2.32	0.54	0.72	0.52	0.04	0.07	0.03	0.01	0.01	0.02	1.49191	1.45293	1.45902	0.782871	0.185699	0.192027	1.20184	1.00436	0.510877	0.43994	0.322867	0.123713	-0.731912	-0.608787	-0.746472	-1.16916	-1.13748	-1.17992	-1.20176	-1.20176	-1.19079	1.46795	0.386866	0.905691	0.295506	-0.695724	-1.16219	-1.1981
BAESF_04989.mRNA	24.55	20.17	22.97	10.11	12.58	14.87	3.37	4.9	4.76	2.77	1.57	2.94	0.24	0.28	0.54	0.21	0.07	0.1	0.07	0	0.03	1.63971	1.48106	1.58586	0.937122	1.10649	1.23796	0.14992	0.403177	0.382916	0.0253218	-0.297942	0.0625319	-0.912794	-0.886009	-0.729998	-0.933456	-1.03719	-1.01387	-1.03719	-1.09427	-1.06934	1.56888	1.09386	0.312004	-0.0700293	-0.842934	-0.994839	-1.06694
BAESF_04998.mRNA	262.96	297.4	267.04	126.16	138.38	149.65	243.36	196.66	158.5	106.63	102.35	87.77	6.09	7.38	6.45	0.95	1.16	0.85	0.55	0.51	0.77	1.03454	1.09221	1.04175	0.691107	0.734255	0.770818	0.998261	0.898528	0.797661	0.612698	0.593617	0.522108	-0.666338	-0.587733	-0.643048	-1.27334	-1.22524	-1.29809	-1.38129	-1.39359	-1.31888	1.05617	0.73206	0.89815	0.576141	-0.632373	-1.26556	-1.36459
BAESF_04999.mRNA	847.32	819.97	845.64	276.19	324.21	334.28	483.81	372.38	308.67	348.95	445.5	341.2	9.3	18.27	15.52	0.72	2.8	3.45	0.79	1.56	2.57	1.08855	1.07475	1.08772	0.617589	0.684858	0.697698	0.852975	0.743015	0.664242	0.715729	0.818316	0.706299	-0.768725	-0.50498	-0.569812	-1.52232	-1.18857	-1.12208	-1.50552	-1.35488	-1.21485	1.08367	0.666715	0.753411	0.746781	-0.614506	-1.27766	-1.35842
BAESF_05005.mRNA	108.37	96.66	95.87	45.37	59.99	66.46	21	20.71	21.62	12.48	12.41	18.32	1.07	1.6	2.41	0.33	0.39	0.41	0.13	0.12	0.29	1.40996	1.34392	1.33919	0.909592	1.0694	1.12819	0.47481	0.467073	0.491017	0.189177	0.186141	0.399062	-0.903395	-0.770465	-0.612322	-1.16135	-1.13562	-1.12729	-1.25638	-1.26156	-1.17916	1.36436	1.03573	0.477633	0.258126	-0.762061	-1.14142	-1.23237
BAESF_05012.mRNA	59.64	79.04	89.43	30.54	43.4	54.82	28.47	29.91	32.32	21.34	22.76	19.23	2.74	3.54	3.56	0.59	0.76	0.39	0.14	0.21	0.18	1.07997	1.25412	1.33069	0.669842	0.884401	1.02801	0.627252	0.657183	0.704287	0.453466	0.49213	0.391221	-0.667876	-0.54626	-0.543503	-1.20452	-1.14079	-1.28886	-1.41326	-1.37587	-1.39162	1.22159	0.86075	0.662907	0.445606	-0.58588	-1.21139	-1.39358
BAESF_05025.mRNA	136.29	163.94	156.1	64.26	100.98	85.83	62.99	56.86	70.75	91.55	108.09	93.55	2.75	5.71	6.11	0.17	0.4	0.45	0.13	0.19	0.3	0.997155	1.08833	1.06413	0.627613	0.849422	0.76951	0.617847	0.567811	0.674722	0.80121	0.88291	0.811833	-0.791806	-0.502696	-0.473925	-1.37056	-1.28138	-1.26394	-1.38784	-1.36213	-1.3182	1.04987	0.748848	0.620127	0.831984	-0.589476	-1.30529	-1.35606
BAESF_05030.mRNA	146.22	140.98	124.42	66.17	102.39	105.39	34.1	44.24	37.58	22.24	22.95	20.36	1.34	2.65	2.31	0.1	0	0.52	0	0.09	0.18	1.27948	1.26076	1.19671	0.874207	1.09695	1.11172	0.539004	0.670074	0.587828	0.32605	0.341593	0.282484	-0.859622	-0.630011	-0.680511	-1.24947	-1.2987	-1.08245	-1.2987	-1.25419	-1.21322	1.24565	1.02763	0.598969	0.316709	-0.723381	-1.21021	-1.25537
BAESF_05120.mRNA	7.25	13.89	12.92	2.33	4.48	6.75	9.2	5.79	3.38	6.62	7.13	3.25	0.14	0.92	0.49	0.07	0.08	0.02	0	0	0	0.921837	1.5146	1.44698	0.0110772	0.511142	0.859074	1.13483	0.726319	0.286217	0.842092	0.907127	0.25597	-1.06502	-0.541705	-0.796238	-1.12864	-1.1193	-1.17668	-1.19656	-1.19656	-1.19656	1.29447	0.460431	0.71579	0.668396	-0.800989	-1.14154	-1.19656
BAESF_05128.mRNA	155.61	157.03	173.73	94.59	135.63	155.24	35.85	45.55	64.07	36.19	59.13	49.52	2.5	5.08	6.3	0.86	0.94	1.86	0.26	0.18	0.58	1.13445	1.13924	1.19263	0.872086	1.06192	1.13319	0.36552	0.4897	0.667696	0.370401	0.625737	0.533194	-0.885515	-0.592038	-0.494855	-1.22148	-1.1991	-0.992833	-1.42845	-1.46331	-1.30818	1.15544	1.0224	0.507639	0.509777	-0.657469	-1.1378	-1.39998
BAESF_05134.mRNA	57.63	62.88	57.77	31.8	39.98	42.88	3.31	6.23	8.97	2.99	3.28	4.45	0.56	0.92	0.45	0.35	0.14	0.17	0.07	0	0.3	1.51681	1.57194	1.51834	1.14343	1.28657	1.33052	-0.1612	0.171341	0.377912	-0.210793	-0.16569	-0.0103399	-0.814485	-0.681007	-0.861491	-0.907428	-1.01612	-0.999419	-1.05685	-1.10035	-0.931689	1.53569	1.25351	0.129351	-0.128941	-0.785661	-0.974321	-1.02963
BAESF_05135.mRNA	17.27	16.61	17.23	3.52	6.86	6.91	9.6	10.69	10.04	7.62	9.55	10.07	0.3	0.58	0.41	0.02	0.05	0.09	0	0.05	0.02	1.26867	1.23733	1.26681	0.0787511	0.550098	0.5555	0.80488	0.888266	0.839529	0.628729	0.800852	0.841841	-0.98287	-0.816694	-0.913672	-1.18951	-1.16482	-1.13297	-1.20638	-1.16482	-1.18951	1.2576	0.394783	0.844225	0.757141	-0.904412	-1.16243	-1.18691
BAESF_05141.mRNA	60.76	57.57	57.04	23.9	31.74	25.59	18.58	18.66	15.77	22.46	22.37	18.55	3.32	5.06	2.83	0.39	0.51	0.14	0.09	0.08	0.19	1.29936	1.26361	1.25748	0.687036	0.871549	0.7313	0.525016	0.527765	0.420591	0.64688	0.644289	0.523982	-0.493679	-0.265536	-0.574831	-1.25805	-1.20223	-1.3917	-1.42193	-1.42814	-1.36276	1.27348	0.763295	0.491124	0.605051	-0.444682	-1.28399	-1.40428
BAESF_05156.mRNA	7.4	6.92	8.23	3.86	4.03	3.7	7.12	6.54	5.14	7.86	7.54	6.43	0.8	1.3	0.56	0.07	0.11	0.05	0.01	0.01	0.03	1.00178	0.937079	1.10539	0.400088	0.437894	0.363278	0.964502	0.883013	0.657159	1.0604	1.01996	0.866853	-0.692088	-0.422553	-0.849442	-1.26402	-1.22366	-1.28477	-1.32748	-1.32748	-1.30591	1.01475	0.40042	0.834891	0.982404	-0.654694	-1.25748	-1.32029
BAESF_05183.mRNA	99.59	106.22	110.15	39.39	60.77	66.87	42.32	49.17	45.61	30.44	33.68	32.02	1.87	2.69	2.28	0.21	0.32	0.49	0.08	0.16	0.31	1.1518	1.18699	1.20684	0.648687	0.88293	0.934857	0.687301	0.768244	0.727662	0.510568	0.564648	0.537603	-0.809292	-0.670724	-0.735666	-1.28551	-1.23753	-1.17074	-1.34818	-1.30878	-1.24173	1.18188	0.822158	0.727736	0.537606	-0.73856	-1.23126	-1.29956
BAESF_05198.mRNA	12.9	14.1	12.82	4.05	5.81	5.37	4.25	3.99	4.02	3.1	4.45	3.64	0.13	0.38	0.19	0.03	0.02	0.02	0	0.04	0.04	1.52087	1.60451	1.51504	0.498221	0.800221	0.732759	0.53745	0.486148	0.492203	0.28773	0.575212	0.412698	-1.01396	-0.812088	-0.961703	-1.10754	-1.1174	-1.1174	-1.1374	-1.09779	-1.09779	1.54681	0.677067	0.505267	0.425213	-0.929249	-1.11411	-1.11099
BAESF_05207.mRNA	24.2	22.68	20.94	9.19	12.1	12.78	4.37	4.35	4.19	3.64	4.22	5.12	0.42	0.67	0.75	0.09	0.08	0.04	0.02	0	0.05	1.59886	1.54539	1.4798	0.820727	1.03661	1.0801	0.270215	0.267008	0.240914	0.144645	0.245867	0.382567	-0.872933	-0.733567	-0.693354	-1.10023	-1.10815	-1.14058	-1.15727	-1.17429	-1.13236	1.54135	0.979148	0.259379	0.257693	-0.766618	-1.11632	-1.15464
BAESF_05252.mRNA	23.32	25.42	15.93	2.85	5.74	4.78	9.89	9.17	10.68	7.95	6.88	5.11	0.18	0.18	0.12	0	0	0.14	0	0	0	1.52906	1.59742	1.23012	0.00778302	0.46996	0.343142	0.865944	0.809488	0.923744	0.70402	0.598934	0.388967	-0.968225	-0.968225	-1.0113	-1.10483	-1.10483	-0.996687	-1.10483	-1.10483	-1.10483	1.4522	0.273628	0.866392	0.563974	-0.982582	-1.06878	-1.10483
BAESF_05256.mRNA	1734.22	2021.97	1702.31	1173.05	1429.44	1564.58	246.94	239.4	313.81	53.26	54.68	38.21	3.62	3.87	3.74	1.48	0.94	2.87	0.58	1	3.62	1.27778	1.33362	1.27103	1.1356	1.20749	1.24034	0.569666	0.558427	0.656568	0.0166985	0.0261003	-0.101529	-0.879825	-0.860646	-0.870493	-1.10624	-1.19562	-0.944293	-1.27032	-1.18453	-0.879825	1.29414	1.19448	0.594887	-0.0195767	-0.870321	-1.08205	-1.11156
BAESF_05261.mRNA	36.4	34.68	28.62	25.42	23.18	27.36	24.65	27.42	22.93	19.14	22.79	18.35	0.37	1.08	0.94	0.05	0.11	0.1	0.02	0.02	0.14	1.0591	1.02887	0.909337	0.835921	0.779029	0.881423	0.816927	0.88278	0.772355	0.661633	0.768588	0.635937	-1.0644	-0.796266	-0.841011	-1.23523	-1.19954	-1.20535	-1.25384	-1.25384	-1.18242	0.999101	0.832124	0.824021	0.688719	-0.900559	-1.21337	-1.23003
BAESF_05270.mRNA	15.73	16.29	15.27	6.88	8.27	7.98	4.86	5.12	5.24	4.47	4.82	4.18	0.25	0.86	0.58	0.06	0.02	0.06	0.01	0.01	0.08	1.45084	1.48203	1.42444	0.737765	0.891633	0.86153	0.457242	0.49836	0.516751	0.392011	0.450755	0.340417	-1.0061	-0.629673	-0.7842	-1.16226	-1.19869	-1.16226	-1.20802	-1.20802	-1.14455	1.45244	0.830309	0.490784	0.394394	-0.806657	-1.1744	-1.18687
BAESF_05293.mRNA	16.53	19.57	17.86	7.98	11.45	10.92	10.23	9.4	8.01	5.15	4.66	4.75	0.68	0.86	0.54	0.06	0.22	0.01	0.05	0	0.05	1.24423	1.38385	1.30807	0.660247	0.945485	0.907505	0.855448	0.788414	0.663159	0.329763	0.257277	0.27105	-0.803134	-0.714274	-0.879098	-1.20519	-1.08245	-1.24737	-1.21346	-1.25606	-1.21346	1.31205	0.837746	0.769007	0.28603	-0.798835	-1.17834	-1.22766
BAESF_05352.mRNA	27.79	23.57	24.69	5.87	10.06	10.25	15.47	16.02	14.86	9.36	11.21	10.36	0.39	0.19	0.56	0	0.03	0.02	0	0	0.06	1.32002	1.20215	1.2353	0.25448	0.608583	0.621249	0.904707	0.929135	0.876641	0.559961	0.682144	0.628485	-0.933764	-1.04929	-0.84796	-1.17865	-1.15667	-1.16392	-1.17865	-1.17865	-1.13532	1.25249	0.494771	0.903494	0.62353	-0.943671	-1.16641	-1.16421
BAESF_05361.mRNA	20.92	16.99	21.71	6.78	10.81	11.26	1.69	0.92	1.62	0.08	1.01	0.44	0	0.11	0.12	0	0.09	0.03	0	0	0	1.80353	1.63586	1.83358	0.924494	1.2787	1.31043	0.0232479	-0.26292	0.000872467	-0.751185	-0.224045	-0.507053	-0.816496	-0.727934	-0.720323	-0.816496	-0.743364	-0.791411	-0.816496	-0.816496	-0.816496	1.75765	1.17121	-0.0795999	-0.494094	-0.754917	-0.783757	-0.816496
BAESF_05369.mRNA	67.99	82.41	77.93	27.48	46.65	44.2	36.38	38.57	29.55	26.21	36.4	23.44	1.53	2.45	1.99	0.25	0.42	0.73	0	0.06	0.5	1.11223	1.2254	1.19248	0.584724	0.891585	0.860113	0.746855	0.780801	0.626556	0.557526	0.747174	0.493514	-0.858706	-0.673787	-0.759106	-1.27908	-1.20306	-1.08533	-1.41213	-1.37739	-1.17038	1.1767	0.778807	0.718071	0.599405	-0.763866	-1.18916	-1.31996
BAESF_05372.mRNA	10.93	11.17	12.84	2.43	2.04	2.35	3.22	2.39	2.01	4.62	3.54	2.87	0.37	0.39	0.37	0.03	0.04	0	0	0.01	0.01	1.70015	1.72273	1.86848	0.287262	0.150447	0.260512	0.522205	0.273966	0.139206	0.846945	0.605054	0.424067	-0.752995	-0.736568	-0.752995	-1.07632	-1.06537	-1.10983	-1.10983	-1.09855	-1.09855	1.76378	0.23274	0.311792	0.625356	-0.74752	-1.08384	-1.10231
BAESF_05375.mRNA	21.79	44.48	114.5	10.79	26.71	50.21	1.81	1.95	8.52	1.59	1.3	1.64	0.04	0.09	0.29	0	0.04	0	0	0	0	1.11053	1.5497	2.14207	0.691631	1.23477	1.62512	-0.219854	-0.188951	0.555705	-0.271672	-0.347148	-0.259518	-0.851611	-0.821766	-0.714691	-0.87654	-0.851611	-0.87654	-0.87654	-0.87654	-0.87654	1.60077	1.18384	0.0489666	-0.292779	-0.796023	-0.86823	-0.87654
BAESF_05377.mRNA	93.2	92.92	89.24	41.63	56.24	58.76	33.87	31.51	25.72	22.38	23.56	25.09	2.13	2.34	2.26	0.38	0.4	0.49	0.11	0.11	0.1	1.24999	1.24826	1.22502	0.789027	0.960359	0.985407	0.672208	0.631465	0.517434	0.4398	0.468427	0.503562	-0.729283	-0.691529	-0.705624	-1.20541	-1.19704	-1.16082	-1.33199	-1.33199	-1.33725	1.24109	0.911598	0.607035	0.470596	-0.708812	-1.18776	-1.33375
BAESF_05384.mRNA	11.11	15.13	10.86	4.04	7.42	6.55	2.3	3	1.7	0.76	0.98	1.14	0.06	0.09	0.12	0	0	0.03	0	0	0	1.6059	1.89895	1.58457	0.709697	1.23436	1.12286	0.276756	0.473424	0.0716033	-0.365892	-0.245478	-0.166034	-0.884261	-0.855729	-0.827971	-0.943831	-0.943831	-0.913612	-0.943831	-0.943831	-0.943831	1.69648	1.02231	0.273928	-0.259135	-0.855987	-0.933758	-0.943831
BAESF_05390.mRNA	25.73	25.66	32.03	10.66	15.92	16.12	2.06	1.96	3.94	3.29	4.8	14.51	0.37	0.59	1.51	0.03	0.14	0.22	0	0.07	0.09	1.4731	1.47102	1.64166	0.812355	1.1089	1.11826	-0.25309	-0.279553	0.128368	0.0160065	0.256192	1.0396	-0.893118	-0.774509	-0.410892	-1.12031	-1.03949	-0.985474	-1.14385	-1.08996	-1.07521	1.52859	1.01317	-0.134758	0.437265	-0.692839	-1.04842	-1.10301
BAESF_05397.mRNA	30.07	30.2	28.77	13.1	18.88	22.47	5.96	7.13	7.28	4.48	4.79	5.06	0.21	0.28	0.25	0.14	0.09	0.05	0	0	0.02	1.44452	1.44763	1.4127	0.856299	1.11207	1.23567	0.330674	0.446358	0.459969	0.152679	0.193647	0.22758	-0.971903	-0.930032	-0.947689	-1.01627	-1.04966	-1.0775	-1.11382	-1.11382	-1.09908	1.43495	1.06801	0.412333	0.191302	-0.949875	-1.04781	-1.10891
BAESF_05399.mRNA	76.04	100.01	89.84	39.3	58.89	65.13	27.9	23.59	21.14	16	13.11	11.41	0.58	1.19	0.4	0.33	0.18	0.35	0.26	0	0	1.22345	1.37621	1.31637	0.858039	1.08144	1.13734	0.670528	0.579452	0.520266	0.371292	0.266215	0.193818	-0.96848	-0.784371	-1.03669	-1.06561	-1.1331	-1.0572	-1.0961	-1.22643	-1.22643	1.30534	1.02561	0.590082	0.277108	-0.929847	-1.0853	-1.18299
BAESF_05404.mRNA	81.71	68.79	87.28	22.81	30.86	42.07	38.25	36.54	29.39	35.49	39.03	36.79	1.57	2.43	1.82	0.04	0.31	0.33	0.03	0.26	0.03	1.19551	1.09739	1.23316	0.476178	0.644421	0.818574	0.764923	0.739191	0.617134	0.722803	0.77629	0.743025	-0.809825	-0.643079	-0.7562	-1.33243	-1.1991	-1.19035	-1.33801	-1.22158	-1.33801	1.17535	0.646391	0.707083	0.747373	-0.736368	-1.24063	-1.2992
BAESF_05421.mRNA	267.27	221.04	213.98	82.16	154.82	117.94	23.34	22.67	16.88	8.34	13.1	18.91	0.31	1.49	1.33	0.36	0.06	0.23	0.06	0.13	0.31	1.53326	1.4419	1.42629	0.967489	1.27082	1.14035	0.373978	0.360495	0.224984	-0.0887044	0.110253	0.276932	-1.03757	-0.727322	-0.759404	-1.01948	-1.13986	-1.06801	-1.13986	-1.10897	-1.03757	1.46715	1.12622	0.319819	0.0994936	-0.841432	-1.07578	-1.09547
BAESF_05429.mRNA	28.93	50.43	40.02	4.08	6.98	12.9	2.46	5.53	4.95	0.37	0	0.41	0.1	0	0.13	0	0	0	0	0.05	0	1.67313	2.06806	1.90307	0.379295	0.708764	1.11361	0.0991299	0.562473	0.494617	-0.576736	-0.806395	-0.555741	-0.736865	-0.806395	-0.717235	-0.806395	-0.806395	-0.806395	-0.806395	-0.770802	-0.806395	1.88142	0.733889	0.385407	-0.646291	-0.753498	-0.806395	-0.794531
BAESF_05432.mRNA	1018.9	990.07	918.67	653.91	759.31	806.8	453.19	455.57	511.36	382.29	431.67	380.57	20.97	36.75	37.94	3.81	3.08	11.62	1	1.93	3.39	1.02249	1.01003	0.977548	0.830055	0.894883	0.921204	0.671065	0.673335	0.723418	0.597333	0.649978	0.59538	-0.644725	-0.409569	-0.396087	-1.3046	-1.37611	-0.885565	-1.68583	-1.51994	-1.34429	1.00336	0.882047	0.689273	0.61423	-0.48346	-1.18876	-1.51669
BAESF_05438.mRNA	149.69	118.64	126.13	14.31	33.75	38.72	1.53	3.35	4.36	1.25	0.6	1.68	0	0.13	0.32	0	0	0.13	0	0	0.25	1.94287	1.81501	1.84866	0.67569	1.12991	1.20399	-0.321939	-0.0216142	0.0940857	-0.386935	-0.57586	-0.290022	-0.836312	-0.768585	-0.682463	-0.836312	-0.836312	-0.768585	-0.836312	-0.836312	-0.712657	1.86885	1.0032	-0.083156	-0.417606	-0.762453	-0.813737	-0.795094
BAESF_05439.mRNA	32.17	16.93	28.48	2.4	2.47	3.95	0.21	0.5	0.18	0.19	0.06	0.08	0.02	0.02	0.02	0	0	0	0.02	0.01	0	2.39006	1.86258	2.28894	0.436899	0.454373	0.758967	-0.44898	-0.264761	-0.470507	-0.463271	-0.562464	-0.546437	-0.595447	-0.595447	-0.595447	-0.612427	-0.612427	-0.612427	-0.595447	-0.603895	-0.612427	2.18052	0.55008	-0.394749	-0.524057	-0.595447	-0.612427	-0.603923
BAESF_05455.mRNA	167	156.45	144.3	73.87	98.23	92.4	51.74	56.63	56.68	50.38	50.27	58	3.03	4.18	4.51	0.53	0.44	0.96	0.13	0.24	0.48	1.1991	1.1651	1.12299	0.775335	0.923031	0.891284	0.591622	0.638114	0.638569	0.577924	0.5768	0.650432	-0.756738	-0.625112	-0.59273	-1.26455	-1.29633	-1.13468	-1.42344	-1.37474	-1.28197	1.16239	0.863217	0.622768	0.601719	-0.658194	-1.23186	-1.36005
BAESF_05466.mRNA	75.86	67.2	74.26	25.35	35.79	39.91	25.66	25.43	25.03	22.31	23.59	30.4	0.92	2.07	2.13	0	0.25	0.36	0.03	0.17	0.26	1.26736	1.19543	1.2547	0.623195	0.824027	0.8879	0.630233	0.625019	0.615843	0.549432	0.581598	0.728702	-0.952823	-0.670399	-0.658753	-1.34535	-1.21107	-1.16032	-1.32756	-1.25087	-1.20628	1.23916	0.778374	0.623698	0.619911	-0.760658	-1.23892	-1.26157
BAESF_05470.mRNA	28.71	17.15	19.77	6.12	8.71	8.31	2.54	2.71	2.14	0.55	0.69	0.48	0	0.12	0.21	0	0.09	0	0	0	0	2.0518	1.62683	1.74311	0.819875	1.08742	1.05114	0.217283	0.257732	0.113884	-0.494905	-0.420335	-0.534757	-0.872833	-0.775105	-0.708452	-0.872833	-0.798518	-0.872833	-0.872833	-0.872833	-0.872833	1.80725	0.986145	0.1963	-0.483332	-0.785463	-0.848062	-0.872833
BAESF_05479.mRNA	100.81	102.45	98.81	45.05	66.63	64.35	47.07	47.59	58.16	47.79	60.15	57.81	3.92	7.35	6.3	0.54	0.45	1.71	0.04	0.1	0.43	1.06045	1.06955	1.04915	0.60845	0.827404	0.807866	0.632908	0.639038	0.751173	0.641378	0.770021	0.747792	-0.665668	-0.364317	-0.440879	-1.3274	-1.36171	-1.00542	-1.55105	-1.5191	-1.36963	1.05972	0.747907	0.674373	0.719731	-0.490288	-1.23151	-1.47993
BAESF_05486.mRNA	25.81	28.05	32.59	22.08	12.34	13.46	16.47	19.8	19.05	10.96	11.19	6.8	1.08	2.15	1.07	0.1	0.2	0.42	0.02	0.05	0.07	1.11516	1.17541	1.28444	1.00267	0.591062	0.651594	0.793578	0.924576	0.897002	0.50907	0.523373	0.188127	-0.804306	-0.49268	-0.807924	-1.28264	-1.2173	-1.09091	-1.33933	-1.31757	-1.3034	1.19167	0.748443	0.871719	0.406856	-0.701637	-1.19695	-1.3201
BAESF_05512.mRNA	43.99	34.65	31.4	18.01	23.99	21.26	4.72	4.71	6.43	5.01	4.94	9.29	0.84	1.08	1.33	0.2	0.17	0.2	0.04	0.03	0.07	1.6306	1.45574	1.3839	0.983217	1.18876	1.10182	0.0806832	0.0793683	0.27724	0.117849	0.109045	0.521959	-0.771656	-0.679522	-0.594228	-1.09288	-1.1119	-1.09288	-1.20041	-1.20767	-1.17904	1.49008	1.09126	0.145764	0.249618	-0.681802	-1.09922	-1.19571
BAESF_05523.mRNA	6.93	6.84	6.95	3.75	4.01	3.62	6.82	6.11	4.51	6.47	5.85	5.75	0.92	1.05	0.78	0.08	0.12	0.08	0	0.03	0.01	1.03972	1.02643	1.04265	0.443154	0.505185	0.410853	1.02346	0.912664	0.615916	0.970157	0.869301	0.852183	-0.611223	-0.534964	-0.699352	-1.28095	-1.23862	-1.28095	-1.37053	-1.33613	-1.35895	1.03626	0.453064	0.850679	0.897214	-0.61518	-1.26684	-1.3552
BAESF_05526.mRNA	18.79	22.53	22.44	2.72	9.58	7.33	5.66	6.41	8.31	6.52	7.99	8.24	0.47	1.34	0.91	0.05	0.11	0.06	0.02	0	0.06	1.37284	1.52471	1.52135	-0.09365	0.823418	0.613636	0.417329	0.510954	0.711223	0.523883	0.680535	0.704601	-0.908258	-0.500377	-0.678525	-1.20347	-1.15471	-1.19515	-1.2289	-1.24628	-1.19515	1.47297	0.447801	0.546502	0.63634	-0.69572	-1.18445	-1.22344
BAESF_05540.mRNA	57.94	61.27	56.07	25.45	28.66	29.28	39.6	39.46	31.19	25.47	24.33	19.23	2.2	2.91	1.71	0.3	0.27	0.39	0.08	0.07	0.16	1.13797	1.17231	1.11782	0.637243	0.708823	0.721751	0.905027	0.902868	0.759977	0.637716	0.610205	0.46971	-0.682643	-0.557418	-0.786505	-1.24556	-1.26015	-1.20373	-1.36142	-1.36723	-1.31676	1.1427	0.689273	0.855957	0.572544	-0.675522	-1.23648	-1.34847
BAESF_05544.mRNA	84.04	88.22	86.61	13.89	39.02	33.14	8.7	11.5	14.29	10.16	13.45	14.99	0.47	0.8	0.79	0	0.07	0.14	0	0.05	0.17	1.51111	1.54004	1.52906	0.46067	1.05671	0.960909	0.202307	0.355194	0.476651	0.286834	0.442587	0.503638	-0.935203	-0.813109	-0.816468	-1.16746	-1.12667	-1.08847	-1.16746	-1.13805	-1.07281	1.52673	0.826096	0.344717	0.41102	-0.854927	-1.12753	-1.12611
BAESF_05545.mRNA	5.6	3.64	4.18	2.41	1.48	1.63	3.21	4.11	2.32	1.79	2.02	1.81	0.26	0.14	0.22	0.03	0.05	0.01	0	0	0	1.66569	1.13847	1.30319	0.677606	0.201107	0.288977	0.992949	1.28284	0.637584	0.377345	0.495874	0.388033	-0.8121	-0.961854	-0.860371	-1.11368	-1.08491	-1.14302	-1.15791	-1.15791	-1.15791	1.36912	0.38923	0.971123	0.420417	-0.878108	-1.11387	-1.15791
BAESF_05548.mRNA	192.53	196.61	240.42	69.45	106.45	127.17	39.48	43.72	49.59	39.29	56.49	47.72	3.68	4.85	6.46	0.27	1	1.15	0.31	0.24	0.76	1.24352	1.2545	1.35987	0.711746	0.93388	1.02667	0.420164	0.472583	0.537485	0.417688	0.604767	0.517665	-0.715184	-0.597759	-0.469825	-1.40154	-1.16256	-1.1245	-1.38522	-1.41412	-1.22983	1.28596	0.890766	0.476744	0.513374	-0.594256	-1.22953	-1.34306
BAESF_05571.mRNA	50.87	45.61	45.06	17.89	16.19	14.24	30.83	33	28.62	29.15	33.64	32.48	1.53	3.18	1.82	0.16	0.32	0.18	0	0.07	0.18	1.15435	1.08567	1.07804	0.505513	0.444936	0.367595	0.840674	0.883038	0.794451	0.805844	0.895017	0.873138	-0.78587	-0.463353	-0.716164	-1.28677	-1.20377	-1.27579	-1.38211	-1.33865	-1.27579	1.10602	0.439348	0.839388	0.857999	-0.655129	-1.25545	-1.33218
BAESF_05579.mRNA	20.17	21.34	18.63	26.95	20.92	22.39	17.93	19.76	12.89	9.13	8.82	5.82	0.95	1	0.42	0.05	0.11	0.11	0.02	0.03	0.06	0.985733	1.02523	0.930286	1.1897	1.01129	1.05894	0.903629	0.971376	0.676353	0.444607	0.42179	0.154149	-0.765021	-0.746434	-0.997872	-1.21949	-1.17869	-1.17869	-1.24077	-1.2336	-1.21253	0.980415	1.08665	0.850452	0.340182	-0.836442	-1.19229	-1.22897
BAESF_05597.mRNA	57.7	50.06	50.32	43.8	33.74	30.58	37.94	35.38	28.92	24.77	24.7	20.64	1.36	2.28	1.42	0.12	0.14	0.04	0.02	0.04	0.1	1.11832	1.03474	1.03779	0.956348	0.803918	0.746757	0.872324	0.831565	0.714393	0.624897	0.623266	0.520206	-0.807932	-0.61063	-0.792885	-1.25466	-1.24406	-1.29908	-1.31072	-1.29908	-1.26546	1.06361	0.835674	0.806094	0.589456	-0.737149	-1.26593	-1.29176
BAESF_05612.mRNA	33.69	32.15	33.19	12.05	14.48	15.6	2.02	2.66	1.8	1.58	1.45	3.24	0.08	0.32	0.32	0.02	0	0.14	0	0	0.06	1.75058	1.71596	1.73951	1.00517	1.13536	1.18862	-0.110695	0.0358515	-0.168365	-0.230756	-0.270175	0.148007	-0.894715	-0.741715	-0.741715	-0.938296	-0.953394	-0.853492	-0.953394	-0.953394	-0.908967	1.73535	1.10972	-0.0810696	-0.117641	-0.792715	-0.915061	-0.938585
BAESF_05629.mRNA	22.88	21.08	24.21	3.04	7.4	6.22	1.47	1.89	3.04	4.65	6.68	13.55	0.07	0.44	0.82	0.05	0.03	0.08	0	0	0.08	1.66827	1.60058	1.71508	0.133737	0.765917	0.635181	-0.291202	-0.155576	0.133737	0.423414	0.688524	1.24037	-1.0137	-0.757206	-0.554945	-1.02999	-1.0466	-1.00566	-1.07213	-1.07213	-1.00566	1.66131	0.511611	-0.104347	0.784103	-0.775283	-1.02742	-1.04997
BAESF_05637.mRNA	53	47.98	53.23	14.74	27.8	30.48	1.51	1.78	4.43	4.01	5.71	13.79	0.32	0.72	1.97	0.03	0.1	0.36	0	0.03	0.26	1.61889	1.55239	1.62178	0.77873	1.19048	1.25112	-0.472479	-0.40285	0.0534164	-0.00144774	0.197666	0.736303	-0.910456	-0.730064	-0.357794	-1.07952	-1.03471	-0.890111	-1.09967	-1.07952	-0.94216	1.59769	1.07344	-0.273971	0.31084	-0.666105	-1.00145	-1.04045
BAESF_05657.mRNA	23.84	23.28	23.27	9	13.91	15.76	5.49	6.23	6.86	3.95	5.64	4.8	0.41	0.61	0.21	0.03	0.2	0.08	0.02	0	0.05	1.46271	1.44404	1.4437	0.717779	1.04482	1.14058	0.363826	0.452229	0.520631	0.142054	0.382533	0.271798	-0.886096	-0.777497	-1.01134	-1.1432	-1.01813	-1.10439	-1.15119	-1.1674	-1.12746	1.45015	0.967723	0.445562	0.265462	-0.891643	-1.08857	-1.14868
BAESF_05676.mRNA	109.85	31.31	45.73	33.03	6.6	14	15.94	18.47	8.77	5.71	4.63	4.41	1.7	1.25	1.01	0.22	0.16	0.11	0	0.04	0.12	2.03655	1.18721	1.44144	1.22294	0.190132	0.658554	0.74235	0.838251	0.363176	0.104323	-0.0165811	-0.0440431	-0.522865	-0.648476	-0.726188	-1.07017	-1.10492	-1.13527	-1.20717	-1.18015	-1.12909	1.55507	0.690542	0.647926	0.0145664	-0.63251	-1.10345	-1.17214
BAESF_05677.mRNA	122.32	45.74	77.67	20.69	18.87	35.61	8.74	10.88	13.79	4.61	4.76	6.46	0.39	0.45	0.56	0.09	0.1	0.06	0.02	0.05	0.1	1.89359	1.29022	1.61403	0.812743	0.758238	1.1383	0.31483	0.438352	0.574611	-0.0282755	-0.0118652	0.148974	-0.896003	-0.869721	-0.824245	-1.04721	-1.04153	-1.06456	-1.08849	-1.07046	-1.04153	1.59928	0.903092	0.442597	0.0362776	-0.863323	-1.0511	-1.06682
BAESF_05689.mRNA	3.44	4.27	4.14	1.05	1.89	1.37	1.67	1.48	1.48	1.65	1.74	1.67	0.1	0.16	0.21	0.01	0	0	0	0.01	0	1.4427	1.7368	1.69394	0.116487	0.70582	0.365406	0.569944	0.443262	0.443262	0.557041	0.614355	0.569944	-0.951828	-0.860687	-0.788267	-1.09831	-1.11539	-1.11539	-1.11539	-1.09831	-1.11539	1.62448	0.395904	0.485489	0.580446	-0.866927	-1.1097	-1.1097
BAESF_05693.mRNA	37.47	37.51	39.96	16.57	19.91	22.12	18.93	22.34	23.03	10.69	14.17	13.04	0.71	0.73	0.76	0.04	0.22	0.31	0	0.16	0.08	1.19543	1.19614	1.23792	0.664599	0.782483	0.850537	0.749969	0.856952	0.876686	0.388604	0.565114	0.51268	-0.913439	-0.905563	-0.893917	-1.25027	-1.14214	-1.09393	-1.27684	-1.1763	-1.22471	1.20983	0.765873	0.827869	0.488799	-0.904306	-1.16212	-1.22595
BAESF_05694.mRNA	464.93	463.49	417	170.28	244.47	229.75	101.78	96.32	110.02	99.73	113.23	107.48	5.49	9.15	8.72	0.91	0.98	1.07	0.2	0.23	1.08	1.22854	1.22714	1.17943	0.775729	0.938566	0.910585	0.544643	0.519943	0.579538	0.535526	0.592435	0.569065	-0.705261	-0.502906	-0.522493	-1.25872	-1.24243	-1.22232	-1.46902	-1.45785	-1.22014	1.2117	0.87496	0.548041	0.565676	-0.576887	-1.24116	-1.38234
BAESF_05710.mRNA	112.41	104.61	117.47	33.18	60.09	63.79	4.4	8.24	12.45	12.37	22.83	39.83	0.87	1.54	4.69	0.08	0.14	1.17	0.06	0.15	0.29	1.44861	1.40745	1.47383	0.755706	1.0912	1.12517	-0.310341	-1.8734e-05	0.216882	0.213435	0.547322	0.858412	-0.922998	-0.746083	-0.280119	-1.24016	-1.20892	-0.837039	-1.25096	-1.20388	-1.13751	1.4433	0.990691	-0.0311594	0.539723	-0.649734	-1.09537	-1.19745
BAESF_05719.mRNA	13.28	15.88	15.59	10.32	9.2	7.61	13.49	12.44	13.16	17.33	18.14	14.91	0.41	0.55	0.65	0.05	0.05	0.09	0	0	0.02	0.8431	0.974113	0.96054	0.661161	0.57956	0.446829	0.854535	0.795616	0.836491	1.03866	1.07253	0.92776	-0.970323	-0.896177	-0.847208	-1.20122	-1.20122	-1.17194	-1.23944	-1.23944	-1.22393	0.925918	0.562517	0.828881	1.01298	-0.904569	-1.19146	-1.23427
BAESF_05724.mRNA	46.67	43.64	45.04	14.52	25.48	22.29	18.55	17.89	24.04	21.03	28.84	24.54	0.6	1.36	1.85	0.05	0.14	0.42	0	0.07	0.07	1.1914	1.14882	1.16884	0.463834	0.810225	0.726998	0.613504	0.591238	0.773972	0.690937	0.887677	0.786791	-1.00931	-0.757325	-0.635008	-1.28241	-1.22909	-1.08669	-1.31404	-1.27018	-1.27018	1.16969	0.667019	0.659571	0.788468	-0.800549	-1.1994	-1.2848
BAESF_05726.mRNA	45.51	55.09	45.1	17.38	21.29	19.51	15.79	16.6	13.29	4.06	5	3.64	0.43	0.64	0.34	0.03	0.15	0.07	0.08	0.05	0.12	1.4392	1.56504	1.43325	0.815413	0.945005	0.889086	0.75462	0.786277	0.646294	-0.0512637	0.0632227	-0.109485	-0.900333	-0.808269	-0.94401	-1.12079	-1.04675	-1.09519	-1.08894	-1.10787	-1.06451	1.47917	0.883168	0.729064	-0.0325086	-0.884204	-1.08758	-1.08711
BAESF_05731.mRNA	111.23	101.84	108.7	34.24	49.41	55.58	18.8	20.34	18.34	15.3	16.7	16.48	2.62	3.34	1.92	0.66	0.51	0.42	0.09	0.08	0.34	1.45837	1.40536	1.44454	0.75555	0.972765	1.04282	0.405768	0.451213	0.391506	0.287748	0.337743	0.330154	-0.625199	-0.515137	-0.75558	-1.09824	-1.15571	-1.19299	-1.35346	-1.35905	-1.22817	1.43609	0.923713	0.416162	0.318548	-0.631972	-1.14898	-1.31356
BAESF_05743.mRNA	6.46	7.59	6.87	4.73	3.73	5.72	4.13	3.92	3.16	2.2	2.25	2.26	0.14	0.27	0.2	0.03	0.03	0.01	0	0	0.01	1.24999	1.41855	1.31393	0.934664	0.705449	1.12514	0.80247	0.752517	0.551982	0.238422	0.256952	0.260623	-0.995101	-0.86604	-0.933799	-1.11637	-1.11637	-1.13981	-1.1517	-1.1517	-1.13981	1.32749	0.921749	0.702323	0.251999	-0.931647	-1.12418	-1.14773
BAESF_05764.mRNA	21.01	25.11	24.93	17.1	18.98	19.78	3.32	2.48	4.19	1.45	0.76	2.23	0.37	0.3	0.53	0	0.17	0.13	0	0.03	0.05	1.42669	1.56124	1.55579	1.27263	1.35047	1.38139	0.144166	-0.0261467	0.288687	-0.302576	-0.563118	-0.0848678	-0.760432	-0.801743	-0.673428	-1.0084	-0.884733	-0.912133	-1.0084	-0.985118	-0.96997	1.51457	1.33483	0.135569	-0.316854	-0.745201	-0.935089	-0.987829
BAESF_05767.mRNA	1310.54	1237.43	1226.44	564.13	685.24	751.26	627.02	486.49	338.99	313.73	338.09	316.36	13.57	14.08	13.61	1.54	2.31	3.18	1.52	1.74	2.79	1.13278	1.10972	1.10613	0.794233	0.872314	0.909251	0.836663	0.734804	0.589896	0.558852	0.58883	0.562198	-0.676782	-0.662947	-0.675679	-1.37922	-1.27274	-1.1789	-1.38239	-1.34874	-1.21828	1.11621	0.858599	0.720455	0.56996	-0.671802	-1.27695	-1.31647
BAESF_05776.mRNA	18.55	23.17	17.86	3.97	4.57	4.17	8.07	7.07	7.23	9.86	11.79	8.62	0.43	0.79	0.53	0.01	0.11	0.14	0	0.04	0.08	1.3705	1.55524	1.33921	0.177813	0.277069	0.21217	0.701678	0.599945	0.617043	0.858531	1.00098	0.752947	-0.907051	-0.711508	-0.848187	-1.20987	-1.12765	-1.10443	-1.21853	-1.18438	-1.15151	1.42165	0.222351	0.639555	0.87082	-0.822249	-1.14732	-1.18481
BAESF_05779.mRNA	1122.56	1127.53	1032.85	596.95	799.12	816.02	267.26	291.73	345.16	192.56	223.22	201.98	13.61	23.06	23.02	2.96	2.74	8.2	1.31	1.13	3.46	1.16944	1.17136	1.13333	0.89566	1.02208	1.03116	0.547737	0.585628	0.658398	0.406072	0.469897	0.426699	-0.715494	-0.498965	-0.499687	-1.28215	-1.30696	-0.91625	-1.51611	-1.55132	-1.23053	1.15804	0.982966	0.597254	0.434222	-0.571382	-1.16845	-1.43265
BAESF_05783.mRNA	106.34	111.7	84.13	17.91	34.15	28.26	4.9	7.61	5.85	1.87	3.04	3.95	0.38	0.57	0.6	0.04	0.14	0.2	0.02	0.08	0.19	1.81056	1.84011	1.67	0.757768	1.13366	1.02245	0.0515399	0.280719	0.142064	-0.385413	-0.178086	-0.0549121	-0.829393	-0.75118	-0.739703	-1.0009	-0.945238	-0.914136	-1.01268	-0.978021	-0.91921	1.77356	0.971293	0.158108	-0.206137	-0.773425	-0.953426	-0.96997
BAESF_05786.mRNA	19.56	20.13	21.15	6.42	11.81	12.39	4.34	6.06	6.75	7.83	7.5	7.57	0.47	0.79	1.04	0.12	0.1	0.23	0	0.03	0.03	1.36058	1.38435	1.42532	0.474681	0.949323	0.987814	0.188743	0.43145	0.512504	0.625906	0.592798	0.599927	-0.932535	-0.761337	-0.647699	-1.16891	-1.18457	-1.08747	-1.26742	-1.24172	-1.24172	1.39008	0.803939	0.377566	0.606211	-0.780524	-1.14699	-1.25029
BAESF_05789.mRNA	135.07	121.4	100.65	42.18	64.56	58.1	11.43	11.88	11.24	4.61	8.3	7.06	0.3	0.56	0.35	0.2	0.21	0.06	0.04	0.04	0.04	1.60802	1.55001	1.44823	0.979111	1.20792	1.15108	0.296791	0.316277	0.288351	-0.139123	0.137837	0.0594273	-0.940301	-0.840402	-0.919622	-0.984159	-0.979612	-1.05213	-1.06257	-1.06257	-1.06257	1.53542	1.1127	0.300473	0.0193804	-0.900108	-1.0053	-1.06257
BAESF_05793.mRNA	15.69	14.33	14.3	2.9	4.97	5.67	0.49	0.68	1.42	2.51	4.54	10.21	0.18	0.46	0.76	0	0.05	0.06	0	0	0.04	1.73698	1.65397	1.65206	0.317216	0.733009	0.841283	-0.622436	-0.505231	-0.14881	0.214325	0.660008	1.3483	-0.850231	-0.642299	-0.459801	-1.01187	-0.96422	-0.954964	-1.01187	-1.01187	-0.973565	1.681	0.630503	-0.425492	0.740879	-0.650777	-0.977017	-0.9991
BAESF_05794.mRNA	7.72	8.39	7.53	2.12	2.65	1.97	3.05	3.03	2.52	2.9	3.37	2.5	0.3	0.46	0.34	0.03	0.02	0.04	0.01	0	0.01	1.59979	1.69461	1.57157	0.283224	0.484201	0.220109	0.617409	0.611068	0.437745	0.569065	0.714822	0.430446	-0.838227	-0.689542	-0.799407	-1.13644	-1.14894	-1.12407	-1.16156	-1.17431	-1.16156	1.62199	0.329178	0.555407	0.571444	-0.775725	-1.13648	-1.16581
BAESF_05810.mRNA	32.77	24.76	29.2	11.46	8.1	11.21	14.71	17.77	20.29	13.47	16.67	13.22	0.81	1.82	1.48	0.19	0.08	0.2	0.04	0.02	0.1	1.30267	1.09938	1.21878	0.554017	0.318055	0.538798	0.72805	0.861677	0.95627	0.666313	0.816331	0.653227	-0.894566	-0.561621	-0.658092	-1.20946	-1.28229	-1.20318	-1.31063	-1.32521	-1.26851	1.20694	0.47029	0.848666	0.711957	-0.70476	-1.23164	-1.30145
BAESF_05813.mRNA	194.52	69.54	139.85	43.61	14.18	40.48	16.44	18.17	19.96	6.52	7.46	6.24	0.1	0.26	0.3	0.06	0	0.19	0	0.03	0.05	1.83316	1.27393	1.65326	1.02258	0.431265	0.982676	0.507395	0.559276	0.608244	0.045962	0.110571	0.0251477	-1.00848	-0.933982	-0.916839	-1.02879	-1.06076	-0.965336	-1.06076	-1.04454	-1.03399	1.58679	0.812174	0.558305	0.0605602	-0.953099	-1.0183	-1.04643
BAESF_05826.mRNA	10.64	10.79	11.58	6.08	6.17	5.99	6.49	7.3	6.26	5.75	6.15	6.25	0.75	0.8	0.71	0.15	0.09	0.04	0	0.05	0.01	1.17207	1.18507	1.25093	0.667242	0.680069	0.654252	0.724404	0.828672	0.692735	0.618776	0.677232	0.691335	-0.751934	-0.72333	-0.775413	-1.17825	-1.23266	-1.28034	-1.32017	-1.27062	-1.31006	1.20269	0.667188	0.748603	0.662448	-0.750226	-1.23042	-1.30028
BAESF_05827.mRNA	75.33	76.18	77.21	40.1	64.8	67.2	14.06	18.11	24.18	10.32	13.73	15	1.25	1.43	2.74	0.13	0.24	0.43	0	0.11	0.17	1.28239	1.289	1.29692	0.912896	1.19379	1.21517	0.313658	0.455814	0.620454	0.143269	0.300434	0.349796	-0.82106	-0.775124	-0.517757	-1.23213	-1.17669	-1.0916	-1.30508	-1.24279	-1.21137	1.28944	1.10729	0.463309	0.2645	-0.704647	-1.1668	-1.25308
BAESF_05830.mRNA	39.57	41.97	35.74	15.87	29.78	22.74	3.67	4.88	4.1	2.5	4.41	4.13	0.18	0.23	0.32	0.08	0.03	0.04	0.01	0	0.02	1.56563	1.6059	1.49617	0.950918	1.37217	1.19024	0.0511611	0.212564	0.112866	-0.150872	0.154203	0.116974	-0.912531	-0.883459	-0.833989	-0.974566	-1.00777	-1.00101	-1.02151	-1.02848	-1.01461	1.5559	1.17111	0.12553	0.040102	-0.87666	-0.994448	-1.02153
BAESF_05831.mRNA	152.61	126.85	132.57	44.62	54.25	61.43	29.86	29.45	24.37	11.66	12.12	13.65	0.83	1.22	1.08	0.24	0.26	0.13	0.09	0.04	0.16	1.49478	1.39564	1.41928	0.839109	0.942542	1.00852	0.628008	0.620785	0.522214	0.146809	0.166084	0.225654	-0.897733	-0.793399	-0.828578	-1.10793	-1.09928	-1.15809	-1.17756	-1.20292	-1.14394	1.43657	0.930058	0.590336	0.179516	-0.839903	-1.12177	-1.17481
BAESF_05840.mRNA	12.87	14.55	13.73	8.44	9.73	7.26	7.33	7.64	7.12	10.05	9.38	10.54	1.32	2.18	1.83	0.05	0.12	0.13	0.02	0.03	0.04	1.04894	1.15629	1.10542	0.687671	0.807934	0.562296	0.57022	0.604527	0.546246	0.835526	0.776797	0.876265	-0.629993	-0.333939	-0.443421	-1.37434	-1.31375	-1.3054	-1.40156	-1.3924	-1.38333	1.10355	0.685967	0.573664	0.829529	-0.469118	-1.33116	-1.39243
BAESF_05842.mRNA	28.93	50.58	70.33	8.34	17.84	28.57	3.73	3.64	4.04	4.74	4.93	5.58	0.47	1.09	0.6	0.14	0	0.05	0.09	0	0.07	1.33404	1.72335	1.95523	0.501053	1.00295	1.32538	0.0143881	0.000646882	0.0597948	0.15282	0.176113	0.25051	-0.821536	-0.569827	-0.760922	-1.00339	-1.09711	-1.06221	-1.03547	-1.09711	-1.04871	1.67087	0.943129	0.0249433	0.193147	-0.717429	-1.05423	-1.06043
BAESF_05861.mRNA	25.43	24.36	22.84	4.6	8.73	8.63	4.67	3.27	4.05	3.21	4.83	6.27	0.16	0.21	0.16	0	0.04	0	0	0	0	1.69949	1.66463	1.61248	0.390434	0.856484	0.847769	0.400914	0.161687	0.303223	0.149749	0.42439	0.610607	-0.937699	-0.902099	-0.937699	-1.06291	-1.02982	-1.06291	-1.06291	-1.06291	-1.06291	1.65887	0.698229	0.288608	0.394915	-0.925832	-1.05188	-1.06291
BAESF_05865.mRNA	9.48	9.89	8.79	4.14	5.5	5.19	1.66	2.33	2.45	1.88	1.99	1.28	0.05	0.07	0.15	0.06	0	0.1	0	0	0	1.63619	1.67988	1.55865	0.825147	1.09239	1.03676	0.0752279	0.330973	0.371276	0.165693	0.208365	-0.100263	-0.982989	-0.961509	-0.879424	-0.972198	-1.03853	-0.930029	-1.03853	-1.03853	-1.03853	1.6249	0.984767	0.259159	0.091265	-0.941307	-0.980254	-1.03853
BAESF_05881.mRNA	11	9.82	10.39	4.75	4.54	4.91	8.43	7.63	7.16	7.51	7.39	6.41	0.29	0.59	0.64	0.04	0.03	0.05	0	0.02	0.04	1.1926	1.09088	1.14133	0.469663	0.433103	0.496632	0.955771	0.868658	0.81363	0.854899	0.840944	0.71889	-0.99895	-0.793488	-0.763063	-1.21063	-1.22013	-1.20123	-1.24917	-1.22971	-1.21063	1.1416	0.466466	0.879353	0.804911	-0.851834	-1.21066	-1.22984
BAESF_05899.mRNA	117.88	96.87	123.39	24.34	52.81	54.77	3.24	3.06	10.67	6.12	18.87	56.28	0.17	0.76	4.96	0.1	0.08	1.27	0	0.18	0.35	1.52841	1.41822	1.55408	0.652606	1.07929	1.09957	-0.360363	-0.384942	0.21329	-0.0666717	0.514826	1.1147	-1.08989	-0.85854	-0.167433	-1.12484	-1.13524	-0.714361	-1.17884	-1.08506	-1.00881	1.50024	0.943822	-0.177338	0.520952	-0.705287	-0.991481	-1.0909
BAESF_05903.mRNA	184.5	168.24	170	77.95	93.37	97.25	87.51	93.18	97.44	89.42	90.84	90.26	4.92	7.3	6.24	0.51	0.42	1	0.03	0.21	0.5	1.08116	1.03546	1.04061	0.655577	0.74446	0.764534	0.712522	0.743456	0.765496	0.723159	0.730922	0.727765	-0.634998	-0.466647	-0.534718	-1.31565	-1.34627	-1.17564	-1.50624	-1.426	-1.31896	1.05241	0.721524	0.740492	0.727282	-0.545454	-1.27919	-1.41707
BAESF_05933.mRNA	30.17	34.88	35.43	18.04	21.04	21.01	5.66	5.95	4.98	2.49	3.27	2.46	0.1	0.17	0.17	0.15	0.12	0	0	0	0	1.45119	1.55268	1.56365	1.09568	1.20121	1.20023	0.338088	0.368828	0.260412	-0.127982	0.017498	-0.134209	-0.960706	-0.916211	-0.916211	-0.928646	-0.947711	-1.02945	-1.02945	-1.02945	-1.02945	1.52251	1.16571	0.322443	-0.0815644	-0.931043	-0.968601	-1.02945
BAESF_05943.mRNA	9.79	11.46	11.37	4.48	3.64	3.57	7.91	6.34	4.93	6.79	7.2	7.89	0.73	1.1	0.63	0.01	0.05	0.03	0.03	0.01	0.01	1.14578	1.29275	1.28534	0.453861	0.283932	0.268407	0.950266	0.752309	0.534458	0.813076	0.86546	0.947971	-0.723641	-0.525704	-0.784449	-1.27326	-1.23359	-1.25323	-1.25323	-1.27326	-1.27326	1.24129	0.3354	0.745678	0.875503	-0.677931	-1.25336	-1.26658
BAESF_05953.mRNA	356.09	338.13	355.41	120.07	175.08	187.28	40.71	50.21	66.72	31.57	41.37	75.99	1.79	2.6	4.74	0.49	0.65	1.18	0.07	0.24	0.8	1.3489	1.32477	1.34801	0.843244	1.01835	1.04967	0.345066	0.440994	0.571634	0.229432	0.352406	0.631611	-0.91937	-0.800209	-0.58211	-1.21261	-1.16493	-1.03471	-1.36741	-1.29848	-1.12425	1.34056	0.970423	0.452565	0.404483	-0.76723	-1.13742	-1.26338
BAESF_05957.mRNA	76.09	70.03	76.2	27.35	41.09	42.52	30.55	26.8	30.12	43.57	51.89	61.49	1.56	2.95	3.04	0.28	0.43	0.51	0	0.17	0.08	1.11697	1.06939	1.1178	0.535548	0.765237	0.784656	0.597708	0.524161	0.589732	0.798513	0.897991	0.994935	-0.862073	-0.609992	-0.596897	-1.26495	-1.20054	-1.1689	-1.40843	-1.31717	-1.3637	1.10139	0.695147	0.570533	0.897146	-0.689654	-1.21146	-1.3631
BAESF_05978.mRNA	34.62	17.61	23.96	2.6	3.85	6.31	12.74	10.3	6.58	4.61	4.39	2.81	0.09	0.23	0.12	0.03	0.02	0	0	0	0.07	1.87729	1.3455	1.58598	-0.000168475	0.243974	0.58004	1.09698	0.936826	0.60975	0.363218	0.330448	0.0462733	-0.978847	-0.879865	-0.956607	-1.02523	-1.03322	-1.04944	-1.04944	-1.04944	-0.994017	1.60292	0.274615	0.881184	0.246647	-0.93844	-1.03596	-1.03097
BAESF_05992.mRNA	159.78	125.41	134.36	78.38	96.49	90.42	19.99	22.29	34.64	20.79	30.05	44.53	1.22	2.09	2.8	0.49	0.06	1.35	0	0.19	0.43	1.35288	1.22439	1.26094	0.97582	1.08561	1.05126	0.26517	0.320719	0.54801	0.285153	0.474354	0.678848	-0.935028	-0.758373	-0.647876	-1.14805	-1.32996	-0.904625	-1.36109	-1.26816	-1.17001	1.27941	1.03756	0.377966	0.479452	-0.780426	-1.12754	-1.26642
BAESF_05998.mRNA	20.8	21.08	22.45	9.56	14.26	14.47	10.3	8.64	7.22	7.24	7.32	7.35	1.21	1.38	0.55	0.14	0.14	0.07	0.04	0.03	0.02	1.26739	1.27804	1.32826	0.662706	0.969842	0.981244	0.719209	0.586663	0.453726	0.455753	0.463814	0.466816	-0.642115	-0.580291	-0.938052	-1.19435	-1.19435	-1.24722	-1.27094	-1.279	-1.28714	1.29123	0.871264	0.586532	0.462128	-0.720153	-1.21197	-1.27903
BAESF_05999.mRNA	7.09	7.91	7.18	3.54	3.31	2.94	6.68	6.21	5.88	6.37	6.35	5.16	0.44	0.99	0.54	0.11	0.04	0.03	0.01	0	0	1.05284	1.16087	1.06522	0.406381	0.348205	0.247765	0.994638	0.923971	0.871545	0.948532	0.945491	0.747848	-0.878562	-0.516571	-0.803433	-1.16982	-1.24271	-1.25353	-1.27547	-1.2866	-1.2866	1.09298	0.334117	0.930051	0.880624	-0.732856	-1.22202	-1.28289
BAESF_06005.mRNA	77.03	57.2	65.86	32.11	29.68	27.06	22.79	30.88	34	22.81	23.16	27.97	2.62	2.93	2.32	0.34	0.29	0.72	0.12	0.06	0.19	1.30996	1.1242	1.21208	0.766834	0.71854	0.661985	0.557396	0.742849	0.802005	0.557928	0.567174	0.682205	-0.635477	-0.58342	-0.690286	-1.26512	-1.28921	-1.10694	-1.37874	-1.41363	-1.34033	1.21541	0.715786	0.70075	0.602436	-0.636394	-1.22042	-1.37757
BAESF_06018.mRNA	35.2	34.26	34.85	16.97	22.26	24.74	5.65	7	7.98	2.41	3.33	6.33	0.12	0.12	0.44	0.06	0	0.07	0	0.05	0.02	1.47216	1.45355	1.46529	0.976883	1.15936	1.231	0.273886	0.40459	0.486311	-0.198441	-0.0295282	0.342736	-0.985802	-0.985802	-0.808078	-1.02474	-1.06595	-1.0181	-1.06595	-1.03144	-1.05194	1.46367	1.12241	0.388262	0.0382555	-0.926561	-1.03626	-1.04978
BAESF_06032.mRNA	71.8	37.82	58.9	16.96	7.69	13.72	19.15	20.53	14.92	7.23	9.4	6.65	0.48	0.56	1.07	0.13	0.37	0.14	0	0.06	0.05	1.70059	1.27449	1.56842	0.752152	0.260186	0.617337	0.830122	0.875012	0.670445	0.22333	0.381916	0.173806	-0.939367	-0.903692	-0.712006	-1.12222	-0.991703	-1.11625	-1.20504	-1.16555	-1.17198	1.5145	0.543225	0.79186	0.259684	-0.851688	-1.07672	-1.18086
BAESF_06037.mRNA	45.19	27.08	42.91	10.96	16.22	16.05	9.34	11.88	15.85	13.69	19.26	13.49	0.51	1.15	0.48	0.12	0.03	0.19	0.05	0	0.03	1.44103	1.09339	1.40567	0.49723	0.751834	0.744904	0.395565	0.548994	0.736662	0.64084	0.865393	0.631265	-0.948276	-0.701457	-0.962293	-1.15697	-1.21549	-1.11463	-1.20205	-1.23613	-1.21549	1.31337	0.664656	0.560407	0.712499	-0.870675	-1.16236	-1.21789
BAESF_06041.mRNA	823.65	1010.2	950.89	398.89	544.42	570.4	53.09	68.07	76.06	13.46	18.49	22.53	3.62	5.95	5.25	0.94	1.34	1.45	1.03	0.42	1.41	1.41933	1.50511	1.47969	1.1149	1.24545	1.26502	0.273435	0.376265	0.422307	-0.281473	-0.155912	-0.0766774	-0.761397	-0.589638	-0.634291	-1.12637	-1.04752	-1.0282	-1.1073	-1.25762	-1.03512	1.46805	1.20846	0.357336	-0.171354	-0.661775	-1.06736	-1.13335
BAESF_06048.mRNA	21.98	20.84	19.75	7.47	8.09	8.37	17.3	15.42	16.83	21.09	22.91	23.05	1.33	2.98	2.12	0.2	0.24	0.29	0.02	0.05	0.05	1.03746	0.997621	0.957534	0.255956	0.31127	0.335025	0.859154	0.774276	0.838782	1.00653	1.06852	1.0731	-0.75463	-0.335403	-0.526022	-1.27419	-1.24851	-1.21756	-1.40144	-1.37874	-1.37874	0.997539	0.30075	0.824071	1.04938	-0.538685	-1.24675	-1.38631
BAESF_06066.mRNA	81.59	80.8	82.02	19.64	38.95	32.62	20.56	21.57	27.59	24.22	37.99	36.1	0.66	1.38	2.69	0.1	0.13	0.4	0.04	0.09	0.41	1.27571	1.27005	1.27877	0.458845	0.847878	0.746256	0.484534	0.511504	0.650785	0.576902	0.833549	0.804279	-1.0259	-0.813665	-0.555334	-1.26832	-1.25247	-1.12625	-1.30136	-1.2737	-1.12206	1.27484	0.684326	0.548941	0.738243	-0.798301	-1.21568	-1.23237
BAESF_06067.mRNA	205.49	215.1	181.72	99.42	130.39	120.61	63.86	55.14	65.34	40.29	34.78	40.56	2.9	4.61	3.3	0.27	0.38	2.13	0.28	0	0.71	1.23758	1.26064	1.17561	0.872252	1.00848	0.969279	0.650724	0.577554	0.662158	0.421858	0.349272	0.425161	-0.773956	-0.589705	-0.724476	-1.34254	-1.30044	-0.885419	-1.33857	-1.46367	-1.19179	1.22461	0.950003	0.630146	0.398764	-0.696046	-1.17613	-1.33134
BAESF_06102.mRNA	70.83	65.63	67.5	23.46	37.7	39.47	14.51	14.58	19.47	19.06	20.42	23.25	1.28	1.87	2.19	0.17	0.16	0.27	0.13	0.09	0.14	1.33802	1.29092	1.30827	0.662761	0.950351	0.978383	0.377207	0.38003	0.551136	0.538454	0.579572	0.657356	-0.824618	-0.680361	-0.6141	-1.24282	-1.2482	-1.19141	-1.26462	-1.28722	-1.2591	1.3124	0.863832	0.436124	0.591794	-0.70636	-1.22748	-1.27031
BAESF_06107.mRNA	48.85	43.67	38.73	25.57	32.46	32.16	3.82	4.21	6.42	0.65	0.95	2.21	0.17	0	0.35	0.29	0	0.19	0	0	0	1.61637	1.54469	1.46813	1.2053	1.35593	1.35004	0.090159	0.140988	0.371984	-0.610149	-0.501017	-0.175399	-0.834726	-0.937292	-0.741242	-0.770941	-0.937292	-0.823653	-0.937292	-0.937292	-0.937292	1.54306	1.30376	0.201044	-0.428855	-0.837753	-0.843962	-0.937292
BAESF_06121.mRNA	28.05	29.05	28.89	12.07	18.64	19.16	4.24	3.6	3.25	1.46	2	1.55	0.28	0.37	0.13	0.02	0.06	0.02	0.02	0.13	0.06	1.59228	1.61831	1.6142	0.97808	1.29126	1.31135	0.275213	0.175039	0.114182	-0.306276	-0.153667	-0.278645	-0.808667	-0.756413	-0.904517	-0.983275	-0.953694	-0.983275	-0.983275	-0.904517	-0.953694	1.60826	1.19356	0.188145	-0.246196	-0.823199	-0.973415	-0.947162
BAESF_06125.mRNA	108.52	106.36	104.43	51.53	74.17	74.4	22.93	27.77	29.53	21.38	26.14	29.62	2.34	2.63	3.44	0.88	0.5	0.68	0.1	0.17	0.33	1.27842	1.26682	1.25626	0.850741	1.05935	1.06112	0.393069	0.500291	0.534854	0.354089	0.466341	0.536567	-0.753168	-0.704702	-0.587456	-1.0877	-1.21914	-1.15317	-1.39968	-1.36377	-1.28916	1.26717	0.990403	0.476071	0.452332	-0.681775	-1.15333	-1.35087
BAESF_06154.mRNA	19.15	12.41	17.43	2.61	2.54	4.36	6.08	6.36	5.53	3.58	3.01	4.83	0.05	0.13	0.38	0	0.02	0.06	0.03	0	0.03	1.77994	1.39159	1.69484	0.140072	0.121398	0.517023	0.782444	0.819434	0.705323	0.367042	0.240289	0.597184	-1.03766	-0.967628	-0.777018	-1.08419	-1.0653	-1.02862	-1.056	-1.08419	-1.056	1.62212	0.259498	0.769067	0.401505	-0.927434	-1.05937	-1.06539
BAESF_06155.mRNA	52.37	52.34	52.6	25.12	35.26	38.16	6.69	6.97	8.48	4.16	4.58	5	0.44	0.36	0.3	0.23	0.3	0.1	0.05	0.06	0.11	1.4914	1.49103	1.49421	1.02359	1.23834	1.28871	0.223047	0.246461	0.36005	-0.0381642	0.0130668	0.0605781	-0.873741	-0.911162	-0.940702	-0.976939	-0.940702	-1.05007	-1.08053	-1.07432	-1.04415	1.49221	1.18355	0.276519	0.0118269	-0.908535	-0.989237	-1.06633
BAESF_06160.mRNA	37.49	31.62	35.13	20.6	25.55	25.84	5.76	5.91	6.29	1.94	2.17	2.85	0.31	0.6	0.4	0.16	0.1	0.07	0	0.06	0.14	1.55182	1.4328	1.50631	1.13629	1.2847	1.29252	0.300714	0.3165	0.355006	-0.298174	-0.243996	-0.104209	-0.879633	-0.735793	-0.83184	-0.967104	-1.0053	-1.02519	-1.07386	-1.03195	-0.979613	1.49698	1.23784	0.324073	-0.21546	-0.815755	-0.999201	-1.02847
BAESF_06166.mRNA	37.68	41.13	36.39	15.48	26.81	23.32	8.74	8.52	7.62	6.8	9.05	10.68	0.29	0.54	0.76	0.02	0.05	0.04	0.02	0.04	0.06	1.37446	1.43396	1.35084	0.780286	1.14469	1.0513	0.41403	0.398119	0.328957	0.259341	0.43585	0.540527	-0.993869	-0.870504	-0.777509	-1.15742	-1.13723	-1.14389	-1.15742	-1.14389	-1.13063	1.38642	0.992093	0.380369	0.411906	-0.880627	-1.14618	-1.14398
BAESF_06168.mRNA	107.35	101.47	100.05	50.52	70.52	76.61	26.59	29.73	31.84	19.34	28.33	29.37	1.7	2.09	2.72	0.75	0.28	0.63	0.05	0.15	0.54	1.26721	1.23528	1.2273	0.841853	1.02953	1.07629	0.484519	0.546192	0.584189	0.310083	0.519512	0.539449	-0.845335	-0.768137	-0.661968	-1.09345	-1.2724	-1.1341	-1.38573	-1.33368	-1.16659	1.24326	0.982557	0.5383	0.456348	-0.75848	-1.16665	-1.29534
BAESF_06204.mRNA	76.75	31.37	58.53	13.52	3.94	14.69	1.32	1.44	1.83	0.84	0.55	0.56	0.04	0.05	0	0	0	0	0	0	0.02	2.22494	1.62378	2.04175	1.07378	0.334109	1.12694	-0.184401	-0.149804	-0.0480779	-0.343427	-0.461091	-0.456679	-0.734846	-0.728281	-0.761753	-0.761753	-0.761753	-0.761753	-0.761753	-0.761753	-0.748168	1.96349	0.844942	-0.127428	-0.420399	-0.741627	-0.761753	-0.757225
BAESF_06228.mRNA	27.24	31.01	29.61	11.46	13.82	15.33	26.93	25.07	16.15	11.93	12.21	9.21	0.28	0.6	0.62	0.07	0.24	0.11	0.06	0.06	0.03	1.11286	1.20084	1.16944	0.538409	0.660187	0.728307	1.10511	1.05673	0.762705	0.564405	0.579446	0.398586	-1.05928	-0.902618	-0.893897	-1.1851	-1.08157	-1.15933	-1.19169	-1.19169	-1.21184	1.16104	0.642301	0.974847	0.514146	-0.951933	-1.142	-1.19841
BAESF_06229.mRNA	49.23	49.75	46.72	35.13	32.86	38.06	16.99	16.78	20.43	11.88	12.52	12.55	0.74	1.3	1.41	0.16	0.21	0.18	0.06	0.03	0.08	1.23226	1.23888	1.19929	1.02032	0.978586	1.07048	0.571799	0.564247	0.684348	0.356872	0.388065	0.389491	-0.930728	-0.751253	-0.721203	-1.19153	-1.16439	-1.18054	-1.24952	-1.26799	-1.2375	1.22348	1.02313	0.606798	0.378143	-0.801061	-1.17882	-1.25167
BAESF_06265.mRNA	152.6	73.36	88.72	23.41	15.12	24.05	35.89	34.75	25.86	9.08	11.5	7.64	0.54	0.75	0.59	0.17	0	0.15	0	0.05	0.15	1.73329	1.316	1.42401	0.675233	0.43655	0.690121	0.912774	0.894717	0.730251	0.166474	0.29025	0.0778016	-0.914257	-0.840723	-0.895877	-1.07232	-1.16263	-1.08224	-1.16263	-1.13457	-1.08224	1.4911	0.600635	0.845914	0.178175	-0.883619	-1.10573	-1.12648
BAESF_06304.mRNA	3.11	3.25	2.68	1.36	1.38	1.64	1.5	1.13	0.84	1	0.87	0.54	0.04	0.02	0.01	0	0.01	0	0	0	0	1.72554	1.79041	1.51151	0.651119	0.667463	0.868259	0.76273	0.452528	0.169077	0.330564	0.200399	-0.175627	-0.935909	-0.973517	-0.992598	-1.01187	-0.992598	-1.01187	-1.01187	-1.01187	-1.01187	1.67582	0.728947	0.461445	0.118445	-0.967341	-1.00545	-1.01187
BAESF_06314.mRNA	660.93	643.09	644.54	334.43	471.39	507.82	168.98	210.14	240.85	136.64	154	145.75	9.21	11.04	13.38	1.25	1.12	4.17	0.52	0.74	1.69	1.14055	1.12869	1.12967	0.845509	0.994124	1.02637	0.550472	0.644592	0.703534	0.458871	0.510429	0.486689	-0.670208	-0.598648	-0.521559	-1.32668	-1.35251	-0.965576	-1.49692	-1.43825	-1.24915	1.13297	0.955334	0.632866	0.48533	-0.596805	-1.21492	-1.39477
BAESF_06342.mRNA	934.24	657.27	707.04	160.81	169.18	175.67	227.66	243.49	224.98	188.95	197.73	215.31	10.71	16.28	13.85	1.53	2.16	2.33	0.55	0.66	1.62	1.33621	1.17954	1.21206	0.553573	0.576072	0.592768	0.707842	0.737703	0.702582	0.625101	0.645258	0.683072	-0.617883	-0.444302	-0.511908	-1.30141	-1.20222	-1.17884	-1.51999	-1.4894	-1.28582	1.2426	0.574138	0.716042	0.651144	-0.524698	-1.22749	-1.43174
BAESF_06344.mRNA	731.72	715.99	734.82	395.95	505.4	550.43	250.87	272.23	329.66	243.24	279.17	266.24	14.38	25.55	26.11	2.16	2.85	6.96	0.7	1.53	2.76	1.06767	1.05792	1.06956	0.792285	0.90169	0.939962	0.587912	0.624483	0.710194	0.574092	0.635752	0.614524	-0.668183	-0.422897	-0.41352	-1.37915	-1.29042	-0.964091	-1.65768	-1.47905	-1.30105	1.06505	0.877979	0.640863	0.608123	-0.501533	-1.21122	-1.47926
BAESF_06349.mRNA	573.58	541.53	485.89	280.12	358.49	312.4	128.44	156.66	143.34	73.84	84.96	94.08	9.87	14.61	10.66	2.28	2.65	2.38	1.23	0.91	1.56	1.26554	1.23801	1.18612	0.92272	1.04065	0.974847	0.550791	0.645371	0.603041	0.288057	0.354491	0.402848	-0.637177	-0.463623	-0.603533	-1.21177	-1.16051	-1.19736	-1.3968	-1.47108	-1.33062	1.22989	0.979404	0.599734	0.348465	-0.568111	-1.18988	-1.3995
BAESF_06350.mRNA	38.65	51.13	49.68	15.47	26.74	27.72	9.21	10.05	10.49	8.84	11.78	9.83	1.45	1.67	1.06	0.37	0.26	0.38	0	0.03	0.11	1.29951	1.49473	1.47461	0.672766	1.04468	1.06945	0.331644	0.388046	0.415902	0.305312	0.491809	0.3737	-0.686559	-0.625214	-0.810247	-1.10123	-1.16094	-1.09605	-1.32582	-1.30473	-1.25137	1.42295	0.928965	0.378531	0.390274	-0.70734	-1.11941	-1.29397
BAESF_06355.mRNA	25.72	22.08	23.05	12.06	10.19	10.01	20.11	19.12	17.52	12.03	11.83	11.94	0.94	0.99	0.58	0.1	0.15	0.09	0.01	0.06	0.08	1.18757	1.07717	1.10821	0.647909	0.531411	0.519186	1.00991	0.973701	0.911233	0.646175	0.634514	0.64095	-0.789615	-0.770431	-0.944356	-1.21734	-1.18383	-1.22423	-1.28169	-1.24527	-1.23118	1.12432	0.566169	0.964948	0.640547	-0.834801	-1.20847	-1.25271
BAESF_06364.mRNA	28.77	32.12	34.68	9.82	17.82	18.09	4.37	4.22	3.14	2.98	2.75	1.78	0.34	0.08	0.17	0.15	0.03	0.05	0	0.03	0.1	1.56795	1.64926	1.70603	0.796179	1.21826	1.22912	0.26197	0.240367	0.0636093	0.0335547	-0.0118361	-0.240067	-0.796553	-0.961038	-0.900003	-0.91315	-0.997184	-0.98252	-1.01972	-0.997184	-0.947047	1.64108	1.08119	0.188649	-0.0727829	-0.885865	-0.964285	-0.987985
BAESF_06372.mRNA	15.4	16.94	15.95	3.54	5.33	4.93	3.65	2.92	3.92	9.06	9.06	11.24	0.48	1.14	1.23	0.11	0.13	0.06	0.02	0	0.08	1.4185	1.50437	1.45006	0.189711	0.507705	0.445253	0.212615	0.0492274	0.266615	0.950931	0.950931	1.13859	-0.882684	-0.529873	-0.49046	-1.15792	-1.14084	-1.20202	-1.23882	-1.25777	-1.18413	1.45765	0.380889	0.176152	1.01348	-0.634339	-1.16692	-1.22691
BAESF_06377.mRNA	15.03	13.91	16.9	4.57	6.83	11.07	2.49	2.27	3.49	3.86	4.75	4.81	0.24	0.37	0.39	0.17	0	0	0	0	0	1.52932	1.46008	1.6348	0.51876	0.844343	1.25806	0.0718353	0.00958831	0.312701	0.388403	0.549165	0.559089	-0.917427	-0.822114	-0.808258	-0.972978	-1.12307	-1.12307	-1.12307	-1.12307	-1.12307	1.5414	0.873722	0.131375	0.498886	-0.849266	-1.07304	-1.12307
BAESF_06379.mRNA	21.64	12.87	15.9	4.42	3.92	5.33	11.66	9.9	6.8	9.14	8.95	7.1	0.9	1.69	0.67	0.06	0.12	0.08	0.04	0	0.06	1.54921	1.10182	1.28223	0.243875	0.155503	0.385587	1.01847	0.881802	0.576256	0.81581	0.798539	0.610715	-0.713234	-0.395774	-0.831047	-1.24608	-1.19581	-1.22902	-1.26348	-1.29929	-1.24608	1.31108	0.261655	0.82551	0.741688	-0.646685	-1.22364	-1.26962
BAESF_06386.mRNA	22.94	21	21.71	6.74	11.15	11.38	1.65	2.02	2.86	2.31	3.65	5.32	0.09	0.37	0.62	0.03	0.01	0.05	0	0.02	0.05	1.69684	1.62373	1.6512	0.719984	1.11009	1.12631	-0.207291	-0.0942219	0.118088	-0.0148976	0.279174	0.544639	-0.97585	-0.778055	-0.633047	-1.02483	-1.0418	-1.00819	-1.0504	-1.03327	-1.00819	1.65726	0.985463	-0.0611415	0.269638	-0.79565	-1.02494	-1.03062
BAESF_06390.mRNA	20.18	19.32	18.09	8.17	14.4	13.34	2.16	2.75	3.18	2.03	1.92	1.72	0	1.07	0.23	0	0.05	0.25	0	0	0	1.63322	1.59695	1.54232	0.900738	1.35437	1.29197	-0.0314621	0.118325	0.213311	-0.0682206	-0.100577	-0.162661	-1.03822	-0.40161	-0.857081	-1.03822	-0.995527	-0.842967	-1.03822	-1.03822	-1.03822	1.59083	1.18236	0.100058	-0.110486	-0.765637	-0.958905	-1.03822
BAESF_06415.mRNA	162.59	168.48	153.01	72.2	98.94	103.35	20.98	22.5	24.7	10.33	9.56	9.89	1.52	2.23	2.11	0.23	0.33	0.3	0.09	0.21	0.27	1.44225	1.46103	1.41023	1.01544	1.1807	1.20362	0.3769	0.41239	0.459888	0.0251774	-0.0121778	0.00415455	-0.772656	-0.64091	-0.661004	-1.15334	-1.11185	-1.12396	-1.21748	-1.16204	-1.13635	1.43784	1.13325	0.416393	0.00571808	-0.691523	-1.12972	-1.17196
BAESF_06421.mRNA	7.26	9.7	9.16	3.93	4.62	4.88	1.13	1.52	1.22	0.84	1.72	1.04	0.09	0.15	0.19	0	0	0	0	0	0	1.53971	1.84687	1.78541	0.927237	1.08269	1.13637	-0.0687148	0.130824	-0.0196003	-0.242405	0.221461	-0.11995	-0.86378	-0.800188	-0.759611	-0.966052	-0.966052	-0.966052	-0.966052	-0.966052	-0.966052	1.72399	1.04877	0.0141696	-0.0469648	-0.80786	-0.966052	-0.966052
BAESF_06433.mRNA	142.43	145.4	154.23	29.96	59.26	60.1	4.46	4.59	8.85	6.4	10.92	24.36	0	0.12	2.23	0	0	0.63	0	0	0.39	1.58997	1.60099	1.63246	0.765895	1.12386	1.1313	-0.166806	-0.154158	0.150334	-0.00338778	0.25286	0.658651	-1.07919	-1.01828	-0.448977	-1.07919	-1.07919	-0.816576	-1.07919	-1.07919	-0.902188	1.60781	1.00702	-0.0568766	0.302708	-0.848814	-0.991652	-1.02019
BAESF_06494.mRNA	80.78	9.59	45.72	23.25	5.47	18.78	8.15	10.98	10.08	6.95	5.34	5.5	1.33	1.66	1.07	0.05	0.17	0.07	0.05	0.05	0.05	2.06089	0.534829	1.64292	1.15336	0.166973	1.00125	0.425714	0.626901	0.568597	0.320761	0.151819	0.170426	-0.595497	-0.496609	-0.68383	-1.19056	-1.10978	-1.17648	-1.19056	-1.19056	-1.19056	1.41288	0.773861	0.540404	0.214336	-0.591978	-1.15894	-1.19056
BAESF_06549.mRNA	21.34	21.72	23.09	6.41	8.91	10.58	6.44	5.8	5.48	11.81	11.98	11.96	0.76	1.72	0.97	0.07	0.11	0.08	0.04	0.01	0.07	1.32904	1.34331	1.39283	0.395686	0.641565	0.773283	0.399103	0.323027	0.282258	0.858661	0.869812	0.868508	-0.820135	-0.451952	-0.724799	-1.24104	-1.21	-1.23317	-1.26509	-1.28985	-1.24104	1.35506	0.603511	0.334796	0.86566	-0.665629	-1.22807	-1.26533
BAESF_06555.mRNA	12.91	11.89	11.91	3.64	3.53	4.04	5.35	6.1	6.03	4.48	6.93	5.61	0.55	0.66	0.51	0.05	0.02	0.1	0.01	0.05	0.02	1.46191	1.3836	1.3852	0.332982	0.308311	0.418011	0.655591	0.770387	0.760198	0.504076	0.88407	0.696854	-0.794471	-0.723971	-0.821356	-1.19495	-1.22475	-1.14711	-1.23488	-1.19495	-1.22475	1.41024	0.353101	0.728725	0.695	-0.779933	-1.18894	-1.21819
BAESF_06559.mRNA	58.85	62.48	57.71	26.42	41.87	41.74	7.04	8.98	6.9	0.72	0.9	0.67	0.21	0.6	0.32	0.06	0.08	0.14	0.07	0.17	0	1.54146	1.57728	1.52976	1.0666	1.33847	1.33662	0.320256	0.451752	0.30957	-0.617876	-0.557328	-0.635823	-0.831834	-0.661872	-0.778901	-0.912349	-0.900978	-0.868086	-0.906637	-0.852284	-0.947797	1.5495	1.24723	0.360526	-0.603675	-0.757535	-0.893804	-0.902239
BAESF_06566.mRNA	589.43	609.57	570.65	429.09	537.05	544.32	142.2	170.53	217.72	116.87	147.41	122.45	4.91	8.73	8.19	0.68	0.57	3.14	0.09	0.31	1.21	1.10247	1.11626	1.08918	0.972192	1.06427	1.06979	0.520019	0.59424	0.694165	0.439983	0.534712	0.459001	-0.790589	-0.585598	-0.609074	-1.30777	-1.33561	-0.936941	-1.48564	-1.41005	-1.19503	1.10264	1.03542	0.602808	0.477899	-0.661754	-1.19344	-1.36357
BAESF_06580.mRNA	10.79	12.31	9.8	3.18	4.66	4.53	2.51	2.09	2.31	2.76	3.92	3.32	0.21	0.45	0.34	0.01	0.02	0.02	0.01	0.02	0.01	1.6305	1.7662	1.53235	0.470089	0.809294	0.783291	0.274592	0.131972	0.208939	0.351588	0.652494	0.506956	-0.917215	-0.714727	-0.803015	-1.1194	-1.10837	-1.10837	-1.1194	-1.10837	-1.1194	1.64302	0.687558	0.205168	0.503679	-0.811652	-1.11205	-1.11572
BAESF_06603.mRNA	22.3	20.85	22.67	7.1	11.93	12.56	5.47	3.72	5.08	5.55	7.4	11.23	0.42	0.29	0.65	0.05	0.18	0.09	0.02	0	0	1.44087	1.38731	1.454	0.560142	0.949984	0.98964	0.372852	0.109976	0.321029	0.383095	0.590456	0.90359	-0.891252	-0.971285	-0.76612	-1.14287	-1.04558	-1.11171	-1.16704	-1.18354	-1.18354	1.42739	0.833255	0.267952	0.625714	-0.876219	-1.10005	-1.17804
BAESF_06611.mRNA	14.69	18.03	17.1	6.05	9.88	9.86	3.72	5.34	5.49	5.03	7.13	4.58	0.15	0.38	0.35	0.05	0.05	0.03	0.03	0.02	0.05	1.31068	1.48413	1.4391	0.591703	0.981662	0.980008	0.231115	0.496304	0.51732	0.451249	0.719802	0.381545	-1.03794	-0.874077	-0.89383	-1.11969	-1.11969	-1.13698	-1.13698	-1.14575	-1.11969	1.41131	0.851124	0.414913	0.517532	-0.935281	-1.12546	-1.13414
BAESF_06612.mRNA	37.09	29.63	31.18	10.92	16.44	16.61	12.15	14.53	23.2	18.06	26.41	34.82	0.89	2.04	2.04	0.18	0.24	0.29	0	0.02	0.18	1.19766	1.044	1.0788	0.378679	0.646952	0.65379	0.447909	0.565181	0.877888	0.70957	0.965694	1.15434	-0.919608	-0.584553	-0.584553	-1.25169	-1.21673	-1.18886	-1.36837	-1.35441	-1.25169	1.10682	0.559807	0.630326	0.943202	-0.696238	-1.21909	-1.32482
BAESF_06614.mRNA	17.04	26.66	23.73	5.74	14.36	10.5	1.66	2.32	1.59	1.1	0.71	1.24	0.23	0.03	0.14	0.05	0.02	0.05	0	0.02	0	1.54782	1.90845	1.81398	0.717091	1.41212	1.16791	-0.0674049	0.119611	-0.0899072	-0.266866	-0.440217	-0.21241	-0.718227	-0.867961	-0.782342	-0.851734	-0.876193	-0.851734	-0.892902	-0.876193	-0.892902	1.75675	1.09904	-0.0125672	-0.306498	-0.78951	-0.859887	-0.887332
BAESF_06618.mRNA	54.9	59.89	60.84	14.48	26.47	26.63	13.3	12.81	10.65	13.99	16.47	17.01	1	1.28	0.99	0.31	0.1	0.43	0.09	0.05	0.05	1.37521	1.43191	1.44218	0.523821	0.904122	0.907973	0.471246	0.448127	0.335347	0.502493	0.60401	0.624195	-0.83309	-0.746209	-0.836414	-1.11365	-1.2295	-1.05553	-1.23555	-1.26034	-1.26034	1.41643	0.778639	0.41824	0.576899	-0.805237	-1.13289	-1.25208
BAESF_06631.mRNA	10	16.97	14.7	4.51	9.7	8.44	1.54	1.99	1.95	0.19	0.44	0.17	0	0	0	0	0	0.03	0	0	0	1.43091	1.88951	1.76332	0.784941	1.40507	1.288	0.0613584	0.213764	0.20118	-0.647097	-0.468921	-0.662934	-0.809635	-0.809635	-0.809635	-0.809635	-0.809635	-0.782016	-0.809635	-0.809635	-0.809635	1.69458	1.15934	0.158767	-0.592984	-0.809635	-0.800429	-0.809635
BAESF_06653.mRNA	61.95	70.32	69.77	21.39	36.9	37.74	27.61	30.49	31.11	20.56	34.02	25.8	1.61	3	2.53	0.22	0.64	0.63	0	0.04	0.24	1.1454	1.22301	1.2182	0.502713	0.829945	0.843574	0.655122	0.714753	0.726875	0.479228	0.78081	0.61449	-0.833521	-0.568082	-0.645795	-1.30634	-1.1224	-1.12621	-1.42996	-1.40558	-1.29623	1.19554	0.725411	0.698917	0.624843	-0.682466	-1.18498	-1.37726
BAESF_06675.mRNA	3.25	3.24	2.88	1.06	1.01	0.67	1.94	1.78	1.1	2.26	1.94	1.71	0.26	0.56	0.22	0.07	0.03	0	0	0	0	1.55066	1.54618	1.37754	0.174149	0.127446	-0.224774	0.850234	0.743874	0.210702	1.04661	0.850234	0.695401	-0.760224	-0.354284	-0.821542	-1.0709	-1.14332	-1.1995	-1.1995	-1.1995	-1.1995	1.49146	0.0256069	0.601603	0.864082	-0.64535	-1.1379	-1.1995
BAESF_06716.mRNA	592.11	681.57	634.37	285.68	433.78	453.43	130.49	188.36	193.57	86.03	122.97	110.46	9.06	13.03	14.15	2.01	2.29	3.4	0.8	1.28	1.58	1.17666	1.24133	1.20834	0.842004	1.03371	1.05406	0.483215	0.651102	0.663596	0.293252	0.456106	0.407141	-0.69997	-0.546854	-0.511501	-1.2554	-1.21446	-1.08064	-1.49208	-1.38326	-1.32636	1.20878	0.976593	0.599304	0.3855	-0.586109	-1.1835	-1.40057
BAESF_06720.mRNA	328.37	339.65	297.16	130.78	202.92	197.19	51.88	59.99	55.56	41.73	56.85	68.66	5.13	7.99	6.7	0.85	1.06	1.44	0.35	0.4	0.85	1.30257	1.31925	1.25326	0.84883	1.06508	1.05097	0.396546	0.467221	0.42987	0.290981	0.44104	0.533057	-0.670792	-0.481124	-0.557845	-1.26419	-1.21094	-1.12708	-1.42026	-1.40225	-1.26419	1.29169	0.988294	0.431212	0.421693	-0.56992	-1.20074	-1.36223
BAESF_06723.mRNA	18.34	18.4	17.59	3.44	5.4	5.48	1.83	1.96	2.38	3.38	3.61	4.11	0.37	0.52	0.29	0.03	0	0.02	0	0.02	0.01	1.8127	1.81571	1.77418	0.379804	0.73585	0.747946	-0.058751	-0.0150174	0.114186	0.366556	0.416392	0.51666	-0.765174	-0.664001	-0.823763	-1.04294	-1.07172	-1.05244	-1.07172	-1.05244	-1.06203	1.80087	0.6212	0.0134726	0.433203	-0.750979	-1.0557	-1.06206
BAESF_06778.mRNA	213.76	144.22	145.17	68.47	78.96	78.73	52.47	58.08	36.18	38.22	42.75	43.94	4.12	4.34	2.62	0.72	0.69	0.57	0.17	0.2	0.15	1.3859	1.1785	1.18196	0.787667	0.862209	0.860682	0.648912	0.701797	0.456318	0.484631	0.542568	0.556793	-0.594573	-0.572273	-0.778332	-1.17277	-1.1821	-1.22114	-1.37701	-1.36359	-1.38615	1.24879	0.836852	0.602342	0.527998	-0.648393	-1.192	-1.37558
BAESF_06780.mRNA	15.49	14.32	16.51	4.75	7.92	8.04	2.93	4.06	4.67	4.38	5.82	9.55	0.57	0.91	1.06	0.07	0.12	0.09	0	0.03	0.08	1.45544	1.38391	1.51378	0.431414	0.858204	0.871192	0.061519	0.307163	0.417796	0.366766	0.59729	1.02133	-0.830329	-0.639795	-0.566311	-1.203	-1.15861	-1.185	-1.26876	-1.24003	-1.19396	1.45104	0.72027	0.262159	0.661796	-0.678812	-1.1822	-1.23425
BAESF_06787.mRNA	32.8	42.49	45.89	6.49	15.18	16.77	1.82	2.25	2.42	3.06	2.46	5.02	0.19	0.25	0.43	0.05	0	0.06	0	0	0.11	1.64213	1.83002	1.88613	0.518939	1.09303	1.1629	-0.209163	-0.103382	-0.0653784	0.0624844	-0.0567112	0.35609	-0.852258	-0.815593	-0.715317	-0.945551	-0.981918	-0.938486	-0.981918	-0.981918	-0.904131	1.78609	0.924956	-0.125974	0.120621	-0.794389	-0.955318	-0.955989
BAESF_06802.mRNA	974.13	944.04	931.37	454	565.8	532.43	352.95	380.74	410.05	241.89	335.61	304.19	9.97	28.91	19.3	2.24	2.5	6.66	0.45	0.74	2.7	1.09625	1.0831	1.07744	0.77635	0.868555	0.84309	0.670953	0.702673	0.733718	0.512927	0.649872	0.608749	-0.786981	-0.366039	-0.528692	-1.29881	-1.26641	-0.937707	-1.63623	-1.55971	-1.24309	1.0856	0.829332	0.702448	0.590516	-0.560571	-1.16764	-1.47968
BAESF_06803.mRNA	25.84	27.17	30.23	5.13	12.01	10.26	1.01	0.85	1.51	2.01	3.96	7.32	0.32	0.58	1.15	0.04	0	0.12	0.01	0.02	0.01	1.71433	1.75438	1.83978	0.49135	1.11458	0.994936	-0.432125	-0.500822	-0.248145	-0.0976999	0.315949	0.744333	-0.780378	-0.631477	-0.376361	-0.977827	-1.01031	-0.916452	-1.00207	-0.993908	-1.00207	1.7695	0.866954	-0.393697	0.320861	-0.596072	-0.968195	-0.999348
BAESF_06804.mRNA	16.06	16.28	14.92	3.55	5.95	5.06	2.66	2.73	2.86	2.37	2.95	3.84	0.2	0.22	0.32	0.02	0.01	0.03	0	0.01	0.03	1.75832	1.77111	1.68925	0.438483	0.861529	0.724681	0.221111	0.240031	0.274244	0.138672	0.297261	0.500188	-0.892533	-0.876026	-0.797351	-1.05483	-1.06467	-1.04509	-1.07461	-1.06467	-1.04509	1.73956	0.674897	0.245129	0.31204	-0.855303	-1.05487	-1.06146
BAESF_06806.mRNA	20.56	19.82	15.73	10.27	13.68	14.37	3.22	2.85	4.3	2.11	2.6	3.91	0.12	0.31	0.2	0.03	0	0	0	0	0	1.5664	1.53669	1.35062	1.01452	1.23941	1.27849	0.178815	0.100748	0.372678	-0.0808465	0.0436285	0.307652	-0.949718	-0.816406	-0.891022	-1.02099	-1.04613	-1.04613	-1.04613	-1.04613	-1.04613	1.48457	1.17747	0.217413	0.0901447	-0.885715	-1.03775	-1.04613
BAESF_06820.mRNA	58.85	101.06	99.02	18.3	47.95	68.64	3.25	4.81	6.4	0	0.25	2.04	0	0	0.25	0.1	0	0.33	0	0.19	0.09	1.44379	1.74287	1.73156	0.80958	1.33113	1.52868	-0.0383853	0.136825	0.272382	-0.849215	-0.724169	-0.226148	-0.849215	-0.849215	-0.724169	-0.795805	-0.849215	-0.689406	-0.849215	-0.751735	-0.800923	1.63941	1.22313	0.123607	-0.599844	-0.807533	-0.778142	-0.800624
BAESF_06844.mRNA	125.34	114.64	105.31	64	94.04	87.47	24.14	29.95	33.26	16.29	21.53	23.88	1.57	2.34	1.18	0.31	0.67	0.37	0.17	0.2	0.31	1.31255	1.26391	1.21767	0.947242	1.15607	1.11669	0.425092	0.539376	0.595226	0.219332	0.364841	0.419378	-0.828468	-0.684418	-0.918934	-1.19888	-1.06542	-1.17427	-1.26101	-1.24709	-1.19888	1.26471	1.07333	0.519898	0.334517	-0.810607	-1.14619	-1.23566
BAESF_06845.mRNA	74.68	78.3	77.13	35.42	56.2	59.78	11.59	14.83	16.06	7.71	10.56	11.22	1.1	0.93	1	0.14	0.06	0.11	0	0.25	0.15	1.36311	1.39095	1.38209	0.927425	1.19634	1.23251	0.294672	0.431088	0.475663	0.0752002	0.243828	0.276903	-0.772193	-0.82248	-0.801257	-1.13611	-1.17945	-1.15199	-1.21416	-1.08123	-1.1309	1.37872	1.11876	0.400474	0.198644	-0.798643	-1.15585	-1.1421
BAESF_06851.mRNA	23.24	23.73	24.97	10.51	15.13	14.92	2.37	3.22	4.79	4.73	6.86	11.16	0.2	0.47	0.75	0.08	0.04	0.18	0	0.06	0.09	1.4275	1.4437	1.4833	0.82462	1.09779	1.08718	-0.169646	0.0124204	0.268451	0.260019	0.515867	0.869089	-1.00549	-0.841217	-0.700085	-1.09078	-1.12133	-1.0191	-1.15307	-1.10591	-1.08332	1.4515	1.00319	0.0370753	0.548325	-0.848931	-1.07707	-1.1141
BAESF_06870.mRNA	60.63	65.87	66.25	23.63	35.64	44.68	17.95	22.83	17.44	15.92	20.14	24.5	0.63	0.96	1.62	0.07	0.06	0.23	0.06	0.07	0.26	1.22676	1.27631	1.27975	0.669809	0.910989	1.0449	0.510615	0.649758	0.494048	0.44181	0.577024	0.690888	-0.979075	-0.867122	-0.690884	-1.23467	-1.24038	-1.15005	-1.24038	-1.23467	-1.13542	1.26094	0.875231	0.551474	0.569907	-0.845694	-1.20837	-1.20349
BAESF_06885.mRNA	62.72	67.77	71.05	27.88	39.59	46.44	7.27	7.89	8.75	2.27	2.8	3.37	0.33	0.37	0.63	0.08	0.18	0.34	0.11	0	0.15	1.51366	1.56099	1.58991	1.02254	1.23378	1.33056	0.246452	0.291318	0.348626	-0.32938	-0.236157	-0.149419	-0.887689	-0.8693	-0.761456	-1.01691	-0.961955	-0.883041	-0.999908	-1.06468	-0.977937	1.55485	1.19562	0.295465	-0.238318	-0.839482	-0.953969	-1.01417
BAESF_06919.mRNA	160.76	151.72	156.84	67.27	100.48	105.01	26.87	27.85	29.75	24.95	28.92	33.26	2.49	2.39	1.56	0.23	0.26	0.17	0.09	0.38	0.51	1.32182	1.2917	1.30897	0.869977	1.0776	1.10048	0.4007	0.418802	0.45221	0.363312	0.437877	0.508826	-0.687559	-0.702786	-0.849879	-1.23382	-1.22119	-1.26001	-1.29711	-1.17354	-1.12639	1.3075	1.01602	0.423904	0.436672	-0.746742	-1.23834	-1.19901
BAESF_06987.mRNA	85.99	86.16	76.69	44.4	72.81	62.72	12.08	14.55	18.89	6.04	11.11	16.91	0.84	1.14	0.89	0.34	0.06	0.35	0	0.12	0.42	1.37425	1.37539	1.30829	0.994862	1.2784	1.19263	0.268833	0.369751	0.513365	-0.0925849	0.223878	0.452188	-0.875448	-0.787328	-0.859806	-1.06045	-1.1972	-1.05611	-1.2312	-1.16508	-1.02662	1.35264	1.1553	0.383983	0.194494	-0.840861	-1.10459	-1.14097
BAESF_07001.mRNA	128.19	198.16	251.8	67.74	108.58	153.9	22.4	25.46	38.52	39.23	41.23	37.9	4.81	8.05	5.44	0.97	0.87	0.47	0.13	0.39	0.32	1.10057	1.33331	1.46155	0.761302	1.01205	1.19817	0.181863	0.247947	0.463664	0.473238	0.499327	0.455161	-0.567257	-0.32895	-0.5119	-1.14882	-1.17683	-1.30625	-1.44769	-1.33634	-1.36412	1.29848	0.990507	0.297825	0.475909	-0.469369	-1.21063	-1.38272
BAESF_07011.mRNA	141.45	85.73	120.28	26.65	18.36	28.35	43.33	36.83	18.74	13.61	11.98	7.27	0.86	1.01	0.91	0.11	0.03	0	0	0.06	0.16	1.61761	1.33755	1.5268	0.692316	0.491147	0.725993	0.958743	0.869249	0.502118	0.332261	0.265492	0.0110659	-0.831082	-0.787306	-0.816109	-1.12244	-1.16466	-1.18135	-1.18135	-1.14846	-1.09758	1.49398	0.636485	0.776703	0.20294	-0.811499	-1.15615	-1.14246
BAESF_07023.mRNA	21.05	19.7	16.5	7.23	8.76	7.41	3.83	3.35	4.43	4.38	4.83	5.38	0.69	0.86	0.55	0.08	0.16	0.1	0.02	0.01	0.04	1.6687	1.60958	1.45244	0.746509	0.906058	0.766754	0.247818	0.149873	0.357386	0.348729	0.423896	0.508253	-0.734817	-0.645129	-0.815734	-1.15381	-1.08694	-1.13664	-1.2073	-1.21651	-1.18912	1.57691	0.80644	0.251692	0.426959	-0.731893	-1.1258	-1.20431
BAESF_07031.mRNA	45.74	45	47.55	16.65	31.96	29.79	3.2	4.59	5.27	3.93	5.47	6.74	0.75	0.7	0.63	0.21	0.18	0.05	0.03	0.07	0	1.54898	1.53789	1.57538	0.872173	1.30622	1.25889	-0.125558	0.0731299	0.15291	-0.014186	0.174732	0.299288	-0.733979	-0.754125	-0.783347	-0.990419	-1.00787	-1.08899	-1.10235	-1.07587	-1.12289	1.55408	1.14576	0.0334941	0.153278	-0.75715	-1.02909	-1.10037
BAESF_07068.mRNA	20.1	17.2	18.63	6.19	10.46	9.16	3.89	3.24	3.69	3.85	4.03	4.64	0.02	0.4	0.19	0.07	0.12	0.06	0.02	0	0.06	1.62473	1.49208	1.55994	0.658802	1.07706	0.969031	0.312926	0.184957	0.275458	0.305556	0.338252	0.440951	-1.09336	-0.809242	-0.955057	-1.05043	-1.00945	-1.05885	-1.09336	-1.11113	-1.05885	1.55891	0.901631	0.25778	0.361587	-0.952554	-1.03958	-1.08778
BAESF_07071.mRNA	19.84	11.25	16.71	3.61	1.81	3.92	18.04	16.3	15.51	9.7	10.79	9.21	0.24	0.54	0.26	0.06	0.09	0.07	0	0	0	1.32346	0.893554	1.19178	0.102843	-0.297686	0.155499	1.25037	1.17283	1.13502	0.7841	0.862588	0.746174	-0.959571	-0.784267	-0.946626	-1.08647	-1.06389	-1.07887	-1.13361	-1.13361	-1.13361	1.13627	-0.0131145	1.18607	0.797621	-0.896821	-1.07641	-1.13361
BAESF_07078.mRNA	29.11	29.52	29.75	14.1	17.44	18.74	11.26	11.65	11.64	10.58	11.19	10.92	0.93	1.15	1.08	0.14	0.04	0.09	0.04	0	0.15	1.25027	1.26041	1.26603	0.733148	0.882875	0.93392	0.577033	0.600497	0.599905	0.534278	0.572743	0.55596	-0.808253	-0.72737	-0.752171	-1.20274	-1.27153	-1.23635	-1.27153	-1.30092	-1.1962	1.2589	0.849981	0.592479	0.554327	-0.762598	-1.23688	-1.25622
BAESF_07091.mRNA	14.58	15.11	18.46	1.95	4.56	4.24	1.88	1.27	2.14	4.67	6.09	13.82	0.3	0.5	0.62	0.04	0.07	0.09	0.02	0.04	0	1.54835	1.58043	1.76162	-0.0476589	0.560171	0.503323	-0.07069	-0.298951	0.0122019	0.57896	0.793301	1.50039	-0.833532	-0.696293	-0.622485	-1.04754	-1.02026	-1.0025	-1.06616	-1.04754	-1.08515	1.63013	0.338612	-0.119146	0.95755	-0.717437	-1.02343	-1.06628
BAESF_07096.mRNA	69.33	89.31	77.49	30.23	63.12	57.21	14.57	27.05	20.36	9.69	20.63	14.4	0.96	2.16	2.66	0.13	0.38	0.54	0.05	0.23	0.23	1.23617	1.38799	1.30282	0.743233	1.18004	1.12132	0.320604	0.678025	0.512584	0.0922758	0.520211	0.313938	-0.937749	-0.647736	-0.558544	-1.27215	-1.15079	-1.08418	-1.31673	-1.22066	-1.22066	1.30899	1.01486	0.503738	0.308808	-0.714677	-1.16904	-1.25268
BAESF_07099.mRNA	161.3	148.51	148.75	78.75	104.77	114.29	33.31	40.36	43.93	32.73	36.84	29.75	3.09	4.74	4.48	0.33	0.53	0.68	0.11	0.37	0.39	1.26366	1.21967	1.22053	0.882812	1.03416	1.08035	0.430722	0.530887	0.575263	0.421583	0.483212	0.372005	-0.709281	-0.527625	-0.55247	-1.3114	-1.23631	-1.18618	-1.40832	-1.29552	-1.28775	1.23462	0.999109	0.51229	0.4256	-0.596459	-1.24463	-1.33053
BAESF_07100.mRNA	27.29	30.95	27.67	10.16	12.21	12.07	12.42	12.09	10.47	12.04	13.33	10.23	0.57	1.22	0.79	0	0.14	0.22	0	0.04	0.06	1.26789	1.36057	1.27805	0.559284	0.687753	0.679636	0.699768	0.680801	0.580157	0.677886	0.749749	0.564048	-0.9348	-0.670889	-0.834898	-1.27843	-1.17861	-1.12694	-1.27843	-1.24855	-1.23404	1.30217	0.642224	0.653575	0.663894	-0.813529	-1.19466	-1.25367
BAESF_07149.mRNA	24.76	22.92	22.3	6.11	8.38	7.23	20.84	18.97	16.98	19	21.18	21.4	0.57	1.17	1.04	0.06	0.2	0.1	0.04	0.05	0.05	1.11247	1.05796	1.03865	0.165631	0.369425	0.273225	0.991054	0.925217	0.848009	0.926321	1.00242	1.00968	-0.945307	-0.707258	-0.752696	-1.23422	-1.14298	-1.20698	-1.24823	-1.24119	-1.24119	1.0697	0.269427	0.921427	0.979471	-0.801754	-1.19473	-1.24354
BAESF_07161.mRNA	70.05	54.8	66.85	33.86	11.39	19.03	33.03	32.33	26.08	9.32	6.7	5.01	0.7	0.59	0.37	0.15	0.1	0.05	0.08	0.02	0.11	1.44622	1.29848	1.41804	1.01082	0.378282	0.671999	0.996088	0.983379	0.856398	0.2665	0.0874214	-0.0640996	-0.836269	-0.877174	-0.968237	-1.07527	-1.10246	-1.1309	-1.11368	-1.14863	-1.09692	1.38758	0.687035	0.945289	0.0966074	-0.893893	-1.10288	-1.11974
BAESF_07169.mRNA	142.11	148.5	146.12	86.77	105.91	94.88	72.67	80.21	82.95	51.73	63.64	52.07	3.96	6.89	4.53	0.59	0.55	1.76	0.12	0.31	0.48	1.05951	1.08251	1.07406	0.802121	0.905978	0.84865	0.709922	0.761224	0.778694	0.533863	0.641079	0.537246	-0.710611	-0.466226	-0.65334	-1.30957	-1.32298	-1.01922	-1.49405	-1.41155	-1.34731	1.07203	0.85225	0.749947	0.570729	-0.610059	-1.21726	-1.41764
BAESF_07172.mRNA	119.03	137.26	129.25	54.68	81.39	82.7	13.67	15.79	13.3	5.02	7.8	5.85	0.2	0.75	0.78	0.28	0.23	0.13	0.09	0.07	0.14	1.44719	1.52277	1.49087	1.03662	1.24607	1.2545	0.323681	0.395829	0.310027	-0.152419	0.0505162	-0.083381	-1.01446	-0.812795	-0.80371	-0.979967	-1.00127	-1.04659	-1.06585	-1.07575	-1.04188	1.48695	1.17906	0.343179	-0.0617614	-0.87699	-1.00927	-1.06116
BAESF_07178.mRNA	77.2	86.56	85.89	29.81	49.62	44.98	23.91	23.89	24.24	23.14	26.16	25.9	1.28	1.04	1.83	0.19	0.43	0.21	0	0.08	0.25	1.22351	1.28948	1.285	0.680006	0.969728	0.913628	0.555967	0.555498	0.563646	0.537644	0.606427	0.600814	-0.839287	-0.904189	-0.713187	-1.2187	-1.1115	-1.20898	-1.32021	-1.2753	-1.19	1.266	0.854454	0.55837	0.581629	-0.818887	-1.17973	-1.26184
BAESF_07206.mRNA	26.45	26.03	24.91	11.79	17.38	17.55	7.09	9.18	8.29	6.74	8.18	5.86	1.01	1.24	0.78	0.12	0.1	0.19	0.02	0.08	0.03	1.3722	1.35982	1.32585	0.759123	1.05021	1.0576	0.391429	0.575901	0.502459	0.355925	0.492897	0.259035	-0.726418	-0.639446	-0.823971	-1.19588	-1.21035	-1.14721	-1.27096	-1.22508	-1.26313	1.35262	0.955642	0.48993	0.369286	-0.729945	-1.18448	-1.25305
BAESF_07215.mRNA	217.24	604.6	1066.94	126.06	238.06	634.25	23.17	32.55	71.07	36.74	42.16	36.36	6.94	9.36	6.39	0.36	1.15	0.82	0.14	0.41	0.72	0.995253	1.45433	1.70948	0.751941	1.03624	1.47583	0.00548142	0.152981	0.496897	0.205915	0.266275	0.201363	-0.495232	-0.375569	-0.527521	-1.28887	-1.08287	-1.15782	-1.36824	-1.27263	-1.18324	1.38635	1.088	0.218453	0.224518	-0.466108	-1.17652	-1.2747
BAESF_07217.mRNA	62.8	75.2	69.49	26.89	49.21	53.57	3.98	5.23	8.16	0.86	1.27	1.33	0.49	0.44	0.35	0	0.08	0.04	0.02	0	0.03	1.52356	1.62856	1.58251	1.03434	1.38194	1.43117	0.0157806	0.14818	0.376074	-0.566476	-0.448704	-0.433281	-0.697606	-0.717786	-0.755942	-0.933367	-0.887867	-0.910179	-0.92166	-0.933367	-0.915892	1.57821	1.28249	0.180012	-0.48282	-0.723778	-0.910471	-0.92364
BAESF_07227.mRNA	676.12	557.07	479.98	211.82	322.13	263.89	104.4	108.55	91.79	58.51	71.85	98.71	2.76	3.27	5.48	0.33	0.44	1.01	0.15	0.25	1.08	1.35303	1.27126	1.2084	0.863582	1.04018	0.956139	0.566425	0.582756	0.512539	0.324694	0.410226	0.542956	-0.843209	-0.78942	-0.61303	-1.28269	-1.24909	-1.10806	-1.34419	-1.30893	-1.09358	1.27756	0.953302	0.553906	0.425959	-0.748553	-1.21328	-1.2489
BAESF_07250.mRNA	60.71	60.06	72.26	30.74	37.21	53.39	13.52	13.77	13.25	7.9	5.28	4.15	0.56	0.39	0.4	0	0.15	0.06	0	0.04	0.15	1.37653	1.37012	1.48034	0.974207	1.08647	1.30012	0.500978	0.511308	0.48962	0.204791	-0.00620034	-0.126238	-0.84893	-0.918749	-0.914411	-1.11801	-1.03344	-1.08276	-1.11801	-1.09428	-1.03344	1.409	1.12026	0.500636	0.0241174	-0.89403	-1.07807	-1.08191
BAESF_07263.mRNA	9.32	8.25	9.33	2.08	2.47	2.26	4.17	3.57	2.92	4.6	3.53	3.24	0.57	0.85	0.38	0.03	0.05	0	0.01	0	0.02	1.60554	1.47311	1.60671	0.142646	0.28689	0.211362	0.76928	0.620033	0.434416	0.865939	0.609397	0.529355	-0.672617	-0.474069	-0.828678	-1.18259	-1.15932	-1.21835	-1.20631	-1.21835	-1.19439	1.56179	0.213633	0.60791	0.66823	-0.658455	-1.18675	-1.20635
BAESF_07282.mRNA	561.46	376.14	468.98	99.26	85.04	119.57	200.25	175.5	114.85	54.1	51.81	35.62	4.32	3.83	2.8	0.97	0.79	0.56	0.34	0.22	0.38	1.42845	1.24896	1.34778	0.654014	0.585327	0.73685	0.966914	0.907984	0.718917	0.385196	0.366133	0.201728	-0.664573	-0.707964	-0.815671	-1.11069	-1.15372	-1.21548	-1.28375	-1.32588	-1.27054	1.34173	0.65873	0.864605	0.317686	-0.729403	-1.15996	-1.29339
BAESF_07301.mRNA	31.6	123.65	222.17	23.17	43.95	102.65	9.05	12.78	16.65	15.49	15.88	11.66	3.57	4.21	2.15	0.62	0.52	0.2	0.1	0.12	0.27	0.750103	1.56256	1.91537	0.568858	0.944699	1.4508	0.0372726	0.22848	0.378419	0.337237	0.351397	0.177129	-0.440108	-0.360712	-0.665521	-1.06834	-1.10694	-1.25014	-1.30284	-1.29193	-1.21579	1.40934	0.988119	0.214724	0.288588	-0.48878	-1.14181	-1.27019
BAESF_07310.mRNA	149.48	141.4	143.35	62.27	86.03	86.34	36.98	41.21	36.69	23.99	27.54	30.91	2.86	4.05	2.39	0.67	0.85	0.56	0.24	0.23	0.4	1.30893	1.2784	1.28592	0.829722	1.00607	1.00804	0.547453	0.605857	0.543213	0.315939	0.389406	0.451138	-0.717121	-0.568495	-0.788932	-1.18052	-1.12391	-1.21821	-1.34518	-1.34966	-1.27806	1.29108	0.947942	0.565508	0.385495	-0.691516	-1.17421	-1.3243
BAESF_07313.mRNA	34.13	32.4	32.17	16.98	7.21	10.04	14.36	7.14	5.97	17.89	13.83	10.92	1.2	1.82	0.83	0.04	0.04	0.13	0.02	0	0.08	1.40415	1.36613	1.36093	0.899856	0.309641	0.532633	0.781277	0.303194	0.186361	0.937029	0.754839	0.590376	-0.681867	-0.494934	-0.82051	-1.24598	-1.24598	-1.18349	-1.2606	-1.27551	-1.21756	1.37707	0.58071	0.423611	0.760748	-0.66577	-1.22515	-1.25122
BAESF_07328.mRNA	44.26	44.71	44.87	25.06	30.45	36.64	14.39	17.12	16.13	9.7	11.77	13.58	0.41	1.08	1.32	0.2	0.07	0.17	0.03	0	0.25	1.24024	1.24675	1.24904	0.877336	1.00093	1.11904	0.53109	0.638443	0.601507	0.292138	0.408404	0.495545	-1.0402	-0.784617	-0.712829	-1.14622	-1.2216	-1.16287	-1.24665	-1.26608	-1.11939	1.24534	0.999103	0.590347	0.398696	-0.845883	-1.1769	-1.21071
BAESF_07352.mRNA	21.32	60.84	136.17	16.79	29.6	72.09	2.41	3.37	16.23	1.88	2.11	1.54	0.37	0.18	0.18	0	0	0.15	0	0	0.07	0.94663	1.56151	2.0422	0.809756	1.13701	1.66236	-0.186978	-0.0373095	0.790457	-0.288901	-0.242542	-0.364701	-0.737198	-0.82728	-0.82728	-0.927148	-0.927148	-0.842819	-0.927148	-0.927148	-0.886324	1.51678	1.20304	0.188723	-0.298715	-0.797253	-0.899038	-0.91354
BAESF_07374.mRNA	76.22	94.42	77.56	39.29	61.38	53.49	7.32	12.06	9.89	1.47	2.59	3.28	0.6	1.33	0.3	0.04	0.25	0.05	0.09	0.13	0.2	1.4768	1.60019	1.48683	1.0975	1.35237	1.27353	0.17778	0.440671	0.334726	-0.530296	-0.312276	-0.209776	-0.783463	-0.564317	-0.904526	-1.03463	-0.927394	-1.02905	-1.00725	-0.986238	-0.951195	1.52128	1.24113	0.317725	-0.350783	-0.750769	-0.997024	-0.981561
BAESF_07376.mRNA	292.86	364.93	361.06	139.41	209.51	225.4	18.15	27.7	32.54	10.24	13.93	13.99	1.58	2.49	1.56	0.7	0.27	1.39	0.3	0.44	0.44	1.41385	1.51767	1.51264	1.06429	1.25597	1.29041	0.121309	0.312812	0.386575	-0.130888	0.00348467	0.00538302	-0.82747	-0.684474	-0.831153	-1.02492	-1.16295	-0.863677	-1.1519	-1.10349	-1.10349	1.48139	1.20356	0.273565	-0.0406735	-0.781032	-1.01718	-1.11962
BAESF_07384.mRNA	27.91	36	31.56	11.68	20.12	18.84	1.59	2.38	3.4	0	0.25	0	0	0.04	0	0	0.03	0.04	0	0	0.03	1.59259	1.76595	1.67613	1.01352	1.37199	1.32806	-0.102487	0.0845616	0.269861	-0.771134	-0.614351	-0.771134	-0.771134	-0.743577	-0.771134	-0.771134	-0.750366	-0.743577	-0.771134	-0.771134	-0.750366	1.67822	1.23786	0.0839787	-0.718873	-0.761948	-0.755026	-0.764211
BAESF_07394.mRNA	84.61	86.06	81.39	47.4	62.37	65.3	17.43	22.18	25.94	12.06	14.57	20.03	1.09	1.42	1.74	0.2	0.26	0.48	0.01	0.1	0.26	1.28668	1.29646	1.26436	0.954667	1.11156	1.13787	0.392567	0.526065	0.613579	0.192051	0.294393	0.469396	-0.874717	-0.789369	-0.717068	-1.19773	-1.16933	-1.07564	-1.29808	-1.24839	-1.16933	1.2825	1.06803	0.510737	0.318613	-0.793718	-1.14757	-1.2386
BAESF_07397.mRNA	146.42	141.12	145.52	56.15	95.16	92.21	27.72	34.14	45.48	40.72	53.74	69.4	2.08	3.84	6.51	0.29	0.34	0.84	0.07	0.09	0.51	1.20092	1.18152	1.19768	0.698763	0.974501	0.957989	0.334129	0.44104	0.58925	0.531996	0.675931	0.80926	-0.849014	-0.609496	-0.376689	-1.3102	-1.29005	-1.12201	-1.40929	-1.39947	-1.22676	1.19337	0.877084	0.454806	0.672396	-0.611733	-1.24075	-1.34517
BAESF_07403.mRNA	37.46	50.56	52.55	13.07	25	27.37	2.01	3.02	2.74	1.12	1.54	1.49	0.26	0.34	0.19	0.03	0.02	0.11	0.04	0	0.02	1.57259	1.77217	1.79796	0.887919	1.30601	1.36541	-0.16206	0.0349456	-0.014211	-0.400722	-0.277656	-0.291193	-0.754984	-0.713071	-0.793902	-0.892216	-0.898859	-0.841286	-0.885638	-0.912342	-0.898859	1.71424	1.18645	-0.0471084	-0.32319	-0.753986	-0.877454	-0.898946
BAESF_07420.mRNA	4.99	5.51	5.64	0.93	2.04	1.47	1.3	1.51	1.14	2.59	2.61	2.24	0.62	0.79	0.53	0.06	0.12	0.03	0	0.01	0.01	1.62641	1.75928	1.79084	-0.181237	0.543911	0.212507	0.0986937	0.238147	-0.0163872	0.809327	0.818194	0.645605	-0.460697	-0.301427	-0.551925	-1.13768	-1.0498	-1.1835	-1.23068	-1.2148	-1.2148	1.72551	0.191727	0.106818	0.757709	-0.438017	-1.12366	-1.22009
BAESF_07435.mRNA	19.45	17.84	20.46	5.76	9.59	10.12	5.15	4.08	3.25	2.95	4.25	3.76	0.13	0.34	0.11	0.05	0.08	0	0	0.02	0.04	1.58193	1.50928	1.62465	0.601112	0.998849	1.04212	0.517317	0.347957	0.189892	0.12503	0.377123	0.290307	-0.983861	-0.832832	-0.999683	-1.04892	-1.02396	-1.09215	-1.09215	-1.07461	-1.0574	1.57195	0.880693	0.351722	0.264153	-0.938792	-1.05501	-1.07472
BAESF_07444.mRNA	25.91	25.18	25.85	7.5	11.09	8.78	7.99	9.69	9.26	5.36	8.53	6.05	0.94	0.96	0.52	0.15	0.26	0.05	0.03	0.03	0.09	1.47292	1.45	1.47106	0.512401	0.806044	0.629315	0.559114	0.703468	0.669249	0.270663	0.607732	0.35651	-0.718951	-0.710403	-0.9223	-1.1548	-1.07866	-1.23062	-1.24665	-1.24665	-1.19946	1.46466	0.649253	0.643944	0.411635	-0.783885	-1.15469	-1.23092
BAESF_07445.mRNA	33.73	12.64	27.46	5.52	4.09	8.34	12.71	13.93	12.23	5.53	4.45	4.08	0.07	0.16	0.34	0.06	0.07	0.09	0	0	0	1.72267	0.978479	1.56413	0.390727	0.193573	0.676931	0.982555	1.05043	0.954177	0.391947	0.247988	0.192007	-1.0483	-0.983997	-0.869135	-1.05578	-1.0483	-1.03356	-1.10218	-1.10218	-1.10218	1.42176	0.42041	0.995722	0.277314	-0.967145	-1.04588	-1.10218
BAESF_07456.mRNA	34.18	32.16	33.36	15.7	17.83	20.24	19.77	22.21	22.13	12.33	18.28	16.48	0.5	1.16	1.19	0.08	0.09	0.05	0	0.04	0.17	1.14479	1.10448	1.12871	0.636902	0.718731	0.800826	0.785573	0.861288	0.858934	0.483262	0.734829	0.668019	-1.00586	-0.757298	-0.747896	-1.22979	-1.22351	-1.24899	-1.28225	-1.25552	-1.17523	1.12599	0.71882	0.835265	0.628704	-0.837019	-1.2341	-1.23766
BAESF_07470.mRNA	19.19	16.03	16.36	12.99	8.32	7.76	9.97	11.79	10.31	4.06	3.7	4.37	0.37	0.49	0.28	0.02	0.05	0.07	0	0.04	0.05	1.37375	1.2292	1.2455	1.06221	0.717264	0.664639	0.855692	0.98605	0.881613	0.198549	0.135871	0.249046	-0.911037	-0.839729	-0.968743	-1.16157	-1.13695	-1.12093	-1.17839	-1.14508	-1.13695	1.28282	0.814704	0.907785	0.194488	-0.906503	-1.13982	-1.15347
BAESF_07471.mRNA	35.03	36.45	39.99	6.77	17.77	16.87	0.82	0.97	2.21	4.38	7.93	18.8	0.17	0.68	1.9	0	0.06	0.16	0.02	0.06	0.06	1.56409	1.59224	1.65802	0.446847	1.08918	1.0534	-0.610203	-0.552525	-0.196952	0.179145	0.548185	1.12809	-0.931981	-0.668496	-0.270916	-1.04632	-1.00389	-0.938232	-1.0319	-1.00389	-1.00389	1.60478	0.863142	-0.453227	0.618473	-0.623798	-0.996148	-1.01323
BAESF_07521.mRNA	6.62	8.99	7.31	2.41	3.31	3.7	4.23	4.18	3.29	2.58	2.12	1.94	0.15	0.23	0.23	0.02	0.02	0.01	0	0.01	0	1.33887	1.66848	1.44438	0.360237	0.645316	0.750748	0.880795	0.869103	0.639655	0.41945	0.252061	0.179736	-0.962703	-0.880849	-0.880849	-1.10871	-1.10871	-1.1207	-1.13281	-1.1207	-1.13281	1.48391	0.585434	0.796517	0.283749	-0.908134	-1.1127	-1.12877
BAESF_07547.mRNA	65.53	74.47	81.52	4.4	14.75	16.87	1.09	0.64	3.07	3.15	6.5	19.58	0.24	0.47	2.72	0	0.06	0.63	0	0	0	1.75949	1.84219	1.90076	0.112283	0.814416	0.897248	-0.510348	-0.669389	-0.073185	-0.0604172	0.327758	0.989863	-0.852777	-0.74117	-0.132166	-0.993875	-0.955654	-0.673401	-0.993875	-0.993875	-0.993875	1.83415	0.607982	-0.417641	0.419068	-0.575371	-0.87431	-0.993875
BAESF_07559.mRNA	4.32	4.8	4.33	1.52	2.03	1.9	0.99	1.05	0.63	1.3	1.3	1.04	0.18	0.36	0.11	0.03	0.06	0.02	0	0.01	0.01	1.77837	1.92553	1.78157	0.505464	0.819432	0.744729	0.103218	0.153822	-0.23673	0.349847	0.349847	0.145492	-0.787084	-0.545233	-0.891263	-1.01869	-0.969781	-1.03531	-1.06904	-1.05209	-1.05209	1.82849	0.689875	0.00676983	0.281728	-0.741193	-1.00793	-1.05774
BAESF_07566.mRNA	44.92	41.9	43.19	13.88	18.96	20.09	7.28	7.45	6.58	7.89	8.42	9.02	0.83	0.99	0.78	0.07	0.12	0.06	0.01	0.01	0.08	1.54208	1.49317	1.51447	0.731802	0.942995	0.982593	0.310315	0.324928	0.246801	0.361428	0.403066	0.447466	-0.775107	-0.714837	-0.795026	-1.16099	-1.12815	-1.16774	-1.20248	-1.20248	-1.1543	1.51657	0.885797	0.294015	0.403987	-0.761657	-1.15229	-1.18642
BAESF_07597.mRNA	155.64	152.68	162.26	77.37	108.94	112.33	48.58	49.13	46.66	30.27	42.19	43.71	1.98	3.04	2.66	0.36	0.44	0.6	0.23	0.23	0.38	1.19801	1.18817	1.21935	0.841013	1.01551	1.03117	0.604985	0.610672	0.584625	0.367371	0.533855	0.551686	-0.844458	-0.687577	-0.7385	-1.24884	-1.21938	-1.16506	-1.30064	-1.30064	-1.24132	1.20184	0.962563	0.600094	0.484304	-0.756845	-1.2111	-1.28086
BAESF_07598.mRNA	16.13	20.44	17.9	7.66	5.66	5.1	10.97	10.95	9.83	10.32	8.81	11.56	0.89	1.21	0.86	0.16	0.17	0.13	0.02	0.04	0.07	1.15576	1.35199	1.24174	0.559348	0.329746	0.25295	0.842367	0.840905	0.754859	0.79355	0.668369	0.884436	-0.771544	-0.634781	-0.785534	-1.19837	-1.19086	-1.22128	-1.31082	-1.29385	-1.26898	1.24983	0.380681	0.81271	0.782118	-0.73062	-1.2035	-1.29122
BAESF_07623.mRNA	40.07	43.37	42.63	19.54	27.91	31.16	9.99	9.91	10.13	4.21	4.49	5	0.49	0.64	0.45	0.19	0.11	0.09	0.03	0.03	0.06	1.39729	1.45028	1.43875	0.922147	1.15654	1.22959	0.493305	0.488296	0.501986	-0.0185205	0.0173759	0.0782893	-0.876908	-0.811134	-0.895568	-1.03107	-1.0788	-1.09126	-1.13009	-1.13009	-1.1104	1.42877	1.10276	0.494529	0.0257149	-0.861204	-1.06704	-1.12353
BAESF_07642.mRNA	18.8	25.17	20.88	12.39	9.15	11.6	14.7	22.67	12.57	2.07	0.92	0.76	0.09	0.39	0.08	0	0.03	0.02	0	0	0	1.21984	1.42689	1.29399	0.929482	0.723846	0.884343	1.04762	1.35236	0.939394	-0.163767	-0.512156	-0.576743	-0.932395	-0.751928	-0.939236	-0.996362	-0.974422	-0.981663	-0.996362	-0.996362	-0.996362	1.31357	0.84589	1.11312	-0.417555	-0.874519	-0.984149	-0.996362
BAESF_07644.mRNA	349.35	652.27	374	59.54	88.96	69.19	118.33	57.85	69.79	246.39	219.47	125.06	11.66	17.03	11.25	1.1	1.29	2.86	0.48	0.67	1.29	1.1899	1.49841	1.22357	0.320599	0.516709	0.393832	0.656603	0.30658	0.398047	1.0176	0.960561	0.68377	-0.454243	-0.279162	-0.470544	-1.34379	-1.3009	-1.04237	-1.51704	-1.45723	-1.3009	1.30396	0.41038	0.453743	0.887312	-0.401316	-1.22902	-1.42506
BAESF_07652.mRNA	94.54	101.44	102.21	42.18	58.3	68.81	22.21	20.52	22.51	22.59	28.19	28.47	2.67	4.26	2.57	0.32	0.51	0.41	0.1	0.21	0.33	1.25915	1.30039	1.30482	0.789409	0.977046	1.07356	0.422221	0.377505	0.429817	0.431826	0.557814	0.563461	-0.668703	-0.455806	-0.685043	-1.27353	-1.19399	-1.23452	-1.38137	-1.32499	-1.26906	1.28812	0.946671	0.409848	0.5177	-0.603184	-1.23401	-1.32514
BAESF_07657.mRNA	44.82	48.28	43.51	20.1	26.54	30.03	29.03	21.92	19.34	15.28	12.96	11.82	1.37	1.35	1.62	0.14	0.35	0.09	0.06	0.14	0.06	1.20195	1.25026	1.1827	0.687302	0.864083	0.94327	0.921529	0.742213	0.662956	0.515188	0.413154	0.356615	-0.763745	-0.76937	-0.697189	-1.24946	-1.13725	-1.27923	-1.29775	-1.24946	-1.29775	1.21164	0.831552	0.775566	0.428319	-0.743435	-1.22198	-1.28166
BAESF_07659.mRNA	18.21	10.94	15.98	4.97	3.27	4.88	5.46	6.22	5.62	3.39	3.83	3.41	0.31	0.32	0.21	0.11	0.13	0.08	0	0.02	0	1.75938	1.29028	1.63765	0.606531	0.27594	0.591547	0.684344	0.794062	0.708479	0.30328	0.397503	0.307764	-0.889632	-0.88213	-0.967962	-1.05305	-1.03544	-1.08008	-1.156	-1.13646	-1.156	1.56244	0.491339	0.728962	0.336182	-0.913242	-1.05619	-1.14949
BAESF_07740.mRNA	23.46	24.93	24.13	8.53	11.75	11.23	13.85	12.78	9.37	12.25	12.47	10.44	1.78	2.51	1.79	0.24	0.42	0.12	0.03	0.04	0.11	1.2197	1.26837	1.24224	0.43377	0.676478	0.641759	0.803606	0.741253	0.504203	0.708551	0.722281	0.586081	-0.593464	-0.399052	-0.59047	-1.26662	-1.15361	-1.35149	-1.42134	-1.41328	-1.35897	1.24343	0.584002	0.683021	0.672304	-0.527662	-1.25724	-1.39786
BAESF_07744.mRNA	31.76	41.09	34.37	13.3	20.71	20.11	9.2	9.38	12.93	10.64	13.15	11.63	0.45	0.72	0.93	0.12	0.2	0.31	0.09	0	0.07	1.25175	1.43241	1.30701	0.654152	0.955141	0.934937	0.410576	0.423187	0.635253	0.505779	0.64655	0.564626	-0.995794	-0.872691	-0.789645	-1.18196	-1.13222	-1.06899	-1.20153	-1.26366	-1.21488	1.33039	0.848077	0.489672	0.572318	-0.886043	-1.12772	-1.22669
BAESF_07749.mRNA	7.26	17.92	27.85	3.1	6.2	9.9	1.98	1.76	2.26	1.88	2	1.47	0.32	0.45	0.16	0.02	0.03	0.01	0.02	0	0.05	1.06138	1.86886	2.2799	0.378956	0.92757	1.33159	0.068097	-0.00662339	0.155592	0.0348418	0.074614	-0.114781	-0.725255	-0.633738	-0.851144	-0.976453	-0.966948	-0.986052	-0.976453	-0.995747	-0.948211	1.73672	0.879371	0.0723551	-0.00177513	-0.736712	-0.976485	-0.973471
BAESF_07753.mRNA	25.14	147.14	203.81	32.79	39.59	124.28	6.14	12.31	17.15	4.94	7.33	6.34	0.45	0.44	1.1	0.1	0.09	0.2	0	0.09	0	0.728562	1.68951	1.86895	0.870763	0.972335	1.59667	0.0096569	0.354665	0.526479	-0.0922739	0.0950503	0.0249607	-0.873439	-0.877273	-0.668267	-1.02647	-1.03153	-0.978272	-1.07927	-1.03153	-1.07927	1.42901	1.14659	0.296934	0.0092457	-0.806326	-1.01209	-1.06336
BAESF_07758.mRNA	345.81	351.59	330.51	148.92	214.38	215.41	31.27	50.84	49.29	11.01	13.94	18.46	0.58	0.56	1.27	0.13	0	0.08	0	0.23	0.7	1.39675	1.40394	1.37711	1.03171	1.1894	1.19148	0.363178	0.569498	0.556286	-0.0670259	0.027991	0.143037	-0.949856	-0.955401	-0.79214	-1.09576	-1.14895	-1.11545	-1.14895	-1.05885	-0.917994	1.3926	1.13753	0.49632	0.0346672	-0.899132	-1.12005	-1.04193
BAESF_07759.mRNA	14.89	15.75	13.71	6.12	5.53	6.13	9.13	10.19	7.51	7.45	8.94	7.19	0.77	1.36	0.76	0.14	0.24	0.18	0	0	0	1.25469	1.30413	1.18232	0.501712	0.420578	0.503029	0.832432	0.925778	0.668983	0.662347	0.814673	0.633033	-0.803866	-0.53403	-0.80918	-1.21652	-1.13766	-1.18418	-1.33942	-1.33942	-1.33942	1.24705	0.475106	0.809064	0.703351	-0.715692	-1.17945	-1.33942
BAESF_07767.mRNA	18.72	16.33	15.34	5.28	10.43	10.55	2.35	2.63	2.94	3.57	5.08	4.68	0.3	0.71	0.44	0.02	0.04	0.23	0	0.02	0.04	1.64931	1.52787	1.47258	0.573721	1.13665	1.14647	-0.0169745	0.0584803	0.13551	0.274941	0.543298	0.479329	-0.906761	-0.649083	-0.81062	-1.13477	-1.11651	-0.958789	-1.15338	-1.13477	-1.11651	1.54992	0.952281	0.0590054	0.432523	-0.788822	-1.07002	-1.13489
BAESF_07768.mRNA	34.35	34.9	37.79	12.07	19.36	22.11	5.52	3.61	4.2	4.51	3.81	4.2	0.12	0.16	0.22	0.1	0	0.12	0	0	0.13	1.54946	1.56073	1.61725	0.823131	1.1467	1.23919	0.315458	0.0624075	0.150322	0.192593	0.09341	0.150322	-0.970465	-0.944848	-0.908034	-0.983618	-1.05319	-0.970465	-1.05319	-1.05319	-0.963976	1.57582	1.06968	0.176063	0.145441	-0.941116	-1.00243	-1.02345
BAESF_07773.mRNA	52.59	70.89	54.93	27.52	30.47	36.11	5.8	6.22	5.19	5.4	5.99	3.4	0.28	1.16	0.38	0	0	0.05	0	0	0.07	1.47781	1.66595	1.50518	1.07387	1.1369	1.24248	0.15573	0.194111	0.0955398	0.116906	0.173378	-0.12305	-0.913788	-0.578697	-0.865615	-1.07188	-1.07188	-1.04063	-1.07188	-1.07188	-1.02855	1.54964	1.15108	0.14846	0.0557445	-0.786033	-1.06146	-1.05744
BAESF_07774.mRNA	146.08	65.68	118.14	22.85	14.11	31.25	6.15	6.93	7.41	0.56	1.49	0.68	0.1	0.6	0	0	0.09	0.07	0	0	0	1.9978	1.54139	1.87625	0.948219	0.684883	1.12231	0.253183	0.312921	0.346827	-0.625182	-0.355402	-0.582426	-0.826755	-0.610575	-0.881744	-0.881744	-0.832024	-0.842708	-0.881744	-0.881744	-0.881744	1.80515	0.918469	0.30431	-0.521003	-0.773025	-0.852159	-0.881744
BAESF_07775.mRNA	175.36	149.51	135.2	27.81	24.99	29.15	11.78	14.88	11.1	0.97	0.65	1.25	0.23	0.14	0.08	0.13	0.16	0.08	0.1	0	0.17	1.85117	1.7664	1.71297	0.882176	0.827083	0.90649	0.447451	0.563603	0.41821	-0.552582	-0.647383	-0.481506	-0.804492	-0.845131	-0.874048	-0.849843	-0.83583	-0.874048	-0.864234	-0.915208	-0.831239	1.77684	0.871916	0.476421	-0.56049	-0.841224	-0.85324	-0.870227
BAESF_07778.mRNA	677.27	526.87	600.82	81.54	50.04	115.41	33.2	33.2	48.82	24.9	18.4	25.31	4.04	4.58	4.83	0.23	0.35	0.97	0.11	0.23	0.55	1.73183	1.61361	1.67543	0.738583	0.511913	0.900724	0.323105	0.323105	0.500504	0.192018	0.0557492	0.199424	-0.57986	-0.531863	-0.511195	-1.24495	-1.20106	-1.02284	-1.29336	-1.24495	-1.13591	1.67362	0.717073	0.382238	0.149064	-0.540973	-1.15628	-1.22474
BAESF_07779.mRNA	17.37	16.45	16.27	5.2	6.25	7.28	10.93	9.28	8.02	7.4	8.2	8.26	0.82	1.44	0.86	0.06	0.09	0.13	0.04	0.01	0.06	1.31921	1.27258	1.26316	0.333258	0.475276	0.595861	0.927378	0.792256	0.673564	0.608922	0.6915	0.697401	-0.779366	-0.513252	-0.759631	-1.27006	-1.24472	-1.21201	-1.28735	-1.31392	-1.27006	1.28498	0.468132	0.797733	0.665941	-0.684083	-1.24226	-1.29044
BAESF_07803.mRNA	3.47	3.77	3.51	1.88	2.45	2.11	1.93	1.57	1.29	1.29	1.11	1.14	0.08	0.19	0.2	0.01	0.02	0	0	0	0	1.46967	1.58229	1.48512	0.70754	1.02062	0.840745	0.737381	0.510098	0.310108	0.310108	0.16818	0.192657	-0.992929	-0.824773	-0.810265	-1.10911	-1.09202	-1.12636	-1.12636	-1.12636	-1.12636	1.51236	0.856302	0.519196	0.223648	-0.875989	-1.10916	-1.12636
BAESF_07805.mRNA	20.62	23.92	22.16	6.9	13.45	12.5	8.1	9.31	7.39	6.5	8.74	6.11	0.51	0.7	0.75	0.06	0.05	0.06	0	0.03	0.03	1.29797	1.41486	1.35459	0.469576	0.966431	0.910474	0.585935	0.688658	0.519093	0.426822	0.64186	0.382882	-0.892015	-0.794493	-0.770641	-1.18317	-1.19097	-1.18317	-1.23111	-1.20679	-1.20679	1.35581	0.78216	0.597895	0.483855	-0.81905	-1.18577	-1.2149
BAESF_07811.mRNA	1155.24	1151.52	1061.86	379.39	521.64	503.88	98.81	113.53	120.87	23.12	31.32	37.41	1.44	2.41	4.56	0.39	0.8	1.4	0.22	0.36	1.56	1.43568	1.43442	1.40275	1.00088	1.12513	1.11161	0.477619	0.531422	0.555716	-0.077833	0.0366206	0.104137	-0.973861	-0.842954	-0.651751	-1.19393	-1.09284	-0.980326	-1.24495	-1.20246	-0.955085	1.42428	1.07921	0.521586	0.0209749	-0.822856	-1.08903	-1.13417
BAESF_07817.mRNA	161.96	108.12	153.29	25.76	40.12	53.3	15.75	11.28	9.93	3.64	3.13	6.16	0.08	0.41	0.9	0.28	0	0.12	0	0.17	0	1.7489	1.5288	1.7189	0.757436	0.993194	1.14578	0.500316	0.329954	0.26604	-0.204173	-0.268074	0.0338955	-1.00419	-0.857865	-0.694177	-0.91095	-1.04643	-0.984233	-1.04643	-0.960264	-1.04643	1.66553	0.965469	0.365437	-0.146117	-0.852078	-0.980537	-1.01771
BAESF_07818.mRNA	770.36	687.79	664.77	80.96	76.03	121.8	44.06	42.47	28.62	1.12	0.92	0.56	0.13	0.33	0.18	0.15	0.06	0.05	0	0	0.07	1.74978	1.70488	1.6914	0.860737	0.836137	1.02107	0.623505	0.609259	0.457133	-0.588591	-0.627886	-0.710226	-0.838101	-0.773479	-0.820932	-0.831144	-0.86346	-0.867219	-0.886567	-0.886567	-0.859737	1.71535	0.905983	0.563299	-0.642234	-0.810837	-0.853941	-0.877624
BAESF_07820.mRNA	103.78	88.18	110.03	29.81	49.77	57.15	9.95	9.92	8.97	9.34	9.79	8.22	0.92	1.54	1.2	0.3	0.59	0.27	0.03	0.11	0.26	1.57415	1.47672	1.60917	0.834375	1.13624	1.21827	0.209144	0.207486	0.152479	0.174502	0.200248	0.105213	-0.843089	-0.67396	-0.760813	-1.07877	-0.957069	-1.09288	-1.21948	-1.17427	-1.09766	1.55335	1.06296	0.189703	0.159988	-0.759287	-1.04291	-1.1638
BAESF_07831.mRNA	19.06	22.19	20.95	6.78	10.1	11.15	7.53	7.41	6.07	2.46	2.71	2.68	0.31	0.28	0.29	0.05	0.09	0.01	0.01	0.01	0.12	1.45462	1.57885	1.53176	0.643082	0.947578	1.02502	0.721936	0.709797	0.56109	-0.0511699	0.00860311	0.00164667	-0.883326	-0.903176	-0.896508	-1.07288	-1.04085	-1.10616	-1.10616	-1.10616	-1.01759	1.52174	0.871893	0.664274	-0.01364	-0.894337	-1.0733	-1.07663
BAESF_07832.mRNA	26.76	35.04	28.81	9.79	16.17	15.78	8.68	10.74	10.43	9.45	11.35	10.99	0.68	1.25	0.87	0.03	0.17	0.2	0.04	0.1	0.04	1.25544	1.45527	1.30998	0.532018	0.887647	0.870058	0.448912	0.596616	0.57613	0.507507	0.635395	0.612747	-0.891761	-0.668117	-0.809737	-1.26629	-1.16873	-1.14935	-1.2589	-1.21596	-1.2589	1.34023	0.763241	0.540553	0.585216	-0.789872	-1.19479	-1.24458
BAESF_07835.mRNA	16.91	20.22	19.49	5.54	10.45	10.25	4.31	3.84	2.9	3.03	4.44	3.85	0.08	0.37	0.23	0.1	0	0.02	0.03	0	0	1.47935	1.63039	1.59921	0.582036	1.08087	1.06518	0.396464	0.313916	0.121581	0.150786	0.418007	0.315755	-1.02209	-0.810237	-0.906251	-1.00575	-1.09064	-1.073	-1.06431	-1.09064	-1.09064	1.56965	0.909363	0.27732	0.294849	-0.912859	-1.05646	-1.08186
BAESF_07838.mRNA	104.91	109.52	97.32	54.51	82.87	77.88	9.67	15.17	12.11	2.55	3.06	2.9	0.45	0.55	0.44	0.38	0.29	0.2	0.06	0.07	0.17	1.48954	1.51285	1.44886	1.1361	1.36189	1.32833	0.233868	0.461309	0.346537	-0.368207	-0.294767	-0.316764	-0.858071	-0.821584	-0.861857	-0.885141	-0.922038	-0.961605	-1.02947	-1.02434	-0.975456	1.48375	1.27544	0.347238	-0.32658	-0.847171	-0.922928	-1.00976
BAESF_07846.mRNA	66.24	102.88	98.32	21.58	51.44	49.87	10.97	12.9	11.67	2.49	4.49	4.39	0.24	0.51	0.9	0.23	0.11	0.24	0.21	0	0	1.39522	1.65195	1.62545	0.751153	1.24849	1.23055	0.376555	0.464787	0.4101	-0.350908	-0.0835166	-0.0943668	-0.961675	-0.8454	-0.709798	-0.966454	-1.02704	-0.961675	-0.97613	-1.08864	-1.08864	1.55754	1.07673	0.417147	-0.176264	-0.838958	-0.985058	-1.05114
BAESF_07847.mRNA	18.26	20.76	20.79	4.05	6.43	6.92	6.19	5.56	5.97	9.19	11.4	12.96	0.92	1.64	1.48	0.11	0.06	0.08	0.02	0.04	0.06	1.32463	1.43363	1.43486	0.129055	0.473924	0.530964	0.444599	0.362699	0.416844	0.756046	0.931357	1.03719	-0.734655	-0.450235	-0.506074	-1.22406	-1.26522	-1.24853	-1.29958	-1.28223	-1.26522	1.39771	0.377981	0.408047	0.908198	-0.563655	-1.24594	-1.28234
BAESF_07858.mRNA	19.06	20.39	19.8	8.69	9.76	11.57	12.92	12.43	11.76	6.02	6.47	4.6	0.46	0.26	0.32	0.13	0.11	0.05	0	0	0.04	1.2354	1.28738	1.26473	0.646166	0.730984	0.856888	0.939498	0.910479	0.869037	0.385146	0.435459	0.202136	-0.886488	-1.00579	-0.968119	-1.09397	-1.10843	-1.15343	-1.19294	-1.19294	-1.16118	1.2625	0.74468	0.906338	0.340914	-0.953466	-1.11861	-1.18236
BAESF_07865.mRNA	172.34	217.28	222.25	59.05	117.38	132.74	3.91	9.86	14.16	1.33	1.94	3.62	0.17	0	0.83	0.2	0.25	0.64	0.08	0.09	0.26	1.52967	1.6413	1.6522	1.01637	1.34501	1.40409	-0.19606	0.188315	0.349837	-0.556997	-0.444397	-0.225539	-0.890555	-0.966579	-0.67396	-0.878296	-0.858529	-0.727039	-0.929313	-0.92485	-0.854671	1.60772	1.25516	0.114031	-0.408977	-0.843698	-0.821288	-0.902945
BAESF_07873.mRNA	11.33	13.17	11.52	13.3	8.97	11.37	5.72	7.55	5.7	2.7	3.42	2.02	0.16	0.25	0.28	0	0.02	0.02	0.01	0.01	0.04	1.17423	1.30118	1.18819	1.30952	0.980322	1.17719	0.620264	0.840084	0.617543	0.0755978	0.237884	-0.109752	-0.983069	-0.914868	-0.893222	-1.11853	-1.10046	-1.10046	-1.10945	-1.10945	-1.08274	1.2212	1.15568	0.692631	0.0679099	-0.930386	-1.10648	-1.10055
BAESF_07874.mRNA	29.67	28.82	31.22	10.63	14.85	19.7	7.11	7.13	8.1	8.26	7.9	11.01	0.68	1.21	0.82	0.11	0.11	0.18	0.02	0	0.04	1.38987	1.36812	1.42803	0.639386	0.878983	1.0856	0.36039	0.362296	0.449529	0.463018	0.43233	0.66427	-0.858023	-0.64581	-0.796075	-1.17877	-1.17877	-1.13144	-1.24421	-1.25954	-1.22918	1.39534	0.867988	0.390738	0.519873	-0.766636	-1.16299	-1.24431
BAESF_07881.mRNA	52.04	62.21	53.54	22.22	35.25	38.14	7.18	8.04	9.84	7.48	10.65	9.32	0.7	1.29	0.94	0.14	0.21	0.14	0.04	0.07	0.12	1.40108	1.51689	1.41949	0.855709	1.14979	1.20043	0.166881	0.232882	0.352768	0.190662	0.400346	0.320312	-0.870375	-0.673678	-0.783186	-1.1342	-1.09486	-1.1342	-1.19482	-1.17604	-1.14589	1.44582	1.06864	0.250844	0.303773	-0.775747	-1.12109	-1.17225
BAESF_07915.mRNA	55.11	58.81	55.58	21.26	27.33	27.19	30.07	30.06	26.37	32.55	38.17	32.88	1.04	2.22	1.37	0.11	0.12	0.19	0.03	0.13	0.22	1.10304	1.1417	1.10809	0.543318	0.689302	0.686303	0.745195	0.745	0.668431	0.791688	0.885452	0.797614	-0.903537	-0.627205	-0.81276	-1.27199	-1.26656	-1.22986	-1.31727	-1.26118	-1.21478	1.11761	0.639641	0.719542	0.824918	-0.781167	-1.25613	-1.26441
BAESF_07924.mRNA	17.88	44.15	64.73	6.91	14.13	24.89	1.08	1.22	2.29	1.99	1.46	1.02	0.62	0.83	0.28	0.11	0.13	0.02	0.06	0.02	0.02	1.25882	1.9057	2.18434	0.613367	1.09454	1.49309	-0.377665	-0.329337	-0.0374787	-0.108417	-0.253175	-0.399382	-0.563103	-0.47267	-0.737875	-0.843599	-0.83035	-0.906334	-0.877795	-0.906334	-0.906334	1.78295	1.067	-0.24816	-0.253658	-0.591216	-0.860095	-0.896821
BAESF_07936.mRNA	35.75	19.35	32.95	8.16	4.51	8.5	15.31	13.49	11.19	10	9.13	8.74	0.57	0.64	0.43	0.03	0.01	0	0	0	0.05	1.55665	1.10757	1.49643	0.501085	0.114901	0.528776	0.939429	0.849532	0.718208	0.640163	0.577561	0.547732	-0.838998	-0.805856	-0.909963	-1.15926	-1.17416	-1.18172	-1.18172	-1.18172	-1.14465	1.38688	0.381588	0.835723	0.588485	-0.851606	-1.17171	-1.16936
BAESF_07953.mRNA	24.47	28.71	26.79	9.39	14.4	16.68	2.19	2.91	2.65	1.42	1.73	2.19	0.25	0.39	0.2	0.09	0.1	0.07	0.04	0	0.08	1.62107	1.74552	1.69152	0.896362	1.21442	1.32601	-0.0580132	0.106475	0.0508604	-0.281289	-0.18387	-0.0580132	-0.815225	-0.729423	-0.848218	-0.925925	-0.918543	-0.940892	-0.963877	-0.995576	-0.933374	1.68604	1.1456	0.0331073	-0.174391	-0.797622	-0.928453	-0.964275
BAESF_07965.mRNA	48.87	57.36	49.41	24.97	27.77	30.65	28.19	23.66	19.04	12.11	17.53	12.44	0.73	1.3	1.3	0.16	0.18	0.17	0.08	0	0.14	1.20119	1.3014	1.20805	0.785247	0.850519	0.911337	0.859758	0.752251	0.620006	0.349489	0.570066	0.365337	-0.941562	-0.760016	-0.760016	-1.19636	-1.18546	-1.19089	-1.24192	-1.29098	-1.20745	1.23688	0.849034	0.744005	0.428297	-0.820532	-1.19091	-1.24678
BAESF_07978.mRNA	132.06	143.55	160.14	64.14	84.34	95.77	49.27	57.54	42.42	29.06	37.15	30.07	2.49	4.19	2.37	0.43	0.54	0.83	0.17	0.13	0.28	1.1752	1.21935	1.27727	0.79443	0.938422	1.00543	0.656289	0.737481	0.578197	0.382165	0.509218	0.399782	-0.765745	-0.554196	-0.784397	-1.24139	-1.20188	-1.1099	-1.34836	-1.36691	-1.30046	1.22394	0.91276	0.657322	0.430388	-0.701446	-1.18439	-1.33858
BAESF_08007.mRNA	5.47	6.96	6.28	0.96	0.95	0.96	1.33	0.78	0.9	0.56	0.7	0.88	0.01	0.05	0.03	0	0	0.01	0	0	0	1.9638	2.27459	2.14068	0.172965	0.165295	0.172965	0.432277	0.0285101	0.126343	-0.169325	-0.0404479	0.110474	-0.821242	-0.762998	-0.791837	-0.836163	-0.836163	-0.821242	-0.836163	-0.836163	-0.836163	2.12636	0.170409	0.19571	-0.0330994	-0.792026	-0.831189	-0.836163
BAESF_08018.mRNA	154.52	167.99	181.73	46.53	70.68	78.91	33.49	32.22	40.06	27.97	37.05	42.56	1.3	2.58	1.99	0.2	0.25	0.62	0	0.14	0.44	1.28894	1.33221	1.37294	0.671393	0.885428	0.94205	0.504327	0.484782	0.595163	0.413468	0.555501	0.625954	-0.906296	-0.675797	-0.769615	-1.24522	-1.22396	-1.08888	-1.3402	-1.27194	-1.15024	1.33136	0.832957	0.528091	0.531641	-0.783903	-1.18602	-1.25413
BAESF_08021.mRNA	56.73	62.27	54.8	25.84	34.7	31.43	34.08	40.16	35.38	31.44	36.45	34.93	1.79	2.59	2.24	0.2	0.24	0.45	0.02	0.15	0.13	1.05258	1.10804	1.032	0.589	0.761662	0.703514	0.751057	0.847803	0.773083	0.703701	0.790628	0.765549	-0.781273	-0.628675	-0.690764	-1.29196	-1.27212	-1.17742	-1.39033	-1.31772	-1.32834	1.0642	0.684725	0.790648	0.753293	-0.700237	-1.24717	-1.34547
BAESF_08029.mRNA	135.87	158.38	153.31	87.46	57.4	60.5	92.12	69.15	42.77	20.99	21.28	13.76	0.95	1.72	0.84	0.11	0.05	0.25	0.09	0.1	0.19	1.21291	1.28874	1.27264	0.995519	0.788712	0.814472	1.02109	0.880014	0.645092	0.302256	0.308781	0.103701	-0.904392	-0.738641	-0.933311	-1.18503	-1.2127	-1.12587	-1.19408	-1.18953	-1.15037	1.2581	0.866234	0.848731	0.238246	-0.858781	-1.17453	-1.17799
BAESF_08043.mRNA	57.67	60.12	62.66	23.34	32.83	35.54	12.19	12.45	9.96	8.76	10.49	9.37	0.6	1.05	0.66	0.08	0.03	0.11	0.03	0.07	0.25	1.40256	1.42875	1.45482	0.839256	1.05005	1.09938	0.446995	0.459493	0.328415	0.254171	0.358651	0.292987	-0.903596	-0.744918	-0.880026	-1.15524	-1.18559	-1.1377	-1.18559	-1.1612	-1.06165	1.42871	0.996228	0.411634	0.301936	-0.842847	-1.15951	-1.13615
BAESF_08054.mRNA	79.48	88.35	91.2	37.51	60.16	67.97	14.89	19.14	20.31	13.95	16.4	19.89	1.4	1.66	1.13	0.14	0.19	0.39	0.07	0.12	0.16	1.27079	1.33179	1.3501	0.840779	1.11064	1.18075	0.324345	0.462619	0.495562	0.28877	0.377305	0.483949	-0.778395	-0.718388	-0.84802	-1.21269	-1.18765	-1.09702	-1.24966	-1.22302	-1.20255	1.31756	1.04406	0.427509	0.383341	-0.781601	-1.16579	-1.22508
BAESF_08080.mRNA	452.93	466.83	473.8	224.3	390.15	393.6	50.69	70.25	90.95	42.64	50.11	59.09	3.88	4.23	7.25	0.54	0.97	0.89	0.13	1.1	1.36	1.26982	1.28338	1.29003	0.954952	1.20292	1.20686	0.293231	0.437485	0.552127	0.217137	0.288159	0.360914	-0.767612	-0.736478	-0.531601	-1.28603	-1.17535	-1.19398	-1.42518	-1.14662	-1.09416	1.28108	1.12158	0.427614	0.288737	-0.678563	-1.21845	-1.22199
BAESF_08086.mRNA	32.33	39.28	36.74	10.86	6.58	16.64	18.78	28.73	25.66	5.15	3.95	2.12	0.23	1.01	0.29	0.05	0.02	0.05	0.04	0	0.04	1.30632	1.43665	1.39183	0.595262	0.287207	0.868455	0.94725	1.22766	1.15266	0.143342	-0.00603042	-0.323648	-0.964189	-0.626226	-0.931414	-1.07307	-1.09302	-1.07307	-1.07966	-1.10665	-1.07966	1.37826	0.583641	1.10919	-0.0621122	-0.84061	-1.07972	-1.08865
BAESF_08111.mRNA	24.39	33	29.39	12.74	17.49	20.48	3.94	6.21	4.97	2.28	2.13	1.58	0	0.2	0.17	0.07	0.03	0	0	0	0.06	1.42877	1.64774	1.56357	0.968296	1.19095	1.30336	0.201191	0.48473	0.343208	-0.105908	-0.141011	-0.285924	-0.99667	-0.859947	-0.878933	-0.945932	-0.974503	-0.99667	-0.99667	-0.99667	-0.952974	1.54669	1.1542	0.343043	-0.177615	-0.91185	-0.972369	-0.982104
BAESF_08124.mRNA	212.54	380.41	601.7	180.88	315.2	481.32	26.73	42.05	84.22	3.03	5.07	4.4	0.2	0.44	1.16	0.38	0	0.86	0	0.18	0	1.14378	1.38011	1.56653	1.0784	1.30372	1.47575	0.312098	0.491304	0.769525	-0.473726	-0.306847	-0.354499	-0.967301	-0.893018	-0.727821	-0.910358	-1.04158	-0.788744	-1.04158	-0.974148	-1.04158	1.36347	1.28596	0.524309	-0.378357	-0.862713	-0.913562	-1.01911
BAESF_08141.mRNA	32.75	33.17	27.85	12.95	18.94	18.19	4.17	3.02	4.45	1.5	4.17	5.05	0.52	0.46	0.43	0.05	0.03	0.1	0	0.05	0.12	1.62119	1.63068	1.50069	0.942575	1.21697	1.18753	0.180162	-0.0130834	0.220673	-0.37792	0.180162	0.300895	-0.760108	-0.791042	-0.806989	-1.04424	-1.05901	-1.00851	-1.08172	-1.04424	-0.994669	1.58419	1.11569	0.12925	0.0343786	-0.786047	-1.03725	-1.04021
BAESF_08142.mRNA	9.4	11.17	8.24	5.18	3.81	3.74	4.03	5.96	4.26	2.82	2.34	2.17	0.75	0.98	0.71	0	0	0.09	0	0	0	1.4544	1.63633	1.3175	0.851888	0.561772	0.544802	0.613543	0.989481	0.6653	0.29501	0.139569	0.0790976	-0.608644	-0.465704	-0.63541	-1.25645	-1.25645	-1.15669	-1.25645	-1.25645	-1.25645	1.46941	0.652821	0.756108	0.171225	-0.569919	-1.2232	-1.25645
BAESF_08147.mRNA	144.57	64.39	59.45	47.38	26.1	28.22	15.88	26.08	9.38	2.32	2.77	2.82	0.54	0.28	0.13	0.22	0.18	0.07	0.08	0	0.19	1.86116	1.39404	1.34819	1.21819	0.879914	0.923877	0.603597	0.879483	0.319782	-0.345566	-0.271374	-0.263684	-0.79394	-0.901876	-0.974628	-0.929898	-0.949356	-1.00647	-1.00104	-1.04596	-0.94443	1.53446	1.00733	0.600954	-0.293541	-0.890148	-0.961909	-0.997146
BAESF_08169.mRNA	15.2	17.16	14.64	6.96	7.77	10.64	5.24	4.01	1.82	1.66	1.06	1.42	0.09	0	0	0.05	0	0.14	0	0	0	1.56432	1.66848	1.53224	0.916277	1.00466	1.26285	0.694255	0.494033	-0.0300848	-0.0833546	-0.316477	-0.169591	-0.896982	-0.975575	-0.975575	-0.931079	-0.975575	-0.856079	-0.975575	-0.975575	-0.975575	1.58834	1.06126	0.386068	-0.189807	-0.949378	-0.920911	-0.975575
BAESF_08170.mRNA	158.37	67.32	59.44	42.58	23.47	28.84	9.57	15.39	5.6	0.89	1.91	1.85	0.16	0.5	0	0.22	0	0	0	0.05	0.14	1.98676	1.49596	1.42495	1.23545	0.901024	1.01598	0.414629	0.6688	0.141744	-0.582836	-0.332765	-0.344837	-0.865691	-0.71675	-0.951691	-0.836469	-0.951691	-0.951691	-0.951691	-0.92342	-0.875768	1.63589	1.05082	0.408391	-0.420146	-0.84471	-0.913284	-0.91696
BAESF_08188.mRNA	17.16	16.47	13.57	4.75	8.77	7.15	4.55	4.63	4.87	4.53	6.06	5.81	0.24	0.32	0.32	0	0.02	0.05	0	0	0	1.52629	1.4905	1.32275	0.463557	0.953438	0.7859	0.430842	0.444067	0.482644	0.427506	0.653224	0.619908	-0.954096	-0.89632	-0.89632	-1.15288	-1.13458	-1.10779	-1.15288	-1.15288	-1.15288	1.44651	0.734299	0.452518	0.566879	-0.915579	-1.13175	-1.15288
BAESF_08189.mRNA	55.11	31.55	55.84	8.74	5.58	12.13	14.8	15.13	12.8	5.01	5.64	5.2	0.41	0.32	0.18	0.1	0	0.16	0	0.03	0.03	1.72117	1.33916	1.73024	0.492731	0.217583	0.702251	0.832113	0.846614	0.737166	0.154017	0.223951	0.175852	-0.863097	-0.909369	-0.988023	-1.03727	-1.10414	-1.00002	-1.10414	-1.0834	-1.0834	1.59686	0.470855	0.805298	0.184607	-0.920163	-1.04714	-1.09031
BAESF_08198.mRNA	28.69	26.41	27.15	1.58	5.49	3.77	1.86	2.33	5.29	5.47	10.3	22.33	0.28	0.62	1.61	0.03	0.04	0.22	0.01	0.07	0.11	1.69486	1.6289	1.65089	-0.321907	0.439616	0.185424	-0.236851	-0.111247	0.413776	0.437068	0.897402	1.49585	-0.90054	-0.706075	-0.312363	-1.07993	-1.07195	-0.940172	-1.09611	-1.04847	-1.01818	1.65822	0.101045	0.0218925	0.943441	-0.639659	-1.03068	-1.05426
BAESF_08209.mRNA	64.36	116.86	152.33	28.56	58.64	74.16	3.19	5.24	8.65	0.43	0.28	1.33	0.03	0.21	0.25	0.19	0.09	0.07	0.03	0.03	0.06	1.37722	1.69222	1.83279	0.953278	1.32829	1.45186	-0.0905523	0.12224	0.355173	-0.664915	-0.724121	-0.404084	-0.84022	-0.754168	-0.736792	-0.763073	-0.80997	-0.819864	-0.84022	-0.84022	-0.824881	1.63408	1.24448	0.128953	-0.597707	-0.77706	-0.797636	-0.835107
BAESF_08239.mRNA	43.36	43.25	37.04	21.1	28.95	29.75	4.57	6.07	5.86	1.51	0.81	0.77	0.23	0.17	0.09	0.08	0.03	0.12	0.06	0.07	0	1.58454	1.58289	1.48229	1.121	1.32321	1.34075	0.204141	0.362785	0.342725	-0.326154	-0.543667	-0.558534	-0.800669	-0.83394	-0.881058	-0.88719	-0.918725	-0.862995	-0.899625	-0.893378	-0.938389	1.5499	1.26166	0.303217	-0.476118	-0.838556	-0.889637	-0.910464
BAESF_08255.mRNA	24.21	25.65	28.57	1.95	6.01	4.99	2.01	1.84	3.09	4.15	6.23	11.8	0.31	0.95	1.44	0.03	0.08	0.1	0.01	0.02	0.06	1.72245	1.7712	1.86245	-0.160429	0.599181	0.461179	-0.142758	-0.19378	0.126325	0.328575	0.626301	1.1276	-0.872863	-0.523743	-0.327008	-1.0839	-1.0423	-1.0262	-1.10111	-1.09247	-1.05871	1.78537	0.299977	-0.0700709	0.69416	-0.574538	-1.0508	-1.08409
BAESF_08256.mRNA	23.71	28.19	26.9	8.77	15.32	15.99	5.66	4.73	4.06	2.22	5.12	3.77	0.14	0.31	0.13	0	0.14	0	0	0	0	1.46698	1.59833	1.5627	0.735462	1.13995	1.17167	0.433364	0.314791	0.216759	-0.139569	0.366702	0.17023	-0.958168	-0.848587	-0.965114	-1.06147	-0.958168	-1.06147	-1.06147	-1.06147	-1.06147	1.54267	1.01569	0.321638	0.132454	-0.923956	-1.02703	-1.06147
BAESF_08257.mRNA	24.87	22.33	24.72	10.72	15.68	15.77	8.95	6.73	7.99	5.78	8.11	6.97	0.34	0.59	0.72	0.04	0.04	0.09	0	0	0.04	1.36761	1.28591	1.36301	0.741666	1.02066	1.02491	0.612235	0.412652	0.532027	0.308986	0.542509	0.436823	-0.972725	-0.837492	-0.775363	-1.17309	-1.17309	-1.13597	-1.20409	-1.20409	-1.17309	1.33884	0.929079	0.518971	0.429439	-0.86186	-1.16071	-1.19376
BAESF_08265.mRNA	20.82	24.05	23.61	7.59	7.96	7.29	12.8	13.4	11.52	9.39	11.48	10.75	0.47	0.74	0.78	0.03	0.06	0.27	0	0.07	0.08	1.20931	1.32012	1.30589	0.461039	0.494889	0.432505	0.841561	0.875722	0.763428	0.613743	0.760859	0.712479	-0.955943	-0.820594	-0.802351	-1.24146	-1.21841	-1.07333	-1.26518	-1.21087	-1.20341	1.27844	0.462811	0.826903	0.695694	-0.859629	-1.17773	-1.22649
BAESF_08269.mRNA	6.8	7.44	7.25	1.92	2.73	2.55	2.55	2.75	2.15	2.56	3.01	2.29	0.12	0.09	0.17	0.02	0.02	0.01	0	0.01	0.02	1.54696	1.64877	1.61938	0.278472	0.594548	0.530693	0.530693	0.601452	0.376356	0.534324	0.687997	0.432497	-0.958666	-0.993719	-0.902281	-1.07941	-1.07941	-1.09213	-1.10498	-1.09213	-1.07941	1.60504	0.467904	0.502834	0.551606	-0.951555	-1.08365	-1.09217
BAESF_08273.mRNA	50.93	55.91	51.69	19.22	28.62	31.03	6	7.73	10.49	9.1	11.99	9.8	0.56	1.2	0.8	0.19	0.15	0.1	0.03	0.1	0.06	1.43287	1.49423	1.44261	0.800853	1.05667	1.10908	0.0900761	0.238063	0.422137	0.335738	0.504355	0.380639	-0.915838	-0.685489	-0.819951	-1.09725	-1.12016	-1.14994	-1.194	-1.14994	-1.17476	1.45657	0.988867	0.250092	0.406911	-0.807093	-1.12245	-1.1729
BAESF_08323.mRNA	32.73	14.32	19.55	2.03	1.62	4.61	0.08	0.63	0.91	0	0.15	0.17	0	0	0	0	0.05	0	0	0	0	2.54342	1.83209	2.0968	0.371458	0.240421	0.926644	-0.558317	-0.187328	-0.0444521	-0.627682	-0.501715	-0.486175	-0.627682	-0.627682	-0.627682	-0.627682	-0.583708	-0.627682	-0.627682	-0.627682	-0.627682	2.15744	0.512841	-0.263366	-0.538524	-0.627682	-0.613024	-0.627682
BAESF_08324.mRNA	14.54	14.53	13.5	5.12	10.03	9.47	2.42	2.27	1.36	1.39	1.94	1.62	0.38	0.37	0.45	0.04	0	0.11	0	0	0	1.67445	1.67382	1.60594	0.7528	1.33541	1.28387	0.177248	0.132889	-0.18967	-0.177176	0.0276727	-0.0863011	-0.720374	-0.727567	-0.671436	-1.00014	-1.03893	-0.935714	-1.03893	-1.03893	-1.03893	1.6514	1.12403	0.0401557	-0.0786015	-0.706459	-0.991595	-1.03893
BAESF_08334.mRNA	34.85	30.35	35.93	16.16	8.23	12.33	20.32	27.63	23.57	17.86	19.39	13.44	0.88	2.6	2.07	0.1	0.29	0.34	0.02	0.02	0.18	1.18717	1.09097	1.20846	0.658723	0.213936	0.47757	0.814414	1.02587	0.916179	0.726477	0.782424	0.53494	-0.927355	-0.46138	-0.575608	-1.31178	-1.1975	-1.17022	-1.36594	-1.36594	-1.26142	1.1622	0.450076	0.918821	0.68128	-0.654781	-1.2265	-1.3311
BAESF_08361.mRNA	8.34	8.22	8.76	3.42	4.23	3.75	3.44	2.7	2.21	2.44	3.38	3.86	0.15	0.22	0.3	0.02	0.02	0.01	0	0	0.01	1.49114	1.4759	1.54299	0.609343	0.807671	0.694209	0.614664	0.399777	0.23234	0.313901	0.598628	0.721192	-0.97752	-0.907877	-0.833019	-1.11891	-1.11891	-1.13052	-1.14225	-1.14225	-1.13052	1.50335	0.703741	0.415594	0.544574	-0.906139	-1.12278	-1.13834
BAESF_08369.mRNA	118.51	118.24	109.75	43.84	51.36	55.88	52.1	51.09	48.81	50.65	55.56	49.95	2.85	4.23	4.15	0.46	0.48	0.72	0.15	0.2	0.42	1.16579	1.16453	1.12344	0.620431	0.706684	0.752748	0.714492	0.703808	0.678909	0.699089	0.74961	0.691498	-0.745349	-0.574927	-0.583503	-1.28478	-1.27721	-1.1936	-1.41756	-1.39388	-1.30023	1.15126	0.693288	0.69907	0.713399	-0.634593	-1.25186	-1.37056
BAESF_08377.mRNA	31.9	31.6	26.97	9.07	12.5	12.39	2.07	2.22	2.66	1.76	0.98	1.79	0.21	0.31	0.22	0.06	0.02	0.07	0.02	0.07	0.07	1.83658	1.82927	1.70688	0.890704	1.1249	1.11836	-0.0583491	-0.0202364	0.0820939	-0.143394	-0.408751	-0.134757	-0.802213	-0.738771	-0.795637	-0.907954	-0.938687	-0.900452	-0.938687	-0.900452	-0.900452	1.79091	1.04465	0.00116946	-0.228967	-0.778874	-0.915698	-0.913197
BAESF_08384.mRNA	44.76	41.49	42.6	21.75	32.09	25.67	8.18	10.23	6.8	5.96	6.86	5.7	0.85	1.16	0.46	0.2	0.11	0.04	0	0	0	1.45763	1.40646	1.42426	0.975323	1.2339	1.08504	0.348987	0.488094	0.236559	0.157921	0.241848	0.131646	-0.756522	-0.649602	-0.919914	-1.05526	-1.10907	-1.15402	-1.18109	-1.18109	-1.18109	1.42945	1.09809	0.35788	0.177138	-0.775346	-1.10612	-1.18109
BAESF_08417.mRNA	12.08	11.41	9.17	4.85	6.5	6.22	4.54	4.06	3.8	5.64	6.38	6	0.64	1.58	0.75	0.1	0.08	0.07	0.01	0	0.02	1.40995	1.35397	1.14207	0.553379	0.817874	0.777371	0.495418	0.398942	0.342787	0.688224	0.800704	0.744429	-0.800436	-0.318103	-0.731327	-1.2256	-1.24513	-1.25503	-1.31646	-1.32706	-1.30598	1.302	0.716208	0.412382	0.744452	-0.616622	-1.24192	-1.3165
BAESF_08418.mRNA	16.44	19.78	17.92	8.71	13.29	14.03	7.26	4.75	6.53	4.29	5.83	5.72	0.25	0.6	0.62	0.11	0.27	0.17	0	0	0	1.2649	1.41745	1.33581	0.755059	1.09147	1.13542	0.614254	0.298898	0.533697	0.226306	0.448752	0.434616	-1.0297	-0.81478	-0.803965	-1.13311	-1.01588	-1.08728	-1.22397	-1.22397	-1.22397	1.33938	0.993982	0.482283	0.369891	-0.882814	-1.07876	-1.22397
BAESF_08425.mRNA	7.89	10.21	8.03	2.31	7.47	6.43	2.7	4.47	3.8	2.51	3.32	2.58	0.2	0.31	0.3	0.03	0.07	0	0	0	0	1.29687	1.55611	1.31434	0.192308	1.24276	1.0963	0.316836	0.753914	0.607833	0.257899	0.49004	0.279976	-0.942045	-0.84399	-0.852557	-1.11283	-1.07024	-1.14588	-1.14588	-1.14588	-1.14588	1.38911	0.843789	0.559528	0.342638	-0.87953	-1.10965	-1.14588
BAESF_08453.mRNA	5.07	19.79	59.79	8.65	28.85	38.47	0.59	1.21	6.24	0	0.05	0.05	0.03	0.15	0	0	0	0.02	0	0	0	0.53002	1.38306	2.12651	0.851247	1.63369	1.82725	-0.398205	-0.170062	0.652152	-0.719526	-0.685719	-0.685719	-0.699045	-0.622685	-0.719526	-0.719526	-0.719526	-0.705805	-0.719526	-0.719526	-0.719526	1.34653	1.4374	0.0279616	-0.696988	-0.680419	-0.714952	-0.719526
BAESF_08467.mRNA	24.11	29.58	30.58	9.78	18.31	20.46	13.28	11.6	11.16	9.36	12.92	12.33	0.67	0.92	0.39	0	0.09	0.24	0	0.03	0.09	1.12182	1.2668	1.29047	0.499791	0.928614	1.00627	0.706627	0.614553	0.588405	0.470556	0.687844	0.655984	-0.872071	-0.769449	-1.00707	-1.24932	-1.18593	-1.09108	-1.24932	-1.22758	-1.18593	1.22637	0.81156	0.636528	0.604795	-0.882865	-1.17544	-1.22094
BAESF_08469.mRNA	8.87	8.33	9.09	0.96	2.61	2.52	0.59	0.45	0.76	1.01	1.19	3.54	0.05	0.23	0.38	0	0.01	0.03	0	0	0.01	1.97612	1.90538	2.00384	-0.0563061	0.711582	0.67984	-0.319338	-0.43522	-0.191626	-0.0246355	0.0831957	0.99977	-0.84103	-0.642102	-0.49743	-0.902372	-0.889862	-0.865209	-0.902372	-0.902372	-0.889862	1.96178	0.445039	-0.315395	0.352777	-0.660187	-0.885814	-0.898202
BAESF_08474.mRNA	5.99	20.15	62.6	9.52	27.65	38.93	0.9	1.93	8.52	0.06	0.29	0.49	0	0	0.04	0	0.09	0.02	0	0	0	0.576587	1.34427	2.10767	0.860041	1.55473	1.78491	-0.326633	-0.0262952	0.790783	-0.731282	-0.59512	-0.49518	-0.771685	-0.771685	-0.74449	-0.771685	-0.71193	-0.757954	-0.771685	-0.771685	-0.771685	1.34284	1.39989	0.145952	-0.607194	-0.76262	-0.74719	-0.771685
BAESF_08543.mRNA	68.15	80.5	71.38	39.5	56.41	59.61	20.64	20.29	17.66	12.2	13.62	13.5	1.39	1.36	1.29	0.28	0.23	0.39	0.09	0	0.2	1.24762	1.3464	1.27506	0.926	1.13576	1.16837	0.549206	0.539403	0.460135	0.252027	0.313452	0.308497	-0.775341	-0.782935	-0.801037	-1.15074	-1.17469	-1.10117	-1.24734	-1.29914	-1.18954	1.28969	1.07671	0.516248	0.291325	-0.786438	-1.1422	-1.24534
BAESF_08545.mRNA	19.41	21.32	20.59	0.81	2.45	2.02	1.3	1.27	3.38	5.15	8.49	18.28	0.29	1.15	1.54	0.01	0.08	0.16	0.03	0.05	0.05	1.66025	1.74077	1.71084	-0.520379	0.0602164	-0.0596001	-0.304735	-0.316553	0.275043	0.580533	0.970977	1.60898	-0.825222	-0.365438	-0.215398	-1.04547	-0.98515	-0.920831	-1.02782	-1.01051	-1.01051	1.70395	-0.173254	-0.115415	1.0535	-0.468686	-0.983815	-1.01628
BAESF_08549.mRNA	6.45	7.11	7.27	4.32	4.78	3.69	4.98	5.22	3.8	4.16	4.78	4.29	0.54	0.98	0.56	0.04	0.06	0.03	0	0	0.02	1.08158	1.18286	1.20617	0.679765	0.77872	0.529368	0.819311	0.866264	0.557032	0.643327	0.77872	0.673017	-0.799481	-0.499603	-0.784084	-1.2679	-1.24517	-1.27943	-1.3147	-1.3147	-1.29107	1.15687	0.662618	0.747535	0.698355	-0.694389	-1.26417	-1.30682
BAESF_08553.mRNA	308.51	450.92	661.41	158.21	356.92	414.7	32.79	52.36	74.59	43.41	56.87	59.81	3.64	5.75	6.37	1.06	1.21	1.8	0.24	0.51	0.79	1.14291	1.31717	1.49322	0.836853	1.20981	1.27871	0.123214	0.333567	0.493905	0.24904	0.370922	0.393737	-0.790876	-0.618307	-0.57785	-1.16472	-1.13236	-1.02342	-1.39841	-1.30772	-1.2294	1.31777	1.10846	0.316896	0.3379	-0.662344	-1.10683	-1.31184
BAESF_08555.mRNA	35.65	36.29	40.16	13.43	18.04	15.71	11.4	11.08	9.49	7.74	8.22	8.31	2.22	3.32	2.46	0.33	0.35	0.12	0.04	0.08	0.12	1.40548	1.41911	1.49687	0.671421	0.889749	0.78695	0.552022	0.531432	0.420289	0.276556	0.318661	0.326311	-0.509812	-0.278378	-0.453199	-1.20614	-1.19439	-1.34148	-1.39984	-1.37012	-1.34148	1.44049	0.782707	0.501248	0.307176	-0.413796	-1.24734	-1.37048
BAESF_08568.mRNA	38.6	42.28	45.08	16.15	25.01	26.95	9.56	8.8	9.04	11.82	18.01	16.06	0.77	1.42	0.63	0.17	0.18	0.02	0.04	0.07	0.02	1.26645	1.32727	1.37017	0.693677	0.978738	1.02798	0.36177	0.310648	0.327208	0.494507	0.764152	0.690075	-0.860722	-0.646634	-0.91712	-1.14407	-1.13824	-1.23797	-1.22468	-1.20522	-1.23797	1.3213	0.90013	0.333209	0.649578	-0.808158	-1.17343	-1.22263
BAESF_08571.mRNA	35.47	29.95	36.55	8.13	14.6	16.65	4.17	4.02	4.79	3.38	5.89	7.19	0.13	0.49	0.18	0	0.03	0.05	0	0	0	1.64107	1.51745	1.66305	0.597947	1.00144	1.09443	0.169609	0.147433	0.254916	0.0447108	0.385926	0.51611	-0.975744	-0.767441	-0.943133	-1.0678	-1.04553	-1.03105	-1.0678	-1.0678	-1.0678	1.60719	0.897939	0.190652	0.315582	-0.895439	-1.04813	-1.0678
BAESF_08572.mRNA	70.88	71.31	71.8	28.6	34.61	34.51	28.4	30.76	27.44	25.99	27.45	27.85	2.65	3.93	2.93	0.33	0.38	0.2	0.12	0.09	0.15	1.20349	1.20718	1.21136	0.654183	0.768629	0.766888	0.649985	0.69779	0.629431	0.597032	0.629649	0.638293	-0.641677	-0.45556	-0.595916	-1.26671	-1.24387	-1.3304	-1.37311	-1.38992	-1.35675	1.20734	0.7299	0.659069	0.621658	-0.564384	-1.28032	-1.37326
BAESF_08616.mRNA	23.88	25.27	22.69	12.7	15.48	14.81	8.18	7.17	6.25	4.46	5.37	5.96	0.43	0.71	0.23	0.1	0.06	0.23	0	0	0.02	1.38893	1.43249	1.34965	0.910793	1.05884	1.02558	0.589961	0.496558	0.400823	0.173601	0.297128	0.368111	-0.900017	-0.756721	-1.02075	-1.11026	-1.13994	-1.02075	-1.18664	-1.18664	-1.17077	1.39036	0.998406	0.495781	0.279613	-0.892495	-1.09032	-1.18135
BAESF_08636.mRNA	30.93	30.7	32.72	24.62	16.19	19.31	32.29	27.41	27.45	17.49	18.13	17.11	0.61	0.95	1.18	0.03	0.21	0.24	0.02	0.08	0.11	1.0011	0.996301	1.0373	0.854958	0.590088	0.700793	1.02879	0.923569	0.924503	0.638477	0.661064	0.624694	-0.981754	-0.854581	-0.780575	-1.27824	-1.17133	-1.15508	-1.28471	-1.24677	-1.22859	1.01157	0.71528	0.958952	0.641412	-0.872303	-1.20155	-1.25336
BAESF_08647.mRNA	82.18	88.99	85.18	15.73	34.46	27.06	19.38	25.92	26.89	25.78	34.07	48.11	1.01	2.66	3.59	0.24	0.16	0.6	0.09	0.17	0.33	1.28173	1.32934	1.30317	0.311389	0.765887	0.624274	0.430791	0.59918	0.620597	0.596025	0.759196	0.962918	-0.970706	-0.608096	-0.471108	-1.26295	-1.3033	-1.10873	-1.34096	-1.29811	-1.22056	1.30475	0.567183	0.550189	0.772713	-0.683303	-1.22499	-1.28654
BAESF_08648.mRNA	58.72	52.71	59.86	20.11	27.13	30.74	15.02	15.75	16.35	18.98	23.13	22.58	1.98	3.27	2.72	0.23	0.4	0.42	0.09	0.08	0.15	1.31354	1.24221	1.32626	0.614205	0.80727	0.888467	0.42866	0.458626	0.482294	0.577208	0.704123	0.688618	-0.70241	-0.460522	-0.553251	-1.2975	-1.21044	-1.2009	-1.37876	-1.38496	-1.34273	1.294	0.769981	0.456526	0.65665	-0.572061	-1.23628	-1.36882
BAESF_08666.mRNA	20.64	23.8	19.18	7.02	11.4	10.66	2.15	2.39	2.12	1	1.85	1.87	0.03	0.07	0.03	0	0.05	0	0	0	0	1.69539	1.81164	1.63581	0.848785	1.22045	1.16797	0.0517093	0.114336	0.0435474	-0.33573	-0.033653	-0.0276886	-0.901712	-0.869216	-0.901712	-0.926923	-0.885309	-0.926923	-0.926923	-0.926923	-0.926923	1.71428	1.07907	0.0698643	-0.132357	-0.89088	-0.913051	-0.926923
BAESF_08734.mRNA	14.14	14.21	12.56	7.89	9.7	11.75	4.92	5.73	5.34	4.82	3.91	4.57	0.3	0.3	0	0.04	0.04	0.14	0	0	0	1.32897	1.33318	1.22839	0.843088	1.01221	1.17218	0.472032	0.589063	0.534584	0.456485	0.301318	0.416417	-0.911447	-0.911447	-1.15088	-1.11509	-1.11509	-1.0313	-1.15088	-1.15088	-1.15088	1.29684	1.00916	0.531893	0.391407	-0.991259	-1.08716	-1.15088
BAESF_08751.mRNA	147.26	88.95	112.76	35.42	33.07	53.52	33.26	41.67	39.68	12.5	14.04	15.06	1.38	2.2	1.25	0.12	0.31	0.32	0.07	0.14	0.22	1.52123	1.23939	1.37183	0.729452	0.691833	0.956998	0.69497	0.818778	0.791841	0.169722	0.230647	0.267656	-0.809152	-0.64218	-0.840833	-1.23428	-1.1459	-1.14161	-1.26004	-1.2243	-1.18605	1.37748	0.792761	0.76853	0.222675	-0.764055	-1.17393	-1.22346
BAESF_08754.mRNA	71.52	83.24	84.75	28.43	59.33	64.38	13.54	9.85	8.67	6.92	6.41	6.52	0.5	1.17	0.46	0.18	0.47	0.24	0	0	0	1.39745	1.48647	1.49703	0.861547	1.2881	1.33586	0.442548	0.268594	0.200176	0.0815451	0.0419926	0.050749	-0.907212	-0.687785	-0.923273	-1.0498	-0.919217	-1.02033	-1.14815	-1.14815	-1.14815	1.46032	1.16184	0.303772	0.0580956	-0.839424	-0.996447	-1.14815
BAESF_08762.mRNA	149.2	168.46	170.62	45.53	74.19	91.74	6.91	9.18	8.55	4.06	6.01	10.41	0.34	1.09	0.92	0.25	0.11	0.49	0.4	0.11	0.23	1.57232	1.63702	1.64382	0.943838	1.20122	1.31373	-0.00647838	0.12883	0.0945687	-0.246079	-0.0712587	0.190004	-0.958666	-0.720281	-0.76578	-0.995953	-1.05966	-0.90176	-0.935174	-1.05966	-1.0046	1.61772	1.15293	0.0723067	-0.0424446	-0.814909	-0.98579	-0.999811
BAESF_08770.mRNA	215.86	179.94	209.31	64.88	114.21	117.29	37.6	35.74	37.43	37.03	43.4	58.45	0.86	1.76	3.11	0.97	0.18	1.6	0.34	0.29	0.38	1.33505	1.24306	1.31947	0.729824	1.01375	1.02715	0.458261	0.433173	0.456019	0.450704	0.529373	0.677654	-1.08231	-0.881832	-0.679553	-1.05312	-1.31348	-0.912168	-1.24889	-1.2682	-1.23394	1.2992	0.923577	0.449151	0.552577	-0.881232	-1.09292	-1.25034
BAESF_08773.mRNA	73.71	73.27	53.79	27.17	40.92	35.95	3.66	5.85	7.37	1.96	3.29	4.02	0.7	1.16	0.68	0	0.08	0.08	0.07	0.06	0.14	1.67041	1.66666	1.47371	1.05175	1.30388	1.22384	-0.0894738	0.154873	0.281986	-0.377328	-0.141947	-0.042274	-0.729076	-0.577178	-0.736582	-1.06564	-1.01683	-1.01683	-1.02273	-1.02869	-0.982535	1.60359	1.19316	0.115795	-0.187183	-0.680946	-1.0331	-1.01132
BAESF_08806.mRNA	15.42	13.94	15.04	4.97	5.93	6.27	4.87	4.96	4.61	6.24	6.36	8.52	0.96	1.28	0.7	0.05	0.16	0.12	0.03	0.02	0.05	1.45751	1.36376	1.43427	0.453361	0.601353	0.64889	0.436596	0.451698	0.391633	0.644786	0.661101	0.916501	-0.652068	-0.501974	-0.793314	-1.27153	-1.17265	-1.20748	-1.29062	-1.3003	-1.27153	1.41851	0.567868	0.426642	0.740796	-0.649119	-1.21722	-1.28748
BAESF_08809.mRNA	76.97	54.37	75.03	21.74	10.14	19.2	28.39	31.83	24.52	8.77	9.01	7.11	0.93	1.11	0.63	0.14	0.3	0.05	0	0.07	0.07	1.52528	1.31023	1.50945	0.751135	0.302817	0.676721	0.912302	0.981844	0.823597	0.220372	0.235619	0.103378	-0.798542	-0.742521	-0.904681	-1.12932	-1.0468	-1.18098	-1.21164	-1.16913	-1.16913	1.44832	0.576891	0.905914	0.186457	-0.815248	-1.11904	-1.1833
BAESF_08826.mRNA	334.22	322.61	375.11	132.3	213.06	230.63	30.11	23.75	25.59	10.25	13.11	17.44	1.33	1.76	0.42	0.09	0.15	0.4	0.07	0.16	0.31	1.44059	1.42485	1.49202	1.02859	1.2402	1.27545	0.378501	0.276322	0.30836	-0.0759389	0.0252621	0.144836	-0.779382	-0.703716	-1.00063	-1.11879	-1.09485	-1.00697	-1.12706	-1.09098	-1.03665	1.45249	1.18141	0.321061	0.0313863	-0.827909	-1.07354	-1.0849
BAESF_08830.mRNA	1084.47	1125.48	1039.01	639.64	855.85	885.6	303.51	315.56	391.29	262.25	324.4	302.9	21.18	36.77	35.7	1.94	2.31	10.81	0.93	1.6	2.69	1.08224	1.09806	1.064	0.857398	0.981395	0.995949	0.54025	0.556799	0.648259	0.478165	0.568543	0.539395	-0.576733	-0.349745	-0.361999	-1.43841	-1.38787	-0.845475	-1.61788	-1.49082	-1.34152	1.08143	0.944914	0.581769	0.528701	-0.429493	-1.22392	-1.48341
BAESF_08842.mRNA	26.39	27.12	27.14	8.58	16.06	15.3	2.99	3.56	3.41	2.95	3.12	4.31	0.68	0.57	0.84	0.12	0.08	0.04	0.03	0.01	0.1	1.61475	1.63659	1.63718	0.742817	1.22179	1.18396	0.0158128	0.126647	0.0988841	0.00744975	0.0424248	0.253033	-0.702153	-0.758361	-0.626645	-1.0387	-1.06888	-1.10021	-1.10823	-1.1245	-1.05365	1.62951	1.04952	0.0804478	0.100969	-0.69572	-1.06926	-1.09546
BAESF_08857.mRNA	23	19.9	21.3	8.45	11.39	14.36	4.68	3.82	3.41	2.09	2.33	2.79	0.25	0.37	0.22	0.11	0.07	0.14	0	0	0.02	1.64965	1.53107	1.58666	0.850542	1.08278	1.26702	0.41408	0.273318	0.197097	-0.107876	-0.043743	0.0671967	-0.883829	-0.805236	-0.904658	-0.985672	-1.01714	-0.962807	-1.07515	-1.07515	-1.05817	1.58913	1.06678	0.294832	-0.0281408	-0.864574	-0.98854	-1.06949
BAESF_08864.mRNA	147.52	160.9	138.8	55.2	64.34	64.49	118.47	129.13	119.53	106.98	112.77	89.89	7.79	12.55	10.32	0.55	0.91	1.08	0.14	0.23	0.66	0.972477	1.01723	0.941082	0.468234	0.546422	0.547612	0.859542	0.903889	0.864125	0.807074	0.834176	0.717674	-0.494434	-0.26988	-0.363181	-1.39487	-1.2865	-1.24226	-1.55428	-1.51485	-1.35929	0.976931	0.520756	0.875852	0.786308	-0.375832	-1.30788	-1.47614
BAESF_08878.mRNA	10.12	9.68	8.69	4.11	4.82	4.78	3.91	4.19	3.3	3	2.79	2.39	0.26	0.3	0.39	0	0.03	0.02	0	0	0	1.54872	1.50326	1.39371	0.673098	0.81961	0.811843	0.628137	0.690592	0.478745	0.397302	0.336571	0.210966	-0.903592	-0.868398	-0.793015	-1.16386	-1.13057	-1.14156	-1.16386	-1.16386	-1.16386	1.4819	0.768184	0.599158	0.314946	-0.855001	-1.14533	-1.16386
BAESF_08882.mRNA	57.25	52.74	55.75	20.9	29.45	32.05	8.78	8.44	10.63	9.14	9.92	13.55	0.44	1.08	1.45	0.09	0.19	0.36	0.02	0.02	0.12	1.46286	1.40927	1.44551	0.812302	1.03149	1.08598	0.276198	0.252667	0.391411	0.300237	0.34952	0.540378	-0.997779	-0.753234	-0.644357	-1.18296	-1.12459	-1.03579	-1.2271	-1.2271	-1.16491	1.43922	0.976591	0.306759	0.396712	-0.798457	-1.11445	-1.20637
BAESF_08892.mRNA	10.92	11.86	11.25	4.16	5.19	5.36	3.63	4.45	4.3	4.99	5.87	5.14	0.29	0.47	0.32	0	0.02	0.07	0	0	0.03	1.36396	1.44237	1.39217	0.499054	0.687058	0.715045	0.387098	0.555537	0.526708	0.65313	0.794726	0.67868	-0.932981	-0.798051	-0.909233	-1.19603	-1.17557	-1.12613	-1.19603	-1.19603	-1.16549	1.3995	0.633719	0.489781	0.708845	-0.880089	-1.16591	-1.18585
BAESF_08928.mRNA	120.04	115.97	108.49	46.22	69.68	68.45	34.28	42.32	52.23	45.6	49.91	57.64	2.87	5.05	4.66	0.36	0.44	1.29	0.16	0.36	0.21	1.17171	1.15255	1.11553	0.64444	0.870372	0.860538	0.481156	0.596153	0.711548	0.637036	0.686586	0.765767	-0.756804	-0.506528	-0.543853	-1.34259	-1.31057	-1.05071	-1.43169	-1.34259	-1.40805	1.1466	0.791783	0.596286	0.696463	-0.602395	-1.23462	-1.39411
BAESF_08938.mRNA	57.5	55.68	59.24	20.09	32.83	33.33	12.67	16.47	15.28	15.16	18.26	22.02	1.28	2.56	2.12	0.44	0.24	0.16	0.07	0.03	0.13	1.31106	1.29025	1.33036	0.639338	0.950466	0.960125	0.353857	0.515351	0.468902	0.464031	0.579575	0.69699	-0.825362	-0.531987	-0.618849	-1.12792	-1.22637	-1.27028	-1.32346	-1.34854	-1.28753	1.31056	0.849976	0.446037	0.580199	-0.658733	-1.20819	-1.31984
BAESF_08939.mRNA	26.96	13.08	23.81	4.35	1.75	4.19	16.52	11.68	5.7	2.98	2.88	2.42	0.24	0.25	0.23	0.04	0.05	0.03	0.02	0.04	0.03	1.80553	1.21837	1.70322	0.390168	-0.17942	0.364181	1.40546	1.12874	0.582751	0.136985	0.115205	0.00719711	-0.861123	-0.854248	-0.868053	-1.01166	-1.00347	-1.01993	-1.02828	-1.01166	-1.01993	1.57571	0.191643	1.03898	0.0864623	-0.861141	-1.01169	-1.01996
BAESF_08942.mRNA	11.29	13.44	13.05	4.31	7.04	7.14	4.74	5.06	4.77	3.69	4.31	3.51	0.67	0.75	0.56	0.05	0.13	0.06	0.01	0.03	0.04	1.34368	1.51115	1.48271	0.471946	0.902869	0.915709	0.552833	0.609187	0.558248	0.342972	0.471946	0.30232	-0.729677	-0.68107	-0.800456	-1.2117	-1.13543	-1.20186	-1.25205	-1.23168	-1.22164	1.44584	0.763508	0.573423	0.372413	-0.737068	-1.183	-1.23512
BAESF_08976.mRNA	21.72	22.86	23.51	5.13	10.94	9.71	5.67	4.78	6.36	7.67	8.24	6.81	0.34	0.67	0.49	0	0.02	0.16	0	0.05	0.02	1.44038	1.48163	1.50428	0.336623	0.898338	0.806741	0.407754	0.28709	0.490693	0.628707	0.682353	0.540693	-0.944465	-0.758979	-0.855068	-1.19105	-1.17436	-1.066	-1.19105	-1.14994	-1.17436	1.47543	0.680568	0.395179	0.617251	-0.852837	-1.1438	-1.17178
BAESF_08991.mRNA	24.08	27.75	23.93	8.93	12.09	15.08	3.18	2.46	2.97	2.8	2.93	3.08	0.38	0.53	0.08	0.02	0.08	0.03	0	0.02	0.02	1.61449	1.72722	1.60954	0.849658	1.07773	1.24756	0.135399	-0.020655	0.0928486	0.0567207	0.084489	0.11541	-0.779438	-0.69426	-0.981786	-1.02897	-0.981786	-1.02092	-1.04532	-1.02897	-1.02897	1.65042	1.05832	0.0691975	0.08554	-0.818495	-1.01056	-1.03442
BAESF_08992.mRNA	33.59	26.05	22.2	13.82	16.02	13.54	2.28	2.47	2.47	0.33	0.4	0.49	0.03	0.11	0.07	0	0	0.04	0.02	0	0.07	1.84295	1.65708	1.54102	1.20223	1.30686	1.18781	0.062174	0.104742	0.104742	-0.620184	-0.58141	-0.534312	-0.813417	-0.756872	-0.784616	-0.835762	-0.835762	-0.806113	-0.820792	-0.835762	-0.784616	1.68035	1.2323	0.0905525	-0.578635	-0.784968	-0.825879	-0.813723
BAESF_08995.mRNA	109.13	122.29	106.52	34.9	61.47	45.58	50.16	56.63	63.08	54.37	67.97	52.88	3.48	5.4	3.68	0.46	0.39	1.1	0.22	0.04	0.49	1.10171	1.16447	1.08838	0.478533	0.786501	0.623321	0.675462	0.741667	0.800648	0.719426	0.841532	0.704261	-0.678465	-0.480171	-0.654184	-1.30179	-1.32911	-1.0997	-1.40163	-1.49038	-1.29048	1.11818	0.629452	0.739259	0.755073	-0.604273	-1.24353	-1.39416
BAESF_09017.mRNA	23.65	25.79	23.72	10.64	16.18	15.98	6.49	6.44	6.39	4.05	4.8	6.97	0.11	0.49	0.23	0.07	0	0.12	0.03	0.03	0.03	1.38992	1.45557	1.39216	0.798267	1.10524	1.09601	0.450623	0.445342	0.440024	0.139802	0.248988	0.499603	-1.05484	-0.822682	-0.973891	-1.08378	-1.13713	-1.04776	-1.11382	-1.11382	-1.11382	1.41255	0.999837	0.44533	0.296131	-0.95047	-1.08956	-1.11382
BAESF_09048.mRNA	44.03	43.12	48.33	17.19	27.23	23.59	5.67	5.85	5.06	6.36	7.21	9.5	1.54	1.66	1.35	0.19	0.27	0.29	0	0.1	0.21	1.51599	1.50095	1.58316	0.848336	1.17206	1.07038	0.109389	0.129003	0.0387468	0.181896	0.262395	0.443603	-0.601718	-0.567717	-0.658984	-1.16018	-1.11226	-1.10075	-1.2883	-1.2181	-1.1479	1.53337	1.03026	0.0923797	0.295965	-0.609473	-1.12439	-1.2181
BAESF_09058.mRNA	32.36	28.23	27.03	12.62	18.99	17.49	3.87	5.08	3.86	2.79	3.95	5.96	0.37	0.43	0.38	0.14	0.08	0.03	0	0.04	0.02	1.61498	1.5126	1.48013	0.921064	1.21828	1.15786	0.124415	0.296311	0.122823	-0.0698021	0.137037	0.401019	-0.858015	-0.824812	-0.852382	-1.00038	-1.04226	-1.07898	-1.10187	-1.07149	-1.08653	1.5359	1.09907	0.181183	0.156084	-0.84507	-1.04054	-1.08663
BAESF_09077.mRNA	143.93	127.88	135.62	55.55	91.01	88.65	29.5	27.19	26.09	20.12	24.56	33.91	2.87	3.49	2.31	0.79	0.75	0.62	0.19	0.15	0.6	1.35478	1.28845	1.32141	0.82285	1.09798	1.08329	0.47389	0.429375	0.406878	0.266172	0.374019	0.55022	-0.69297	-0.608981	-0.781316	-1.12877	-1.14154	-1.18517	-1.35952	-1.37885	-1.19219	1.32155	1.00137	0.436714	0.396803	-0.694422	-1.15183	-1.31019
BAESF_09080.mRNA	10.55	10.09	9.8	3.93	2.98	3.07	5.14	6.37	3.89	2.75	2.83	2.32	0.23	0.48	0.33	0.03	0.05	0.01	0.01	0.04	0.01	1.56515	1.51982	1.49027	0.615704	0.376983	0.40192	0.86048	1.06411	0.606619	0.310598	0.334139	0.174774	-0.932588	-0.72624	-0.845416	-1.13049	-1.10904	-1.15236	-1.15236	-1.11971	-1.15236	1.52508	0.464869	0.843737	0.27317	-0.834748	-1.13063	-1.14148
BAESF_09085.mRNA	34.69	44.13	41.65	10.42	13.87	14.52	18.83	19.52	14.64	13.51	19.21	15.59	1.02	1.04	0.78	0.16	0.17	0.2	0	0	0.14	1.19981	1.36316	1.32382	0.406653	0.590397	0.620177	0.790756	0.814564	0.625538	0.573338	0.803969	0.666583	-0.799101	-0.792244	-0.887141	-1.18519	-1.17921	-1.16159	-1.2885	-1.2885	-1.19729	1.2956	0.539075	0.74362	0.681297	-0.826162	-1.17533	-1.25809
BAESF_09095.mRNA	19.25	19.98	18.74	12.2	13.84	14.44	11.53	11.68	11.07	10.13	9.93	8.18	0.91	1.41	1.54	0.18	0.3	0.17	0.01	0	0.09	1.12809	1.15762	1.10681	0.77119	0.868858	0.901914	0.727747	0.737672	0.696553	0.628935	0.613812	0.468294	-0.841005	-0.647083	-0.603268	-1.24265	-1.16187	-1.24974	-1.37238	-1.38068	-1.30881	1.13084	0.847321	0.720657	0.570347	-0.697119	-1.21809	-1.35396
BAESF_09097.mRNA	26.29	51.08	36.36	25.86	40.51	40.07	23.65	25.77	16.06	7.47	27.26	14.01	2.25	12.81	0	0	3.39	4.25	0	0	0	0.763101	1.20629	0.978488	0.752209	1.05072	1.04341	0.693328	0.749908	0.440937	-0.0392426	0.787053	0.353145	-0.696125	0.296004	-1.50441	-1.50441	-0.489931	-0.367248	-1.50441	-1.50441	-1.50441	0.982625	0.948782	0.628058	0.366985	-0.634843	-0.787197	-1.50441
BAESF_09106.mRNA	26.55	28.19	29.19	8.1	12.04	10.87	15.05	17.56	15.01	14.04	14.83	11.71	2.23	2.4	1.92	0.3	0.33	0.31	0.05	0.06	0.03	1.19049	1.23655	1.26339	0.308008	0.594602	0.519711	0.760057	0.875811	0.758069	0.708278	0.749062	0.574182	-0.517162	-0.476299	-0.597543	-1.24221	-1.22404	-1.23611	-1.41236	-1.40481	-1.42768	1.23014	0.474107	0.797979	0.677174	-0.530335	-1.23412	-1.41495
BAESF_09107.mRNA	456.35	422.32	432.73	231.55	321.08	345.92	74.05	83.51	96.55	54.54	75.26	83.96	6.15	8.9	9.74	1.94	1.82	2.2	0.36	0.2	1.31	1.25739	1.2209	1.23237	0.938184	1.0919	1.12696	0.404416	0.460445	0.52817	0.262331	0.411965	0.462952	-0.705192	-0.551604	-0.513167	-1.12463	-1.1443	-1.08463	-1.48848	-1.54755	-1.23845	1.23689	1.05235	0.464344	0.379082	-0.589988	-1.11785	-1.42482
BAESF_09112.mRNA	7.84	6.98	7.9	1.88	1.19	1.36	4.59	5.85	4.2	3.18	4.19	3.61	0.13	0.61	0.55	0	0.03	0.04	0	0	0	1.46354	1.34075	1.47166	0.118049	-0.210544	-0.120852	0.913697	1.15757	0.826932	0.564974	0.824622	0.682447	-1.00439	-0.579662	-0.625227	-1.15101	-1.11555	-1.10396	-1.15101	-1.15101	-1.15101	1.42532	-0.0711155	0.966065	0.690681	-0.736425	-1.12351	-1.15101
BAESF_09118.mRNA	39.35	22.27	31.71	4.17	10.77	9.66	10.42	10.72	15.88	12.71	22.31	29.45	0.45	0.5	0.66	0.05	0.04	0.07	0.05	0	0.08	1.42947	1.0395	1.28075	-0.0262538	0.556597	0.486418	0.53521	0.553581	0.812056	0.66469	1.04072	1.23003	-0.926947	-0.902928	-0.831122	-1.15562	-1.1624	-1.14226	-1.15562	-1.19019	-1.13567	1.24991	0.33892	0.633616	0.978479	-0.886999	-1.15343	-1.16049
BAESF_09154.mRNA	12.46	10.24	15.18	0.09	0.59	1.42	0.28	0.16	0.45	0.18	0.82	2.48	0	0.08	0.25	0	0	0.02	0	0	0	2.22645	2.02703	2.43008	-0.554516	-0.136791	0.327931	-0.376739	-0.485652	-0.238768	-0.466739	0.0126854	0.729844	-0.649863	-0.564713	-0.402978	-0.649863	-0.649863	-0.627953	-0.649863	-0.649863	-0.649863	2.22785	-0.121125	-0.367053	0.0919302	-0.539185	-0.642559	-0.649863
BAESF_09156.mRNA	84.5	88.49	74.55	31.88	50.14	50.65	14.94	16.99	14.49	16.19	19.07	19.86	0.83	2.25	1	0.2	0.17	0.23	0	0.05	0.4	1.3639	1.39106	1.29021	0.794741	1.05781	1.06372	0.363529	0.435583	0.346473	0.408492	0.500745	0.523738	-0.925591	-0.583532	-0.872686	-1.17692	-1.192	-1.16221	-1.2855	-1.25645	-1.08511	1.34839	0.972087	0.381862	0.477658	-0.793936	-1.17704	-1.20902
BAESF_09171.mRNA	9.65	13	11.16	3.08	5.62	6.31	0.77	0.78	0.6	0.98	0.84	0.55	0.24	0.05	0.29	0	0	0	0	0	0	1.69949	1.99508	1.84279	0.662505	1.18561	1.29277	-0.240085	-0.233996	-0.349219	-0.118909	-0.198165	-0.383533	-0.624705	-0.804464	-0.581981	-0.857197	-0.857197	-0.857197	-0.857197	-0.857197	-0.857197	1.84579	1.04696	-0.274434	-0.233536	-0.670383	-0.857197	-0.857197
BAESF_09175.mRNA	75.88	71.75	78.02	29.45	51.79	56.43	25.61	25.49	23.72	19.03	26.68	30	1.53	2.69	2.39	0.53	0.31	0.24	0.06	0.14	0.09	1.21561	1.18252	1.23206	0.660574	0.990322	1.04081	0.579791	0.577083	0.535639	0.409561	0.603417	0.671302	-0.830366	-0.604191	-0.655009	-1.13178	-1.22481	-1.25772	-1.35171	-1.30811	-1.33499	1.21006	0.897235	0.564171	0.561427	-0.696522	-1.20477	-1.3316
BAESF_09180.mRNA	13.47	15.54	15.71	3.82	7.54	6.06	1.23	1.14	2.98	2.52	2.8	3.13	0.1	0.28	0.2	0.02	0.05	0.06	0	0.03	0.05	1.63563	1.76889	1.77909	0.539964	1.11006	0.920373	-0.228259	-0.269319	0.349105	0.226691	0.302978	0.385979	-0.932613	-0.781565	-0.84589	-1.00787	-0.97898	-0.969532	-1.02761	-0.998147	-0.97898	1.72787	0.856799	-0.0494907	0.305216	-0.853356	-0.985461	-1.00158
BAESF_09191.mRNA	635.71	591.1	611.98	375.69	519.22	541.48	117.86	143.27	158.19	86.08	109.79	130.13	9.04	14.01	10.92	1.03	3.25	2.49	0.2	0.46	2.06	1.1863	1.15421	1.16952	0.954426	1.09704	1.11554	0.444879	0.530463	0.573937	0.307442	0.41382	0.488278	-0.646845	-0.469201	-0.571023	-1.353	-1.0266	-1.11363	-1.58523	-1.4986	-1.17171	1.17001	1.05567	0.516426	0.40318	-0.562357	-1.16441	-1.41852
BAESF_09196.mRNA	678.45	619.12	591.19	263.22	395.21	371.74	123.27	157.55	159.27	110.68	143.95	174.76	11.75	18.93	20.58	1.43	2.2	4.66	0.5	0.54	2.11	1.22773	1.18561	1.16437	0.792413	0.979149	0.951005	0.444751	0.55703	0.562003	0.395519	0.515697	0.604525	-0.604665	-0.398787	-0.362127	-1.36866	-1.24179	-0.978958	-1.591	-1.57887	-1.25494	1.19257	0.907522	0.521261	0.505247	-0.455193	-1.19647	-1.47494
BAESF_09203.mRNA	104.27	100.58	84.59	39.8	54.61	63.24	33.69	30.92	34.43	11.36	10.35	17.31	0.81	0.75	0.98	0.22	0.3	0.26	0.03	0.16	0.24	1.34904	1.32915	1.23367	0.820663	0.993294	1.07371	0.730228	0.683838	0.741995	0.154952	0.107431	0.374018	-0.915979	-0.934771	-0.865937	-1.13588	-1.10047	-1.11789	-1.23025	-1.16399	-1.12681	1.30395	0.962556	0.718687	0.212134	-0.905562	-1.11808	-1.17368
BAESF_09206.mRNA	28.71	28.05	29.38	9.68	14.21	14.04	6.76	7.6	6.7	11.13	10.4	16.14	0.98	1.87	1.72	0.27	0.17	0.13	0.04	0.04	0.09	1.36812	1.3501	1.38602	0.547327	0.830989	0.821972	0.291094	0.37355	0.284867	0.649461	0.599667	0.926828	-0.804696	-0.506886	-0.549952	-1.16096	-1.22676	-1.25466	-1.32125	-1.32125	-1.28358	1.36808	0.733429	0.316504	0.725319	-0.620511	-1.21413	-1.30869
BAESF_09221.mRNA	58.47	40.6	46.13	12.9	19.56	19.29	17.07	22.8	36.76	23.51	38.29	49.95	1.15	3.74	4.26	0.08	0.36	0.57	0	0.12	0.23	1.23926	1.00575	1.0873	0.289492	0.545269	0.536632	0.46092	0.640886	0.94247	0.660093	0.968422	1.13822	-0.930017	-0.413464	-0.345449	-1.37988	-1.22926	-1.13544	-1.43017	-1.35612	-1.29491	1.11077	0.457131	0.681425	0.922246	-0.562977	-1.24819	-1.3604
BAESF_09229.mRNA	128.89	115.23	104.39	46.61	65.33	55.24	9.21	13.96	11.67	6.3	8.52	3.73	0.35	0.89	0.19	0	0.41	0.31	0.25	0.07	0.28	1.59997	1.53796	1.48332	1.03988	1.22493	1.13284	0.18066	0.393843	0.301126	-0.006563	0.141611	-0.248729	-0.948427	-0.760658	-1.01883	-1.1159	-0.92416	-0.965212	-0.991375	-1.07814	-0.97814	1.54041	1.13255	0.291876	-0.0378937	-0.909303	-1.00176	-1.01589
BAESF_09236.mRNA	112.17	113.08	126.99	44.3	64.07	68.1	37.6	45.27	49.49	46.37	54.03	53.9	4.66	7.05	4.94	0.56	0.77	1.03	0.22	0.14	0.49	1.13021	1.13479	1.2007	0.605696	0.813165	0.847589	0.514005	0.617833	0.667834	0.631293	0.71716	0.715805	-0.585807	-0.384014	-0.558146	-1.32409	-1.25174	-1.17322	-1.46492	-1.50377	-1.35039	1.15524	0.755483	0.599891	0.688086	-0.509322	-1.24968	-1.43969
BAESF_09241.mRNA	4.17	5.39	4.8	0.87	1.05	0.81	3.52	2.73	2.19	3.11	3.15	2.59	0.22	0.4	0.22	0.01	0.03	0.02	0	0	0	1.28102	1.59053	1.449	-0.20459	-0.0703338	-0.252231	1.08474	0.804099	0.575637	0.945826	0.959975	0.748212	-0.828511	-0.627464	-0.828511	-1.10447	-1.07583	-1.09008	-1.11901	-1.11901	-1.11901	1.44018	-0.175718	0.821492	0.884671	-0.761495	-1.09012	-1.11901
BAESF_09269.mRNA	80.3	82.12	74.15	30.43	49.51	51.81	12.23	17.08	16.75	13.88	15.12	17.44	1.14	1.62	1.89	0.31	0.32	0.84	0.06	0.14	0.3	1.38667	1.40046	1.33767	0.79461	1.09015	1.11789	0.255568	0.450134	0.438658	0.328787	0.378651	0.462417	-0.879285	-0.753216	-0.692113	-1.18503	-1.18029	-0.973379	-1.31695	-1.27162	-1.1898	1.37493	1.00088	0.381454	0.389951	-0.774871	-1.1129	-1.25945
BAESF_09277.mRNA	69.49	233.85	246.45	51.5	103.22	148.87	13.8	17.9	17.82	0.95	1.43	2.2	0.18	0.5	0.09	0	0.03	0.08	0	0	0.14	1.09841	1.67267	1.69761	0.957802	1.285	1.45834	0.353612	0.470298	0.468274	-0.613522	-0.508514	-0.377168	-0.853213	-0.738715	-0.891071	-0.932192	-0.918088	-0.895468	-0.932192	-0.932192	-0.869669	1.48956	1.23371	0.430728	-0.499735	-0.827666	-0.915249	-0.911351
BAESF_09283.mRNA	403.76	304.05	304.88	141.05	103.79	111.85	173.76	133.02	112.08	80.48	97.72	64.89	2.56	4.1	2.31	0.19	0.47	0.72	0.1	0.17	0.33	1.27043	1.14588	1.14708	0.80931	0.675339	0.707971	0.90057	0.783684	0.708868	0.564541	0.649062	0.471019	-0.814087	-0.655782	-0.846152	-1.29665	-1.2036	-1.13443	-1.33128	-1.30411	-1.24767	1.1878	0.730874	0.797708	0.561541	-0.772007	-1.21156	-1.29436
BAESF_09295.mRNA	33.51	29.96	34.25	7.69	11.51	11.42	11.78	11.51	10.33	15.96	18.41	15.91	1.11	1.36	0.93	0.06	0.05	0.06	0.05	0.02	0.15	1.3384	1.25781	1.35416	0.314575	0.585073	0.579713	0.600926	0.585073	0.51152	0.811008	0.911181	0.808816	-0.736284	-0.653155	-0.802483	-1.24737	-1.2544	-1.24737	-1.2544	-1.27593	-1.18687	1.31679	0.49312	0.56584	0.843668	-0.73064	-1.24971	-1.23907
BAESF_09297.mRNA	417.41	584.24	483.04	151.76	242.74	236	23.59	33.5	42.74	18.51	25.16	15.63	0.78	2.32	1.58	0.18	0.07	0.26	0	0.08	0.16	1.40449	1.54752	1.4666	0.975039	1.17418	1.16223	0.196538	0.340864	0.442007	0.0979051	0.222917	0.0298299	-0.922597	-0.656913	-0.764395	-1.09782	-1.13952	-1.06986	-1.16836	-1.13556	-1.1051	1.47287	1.10382	0.326469	0.116884	-0.781302	-1.1024	-1.13634
BAESF_09308.mRNA	9.02	8.53	10.64	3.13	3.68	3.63	6.9	5.49	3.33	4.09	4.51	3.73	0.65	0.71	0.23	0.07	0.14	0.09	0	0	0	1.34518	1.28868	1.51405	0.346454	0.487332	0.475229	1.0773	0.855767	0.399743	0.581964	0.671307	0.499307	-0.68742	-0.647172	-1.01844	-1.17547	-1.10406	-1.1546	-1.25171	-1.25171	-1.25171	1.38263	0.436338	0.777605	0.584192	-0.784344	-1.14471	-1.25171
BAESF_09313.mRNA	98.75	86.31	107.08	50.28	65.25	76.76	20.02	19.93	18.69	8.15	12.63	17.4	0.84	1.77	1.23	0.64	1.01	0.52	0	0.36	0.21	1.37206	1.29385	1.41915	0.981375	1.13177	1.22583	0.45772	0.4552	0.41934	-0.0306432	0.203356	0.379553	-0.97246	-0.732259	-0.859584	-1.04003	-0.920572	-1.08464	-1.3305	-1.14995	-1.21857	1.36169	1.11299	0.444087	0.184089	-0.854768	-1.01508	-1.23301
BAESF_09333.mRNA	491.31	477.48	470.91	258.73	355.19	384.33	122.61	122.84	141.04	86.45	103.18	102.98	5.36	7.04	6.98	1.03	0.89	2.31	0.47	0.86	1.5	1.1854	1.1726	1.16639	0.898253	1.04007	1.07538	0.564835	0.56567	0.627242	0.409439	0.488045	0.487182	-0.767513	-0.662257	-0.665621	-1.28031	-1.3124	-1.06077	-1.42525	-1.31959	-1.1868	1.1748	1.00457	0.585916	0.461555	-0.698464	-1.21783	-1.31054
BAESF_09344.mRNA	26.92	8.84	18.62	7.89	2.61	6.19	4.19	5.91	4.12	3.51	3.69	1.98	0.23	0.58	0.2	0	0.03	0.11	0	0	0	2.04639	1.06238	1.71351	0.96658	0.116236	0.766325	0.458769	0.728846	0.445956	0.32626	0.363186	-0.0647218	-0.899676	-0.663402	-0.922975	-1.095	-1.06711	-0.996536	-1.095	-1.095	-1.095	1.60743	0.616381	0.544524	0.208241	-0.828685	-1.05288	-1.095
BAESF_09348.mRNA	18.23	18.71	17.8	8.04	8.29	7.67	13.68	13.2	10.66	9.94	9.57	8.34	0.52	0.84	0.52	0.05	0.08	0.09	0	0	0.01	1.18256	1.20285	1.16395	0.561342	0.583793	0.526948	0.96036	0.933	0.770802	0.718345	0.690028	0.58821	-0.906046	-0.748806	-0.906046	-1.2105	-1.18731	-1.17972	-1.25065	-1.25065	-1.24246	1.18312	0.557361	0.888054	0.665528	-0.853633	-1.19251	-1.24792
BAESF_09350.mRNA	39.09	34.59	32.68	15.99	21.69	21.75	3.85	4.77	5.7	3.8	3.66	6.72	0.38	0.81	0.62	0.13	0.09	0.09	0	0.05	0.13	1.60892	1.52033	1.47928	0.970096	1.18537	1.18733	0.0372316	0.16648	0.277678	0.0295204	0.0074941	0.383125	-0.89805	-0.696212	-0.778736	-1.04677	-1.07359	-1.07359	-1.13772	-1.10141	-1.04677	1.53618	1.11427	0.160463	0.140047	-0.790999	-1.06465	-1.0953
BAESF_09363.mRNA	46.98	40.75	42.25	17.76	23.5	24.31	7.99	7.82	13.65	11.67	15.6	17.49	0.66	1.5	1.66	0.39	0.09	0.25	0	0.06	0.15	1.40166	1.30417	1.32891	0.743443	0.930554	0.953353	0.227828	0.214446	0.570112	0.468334	0.657702	0.733282	-0.956252	-0.66924	-0.625757	-1.08068	-1.25109	-1.15509	-1.3115	-1.27065	-1.21353	1.34491	0.875783	0.337462	0.619773	-0.750416	-1.16229	-1.26523
BAESF_09369.mRNA	27.93	24.91	25.68	11.82	15.21	15	10.84	10.23	7.55	7.87	6.3	4.5	0.84	0.89	0.5	0.1	0.08	0.08	0.02	0.02	0.07	1.41682	1.32988	1.35297	0.775019	0.960037	0.949754	0.712309	0.670597	0.455585	0.48456	0.330945	0.107677	-0.755803	-0.734661	-0.91691	-1.16149	-1.17596	-1.17596	-1.22104	-1.22104	-1.1833	1.36656	0.894937	0.61283	0.307727	-0.802458	-1.17114	-1.20846
BAESF_09408.mRNA	37.22	35.84	32.4	12.82	18.52	16.01	16.13	15.38	14.53	15.3	15.17	18.36	0.94	1.2	1.1	0.09	0.12	0.24	0.04	0	0.23	1.2721	1.24594	1.1762	0.548398	0.794073	0.696152	0.701154	0.669302	0.631392	0.665819	0.660122	0.788218	-0.848457	-0.75898	-0.792077	-1.25861	-1.23929	-1.16688	-1.29201	-1.31992	-1.17264	1.23141	0.679541	0.667283	0.70472	-0.799838	-1.22159	-1.26152
BAESF_09425.mRNA	51.23	80.77	79.64	14.14	38.78	45.14	2.14	5.04	10.02	0.71	1.68	1.45	0.11	0.27	0.72	0.12	0.1	0.12	0	0	0.05	1.48067	1.75359	1.74512	0.726712	1.31488	1.40518	-0.231088	0.167213	0.533322	-0.601108	-0.327535	-0.382167	-0.864214	-0.782228	-0.597557	-0.858753	-0.869724	-0.858753	-0.927754	-0.927754	-0.898048	1.65979	1.14893	0.156482	-0.436936	-0.748	-0.86241	-0.917852
BAESF_09429.mRNA	82.33	105.06	92.64	38.12	59.07	60.64	6.48	8.14	10.72	3.21	2.64	2.91	0.38	0.37	0.57	0.03	0.02	0.06	0.02	0.04	0.13	1.48621	1.62256	1.55215	1.05877	1.3012	1.31579	0.123583	0.236879	0.377426	-0.201318	-0.283553	-0.243106	-0.831811	-0.835922	-0.758895	-0.997167	-1.00268	-0.980938	-1.00268	-0.991705	-0.944789	1.55364	1.22525	0.245963	-0.242659	-0.808876	-0.993595	-0.979725
BAESF_09437.mRNA	7.84	7.29	7.57	1.16	2.1	1.62	0.71	0.62	1.03	1.52	2.16	4.99	0.22	0.37	0.53	0.04	0.05	0.01	0.01	0.01	0.01	1.89384	1.80811	1.85244	0.0131152	0.495307	0.270786	-0.298673	-0.370833	-0.0697282	0.218849	0.520892	1.37441	-0.749299	-0.594536	-0.447118	-0.962346	-0.949574	-1.00141	-1.00141	-1.00141	-1.00141	1.85146	0.259736	-0.246411	0.704717	-0.596984	-0.97111	-1.00141
BAESF_09487.mRNA	161.33	141.52	153.98	88.2	117.08	109.33	28.53	43.19	42.98	32.52	46.75	64.59	0.88	1.81	4.28	0	0.12	0.27	0	0.51	0.5	1.20363	1.13888	1.18058	0.905753	1.04529	1.01152	0.355781	0.556318	0.553949	0.418832	0.594865	0.752793	-1.0144	-0.814446	-0.500653	-1.32845	-1.27207	-1.20954	-1.32845	-1.12343	-1.12674	1.17436	0.987521	0.488683	0.58883	-0.776499	-1.27002	-1.19287
BAESF_09509.mRNA	69.71	83.22	140.97	36.65	77.06	84.6	5.54	3.21	8.56	2.37	0.92	1.63	0.29	0.37	0.49	0	0.28	0.32	0	0.15	0.15	1.39679	1.49325	1.78133	1.04908	1.45134	1.50221	0.0833876	-0.159621	0.29284	-0.282401	-0.592779	-0.419183	-0.81218	-0.778985	-0.732661	-0.952665	-0.816473	-0.799496	-0.952665	-0.875559	-0.875559	1.55712	1.33421	0.0722021	-0.431454	-0.774608	-0.856211	-0.901261
BAESF_09513.mRNA	69.17	58.61	66.07	30.31	43.41	39.85	19.96	22.59	20.57	19.28	18.85	15.09	0.72	0.4	1.08	0.09	0	0.59	0	0.08	0	1.28571	1.18891	1.25889	0.806726	1.01419	0.964593	0.56852	0.638682	0.585548	0.548945	0.536224	0.411574	-0.915536	-1.03772	-0.802735	-1.18628	-1.23743	-0.962184	-1.23743	-1.19175	-1.23743	1.24451	0.928503	0.597584	0.498914	-0.918664	-1.12863	-1.22221
BAESF_09533.mRNA	31.25	19.2	23.79	3.32	5.24	6.23	8.27	8.26	9.71	5.88	8.01	9.22	0.3	0.22	0.5	0.06	0.05	0.11	0	0	0.05	1.70769	1.32271	1.4912	0.053464	0.356061	0.477238	0.681763	0.680875	0.800584	0.436406	0.658353	0.762047	-0.934736	-0.987001	-0.81698	-1.10268	-1.11048	-1.06476	-1.15063	-1.15063	-1.11048	1.5072	0.295588	0.721074	0.618935	-0.912906	-1.09264	-1.13725
BAESF_09551.mRNA	43.83	39.96	41.68	19.3	29.95	28.73	2.48	4.9	4.61	0.73	0.85	0.94	0.09	0.12	0.28	0	0.03	0.04	0	0	0.06	1.62817	1.56836	1.59561	1.1033	1.38271	1.35607	-0.0650704	0.284674	0.251284	-0.528096	-0.483666	-0.452196	-0.834132	-0.816144	-0.72768	-0.891224	-0.871642	-0.865241	-0.891224	-0.891224	-0.852621	1.59738	1.28069	0.156963	-0.487986	-0.792652	-0.876035	-0.878356
BAESF_09560.mRNA	10.67	13.62	11.92	3.69	5.61	6.48	1.41	1.36	1.53	0.8	0.84	0.88	0.19	0.06	0.02	0	0	0.01	0	0	0	1.68921	1.92647	1.79633	0.729528	1.09078	1.22095	0.0285958	0.00652457	0.0797519	-0.278641	-0.255502	-0.232862	-0.714307	-0.836094	-0.87659	-0.897437	-0.897437	-0.886962	-0.897437	-0.897437	-0.897437	1.804	1.01375	0.0382907	-0.255668	-0.808997	-0.893946	-0.897437
BAESF_09584.mRNA	533.04	541.74	541.94	155.76	279.81	239.07	80.34	93.08	98.65	97.7	111.47	92.32	7.61	12.23	12.66	1.21	1.63	4.62	0.37	0.54	1.42	1.29503	1.30274	1.30292	0.710002	0.988237	0.913425	0.396871	0.466319	0.493771	0.489199	0.551532	0.462448	-0.674957	-0.469936	-0.454671	-1.32402	-1.24098	-0.87856	-1.55225	-1.49642	-1.2807	1.30023	0.870555	0.45232	0.50106	-0.533188	-1.14785	-1.44312
BAESF_09593.mRNA	15.13	10	13.32	0.69	1.77	2.59	3.85	2.71	1.91	1.74	2.1	1.47	0.11	0.26	0.19	0	0	0	0	0	0	2.11845	1.69507	1.9868	-0.376793	0.169738	0.456548	0.789284	0.492915	0.224274	0.157694	0.294232	0.04295	-0.841751	-0.701554	-0.764776	-0.957181	-0.957181	-0.957181	-0.957181	-0.957181	-0.957181	1.93344	0.0831644	0.502158	0.164959	-0.76936	-0.957181	-0.957181
BAESF_09643.mRNA	63.82	40.05	51.35	12.85	8.81	21.8	3.84	5.57	4.09	1.69	3.73	1.01	0	0	0.1	0.08	0	0.05	0	0	0.07	1.92688	1.61412	1.7806	0.870268	0.634151	1.21154	0.150468	0.35969	0.184948	-0.251666	0.134729	-0.451171	-0.929136	-0.929136	-0.863883	-0.876446	-0.929136	-0.895732	-0.929136	-0.929136	-0.882814	1.77387	0.905319	0.231702	-0.18937	-0.907385	-0.900438	-0.913695
BAESF_09659.mRNA	272.47	277.47	254.2	171.01	192.51	194.47	150.29	180.56	146	117.7	117.57	115.32	9.1	9.35	9.75	2	1.58	1.9	0.32	0.57	0.76	1.02632	1.03511	0.992765	0.801333	0.858485	0.863376	0.739049	0.827554	0.72509	0.621326	0.620794	0.611497	-0.574378	-0.562513	-0.544113	-1.16344	-1.23663	-1.17989	-1.56183	-1.47766	-1.42223	1.01806	0.841065	0.763897	0.617872	-0.560335	-1.19332	-1.48724
BAESF_09672.mRNA	325.58	368.14	347.4	154.43	241.13	246.6	36.94	52.34	70.79	28.7	31.77	39.73	2.02	3.95	4.54	0.61	0.51	1.33	0.18	0.31	0.74	1.30008	1.3574	1.33034	0.952661	1.16008	1.17053	0.292808	0.452218	0.591218	0.178234	0.224261	0.326011	-0.891376	-0.660163	-0.607473	-1.18571	-1.21571	-1.01275	-1.3311	-1.2822	-1.14937	1.32928	1.09442	0.445415	0.242835	-0.719671	-1.13806	-1.25422
BAESF_09674.mRNA	125.61	125.13	151.86	53.89	88.01	89.05	41.08	43.64	41.87	38.12	45.43	56.23	1.8	3.04	3.38	0.4	0.56	0.86	0.16	0.3	0.35	1.15309	1.15105	1.25426	0.704323	0.963893	0.970131	0.561624	0.593335	0.571611	0.52246	0.614446	0.726739	-0.893481	-0.696622	-0.653235	-1.26567	-1.20756	-1.11312	-1.36664	-1.30546	-1.28519	1.18614	0.879449	0.575524	0.621215	-0.74778	-1.19545	-1.3191
BAESF_09678.mRNA	655.89	617.22	677.22	182.92	327.31	353.53	94.51	76.76	89.62	101.39	122.48	149.5	7.91	9.58	7.73	1.92	2.55	1.37	0.47	0.82	1.97	1.31345	1.28558	1.32812	0.728811	0.994928	1.03021	0.427878	0.333454	0.403742	0.459823	0.545836	0.636714	-0.661492	-0.582596	-0.670864	-1.17383	-1.08411	-1.26967	-1.48902	-1.39094	-1.16603	1.30905	0.917985	0.388358	0.547458	-0.638317	-1.17587	-1.34866
BAESF_09691.mRNA	317.68	205.24	255.11	95.08	51.32	61.4	172.59	135.95	89.88	90.29	78.26	47.65	16.2	23.93	10.67	1.98	3.26	1.14	0.15	0.32	0.45	1.30125	1.07164	1.18591	0.668572	0.347853	0.440822	0.980696	0.855596	0.639212	0.641587	0.567023	0.309478	-0.239162	-0.0433113	-0.443839	-1.16416	-0.975598	-1.33888	-1.66658	-1.59384	-1.54427	1.18627	0.485749	0.825168	0.506029	-0.242104	-1.15955	-1.60156
BAESF_09724.mRNA	28.62	32.16	27.52	13.68	20.37	18.18	2.65	2.57	3.33	0.34	0.1	0.24	0.07	0.05	0.05	0	0	0.03	0.03	0	0	1.61686	1.69781	1.58973	1.11354	1.38278	1.30526	0.115619	0.0997285	0.238115	-0.602879	-0.74439	-0.65849	-0.764217	-0.777746	-0.777746	-0.812729	-0.812729	-0.791535	-0.791535	-0.812729	-0.812729	1.6348	1.26719	0.151154	-0.668586	-0.773236	-0.805665	-0.805665
BAESF_09740.mRNA	22.65	28.38	23.04	13.35	21.53	20.1	3.82	4.75	3.31	1.55	1.71	2.35	0.29	0.49	0.58	0.17	0.23	0	0	0	0	1.45004	1.62172	1.46298	1.05467	1.41164	1.35975	0.191326	0.33094	0.102825	-0.31251	-0.264353	-0.0965775	-0.851775	-0.737715	-0.691304	-0.929041	-0.889466	-1.05329	-1.05329	-1.05329	-1.05329	1.51158	1.27535	0.208363	-0.22448	-0.760265	-0.957264	-1.05329
BAESF_09757.mRNA	292.9	302.63	287.1	164.5	230.65	234.05	66.46	78.57	87.43	45.76	57.47	50.99	2.92	5.76	6.18	0.71	0.47	1.8	0.24	0.59	0.62	1.20158	1.2171	1.19209	0.928048	1.08821	1.09515	0.500583	0.579224	0.629511	0.32601	0.43246	0.37651	-0.854751	-0.595191	-0.56648	-1.2499	-1.32194	-1.01502	-1.40298	-1.28456	-1.27566	1.20359	1.03714	0.569773	0.378327	-0.67214	-1.19562	-1.32107
BAESF_09797.mRNA	10.98	9.5	12.01	3.37	1.86	2.73	4.96	5.15	4.99	5.33	5.13	3.85	0.61	1.14	0.77	0.06	0.12	0.05	0	0.01	0.02	1.50001	1.35281	1.59208	0.37425	-0.0989956	0.197479	0.720647	0.755678	0.726251	0.787881	0.752042	0.490586	-0.740408	-0.42274	-0.634643	-1.20698	-1.14552	-1.21756	-1.27203	-1.26092	-1.24992	1.48164	0.157578	0.734192	0.676836	-0.599264	-1.19002	-1.26096
BAESF_09804.mRNA	29.45	28.13	33.03	11.34	17.24	17.21	6.74	6.82	5.91	4.09	4.84	3.45	0.18	0.41	0.04	0.15	0.05	0.1	0.07	0.05	0.05	1.49259	1.45887	1.57719	0.805184	1.10258	1.10133	0.450197	0.458023	0.36387	0.131223	0.235832	0.0289583	-0.981251	-0.845727	-1.07737	-1.00085	-1.07008	-1.03468	-1.05572	-1.07008	-1.07008	1.50955	1.00303	0.42403	0.132004	-0.968115	-1.0352	-1.0653
BAESF_09813.mRNA	33.44	32.96	34.28	15.23	21.1	20.93	16.78	20.04	18.27	17.85	20.46	19.96	1.12	2.09	1.29	0.24	0.18	0.33	0.03	0.08	0.09	1.11317	1.10329	1.13012	0.583911	0.801082	0.79565	0.648076	0.766505	0.704688	0.689186	0.78041	0.763825	-0.847952	-0.582918	-0.79369	-1.22522	-1.26011	-1.17593	-1.35575	-1.32241	-1.31592	1.11553	0.726881	0.706423	0.744474	-0.74152	-1.22042	-1.33136
BAESF_09818.mRNA	11.27	12.94	12.73	4.61	5.11	4.84	4.07	3.49	2.51	3.08	3.96	2.81	0.49	0.65	0.27	0.11	0.15	0.02	0.01	0.01	0.05	1.51838	1.65681	1.64034	0.66938	0.761998	0.712968	0.559584	0.427789	0.160664	0.32391	0.535788	0.249634	-0.768864	-0.658212	-0.942176	-1.08826	-1.04985	-1.17999	-1.19068	-1.19068	-1.14854	1.60517	0.714782	0.382679	0.369778	-0.789751	-1.10603	-1.17663
BAESF_09825.mRNA	43.18	52.09	51.02	0.56	3.45	4.86	0.08	0.99	0.73	0.22	0.56	0.67	0.17	0.07	0.23	0	0.05	0.17	0	0	0	2.15613	2.29243	2.27733	-0.324547	0.453148	0.657359	-0.59737	-0.143927	-0.247806	-0.506938	-0.324547	-0.273994	-0.537985	-0.604272	-0.500881	-0.654469	-0.618271	-0.537985	-0.654469	-0.654469	-0.654469	2.24196	0.261987	-0.329701	-0.368493	-0.547713	-0.603575	-0.654469
BAESF_09849.mRNA	23.48	20.42	20.43	7.08	10.69	9.9	10.18	10.93	9.84	5.18	8.7	7.45	0.44	0.72	0.63	0.04	0.07	0.11	0	0	0.14	1.4038	1.29337	1.29376	0.487165	0.792587	0.734726	0.7557	0.809393	0.730161	0.265485	0.638274	0.524191	-0.939094	-0.792162	-0.836606	-1.2082	-1.18468	-1.15433	-1.24063	-1.24063	-1.13228	1.33031	0.671493	0.765085	0.475983	-0.855954	-1.1824	-1.20451
BAESF_09889.mRNA	51.54	32.34	40.64	11.7	11.92	13.28	19.07	20.78	17.64	16.46	14.56	11.66	0.98	1.64	1.06	0.14	0.15	0.05	0.02	0.04	0.12	1.47374	1.15542	1.31101	0.479919	0.491939	0.561986	0.800204	0.857431	0.748471	0.7027	0.622067	0.477711	-0.820823	-0.619479	-0.793102	-1.20721	-1.2011	-1.26477	-1.28505	-1.27146	-1.2196	1.31339	0.511281	0.802035	0.600826	-0.744468	-1.22436	-1.2587
BAESF_09918.mRNA	128.71	72.52	123.67	53.74	14.49	41.43	23.89	31.22	21.16	4.38	3.97	3.06	0.23	0.09	0.15	0.03	0.02	0.07	0	0	0.14	1.61918	1.31049	1.59763	1.15012	0.463739	1.01161	0.721604	0.861947	0.658438	-0.111236	-0.154335	-0.264293	-0.913573	-0.979273	-0.950139	-1.01006	-1.01536	-0.989342	-1.02613	-1.02613	-0.954888	1.5091	0.875156	0.74733	-0.176622	-0.947662	-1.00492	-1.00238
BAESF_09931.mRNA	1011.79	1105.1	957.75	348.19	471.72	430.93	557.02	582.35	550.78	385.56	421.01	332.73	20.11	31.12	28.54	3.74	4.66	7.33	1.36	1.95	3.75	1.07625	1.11545	1.05186	0.602687	0.737388	0.697256	0.811164	0.830907	0.806163	0.647902	0.686923	0.582548	-0.645153	-0.458488	-0.495727	-1.30944	-1.23056	-1.0587	-1.61958	-1.52035	-1.30851	1.08119	0.67911	0.816078	0.639124	-0.533123	-1.19956	-1.48281
BAESF_09933.mRNA	49.76	43.95	55.28	17.03	30.63	29	2	2.4	7.73	7.01	12.8	26	0.43	0.91	3.69	0.03	0	0.4	0.02	0.05	0.14	1.44044	1.35936	1.50929	0.750069	1.12496	1.08967	-0.446102	-0.362621	0.266331	0.208921	0.571741	1.01939	-0.940289	-0.747247	-0.148083	-1.15913	-1.17885	-0.954431	-1.16564	-1.14631	-1.09146	1.43636	0.988231	-0.180797	0.600019	-0.611873	-1.09747	-1.13447
BAESF_09938.mRNA	230.18	271.74	241.68	125.32	201.11	174.45	43.09	53.02	44.01	28.24	29.78	21.78	2.42	3.41	2.91	1.4	0.68	1.1	0.24	0.36	0.36	1.27688	1.35913	1.30103	0.97618	1.21002	1.13964	0.452481	0.553541	0.462756	0.248146	0.273683	0.123934	-0.819514	-0.693023	-0.752895	-0.995727	-1.17319	-1.06216	-1.32428	-1.27832	-1.27832	1.31235	1.10861	0.489593	0.215254	-0.755144	-1.07703	-1.29364
BAESF_09958.mRNA	157.75	152.43	147.66	88.69	113.33	119.79	31.18	32.05	39.53	20.6	22.14	20.43	1.31	1.69	2.63	0.23	0.28	0.84	0.09	0.1	0.65	1.29984	1.28211	1.26568	1.0028	1.12908	1.15767	0.469552	0.48343	0.589569	0.26216	0.297988	0.258049	-0.900797	-0.821568	-0.665659	-1.22867	-1.20794	-1.01914	-1.29153	-1.28678	-1.07584	1.28254	1.09652	0.514184	0.272732	-0.796008	-1.15191	-1.21805
BAESF_09998.mRNA	84.7	86.67	88.73	38.02	57.08	66.25	20.53	21.14	22.6	21.66	26.9	24.73	1.6	2.33	2.26	0.46	0.27	0.58	0.2	0.18	0.18	1.25079	1.26431	1.27812	0.7828	1.01939	1.10659	0.429104	0.445723	0.483708	0.459531	0.583269	0.535107	-0.828307	-0.681112	-0.693749	-1.17156	-1.25449	-1.12458	-1.28822	-1.29821	-1.29821	1.26441	0.969591	0.452845	0.525969	-0.734389	-1.18354	-1.29488
BAESF_10002.mRNA	104.09	49.11	80.66	11.46	10.03	17.15	46.84	50.32	41.24	28.98	36.99	33.96	1.05	1.98	1.46	0.14	0.12	0.21	0.07	0.13	0.12	1.42445	0.993177	1.27756	0.182745	0.111756	0.401788	0.966181	1.00707	0.893684	0.694038	0.83193	0.783528	-0.868184	-0.650342	-0.762012	-1.2099	-1.22021	-1.1752	-1.24681	-1.21503	-1.22021	1.23173	0.232096	0.955646	0.769832	-0.760179	-1.20177	-1.22735
BAESF_10005.mRNA	16.11	10.48	13.28	4.75	5.16	6.94	1.94	2.09	2.46	0.59	0.65	0.66	0	0	0	0	0.03	0.04	0	0	0	1.95386	1.55515	1.77321	0.864342	0.933159	1.18678	0.194133	0.243851	0.356851	-0.42001	-0.383001	-0.376964	-0.883342	-0.883342	-0.883342	-0.883342	-0.853809	-0.844156	-0.883342	-0.883342	-0.883342	1.76074	0.994759	0.264945	-0.393325	-0.883342	-0.860436	-0.883342
BAESF_10006.mRNA	26.87	29.2	28.63	9.07	14.6	15.87	4.07	3.64	4.06	3.77	3.73	3.29	0.32	0.65	0.42	0.19	0.09	0.06	0.05	0.08	0.01	1.58521	1.6505	1.63501	0.757393	1.11333	1.17698	0.199366	0.127296	0.19776	0.149766	0.142918	0.063519	-0.894952	-0.713494	-0.835569	-0.979262	-1.05064	-1.07334	-1.08104	-1.05814	-1.11263	1.62358	1.0159	0.174807	0.118734	-0.814671	-1.03441	-1.08394
BAESF_10022.mRNA	25.54	9.34	14.74	4.51	3.76	6.09	3.05	2.57	1.76	1.62	1.74	1.62	0.18	0.23	0.2	0.01	0.03	0	0.01	0	0.01	2.29215	1.34726	1.76845	0.716299	0.569632	0.969022	0.407715	0.281262	0.0233122	-0.0288686	0.0160221	-0.0288686	-0.828435	-0.786836	-0.811588	-0.984371	-0.964716	-0.994345	-0.984371	-0.994345	-0.984371	1.80262	0.751651	0.23743	-0.013905	-0.808953	-0.981144	-0.987696
BAESF_10023.mRNA	25.91	25.23	28.42	2.28	7.59	5.6	1.63	1.21	2.5	6.83	8.55	16.23	0.28	0.64	1.08	0.04	0.04	0.06	0.02	0.03	0.06	1.66143	1.64021	1.73536	-0.0834603	0.714723	0.496241	-0.266566	-0.410816	-0.029638	0.637922	0.802556	1.29179	-0.863593	-0.658122	-0.461077	-1.03574	-1.03574	-1.01995	-1.05184	-1.04375	-1.01995	1.679	0.375835	-0.235673	0.910757	-0.660931	-1.03047	-1.03851
BAESF_10040.mRNA	65.64	71.38	66.7	53.39	55.92	57.96	14.33	15.88	16.99	5.18	7.54	8.95	0.88	1.02	1.49	0.34	0.56	0.92	0.07	0.15	0.15	1.31952	1.37076	1.32931	1.19355	1.22174	1.24358	0.40819	0.467923	0.507419	-0.155226	0.0453621	0.140131	-0.893251	-0.848708	-0.718978	-1.10324	-1.00897	-0.880195	-1.24278	-1.19807	-1.19807	1.33986	1.21963	0.461178	0.0100889	-0.820312	-0.997467	-1.21297
BAESF_10064.mRNA	35.81	35.58	31.85	13.09	17.19	16.08	3.25	4.69	4.38	2.84	6.53	6.02	0.45	0.79	0.57	0.18	0	0.1	0	0	0.09	1.62871	1.62391	1.54163	0.894022	1.08942	1.04125	-0.0229326	0.200304	0.157444	-0.100545	0.414661	0.361006	-0.84564	-0.684479	-0.784808	-1.00328	-1.12991	-1.05699	-1.12991	-1.12991	-1.06398	1.59808	1.00823	0.111605	0.225041	-0.771642	-1.06339	-1.10793
BAESF_10100.mRNA	1218.57	1147.34	1149.15	472.54	679.42	736.08	610.21	494.6	441.9	149.26	171.14	199.92	11	9.67	19.65	4.05	3.58	7.41	1.33	1.68	4.17	1.18507	1.15922	1.15989	0.77875	0.934433	0.968787	0.888361	0.798306	0.75002	0.285738	0.344125	0.410525	-0.799811	-0.850265	-0.566674	-1.17155	-1.21351	-0.952492	-1.50378	-1.44367	-1.16147	1.16806	0.89399	0.812229	0.346796	-0.738916	-1.11252	-1.36964
BAESF_10120.mRNA	17.24	19.99	21.38	2.89	7.67	6.64	0.25	0.51	0.7	0.33	1.71	5	0.01	0.09	0.4	0	0.03	0.02	0.03	0.01	0.07	1.77179	1.89758	1.95501	0.387725	1.10561	0.992324	-0.629151	-0.459891	-0.353732	-0.573585	0.0639591	0.775884	-0.820111	-0.751833	-0.52764	-0.829024	-0.802548	-0.811287	-0.802548	-0.820111	-0.768421	1.87479	0.828552	-0.480924	0.0887529	-0.699862	-0.814286	-0.797027
BAESF_10125.mRNA	2450.35	2685.08	2450.74	1443.21	1695.22	1923.02	560.75	610.97	579.22	283.24	257.46	191.59	63.97	49.43	33.37	8.94	11.22	8.23	4.34	3.88	7.23	1.21874	1.25874	1.21881	0.987334	1.05768	1.1128	0.574333	0.611785	0.588483	0.276373	0.234788	0.106121	-0.369154	-0.479959	-0.647652	-1.19027	-1.09995	-1.22269	-1.46204	-1.50144	-1.27284	1.2321	1.05261	0.591534	0.205761	-0.498922	-1.17097	-1.4121
BAESF_10127.mRNA	30.56	30.31	32.15	11.27	19.79	19.65	5.65	6.13	5.46	6.31	4.81	5.29	0.17	0.5	0.46	0.05	0	0	0	0	0	1.46643	1.46049	1.50315	0.760656	1.1546	1.14955	0.303049	0.355115	0.281393	0.373741	0.202168	0.26147	-0.995062	-0.809445	-0.829637	-1.0759	-1.11235	-1.11235	-1.11235	-1.11235	-1.11235	1.47669	1.0216	0.313186	0.279126	-0.878048	-1.1002	-1.11235
BAESF_10146.mRNA	75.43	42.27	58.72	32.28	24.28	28.34	65.05	61.63	51.21	26.89	31.59	24.84	1.03	1.85	1.69	0.1	0.13	0.49	0.08	0	0.17	1.17805	0.849317	1.0355	0.697636	0.538768	0.624828	1.09371	1.06299	0.95784	0.595541	0.68553	0.551428	-0.918491	-0.722445	-0.755831	-1.27254	-1.25699	-1.09719	-1.28314	-1.32761	-1.23689	1.02095	0.62041	1.03818	0.610833	-0.798922	-1.20891	-1.28255
BAESF_10149.mRNA	12.99	12.14	12.52	6.31	7.15	7.98	4.51	4.96	3.62	1.92	2.87	2.55	0.22	0.24	0.25	0.05	0.09	0.07	0.04	0	0.01	1.51051	1.44779	1.47632	0.861029	0.969868	1.06691	0.578184	0.656736	0.40191	-0.0571717	0.224665	0.138307	-0.930419	-0.914149	-0.906112	-1.08057	-1.04316	-1.06169	-1.09014	-1.12939	-1.11943	1.47821	0.965935	0.54561	0.101934	-0.916893	-1.06181	-1.11299
BAESF_10157.mRNA	18.83	16.5	18.2	5.47	6.97	6.49	6.95	6.01	4.54	5.45	5.87	5.73	0.43	0.9	0.42	0.14	0.1	0.1	0.02	0.02	0.02	1.54186	1.42559	1.51183	0.500022	0.693977	0.636197	0.691639	0.574588	0.355672	0.497142	0.555823	0.536671	-0.904116	-0.639772	-0.910644	-1.11494	-1.14817	-1.14817	-1.2184	-1.2184	-1.2184	1.4931	0.610065	0.540633	0.529879	-0.818177	-1.13709	-1.2184
BAESF_10159.mRNA	81.29	71.37	74.69	14.99	31.52	28.15	37.91	30.81	27.54	21.39	28.77	31.96	1.67	2.61	1.81	0.85	0.28	0.11	0.13	0.11	0.26	1.3108	1.23183	1.2594	0.303668	0.740071	0.672818	0.850354	0.726501	0.659817	0.510623	0.685756	0.748333	-0.796655	-0.61123	-0.765238	-1.0222	-1.24863	-1.33623	-1.32525	-1.33623	-1.25831	1.26734	0.572186	0.745557	0.648237	-0.724374	-1.20235	-1.3066
BAESF_10168.mRNA	56.57	22.41	40.89	8.38	7.36	11.68	9.14	7.65	6.7	4.45	5.18	4.41	0.44	0.28	0.33	0.06	0.17	0	0	0	0.07	1.9621	1.28016	1.72114	0.58704	0.499795	0.815491	0.646083	0.525638	0.437471	0.175554	0.270818	0.169971	-0.833125	-0.922387	-0.893347	-1.06531	-0.990484	-1.10947	-1.10947	-1.10947	-1.05819	1.65447	0.634109	0.536397	0.205448	-0.882953	-1.05509	-1.09238
BAESF_10182.mRNA	26.14	17.35	25.98	5.13	2.63	4.86	14.34	15.32	15.3	21.94	19.35	14.94	1.32	2.06	1.51	0.23	0.1	0.11	0.02	0.03	0.03	1.28249	0.97563	1.27786	0.115969	-0.294845	0.0806508	0.835155	0.88371	0.882748	1.15067	1.05674	0.865238	-0.645838	-0.428775	-0.584121	-1.14336	-1.23094	-1.22385	-1.29014	-1.28249	-1.28249	1.17866	-0.0327419	0.867204	1.02422	-0.552911	-1.19938	-1.28504
BAESF_10218.mRNA	399.32	409.58	383.89	178.31	221.98	252.42	36.28	37.66	55.54	39.36	46.91	54.01	1.39	4.38	3.92	0.79	0.76	1.08	0	0.2	1.29	1.35292	1.36455	1.33485	0.98382	1.08399	1.1428	0.262007	0.278711	0.45341	0.298488	0.377295	0.440803	-1.00048	-0.627597	-0.668672	-1.13333	-1.1411	-1.06433	-1.40089	-1.31711	-1.02012	1.35077	1.0702	0.331376	0.372195	-0.765584	-1.11292	-1.24604
BAESF_10223.mRNA	26.05	29.61	26.86	11.3	20.42	18.3	4.38	5.12	4.73	3.45	4.25	3.5	0.22	0.74	0.35	0.03	0.17	0.26	0	0.11	0.06	1.47672	1.57467	1.5001	0.852354	1.29184	1.20927	0.19723	0.299331	0.247163	0.0468725	0.177851	0.0557246	-0.978347	-0.697069	-0.898128	-1.11247	-1.0115	-0.952788	-1.13589	-1.05321	-1.08972	1.51716	1.11782	0.247908	0.0934827	-0.857848	-1.02559	-1.09294
BAESF_10264.mRNA	162.99	96.79	92.26	98.38	82.2	87.95	28.06	35.55	29.27	10.23	6.08	7.72	1.07	0.9	0.95	0.46	0.38	0.31	0.18	0.15	0.07	1.49663	1.22156	1.19632	1.23014	1.13559	1.17114	0.575905	0.69792	0.597611	0.0700229	-0.175431	-0.0645757	-0.829736	-0.875332	-0.861511	-1.01549	-1.04547	-1.07317	-1.12878	-1.14248	-1.18085	1.30483	1.17896	0.623812	-0.0566612	-0.855526	-1.04471	-1.1507
BAESF_10265.mRNA	13.1	13.74	14.07	5.43	5.87	4.75	8.83	8.6	8.21	10.33	10.06	9.12	1.45	2.08	1.18	0.13	0.12	0.11	0.03	0.01	0.06	1.13107	1.17353	1.19471	0.380007	0.443319	0.273092	0.786017	0.763371	0.723701	0.921858	0.898788	0.813828	-0.54293	-0.324038	-0.654617	-1.28316	-1.29166	-1.30024	-1.37179	-1.39054	-1.34432	1.16644	0.365473	0.757696	0.878158	-0.507195	-1.29168	-1.36888
BAESF_10281.mRNA	82.54	84.38	87.09	39.59	53.48	59.78	13.3	17.76	16.48	8.86	10.97	12.4	1.24	1.89	1.31	0.31	0.44	0.2	0.04	0.12	0.25	1.38171	1.39486	1.41373	0.945884	1.12359	1.18966	0.315964	0.479876	0.437206	0.0914882	0.208575	0.276715	-0.803347	-0.649511	-0.784767	-1.12725	-1.07013	-1.18021	-1.26661	-1.22187	-1.15556	1.39677	1.08638	0.411015	0.192259	-0.745875	-1.12586	-1.21468
BAESF_10285.mRNA	30.08	29.13	28.8	9.33	15.46	18.11	1.44	2.59	1.15	0	0.22	0.52	0.1	0	0.07	0	0	0.04	0	0	0	1.75447	1.73164	1.72354	0.944246	1.28693	1.39673	-0.117206	0.166833	-0.210277	-0.773324	-0.627057	-0.465337	-0.703217	-0.773324	-0.723557	-0.773324	-0.773324	-0.744474	-0.773324	-0.773324	-0.773324	1.73655	1.2093	-0.0535499	-0.621906	-0.733366	-0.763707	-0.773324
BAESF_10311.mRNA	35.44	38.52	41	17.69	30.46	28.3	13.25	11.13	11.4	12.01	14.89	12.26	1.57	2.9	2.07	0.11	0.39	0.19	0.06	0.03	0.13	1.19787	1.25633	1.30018	0.716814	1.09199	1.04075	0.521394	0.405341	0.421202	0.455801	0.599879	0.469515	-0.712701	-0.412205	-0.584618	-1.31759	-1.15552	-1.26745	-1.3508	-1.37148	-1.30472	1.25146	0.949852	0.449312	0.508399	-0.569842	-1.24685	-1.34233
BAESF_10317.mRNA	24.59	24.9	22.68	8.63	10.31	10.97	11.33	11.23	12.03	15.83	17.71	17.32	1.18	2.13	1.84	0.13	0.22	0.16	0.02	0.04	0.1	1.19149	1.20108	1.12971	0.413222	0.541275	0.586439	0.610036	0.603551	0.654008	0.857795	0.942122	0.925348	-0.769767	-0.48173	-0.559155	-1.29304	-1.23201	-1.27217	-1.37459	-1.35913	-1.31447	1.17409	0.513645	0.622532	0.908421	-0.603551	-1.26574	-1.3494
BAESF_10350.mRNA	183.36	100.5	131.57	38.32	24.73	37.97	65.6	66.26	56.73	38.27	35.07	25.72	1.74	2.49	2.02	0.47	0.58	0.86	0.19	0.37	0.22	1.46581	1.13615	1.28366	0.612355	0.378121	0.607416	0.903422	0.908869	0.824477	0.611652	0.564703	0.398974	-0.858954	-0.725319	-0.805212	-1.20289	-1.16304	-1.07292	-1.31961	-1.24181	-1.30586	1.2952	0.532631	0.878923	0.52511	-0.796495	-1.14628	-1.28909
BAESF_10357.mRNA	233.22	270.52	254.77	92.21	155.32	179.81	7.96	13.88	22.59	2.74	1.89	4.82	0.51	0.63	1.15	0	0.08	0.75	0	0	0.17	1.5098	1.57816	1.55052	1.08355	1.32274	1.39007	9.69473e-05	0.234751	0.447921	-0.404072	-0.523345	-0.199502	-0.823642	-0.788267	-0.660178	-1.01429	-0.978683	-0.755406	-1.01429	-1.01429	-0.941655	1.54616	1.26546	0.22759	-0.37564	-0.757362	-0.916125	-0.990076
BAESF_10379.mRNA	9.76	11.18	10.04	4.28	4.19	4.51	4.64	5.41	5.08	3.43	4.06	4.18	0.35	0.46	0.41	0.01	0.03	0.11	0	0.01	0.02	1.35358	1.48778	1.38139	0.582827	0.564214	0.62899	0.654236	0.792789	0.735566	0.392793	0.53675	0.562126	-0.893716	-0.80891	-0.846637	-1.20785	-1.18662	-1.10564	-1.21862	-1.20785	-1.19719	1.40758	0.59201	0.72753	0.497223	-0.849754	-1.1667	-1.20789
BAESF_10389.mRNA	35.32	37.56	34.11	12.68	19.76	18.43	14.84	21.02	16.75	11.48	14.78	14.64	1.6	2.13	1.31	0.3	0.49	0.35	0.04	0	0	1.2307	1.27449	1.20591	0.516277	0.821451	0.773007	0.623542	0.864563	0.70684	0.449104	0.620765	0.614245	-0.698602	-0.562861	-0.785131	-1.20576	-1.10595	-1.17814	-1.36902	-1.39772	-1.39772	1.23703	0.703578	0.731648	0.561371	-0.682198	-1.16328	-1.38815
BAESF_10392.mRNA	152.74	137.45	148.55	15.08	47.55	37.26	10.13	10.4	13.96	12.44	17.44	32.44	0.38	1.09	3.23	0.04	0.15	0.66	0.14	0	0.47	1.6307	1.5711	1.61498	0.346159	0.974874	0.839353	0.136818	0.150456	0.305081	0.24412	0.424076	0.76274	-1.05093	-0.814762	-0.413621	-1.21187	-1.15466	-0.945821	-1.15963	-1.23418	-1.01498	1.60559	0.720128	0.197452	0.476979	-0.75977	-1.10412	-1.13626
BAESF_10414.mRNA	13.54	14.28	14.3	5.01	5.96	7.19	10.53	10.22	9.11	8.3	8.81	7.93	0.64	0.8	0.84	0.1	0.11	0.16	0	0.03	0.04	1.14447	1.1899	1.1911	0.335855	0.470174	0.619118	0.932172	0.907227	0.811882	0.735448	0.784312	0.69829	-0.852818	-0.767616	-0.747499	-1.21836	-1.21008	-1.16975	-1.30559	-1.27854	-1.2697	1.17516	0.475049	0.88376	0.73935	-0.789311	-1.1994	-1.28461
BAESF_10417.mRNA	22.49	21.97	24.5	9.84	11.08	13.53	10.13	10.13	10.26	7.35	9.89	10.47	0.31	0.44	0.64	0.04	0.06	0.23	0	0	0.08	1.2557	1.23809	1.32032	0.647086	0.732325	0.877657	0.667863	0.667863	0.677003	0.441691	0.650707	0.691545	-1.01603	-0.941566	-0.839213	-1.19768	-1.18268	-1.06562	-1.22854	-1.22854	-1.16797	1.27137	0.752356	0.67091	0.594648	-0.932269	-1.14866	-1.20835
BAESF_10419.mRNA	14.94	16.58	14.76	4.84	7.03	6.11	10.1	8.62	7.59	8.23	11.23	9.39	0.71	1.33	1.18	0	0.11	0.04	0	0	0	1.1903	1.27852	1.18007	0.28581	0.572672	0.463061	0.864314	0.73541	0.633399	0.69813	0.951644	0.804771	-0.820581	-0.541898	-0.60184	-1.30385	-1.20985	-1.26852	-1.30385	-1.30385	-1.30385	1.2163	0.440515	0.744374	0.818182	-0.654773	-1.26074	-1.30385
BAESF_10421.mRNA	34.27	22.91	29.07	9.53	9.59	12.41	11.25	12.48	10.34	9.79	10.3	7.89	1.56	2.18	1.58	0.23	0.2	0.05	0.08	0.04	0.04	1.51767	1.2017	1.38803	0.535145	0.539763	0.73166	0.658121	0.735892	0.595381	0.55497	0.592508	0.397535	-0.614347	-0.43807	-0.608022	-1.21013	-1.2302	-1.33874	-1.31584	-1.34651	-1.34651	1.36913	0.602189	0.663131	0.515005	-0.55348	-1.25969	-1.33629
BAESF_10424.mRNA	66.27	54.95	61.97	21.97	40.02	33.28	16.06	20.15	29.15	24.16	36.4	55.57	1.06	1.82	3.05	0.44	0.44	0.65	0.03	0.12	0.15	1.20274	1.08861	1.16182	0.537163	0.896341	0.785158	0.352917	0.486031	0.70564	0.59357	0.839114	1.09543	-0.956539	-0.762024	-0.537809	-1.17833	-1.17833	-1.09401	-1.38588	-1.33399	-1.31762	1.15105	0.739554	0.514863	0.842706	-0.752124	-1.15022	-1.34583
BAESF_10435.mRNA	83.82	99.39	80.61	24.82	47.87	41.42	56.88	51.17	53.36	58.88	61.08	50.6	1.46	4.06	3.94	0.25	0.29	0.74	0	0.13	0.4	1.03716	1.13096	1.01568	0.375124	0.730255	0.651469	0.824439	0.766627	0.789515	0.843348	0.863432	0.760512	-0.93348	-0.532044	-0.545403	-1.31032	-1.29279	-1.12622	-1.43453	-1.3665	-1.24724	1.06127	0.585616	0.793527	0.82243	-0.670309	-1.24311	-1.34942
BAESF_10456.mRNA	28.67	32.08	28.34	15.07	20.28	18.53	6.8	9.26	9.99	7.69	8.52	9.69	0.23	0.57	0.52	0.11	0.27	0.1	0.04	0.05	0.07	1.30457	1.38538	1.29626	0.849105	1.05769	0.993946	0.312199	0.515818	0.566871	0.392456	0.460214	0.546313	-1.0598	-0.878518	-0.902558	-1.13605	-1.03603	-1.14277	-1.18444	-1.17733	-1.16331	1.32873	0.966913	0.464963	0.466328	-0.946959	-1.10495	-1.17503
BAESF_10457.mRNA	15.21	14.54	15.37	5.09	6.04	6.36	10.21	8.46	7.04	8.6	8.46	7.59	0.75	0.84	0.94	0.06	0.17	0.12	0.02	0.03	0.05	1.27074	1.23157	1.27986	0.362147	0.496685	0.537941	0.928437	0.770907	0.619957	0.784541	0.770907	0.681369	-0.795227	-0.748683	-0.699566	-1.26053	-1.16889	-1.20943	-1.29623	-1.28718	-1.26933	1.26072	0.465591	0.7731	0.745606	-0.747826	-1.21295	-1.28424
BAESF_10510.mRNA	8.61	10.14	9.17	1.92	2.89	2.79	1.19	1.34	1.75	2.95	4.26	8.68	0.27	0.61	0.88	0	0.05	0.05	0	0.03	0.03	1.52846	1.70209	1.59502	0.128458	0.465554	0.434946	-0.209645	-0.131784	0.0579623	0.483543	0.820156	1.53699	-0.850028	-0.571235	-0.389025	-1.13094	-1.07359	-1.07359	-1.13094	-1.0962	-1.0962	1.60852	0.342986	-0.0944888	0.946895	-0.603429	-1.09271	-1.10778
BAESF_10520.mRNA	12.85	12.8	12.09	3.05	4.51	3.27	8.72	9.29	8.45	9.39	9.42	8.89	1.7	2.35	1.62	0.12	0.18	0.07	0.02	0.04	0.02	1.19741	1.19382	1.14152	-0.0201261	0.284708	0.0322531	0.846773	0.903202	0.818878	0.912778	0.915633	0.863942	-0.421622	-0.208025	-0.451405	-1.29293	-1.24126	-1.33815	-1.38554	-1.36631	-1.38554	1.17758	0.0989451	0.856284	0.897451	-0.360351	-1.29078	-1.37913
BAESF_10531.mRNA	8.75	9.49	10.03	2.61	4.34	4.67	3.45	3.33	3.16	2.21	3.52	2.79	0.11	0.29	0.26	0.03	0.03	0.02	0	0	0	1.4711	1.55468	1.61203	0.335963	0.783271	0.851779	0.574969	0.543737	0.497977	0.201792	0.592801	0.391555	-1.01144	-0.839742	-0.866625	-1.0969	-1.0969	-1.10805	-1.13067	-1.13067	-1.13067	1.54594	0.657004	0.538895	0.395383	-0.905935	-1.10061	-1.13067
BAESF_10534.mRNA	14.13	14.45	12.29	7.75	8.07	7.06	7.75	9.28	9.93	8	10.19	8.88	0.93	1.29	1.29	0.07	0.19	0.07	0.02	0.03	0.03	1.14839	1.16777	1.02836	0.64145	0.6747	0.565413	0.64145	0.790625	0.847381	0.667528	0.869143	0.753886	-0.757785	-0.59946	-0.59946	-1.30382	-1.20543	-1.30382	-1.34812	-1.33909	-1.33909	1.11484	0.627188	0.759819	0.763519	-0.652235	-1.27102	-1.3421
BAESF_10538.mRNA	42.64	40.26	43.67	12.21	16.68	16.59	19.37	21.46	22.83	13.24	13.22	14.08	0.82	1.06	1.48	0.18	0.13	0.3	0.02	0.09	0.07	1.29476	1.25606	1.31085	0.470197	0.671306	0.667785	0.769032	0.836426	0.877281	0.522003	0.521033	0.561551	-0.897492	-0.812021	-0.683989	-1.19649	-1.22636	-1.12966	-1.29703	-1.25123	-1.26401	1.28722	0.603096	0.82758	0.534862	-0.797834	-1.18417	-1.27076
BAESF_10545.mRNA	104.24	89.4	82.86	25.07	33.13	28.59	26.84	32.9	31.82	24.71	32.05	28.91	1.22	2.06	1.59	0.2	0.24	0.38	0.06	0.07	0.19	1.37852	1.28988	1.24608	0.564753	0.721848	0.638609	0.603059	0.717905	0.699025	0.556644	0.703097	0.644882	-0.87171	-0.684572	-0.781817	-1.23046	-1.21133	-1.14895	-1.3028	-1.29732	-1.23534	1.30483	0.641737	0.67333	0.634874	-0.779366	-1.19691	-1.27848
BAESF_10553.mRNA	30.63	30.44	29.62	6.39	12.03	10.59	5.48	5.79	6.7	8.99	9.95	16.17	0.67	1.49	1.2	0.14	0.14	0.17	0.02	0.02	0.15	1.49579	1.49094	1.46967	0.325302	0.781854	0.687576	0.219515	0.257135	0.358382	0.567983	0.641848	1.00397	-0.872018	-0.550443	-0.650126	-1.17937	-1.17937	-1.15846	-1.26891	-1.26891	-1.17234	1.48547	0.598244	0.278344	0.737933	-0.690862	-1.1724	-1.23672
BAESF_10561.mRNA	5.27	4.95	5.12	1.33	2.19	1.76	0.25	0.19	0.38	0.35	0.52	0.54	0	0.02	0.15	0	0	0.01	0	0	0	2.06937	1.98824	2.03187	0.5363	1.02283	0.798591	-0.428114	-0.504295	-0.274886	-0.308925	-0.12524	-0.104995	-0.773697	-0.743029	-0.557248	-0.773697	-0.773697	-0.758287	-0.773697	-0.773697	-0.773697	2.02983	0.785906	-0.402432	-0.17972	-0.691324	-0.76856	-0.773697
BAESF_10565.mRNA	7.87	7.81	7.2	3.1	3.52	3.61	2.89	3.13	3.04	3.43	3.6	3.08	0.25	0.35	0.43	0.06	0.05	0.03	0.01	0.01	0.01	1.49239	1.48398	1.39504	0.535897	0.656778	0.681216	0.470728	0.544934	0.517624	0.631849	0.678524	0.529836	-0.93642	-0.841028	-0.769671	-1.14078	-1.15253	-1.17637	-1.20067	-1.20067	-1.20067	1.45714	0.62463	0.511095	0.613403	-0.84904	-1.15656	-1.20067
BAESF_10604.mRNA	17.94	12.45	16.04	2.71	5.38	5.21	3.96	5.3	5.39	7.37	9.41	8.05	0.42	0.75	0.7	0.06	0.1	0.12	0.02	0.04	0.02	1.57653	1.24945	1.47552	0.0187462	0.536787	0.51098	0.296214	0.524729	0.538284	0.796207	1.00463	0.870846	-0.898945	-0.699273	-0.726972	-1.17834	-1.14294	-1.12572	-1.21509	-1.19654	-1.21509	1.43383	0.355504	0.453076	0.890559	-0.775063	-1.149	-1.20891
BAESF_10626.mRNA	179.1	104.31	132.01	60.71	63.33	77.09	33.52	34.64	35.32	9.57	9.28	13.04	0.91	0.96	2.3	0.46	0.53	0.45	0.11	0.17	0.3	1.5389	1.2471	1.37409	0.956459	0.97907	1.08448	0.640562	0.657925	0.668203	-0.00303584	-0.0181641	0.151344	-0.933432	-0.91938	-0.636072	-1.07953	-1.05407	-1.08327	-1.22858	-1.19995	-1.14265	1.3867	1.00667	0.655563	0.0433813	-0.829628	-1.07229	-1.19039
BAESF_10642.mRNA	566.65	557.69	509.43	176.21	257.29	280.09	153.91	154.45	167.49	149.4	154.17	154.44	8.3	13.86	14.78	1.37	1.2	3.16	0.43	0.82	1.34	1.19984	1.19255	1.15117	0.666588	0.839159	0.877907	0.604984	0.606578	0.643475	0.591451	0.605752	0.606549	-0.683443	-0.468772	-0.441257	-1.30966	-1.34375	-1.05195	-1.54107	-1.43061	-1.31549	1.18119	0.794551	0.618346	0.601251	-0.531157	-1.23512	-1.42906
BAESF_10659.mRNA	17.09	14.68	17.01	5.53	8.2	7.71	2.06	1.32	2.05	1.04	0.73	1.71	0.07	0.22	0.06	0	0	0	0	0	0	1.80845	1.67387	1.80428	0.849314	1.17199	1.12047	0.135818	-0.124779	0.132736	-0.245846	-0.400999	0.0214815	-0.853258	-0.729767	-0.862096	-0.916945	-0.916945	-0.916945	-0.916945	-0.916945	-0.916945	1.7622	1.04726	0.0479251	-0.208454	-0.81504	-0.916945	-0.916945
BAESF_10661.mRNA	1606.71	1417.43	1472.44	520.32	650.03	779.42	664.8	600.5	547.87	383.63	412.94	311.11	16.31	19.51	19.26	2.87	3.13	7.54	1.49	1.09	2.38	1.15835	1.10766	1.12306	0.702598	0.792515	0.865874	0.801593	0.760493	0.723438	0.579541	0.60926	0.494992	-0.675379	-0.606733	-0.611696	-1.28161	-1.25529	-0.961296	-1.46006	-1.53093	-1.33639	1.12969	0.786996	0.761841	0.561264	-0.631269	-1.16606	-1.44246
BAESF_10702.mRNA	15.2	17.31	18.45	0.61	2.54	1.85	0.59	0.4	1.18	1.9	4.41	11.44	0.17	0.6	1.02	0	0.05	0.08	0.01	0.02	0.05	1.78639	1.90523	1.96386	-0.454572	0.310179	0.0997393	-0.466705	-0.590229	-0.160383	0.11662	0.721844	1.53006	-0.764426	-0.46062	-0.234372	-0.916818	-0.869461	-0.842118	-0.90716	-0.897597	-0.869461	1.88516	-0.0148845	-0.405772	0.789507	-0.486473	-0.876133	-0.891406
BAESF_10710.mRNA	40.97	54.65	57.53	18.28	36.92	44.26	4.01	7.67	7.14	0.38	0.74	0.4	0.12	0.2	0.11	0.05	0.08	0.15	0	0.08	0	1.4239	1.59813	1.62929	0.943522	1.36124	1.47051	0.111294	0.449977	0.411023	-0.684944	-0.541795	-0.676058	-0.81386	-0.771254	-0.819399	-0.853716	-0.836319	-0.797536	-0.883846	-0.836319	-0.883846	1.55044	1.25842	0.324098	-0.634266	-0.801504	-0.82919	-0.868003
BAESF_10716.mRNA	35.67	45.7	43.3	13.42	20.37	25.19	8.97	12.43	8.92	6.32	7.35	6.24	0.6	1.05	0.63	0.05	0.04	0.13	0	0	0.04	1.35115	1.52181	1.48457	0.692348	0.970009	1.11357	0.431864	0.642144	0.428315	0.213777	0.306703	0.20602	-0.859543	-0.684608	-0.846431	-1.15686	-1.16361	-1.10503	-1.1913	-1.1913	-1.16361	1.45251	0.92531	0.500774	0.242167	-0.796861	-1.14183	-1.18207
BAESF_10718.mRNA	45.87	43.14	39.4	11.52	19.67	16.91	7.25	7.05	8.1	10.65	13.86	18.27	0.42	1.14	0.81	0.02	0.04	0.23	0.02	0.04	0.1	1.48659	1.44438	1.38209	0.557984	0.910669	0.809846	0.264559	0.247295	0.333541	0.507319	0.678519	0.861333	-0.973226	-0.684701	-0.802516	-1.20597	-1.19231	-1.07427	-1.20597	-1.19231	-1.15285	1.43769	0.7595	0.281798	0.68239	-0.820147	-1.15752	-1.18371
BAESF_10735.mRNA	31.01	31.76	27.23	4.33	11.82	7.22	16.25	17.62	20.75	27.89	30.61	30.51	0.83	1.88	1.42	0.08	0.18	0.27	0.02	0.05	0.11	1.13212	1.14839	1.04384	-0.127307	0.489273	0.177043	0.697788	0.751478	0.860636	1.06007	1.12328	1.12106	-0.878337	-0.559757	-0.682014	-1.24882	-1.18661	-1.13497	-1.28898	-1.26861	-1.22957	1.10811	0.17967	0.769967	1.10147	-0.706703	-1.19013	-1.26239
BAESF_10736.mRNA	351.62	367.84	361.18	207.64	298.46	324.48	66.96	91.04	102.28	61.22	65.24	84.31	4.97	7.27	10.47	1.45	1.93	3.44	0.33	0.53	1.35	1.18472	1.20658	1.19772	0.92953	1.10525	1.14577	0.384084	0.531572	0.5876	0.341174	0.371618	0.494648	-0.798612	-0.640142	-0.481082	-1.23171	-1.14471	-0.942593	-1.52878	-1.46066	-1.25198	1.19634	1.06018	0.501085	0.40248	-0.639945	-1.10634	-1.41381
BAESF_10759.mRNA	22.87	23.33	23.12	7.67	9.21	6.82	15.28	14.05	12.33	17.08	15.58	14.11	1.73	2.44	1.94	0.23	0.24	0.03	0.07	0.01	0.03	1.16069	1.17612	1.16911	0.341966	0.47414	0.258551	0.85132	0.787811	0.689702	0.936097	0.866081	0.791028	-0.592206	-0.405326	-0.532296	-1.23674	-1.2302	-1.3802	-1.3494	-1.39605	-1.3802	1.16864	0.358219	0.776278	0.864402	-0.509943	-1.28238	-1.37521
BAESF_10767.mRNA	40.63	46.36	41.76	15.43	25.76	30.23	7.09	10.05	9.39	1.27	1.97	2.78	0.36	0.15	0.33	0.21	0.06	0	0	0	0	1.48357	1.57019	1.50156	0.859086	1.18674	1.2905	0.383199	0.592637	0.551269	-0.47043	-0.289889	-0.127901	-0.814539	-0.927199	-0.829522	-0.893037	-0.981937	-1.02108	-1.02108	-1.02108	-1.02108	1.51844	1.11211	0.509035	-0.296073	-0.857086	-0.96535	-1.02108
BAESF_10790.mRNA	65.38	77.24	53.61	8.34	16.11	16.96	40.56	40.51	33.33	19.37	22.13	18.15	0.43	1.04	0.97	0.17	0.23	0.18	0	0	0.1	1.29368	1.39267	1.17615	0.112773	0.4773	0.506496	1.01171	1.01099	0.896625	0.582318	0.658834	0.545128	-1.01728	-0.803341	-0.824367	-1.13811	-1.108	-1.13299	-1.23266	-1.23266	-1.17526	1.2875	0.365523	0.973107	0.595427	-0.881662	-1.12637	-1.21353
BAESF_10794.mRNA	190.11	98.29	138.44	50.87	52.44	61.23	68.61	73.37	70.44	43.78	38.99	29.47	3.13	3.46	3.12	0.36	0.41	0.26	0.2	0.07	0.17	1.35498	1.01068	1.18924	0.669278	0.684957	0.765025	0.823951	0.85873	0.837596	0.591997	0.532512	0.389555	-0.661235	-0.620816	-0.66251	-1.24529	-1.2263	-1.28545	-1.3111	-1.37139	-1.32441	1.18497	0.70642	0.840092	0.504688	-0.648187	-1.25235	-1.33563
BAESF_10797.mRNA	42.8	39.86	37.95	22.17	21.56	18.16	28.92	29.14	24.52	21.13	19.61	17.57	2.44	3.11	2.45	0.27	0.34	0.18	0.09	0.05	0.1	1.14501	1.09741	1.06462	0.708854	0.69058	0.578693	0.883971	0.888989	0.775022	0.677399	0.62866	0.55727	-0.597588	-0.475702	-0.5956	-1.2801	-1.24335	-1.33044	-1.38478	-1.41039	-1.37853	1.10235	0.659376	0.849327	0.62111	-0.556297	-1.28463	-1.39123
BAESF_10802.mRNA	51.63	54.81	54.35	23.06	31.64	33.87	24.18	26.37	22.41	19.16	20.36	18.98	1.25	1.79	1.09	0.36	0.31	0.14	0.09	0	0.22	1.17026	1.20752	1.20226	0.673153	0.866847	0.908819	0.702049	0.755014	0.655759	0.560837	0.597558	0.555141	-0.831768	-0.695153	-0.878616	-1.1515	-1.17529	-1.26357	-1.29205	-1.34678	-1.22049	1.19335	0.816273	0.704274	0.571179	-0.801845	-1.19679	-1.28644
BAESF_10805.mRNA	131.27	127.77	150.95	77.04	124.93	129.38	31.03	32.2	33.58	26.82	29.63	34.89	1.76	1.37	2.02	0.39	0.59	0.4	0.06	0.28	0.48	1.19458	1.18059	1.26691	0.919405	1.16896	1.18707	0.45496	0.47367	0.49491	0.381467	0.431651	0.514302	-0.823535	-0.902985	-0.776584	-1.18126	-1.11116	-1.17753	-1.32262	-1.22426	-1.14855	1.21403	1.09181	0.474513	0.442473	-0.834368	-1.15665	-1.23181
BAESF_10821.mRNA	10.06	9.48	10.09	2.17	4.46	4.76	0.5	0.56	0.88	0.7	0.39	0.44	0.14	0.08	0.01	0.04	0.01	0.02	0	0.01	0.03	1.94544	1.88375	1.94854	0.514487	1.13711	1.19836	-0.342371	-0.297459	-0.0837946	-0.199044	-0.429585	-0.389117	-0.656635	-0.718549	-0.795285	-0.761766	-0.795285	-0.784002	-0.806679	-0.795285	-0.77283	1.92591	0.949986	-0.241208	-0.339249	-0.72349	-0.780351	-0.791598
BAESF_10830.mRNA	111.57	120.64	123.66	21.74	53.6	45.1	20.09	25.51	39.36	26.46	37.78	35.71	1.32	1.75	2.96	0.36	0.17	0.45	0.08	0.12	0.27	1.30778	1.35139	1.36519	0.4076	0.900566	0.805328	0.365206	0.493933	0.73049	0.513748	0.708014	0.677141	-0.877036	-0.78134	-0.576117	-1.17762	-1.26231	-1.14156	-1.30736	-1.28689	-1.21615	1.34145	0.704498	0.529876	0.632968	-0.744831	-1.19383	-1.27014
BAESF_10836.mRNA	6.85	6.34	6.33	2.44	2.38	2.38	2.14	2.45	2.1	1.34	1.72	2.87	0.15	0.29	0.22	0	0.07	0.02	0	0	0	1.7159	1.62335	1.62148	0.579234	0.554992	0.554992	0.45352	0.583233	0.435857	0.048375	0.255694	0.741505	-0.930333	-0.772062	-0.848926	-1.12288	-1.02967	-1.0956	-1.12288	-1.12288	-1.12288	1.65358	0.563073	0.49087	0.348524	-0.85044	-1.08272	-1.12288
BAESF_10846.mRNA	6.47	7.94	7.4	2.16	2.96	3.08	4.24	3.72	3.88	6.28	8.44	6.67	0.84	1.3	0.65	0.05	0.07	0.03	0	0.02	0	1.04976	1.26045	1.18738	0.040742	0.305419	0.340431	0.633904	0.511327	0.550426	1.01954	1.32428	1.08075	-0.593536	-0.331825	-0.721364	-1.25147	-1.22934	-1.27402	-1.30869	-1.28547	-1.30869	1.16586	0.228864	0.565219	1.14152	-0.548908	-1.25161	-1.30095
BAESF_10868.mRNA	622.08	397.84	482.72	94.5	70.22	103.36	159.48	140.23	124.75	178.19	156.32	139.88	14.47	17.37	12.11	1.91	1.25	0.8	0.38	0.32	0.99	1.36547	1.15581	1.24649	0.484035	0.346171	0.52573	0.727965	0.667913	0.613354	0.77979	0.718618	0.666747	-0.371397	-0.29065	-0.449188	-1.15658	-1.27747	-1.38233	-1.5072	-1.5281	-1.33518	1.25592	0.451979	0.669744	0.721719	-0.370412	-1.27213	-1.45682
BAESF_10902.mRNA	645.8	803.86	721.62	384.32	540.15	564.77	48.86	73.69	116.12	22.43	20.41	25.68	4.17	5.93	5.39	1.17	0.67	3.41	0.4	0.78	1.28	1.33784	1.43212	1.38564	1.11448	1.26093	1.28012	0.232701	0.406969	0.600954	-0.0929563	-0.131835	-0.0369423	-0.744591	-0.618249	-0.653232	-1.11895	-1.23189	-0.813154	-1.30794	-1.20438	-1.09763	1.3852	1.21851	0.413541	-0.0872444	-0.672024	-1.05467	-1.20332
BAESF_10925.mRNA	45.46	42.73	47.16	21.85	28.3	29.22	5.63	6.43	11.13	9.87	12.38	23.03	0.72	1.5	2.17	0.2	0.27	0.4	0	0.03	0.17	1.35796	1.31594	1.3829	0.865524	1.03806	1.05951	0.00690288	0.0859551	0.426085	0.349979	0.494144	0.900464	-0.929392	-0.669888	-0.505123	-1.17921	-1.13986	-1.07224	-1.30572	-1.28521	-1.19677	1.35226	0.987698	0.172981	0.581529	-0.701468	-1.13043	-1.26257
BAESF_10979.mRNA	30.39	31.65	28.84	6.83	13	10.8	3.28	3.26	5.66	11.28	12.83	21.03	0.81	1.35	2.28	0.08	0.17	0.14	0.01	0.03	0.1	1.45703	1.48813	1.41702	0.359807	0.818993	0.6839	-0.117487	-0.121188	0.231917	0.715408	0.809339	1.17723	-0.797561	-0.591247	-0.327769	-1.2056	-1.14235	-1.16287	-1.25855	-1.24306	-1.1911	1.45406	0.6209	-0.0022528	0.90066	-0.572192	-1.17027	-1.2309
BAESF_10993.mRNA	86.36	102.79	81.74	32.04	52.37	50.82	34.18	32.69	18.85	15.46	14.42	11.52	2.55	1.96	1.43	0.27	0.17	0.02	0.13	0.27	0.12	1.30515	1.40638	1.27324	0.734008	1.01569	0.998375	0.770873	0.745452	0.434715	0.324711	0.286372	0.163993	-0.576363	-0.683129	-0.799024	-1.18018	-1.22835	-1.30895	-1.24879	-1.18018	-1.25401	1.32826	0.916023	0.650346	0.258359	-0.686172	-1.23916	-1.22766
BAESF_10999.mRNA	11.75	13.62	13.35	4.71	7.45	7.11	4.32	3.98	3	3.7	3.93	2.95	0.87	0.9	0.27	0.14	0.13	0.03	0.01	0.01	0.03	1.42336	1.56651	1.54701	0.583096	0.993071	0.950114	0.509096	0.440015	0.2108	0.379486	0.42946	0.197643	-0.584529	-0.567882	-0.989248	-1.1022	-1.11142	-1.20834	-1.22885	-1.22885	-1.20834	1.51229	0.842094	0.386637	0.335529	-0.713886	-1.14065	-1.22201
BAESF_11018.mRNA	22.09	21.38	20.03	9.91	13.04	16.16	2.16	3.6	2.54	1.16	1.23	1.92	0.12	0	0	0	0	0.03	0	0	0	1.63358	1.60809	1.55731	1.02169	1.22755	1.39133	0.0103764	0.316832	0.103055	-0.300143	-0.274113	-0.0540908	-0.836181	-0.928675	-0.928675	-0.928675	-0.928675	-0.904551	-0.928675	-0.928675	-0.928675	1.59966	1.21352	0.143421	-0.209449	-0.897844	-0.920634	-0.928675
BAESF_11026.mRNA	128.5	150.73	132.5	53.51	68.46	67.1	81.14	68.97	61.32	59.11	71.99	48.18	4.18	7.15	9.22	0.35	1.05	2.53	0	0.16	0.48	1.07256	1.15972	1.0893	0.596503	0.729846	0.718967	0.822096	0.733871	0.67017	0.650305	0.757119	0.539892	-0.698371	-0.449026	-0.324506	-1.43819	-1.20836	-0.909366	-1.6033	-1.52164	-1.38761	1.1072	0.681772	0.742046	0.649105	-0.490634	-1.1853	-1.50418
BAESF_11048.mRNA	62.11	66.34	59.8	25.63	35.7	40.04	8.76	9.47	8.55	5.47	7.7	6.12	0.35	1.5	0.76	0.08	0.07	0.41	0	0.22	0	1.49006	1.5318	1.46607	0.934922	1.14128	1.21319	0.289126	0.334306	0.275132	0.0246199	0.215157	0.0862122	-0.983611	-0.587166	-0.81298	-1.12718	-1.13316	-0.955634	-1.17669	-1.04876	-1.17669	1.49598	1.09646	0.299521	0.108663	-0.794586	-1.07199	-1.13405
BAESF_11072.mRNA	19.61	24.01	21.38	8.25	10.93	11.71	20.15	16.14	10.84	10.2	9.95	9.15	1.23	1.71	0.97	0.18	0.22	0.06	0.02	0.03	0.06	1.09358	1.24981	1.1601	0.446733	0.652161	0.703296	1.11446	0.944729	0.646047	0.60118	0.582954	0.5217	-0.701889	-0.544489	-0.80198	-1.21579	-1.18887	-1.30238	-1.33343	-1.32556	-1.30238	1.16783	0.60073	0.901746	0.568611	-0.682786	-1.23568	-1.32046
BAESF_11090.mRNA	49.65	54.51	51.05	17.68	26.78	26.37	7.37	7.53	5.98	5.52	8.77	8.26	1.11	1.1	0.89	0.24	0.15	0.23	0.05	0	0.05	1.51063	1.57439	1.52961	0.816589	1.09272	1.08238	0.258006	0.271181	0.131646	0.0842103	0.365619	0.328316	-0.700775	-0.704081	-0.77739	-1.07064	-1.12307	-1.07628	-1.18637	-1.22032	-1.18637	1.53821	0.99723	0.220277	0.259382	-0.727415	-1.09	-1.19768
BAESF_11101.mRNA	31.22	45.13	63.07	18.1	34.19	42.23	7.31	7.83	8.48	7.01	8.5	8.84	0.13	0.35	0.71	0.09	0.2	0.07	0	0	0.1	1.14713	1.38314	1.59919	0.803242	1.20512	1.34044	0.255924	0.295841	0.342554	0.231743	0.34394	0.367065	-1.05625	-0.939264	-0.783802	-1.07995	-1.01672	-1.09213	-1.13663	-1.13663	-1.07395	1.37649	1.11627	0.298106	0.314249	-0.926439	-1.06294	-1.11573
BAESF_11112.mRNA	35.44	40.56	38.95	15.87	23.94	24.31	10.14	11.49	10.97	10.44	11.52	13.19	1.41	1.78	1.75	0.24	0.26	0.19	0.14	0.03	0.06	1.27225	1.36865	1.33968	0.707568	0.994213	1.00501	0.403282	0.487153	0.455973	0.422766	0.488912	0.58072	-0.719229	-0.614506	-0.622462	-1.20647	-1.19474	-1.23665	-1.26812	-1.34252	-1.32147	1.32686	0.902264	0.448802	0.497466	-0.652066	-1.21262	-1.31071
BAESF_11119.mRNA	198.04	204.39	186.35	88.38	140.1	141.27	50.35	58.91	58.03	47.3	56.54	54.89	3.55	6.02	6.2	0.67	1.4	0.91	0.19	0.67	0.37	1.20036	1.21672	1.16882	0.783165	1.02108	1.02538	0.494359	0.5747	0.566989	0.462451	0.553667	0.538506	-0.768526	-0.542562	-0.529369	-1.29082	-1.10185	-1.22085	-1.4674	-1.29082	-1.394	1.1953	0.94321	0.545349	0.518208	-0.613486	-1.2045	-1.38407
BAESF_11131.mRNA	21.21	22.77	20.44	6.68	11.14	9.18	6.73	7.29	6.35	3.69	5.43	4.07	0.52	0.98	0.49	0.06	0.05	0.02	0.01	0.03	0.07	1.49202	1.5511	1.46132	0.567844	0.966337	0.813096	0.573491	0.63436	0.529621	0.138628	0.413241	0.206431	-0.841946	-0.611853	-0.859295	-1.15563	-1.16388	-1.18911	-1.19769	-1.18062	-1.14746	1.50148	0.782426	0.579158	0.252767	-0.771031	-1.16954	-1.17526
BAESF_11138.mRNA	26.42	26.3	26.2	9.2	14.13	15.37	5.11	6.34	4.72	3.98	3.73	3.69	0.39	0.59	0.4	0.02	0.12	0.15	0.05	0.03	0.09	1.55635	1.55276	1.54976	0.747577	1.07005	1.13448	0.328454	0.47846	0.27451	0.161204	0.11908	0.112134	-0.882492	-0.772546	-0.876629	-1.13562	-1.05913	-1.03751	-1.11191	-1.12764	-1.08134	1.55296	0.984036	0.360475	0.130806	-0.843889	-1.07742	-1.10696
BAESF_11157.mRNA	22.58	12.5	14.63	6.29	2.95	4.28	6.23	4.98	2.29	1.67	2.16	1.07	0.25	0.34	0.24	0.06	0.1	0.02	0	0	0	2.05612	1.51019	1.6536	0.907013	0.307163	0.591246	0.898923	0.713112	0.128195	-0.0762054	0.0887307	-0.325361	-0.819117	-0.751059	-0.826979	-0.980511	-0.944251	-1.01816	-1.03755	-1.03755	-1.03755	1.73997	0.601807	0.580077	-0.104279	-0.799052	-0.980975	-1.03755
BAESF_11164.mRNA	8.21	12.33	8.5	1.17	2.18	1.45	0.39	0.23	0.29	0.13	0.08	0.09	0.04	0.07	0.09	0.03	0	0	0	0	0	2.03553	2.48151	2.07293	0.291853	0.752818	0.438242	-0.24543	-0.39294	-0.335489	-0.495224	-0.549814	-0.538696	-0.595337	-0.561034	-0.538696	-0.606992	-0.642646	-0.642646	-0.642646	-0.642646	-0.642646	2.19666	0.494304	-0.32462	-0.527911	-0.565023	-0.630761	-0.642646
BAESF_11186.mRNA	14	16.5	14.54	7.48	14.93	12.81	1.28	2.14	4.17	0.17	0.52	1.15	0	0.23	0.06	0	0	0.07	0	0	0	1.48014	1.6142	1.5109	0.984097	1.53245	1.40825	-0.158318	0.120035	0.553723	-0.738575	-0.510962	-0.209378	-0.875125	-0.695079	-0.824447	-0.875125	-0.875125	-0.816281	-0.875125	-0.875125	-0.875125	1.53508	1.30827	0.171813	-0.486305	-0.798217	-0.85551	-0.875125
BAESF_11193.mRNA	25.8	20.13	20.7	7.65	10.45	10.07	8.17	7.49	9.44	10.2	11.51	11.92	0.68	1.29	1.26	0.08	0.08	0.09	0.02	0.05	0.06	1.41886	1.22162	1.24371	0.480523	0.713215	0.68521	0.528963	0.465031	0.63659	0.694897	0.786682	0.81344	-0.879274	-0.622246	-0.633189	-1.24589	-1.24589	-1.23825	-1.29332	-1.26927	-1.2614	1.29473	0.626316	0.543528	0.765006	-0.71157	-1.24334	-1.27466
BAESF_11205.mRNA	12.48	13.71	14.37	3.34	3.85	4.39	8.1	9.64	7.22	6.25	9.39	5.72	0.31	0.59	0.65	0.05	0.04	0.1	0	0	0.02	1.23667	1.31904	1.36045	0.167467	0.272284	0.371877	0.865968	1.01347	0.770019	0.651556	0.991036	0.579939	-0.962595	-0.77985	-0.744905	-1.17131	-1.18034	-1.12743	-1.21734	-1.21734	-1.19866	1.30539	0.270542	0.883151	0.740844	-0.829117	-1.15969	-1.21111
BAESF_11210.mRNA	63.3	58.71	57.01	28.55	41.71	43.35	7.45	9.83	12.44	8.85	12.28	17.34	0.44	0.98	2.06	0.06	0.16	0.24	0	0.06	0.22	1.4014	1.35447	1.33617	0.90877	1.14217	1.16604	0.115519	0.272756	0.409566	0.212657	0.401978	0.606529	-1.0057	-0.803921	-0.528091	-1.19983	-1.14271	-1.10045	-1.23675	-1.19983	-1.11075	1.36402	1.07233	0.265947	0.407055	-0.779238	-1.14766	-1.18244
BAESF_11229.mRNA	175.12	140.93	162.93	26.37	19.38	34.95	59.75	109.66	70.09	29.27	33.93	21.25	1.55	2.01	1.78	0.34	0.28	0.36	0.09	0.1	0.32	1.39691	1.28375	1.3593	0.420842	0.266234	0.563804	0.838863	1.15327	0.92127	0.473642	0.548714	0.31226	-0.823468	-0.736517	-0.778192	-1.1608	-1.18482	-1.15304	-1.26906	-1.26428	-1.16869	1.34666	0.41696	0.971135	0.444872	-0.779392	-1.16622	-1.23401
BAESF_11242.mRNA	131.69	148.42	136.67	74.59	105.28	106.1	34.08	43.02	57.79	40.55	64.25	54.4	2.68	6.41	6.53	0.54	0.76	2.32	0.07	0.08	0.64	1.10805	1.17281	1.12815	0.801178	0.987015	0.991207	0.3825	0.506306	0.664097	0.474813	0.720955	0.631707	-0.847159	-0.465444	-0.456683	-1.32225	-1.24942	-0.903304	-1.52083	-1.51576	-1.28794	1.13634	0.926466	0.517635	0.609158	-0.589762	-1.15833	-1.44151
BAESF_11245.mRNA	178.91	158.84	158.53	57.7	69.16	70.12	79.78	97.54	96.68	79.37	89.19	81.91	6.01	10.92	7.34	0.84	1.04	0.85	0.36	0.2	0.57	1.13059	1.06793	1.0669	0.537278	0.631749	0.638948	0.706415	0.81169	0.807047	0.70372	0.764786	0.720202	-0.588454	-0.307231	-0.496426	-1.29701	-1.24235	-1.29414	-1.45713	-1.52344	-1.38107	1.08847	0.602658	0.775051	0.729569	-0.464037	-1.27783	-1.45388
BAESF_11251.mRNA	187.76	167.73	172.5	98.03	114.08	111.7	113.79	122.72	129.81	101.1	111.66	98.78	4.77	9.01	7.1	0.58	0.71	1.01	0.11	0.31	0.89	1.015	0.959679	0.973427	0.696877	0.770954	0.760648	0.76971	0.806657	0.834139	0.711933	0.760472	0.700598	-0.705098	-0.433402	-0.537817	-1.34388	-1.30489	-1.22517	-1.51801	-1.4363	-1.25553	0.982702	0.742826	0.803502	0.724334	-0.558772	-1.29131	-1.40328
BAESF_11291.mRNA	63.53	42.31	54.43	25.39	33.62	28.7	12.88	15.43	34.13	19.21	33.98	50.4	0.64	1.95	2.31	0.17	0	0.55	0	0.1	0.2	1.24088	0.994743	1.14705	0.688943	0.856502	0.761882	0.292317	0.396428	0.865529	0.524248	0.862887	1.10046	-1.02604	-0.663631	-0.592556	-1.23449	-1.33141	-1.06088	-1.33141	-1.27258	-1.21887	1.12756	0.769109	0.518091	0.829197	-0.760743	-1.20893	-1.27428
BAESF_11331.mRNA	13.32	13.66	13.12	6.47	10.02	8.75	1.03	2.38	1.14	0.32	0.27	0.36	0.35	0	0.05	0.14	0.08	0.04	0	0	0	1.66995	1.69213	1.65666	1.05491	1.42239	1.30666	-0.176442	0.305416	-0.126568	-0.583223	-0.619718	-0.555008	-0.561983	-0.845617	-0.799504	-0.72178	-0.77288	-0.808549	-0.845617	-0.845617	-0.845617	1.67292	1.26132	0.000801984	-0.585983	-0.735702	-0.767736	-0.845617
BAESF_11368.mRNA	15.66	7.81	12.6	3.84	3.21	3.65	4.76	5.12	5.17	3.95	4.31	3.39	0.38	0.33	0.18	0.03	0.01	0.04	0.01	0.03	0.01	1.79195	1.12395	1.57918	0.49595	0.349739	0.453962	0.678407	0.74197	0.750501	0.519512	0.593119	0.393635	-0.819696	-0.85839	-0.983854	-1.1264	-1.14696	-1.11627	-1.14696	-1.1264	-1.14696	1.49836	0.433217	0.723626	0.502089	-0.887313	-1.12987	-1.1401
BAESF_11381.mRNA	38.83	37.33	37.03	18.32	26.52	22.09	9.8	10.69	10.55	11.1	12.65	14.01	1.75	2.73	2.06	0.36	0.46	0.13	0.07	0.05	0.13	1.32787	1.29925	1.29339	0.788428	1.05221	0.921342	0.354774	0.413819	0.404835	0.439522	0.529395	0.600213	-0.665204	-0.437931	-0.58556	-1.19021	-1.13731	-1.32835	-1.36903	-1.3831	-1.32835	1.30684	0.92066	0.391143	0.523043	-0.562898	-1.21862	-1.36016
BAESF_11387.mRNA	409.08	367.69	373.15	146.64	215.1	225.16	52.01	58.29	57.47	40.99	40.57	53.47	3.71	4.24	5.21	0.76	0.93	1.03	0.38	0.24	0.82	1.37493	1.32458	1.33154	0.891521	1.07179	1.09332	0.406825	0.459805	0.453214	0.296546	0.29179	0.419682	-0.738692	-0.688233	-0.607865	-1.2045	-1.16087	-1.13696	-1.31959	-1.37021	-1.18863	1.34368	1.01888	0.439948	0.336006	-0.678263	-1.16744	-1.29281
BAESF_11402.mRNA	314.43	298.05	330.55	151.97	199.61	230.04	54.96	68.45	100.5	45.58	57.8	75.57	3.89	6.94	6.12	0.51	0.24	1.63	0	0.13	0.38	1.21081	1.18616	1.23385	0.876245	1.00158	1.06688	0.411351	0.511194	0.686616	0.326534	0.434237	0.556314	-0.715487	-0.491399	-0.541793	-1.25873	-1.3498	-1.00221	-1.44925	-1.39275	-1.30035	1.21027	0.981568	0.536387	0.439029	-0.582893	-1.20358	-1.38078
BAESF_11425.mRNA	52.21	52.57	48.96	29.69	39.15	41.93	14.53	13.45	14.62	8.48	15.16	10.44	0.84	1.73	1.18	0.13	0.11	0.2	0	0.08	0.08	1.29358	1.29793	1.25295	0.938743	1.11199	1.15516	0.499526	0.453049	0.503252	0.181258	0.525167	0.302437	-0.875846	-0.621448	-0.766514	-1.19022	-1.20173	-1.15146	-1.26903	-1.2194	-1.2194	1.28149	1.06863	0.485276	0.336287	-0.754602	-1.18114	-1.23594
BAESF_11432.mRNA	91.25	96.44	92.88	37.92	50.32	51.01	43.28	42.8	38.64	30.36	34.55	30.83	2.91	4.39	3.51	0.4	0.41	0.35	0.11	0.16	0.37	1.16493	1.19682	1.17514	0.662132	0.823269	0.83105	0.737305	0.730955	0.672812	0.5363	0.609365	0.544967	-0.676716	-0.48969	-0.593541	-1.27511	-1.27096	-1.29629	-1.41034	-1.38467	-1.28773	1.17896	0.77215	0.71369	0.563544	-0.586649	-1.28079	-1.36091
BAESF_11436.mRNA	19.56	21.3	25.34	1.68	5.08	4.59	0.55	0.46	1.53	1.37	3.6	12.61	0.06	0.14	0.64	0.04	0.03	0.1	0.01	0.03	0.03	1.7549	1.82632	1.9727	-0.0364431	0.683764	0.609891	-0.517844	-0.570435	-0.0870812	-0.144517	0.43852	1.3922	-0.851917	-0.787949	-0.468223	-0.868664	-0.877159	-0.819352	-0.894398	-0.877159	-0.877159	1.85131	0.419071	-0.391787	0.562068	-0.702697	-0.855058	-0.882905
BAESF_11451.mRNA	134.95	159.71	144.04	28.27	93.7	54.38	24.81	24.48	23.91	34.72	36.68	36.58	3.47	6.24	4.46	0.35	0.44	0.45	0.25	0.12	0.53	1.31762	1.4126	1.35436	0.445777	1.11235	0.807778	0.374358	0.367053	0.354209	0.558834	0.58916	0.587652	-0.621044	-0.347277	-0.507468	-1.30075	-1.26411	-1.26018	-1.34444	-1.40678	-1.22969	1.36153	0.788635	0.365207	0.578549	-0.49193	-1.27501	-1.32697
BAESF_11456.mRNA	13.24	13.8	11.91	5.53	3.53	4.12	12.62	13.59	11.37	10.07	13.24	9.09	0.71	1.32	0.85	0.06	0.11	0.15	0	0	0.06	1.07686	1.11132	0.989269	0.380403	0.053738	0.163106	1.03709	1.09855	0.9511	0.851912	1.07686	0.769109	-0.816536	-0.544015	-0.74624	-1.24373	-1.20256	-1.17093	-1.29578	-1.29578	-1.24373	1.05915	0.199082	1.02891	0.899293	-0.702264	-1.20574	-1.27843
BAESF_11471.mRNA	42.5	37.88	34.57	13.09	18.16	14.69	12.36	10.88	12.15	17.57	22.36	22.92	1.51	3.07	1.98	0.17	0.55	0.25	0.05	0.04	0.13	1.34629	1.26391	1.19864	0.519257	0.744748	0.598166	0.480227	0.394091	0.468604	0.721802	0.890156	0.907536	-0.746407	-0.391794	-0.620484	-1.30638	-1.10004	-1.25786	-1.38577	-1.39279	-1.3319	1.26961	0.620724	0.447641	0.839831	-0.586228	-1.22143	-1.37015
BAESF_11475.mRNA	103.6	100.68	107.5	51.72	75.68	72.81	13.5	13.91	16.35	17.2	19.22	32.81	1.24	2.1	3.11	0.31	0.43	0.69	0.11	0.06	0.24	1.33364	1.31731	1.35476	0.938391	1.15452	1.13251	0.193727	0.209812	0.297244	0.324836	0.385553	0.682118	-0.883697	-0.696254	-0.533561	-1.19316	-1.1426	-1.04623	-1.28873	-1.31532	-1.22484	1.33523	1.07514	0.233594	0.464169	-0.704504	-1.12733	-1.2763
BAESF_11480.mRNA	154.21	135.25	154.18	70.94	85.37	118.24	37.25	39.79	30.83	18.74	21.44	26.86	1.76	3.53	2.37	0.45	0.43	0.56	0.16	0.27	0.34	1.31805	1.24815	1.31794	0.90551	1.00359	1.1766	0.566613	0.601106	0.468041	0.211725	0.280502	0.396571	-0.843782	-0.577954	-0.736654	-1.18911	-1.19656	-1.14988	-1.30882	-1.26022	-1.23143	1.29471	1.02857	0.545254	0.296266	-0.719463	-1.17851	-1.26682
BAESF_11486.mRNA	90.53	92.12	94.14	4.41	17.13	13.55	3.41	2.66	4.17	6.77	9.98	18.97	0.2	0.6	1	0.05	0.03	0.11	0.01	0	0.11	1.81939	1.83027	1.84383	0.0323915	0.79644	0.657459	-0.0967324	-0.214507	0.00372263	0.261117	0.479597	0.857512	-0.919055	-0.737297	-0.596315	-1.00342	-1.01557	-0.968311	-1.02796	-1.03425	-0.968311	1.83116	0.49543	-0.102506	0.532742	-0.750889	-0.995767	-1.01017
BAESF_11498.mRNA	13.03	14.44	14.23	4.98	6.92	7.09	4.05	3.85	2.63	2.84	3.61	3.72	0.41	0.64	0.31	0.05	0.07	0.06	0.01	0	0.08	1.50822	1.60564	1.59171	0.640638	0.926485	0.948091	0.468673	0.427562	0.132787	0.190003	0.37593	0.39992	-0.829267	-0.675538	-0.904106	-1.12918	-1.10999	-1.11954	-1.1687	-1.17882	-1.10052	1.56852	0.838405	0.343007	0.321951	-0.80297	-1.11957	-1.14935
BAESF_11505.mRNA	52.16	49.49	45.69	32.96	28.7	33.16	37.57	42.43	42.26	25.28	30.52	26.47	1.32	2.38	2.94	0.17	0.23	0.78	0.13	0.06	0.15	1.04371	1.01175	0.963216	0.765769	0.682637	0.769411	0.844719	0.918324	0.915892	0.606759	0.719525	0.634227	-0.898674	-0.665279	-0.570195	-1.32326	-1.29224	-1.06301	-1.34483	-1.3845	-1.33395	1.00622	0.739272	0.892978	0.653504	-0.711383	-1.22617	-1.35443
BAESF_11529.mRNA	55.91	67.77	60.74	22.21	27.62	29.04	17.94	11.87	12.17	15.29	15.03	8.93	0.92	0.66	1	0.06	0	0.15	0	0.05	0.26	1.34223	1.46264	1.39405	0.771687	0.904971	0.935775	0.642357	0.39657	0.411228	0.546476	0.536241	0.231597	-0.813718	-0.90628	-0.78775	-1.19162	-1.22868	-1.13978	-1.22868	-1.19765	-1.08167	1.39964	0.870811	0.483385	0.438105	-0.835916	-1.18669	-1.16933
BAESF_11571.mRNA	41.18	44.63	44.04	16.77	27.38	27.97	4.87	5.99	5.86	4.81	5.77	4.86	0.37	0.39	0.55	0.07	0.06	0.12	0.03	0.04	0.11	1.49297	1.54769	1.53863	0.89132	1.21717	1.23149	0.120388	0.241928	0.228862	0.113237	0.21967	0.119201	-0.892326	-0.882239	-0.806409	-1.06434	-1.07088	-1.03256	-1.09086	-1.08414	-1.0388	1.52643	1.11333	0.19706	0.150703	-0.860324	-1.05593	-1.07127
BAESF_11599.mRNA	65.94	57.06	60.43	17.59	32.74	32.68	13.25	11.62	12.46	12.64	13.28	17.09	0.32	0.28	0.99	0	0.17	0.14	0	0	0.34	1.43506	1.34605	1.38134	0.633794	1.00658	1.00547	0.467518	0.391546	0.431847	0.440156	0.468833	0.616743	-1.02042	-1.03967	-0.763686	-1.19405	-1.09586	-1.11211	-1.19405	-1.19405	-1.01102	1.38748	0.881946	0.430304	0.508577	-0.941257	-1.13401	-1.13304
BAESF_11632.mRNA	18.61	21.71	19.59	4.01	4.14	4.66	12.13	9.81	9.39	14.99	14.71	13.81	1.12	2.22	1.21	0.07	0.13	0.07	0.04	0.02	0.08	1.19947	1.32367	1.24074	0.0447089	0.0663868	0.147938	0.860015	0.695485	0.661951	1.02677	1.01183	0.961902	-0.68306	-0.329368	-0.647877	-1.26167	-1.2155	-1.26167	-1.28574	-1.30217	-1.2538	1.25462	0.0863446	0.73915	1.00017	-0.553435	-1.24628	-1.28057
BAESF_11728.mRNA	23.57	26.8	25.16	11.64	9.06	10.54	24.98	27.48	22.96	22.16	23.2	20.99	2.13	3.16	2.99	0.37	0.39	0.39	0.07	0	0.04	0.926425	1.01914	0.973495	0.427491	0.256116	0.359146	0.968312	1.03728	0.907553	0.882061	0.915035	0.843148	-0.620305	-0.406756	-0.438076	-1.24052	-1.22964	-1.22964	-1.42604	-1.47683	-1.44739	0.97302	0.347584	0.971048	0.880081	-0.488379	-1.23326	-1.45009
BAESF_11748.mRNA	14.31	14.32	13.16	3.79	8.75	7.5	1.62	2.11	2.96	2.04	2.38	2.51	0.13	0.08	0.04	0.04	0	0.03	0	0	0.02	1.68069	1.68133	1.60375	0.53577	1.23607	1.10089	-0.0587279	0.110203	0.348277	0.0877725	0.192234	0.22942	-0.887338	-0.93193	-0.969117	-0.969117	-1.00776	-0.978637	-1.00776	-1.00776	-0.98825	1.65525	0.957576	0.133251	0.169809	-0.929462	-0.985172	-1.00126
BAESF_11804.mRNA	5.84	7.44	7.63	2.6	3.93	3.6	0.85	0.97	1.11	0.33	0.96	1.24	0	0.11	0.19	0	0.05	0.01	0	0	0	1.5978	1.87305	1.9022	0.757301	1.16901	1.07829	-0.114487	-0.0321884	0.0577136	-0.546626	-0.0388524	0.136005	-0.920064	-0.783406	-0.692274	-0.920064	-0.856174	-0.907034	-0.920064	-0.920064	-0.920064	1.79102	1.00153	-0.0296539	-0.149824	-0.798581	-0.894424	-0.920064
BAESF_11807.mRNA	151.59	94.75	102.6	48.58	66.67	65.11	41.94	54.77	88.3	85.65	101.28	143.96	1.27	9.16	11.31	0	0	2.05	0.12	0	0	1.10266	0.867188	0.907003	0.534632	0.691804	0.680019	0.461979	0.594078	0.83195	0.816728	0.900524	1.07674	-1.02358	-0.266315	-0.169323	-1.4378	-1.4378	-0.874336	-1.38054	-1.4378	-1.4378	0.95895	0.635485	0.629336	0.931331	-0.486405	-1.24998	-1.41872
BAESF_11818.mRNA	5.8	6.15	5.69	3.48	3.92	2.78	4.76	5.17	4.35	5.5	6.09	5.05	0.96	1.77	1.02	0.02	0.13	0.04	0	0.02	0.01	0.987612	1.05045	0.967191	0.465106	0.582411	0.252374	0.77978	0.865877	0.687323	0.931116	1.0399	0.841284	-0.569986	-0.136878	-0.532232	-1.38779	-1.25956	-1.36348	-1.41259	-1.38779	-1.40013	1.00175	0.433297	0.77766	0.937434	-0.413032	-1.33694	-1.40017
BAESF_11832.mRNA	45.35	51.48	48.63	17.3	28.29	29.56	1.99	3.26	5.79	2.1	3.22	4.46	0.33	0.06	0.51	0	0	0.18	0.09	0	0.05	1.57844	1.66183	1.62434	0.954498	1.27028	1.29878	-0.261813	-0.0241431	0.288847	-0.237556	-0.030477	0.142483	-0.805703	-0.958049	-0.720483	-0.99717	-0.99717	-0.886045	-0.939311	-0.99717	-0.964413	1.62154	1.17452	0.00096383	-0.0418502	-0.828078	-0.960128	-0.966964
BAESF_11844.mRNA	60.88	59.47	63.98	34.12	49.18	45.91	14.16	17.47	17.86	10.06	13.11	9.9	1.05	0.78	0.9	0.06	0.05	0.21	0	0.06	0.17	1.29191	1.27784	1.32175	0.946155	1.16398	1.12285	0.433333	0.553884	0.566639	0.240852	0.389519	0.231957	-0.78801	-0.874218	-0.834394	-1.19063	-1.19641	-1.10984	-1.2262	-1.19063	-1.13036	1.29717	1.07766	0.517952	0.287443	-0.832207	-1.16563	-1.18239
BAESF_11858.mRNA	99.17	98.94	108.78	53.82	70.59	66.34	19.13	21.49	21.28	26.58	34.74	36.33	0.99	1.75	4.51	0.37	0.63	1.44	0.1	0.11	0.33	1.23775	1.23642	1.29062	0.88979	1.04385	1.00852	0.311508	0.375498	0.370083	0.493262	0.642865	0.66799	-1.02422	-0.837509	-0.436363	-1.23971	-1.13941	-0.906546	-1.36641	-1.36118	-1.25681	1.25493	0.980721	0.352363	0.601372	-0.76603	-1.09522	-1.32814
BAESF_11864.mRNA	5.57	5.91	5.81	3.42	3.88	3.53	2.82	3.57	2.67	1.86	1.93	2.63	0.39	0.57	0.53	0.04	0.05	0.05	0	0	0	1.32995	1.39937	1.37931	0.7846	0.920817	0.818422	0.583879	0.830517	0.528764	0.185668	0.218937	0.513686	-0.807032	-0.639492	-0.675	-1.20614	-1.19298	-1.19298	-1.2601	-1.2601	-1.2601	1.36955	0.84128	0.64772	0.306097	-0.707174	-1.19736	-1.2601
BAESF_11875.mRNA	91.16	73.56	88.92	24.09	41.37	44	22.28	20.48	17.93	19.34	20.52	29.3	0.87	0.67	1.57	0.11	0.11	0.14	0	0.09	0.14	1.36622	1.24363	1.35199	0.613585	0.916691	0.951528	0.570272	0.52372	0.450615	0.492174	0.524796	0.722731	-0.888453	-0.953888	-0.704516	-1.19018	-1.19018	-1.17475	-1.25055	-1.20069	-1.17475	1.32061	0.827268	0.514869	0.579901	-0.848952	-1.18503	-1.20866
BAESF_11898.mRNA	53.46	65.36	56.73	24.93	41.67	36.48	6.7	8.52	8.84	4.56	8.2	7.61	0.53	1.25	0.68	0.04	0.09	0.12	0.03	0.13	0.12	1.41954	1.54723	1.45722	0.940086	1.26191	1.17812	0.155589	0.292678	0.314039	-0.0547997	0.270586	0.227762	-0.888499	-0.639317	-0.82807	-1.13793	-1.10759	-1.09005	-1.14417	-1.0843	-1.09005	1.47467	1.12671	0.254102	0.14785	-0.785295	-1.11185	-1.10617
BAESF_11947.mRNA	28.14	28.75	29.13	14.62	16.69	19.78	19.75	18.77	18.95	15.06	17.07	18.48	1.34	1.83	1.59	0.25	0.09	0.2	0.02	0.06	0.09	1.06294	1.07794	1.08712	0.611621	0.701694	0.818217	0.817171	0.782154	0.788714	0.631728	0.717077	0.771459	-0.76241	-0.6248	-0.688941	-1.21623	-1.31536	-1.24577	-1.3634	-1.33556	-1.31536	1.076	0.710511	0.796013	0.706754	-0.692051	-1.25912	-1.33811
BAESF_11986.mRNA	103.4	90.64	100.35	50.75	71.26	72.92	18.86	20.03	24.23	12.12	14.6	19.65	1.66	2.04	2.09	0.48	0.45	0.32	0.03	0.09	0.47	1.35825	1.28225	1.34096	0.949104	1.14373	1.15697	0.39077	0.424141	0.530293	0.149081	0.250015	0.41351	-0.781254	-0.703407	-0.693896	-1.12305	-1.13499	-1.18975	-1.33437	-1.30136	-1.127	1.32715	1.08327	0.448401	0.270869	-0.726186	-1.14926	-1.25425
BAESF_11995.mRNA	11.29	10.87	10.89	3.12	5.42	5.52	1.18	1.15	0.74	1.27	1.58	2.46	0.19	0.1	0.22	0	0	0	0	0	0	1.81066	1.77234	1.77419	0.606102	1.09497	1.112	-0.0954368	-0.110709	-0.343901	-0.0508501	0.0902334	0.413686	-0.762636	-0.849312	-0.735196	-0.954356	-0.954356	-0.954356	-0.954356	-0.954356	-0.954356	1.78573	0.937691	-0.183349	0.151023	-0.782381	-0.954356	-0.954356
BAESF_11999.mRNA	5.36	5.93	5.65	2.03	3.29	2.67	1.25	1.42	1.03	1.24	1.38	1.37	0.05	0.12	0.01	0.02	0	0.02	0	0	0	1.65863	1.7824	1.72293	0.589408	1.09084	0.865744	0.160211	0.265245	0.0118337	0.153788	0.241211	0.235139	-0.938822	-0.845755	-0.994831	-0.980623	-1.00918	-0.980623	-1.00918	-1.00918	-1.00918	1.72132	0.848663	0.145763	0.210046	-0.92647	-0.990142	-1.00918
BAESF_12042.mRNA	61.34	51.93	51.78	18.5	27.84	30	6.35	7.92	12.26	6.86	13.12	9.04	0.4	0.86	1.46	0.13	0.08	0.32	0.08	0	0.09	1.54939	1.43999	1.4381	0.772433	1.03406	1.08234	0.120143	0.249567	0.514608	0.164992	0.556618	0.328641	-0.988426	-0.798495	-0.611585	-1.13166	-1.16192	-1.02776	-1.16192	-1.21337	-1.15575	1.47583	0.962946	0.294772	0.350084	-0.799502	-1.10711	-1.17701
BAESF_12051.mRNA	159.29	155.38	169.64	82	117.88	134.4	22.48	23.65	35.76	18.63	18.45	20.15	1.02	1.71	1.63	0.1	0.26	0.61	0.08	0.09	0.37	1.31838	1.3058	1.35027	0.983019	1.16609	1.23239	0.3396	0.364379	0.568017	0.248343	0.243649	0.286347	-0.910379	-0.760644	-0.775913	-1.22008	-1.15088	-1.02598	-1.22943	-1.22474	-1.10824	1.32482	1.12717	0.423999	0.259446	-0.815645	-1.13232	-1.18747
BAESF_12066.mRNA	52.55	40.23	49.71	9.27	17.76	18.63	1.47	1.31	3.86	2.13	5.54	16.7	0.16	0.41	1.46	0.02	0.06	0.26	0.01	0.02	0.14	1.76154	1.57785	1.72326	0.601302	1.02461	1.05646	-0.399889	-0.446941	0.0756355	-0.233506	0.284232	0.983746	-0.930901	-0.793778	-0.402739	-1.02127	-0.99424	-0.872803	-1.02819	-1.02127	-0.943121	1.68755	0.894124	-0.257065	0.344824	-0.709139	-0.96277	-0.997525
BAESF_12067.mRNA	294.28	307.6	319.22	138.74	221.4	233.3	27.47	36.37	53.88	23.77	24.58	30.62	2.64	3.64	4.54	0.45	0.83	2.33	0.35	0.27	0.7	1.34851	1.37013	1.38825	0.981897	1.20961	1.23516	0.202283	0.335581	0.523892	0.134061	0.149829	0.253707	-0.805656	-0.686709	-0.599835	-1.25669	-1.14264	-0.849274	-1.29171	-1.32165	-1.17875	1.36896	1.14222	0.353919	0.179199	-0.6974	-1.08287	-1.26404
BAESF_12072.mRNA	54.33	56.03	50.89	30.83	42.01	37.94	19.62	17.64	18.53	19.24	19.12	19.77	1.08	1.6	2.84	0.26	0.28	0.3	0.05	0.12	0.06	1.19874	1.21806	1.15776	0.845737	1.03793	0.974457	0.568557	0.504104	0.533883	0.556681	0.552885	0.573184	-0.895975	-0.753509	-0.504539	-1.216	-1.20595	-1.19605	-1.3324	-1.2912	-1.32635	1.19152	0.952706	0.535515	0.560917	-0.718008	-1.206	-1.31665
BAESF_12093.mRNA	36.55	35.12	29.93	10.02	17.95	16.46	6.12	6.84	7.74	5.17	5.46	6.01	0.53	0.87	0.73	0.07	0.25	0.14	0.06	0.05	0.09	1.59812	1.568	1.44765	0.646957	1.06754	1.00401	0.308061	0.3828	0.467113	0.196952	0.232587	0.295981	-0.884924	-0.729232	-0.789607	-1.16238	-1.04174	-1.11321	-1.16966	-1.17702	-1.14801	1.53793	0.906168	0.385991	0.24184	-0.801254	-1.10578	-1.16489
BAESF_12095.mRNA	28.49	35.77	30.55	6.85	11.1	10.31	4.88	5.43	4.47	1.77	2.38	2.62	0.2	0.32	0.35	0.05	0.11	0.05	0.08	0	0.11	1.6747	1.85247	1.72911	0.608256	0.956899	0.902496	0.375429	0.447477	0.317191	-0.231069	-0.0707009	-0.0154277	-0.905101	-0.828305	-0.810197	-1.01269	-0.967919	-1.01269	-0.989996	-1.05201	-0.967919	1.75209	0.82255	0.380032	-0.105732	-0.847868	-0.997769	-1.00331
BAESF_12103.mRNA	473.1	470.61	456.95	286.52	360.27	409.46	63.71	78.87	109.04	35.52	34.23	35.78	1.99	2.76	5.15	0.9	0.37	1.03	0.1	0.17	0.51	1.27543	1.27318	1.26064	1.06211	1.1595	1.21395	0.426006	0.515782	0.652458	0.182011	0.166673	0.185037	-0.885398	-0.787662	-0.577799	-1.07879	-1.21828	-1.05056	-1.3119	-1.28559	-1.17678	1.26975	1.14519	0.531415	0.177907	-0.750286	-1.11588	-1.25809
BAESF_12108.mRNA	11.43	14.31	12.03	4.34	6.95	5.64	4.21	3.53	4.24	4.32	5.56	4.59	0.4	0.52	0.5	0	0.02	0.1	0	0	0	1.36431	1.5768	1.41238	0.502815	0.908585	0.724985	0.477685	0.335077	0.483539	0.498989	0.712625	0.549468	-0.862258	-0.778403	-0.791909	-1.20535	-1.18515	-1.10816	-1.20535	-1.20535	-1.20535	1.45117	0.712128	0.4321	0.587028	-0.810857	-1.16622	-1.20535
BAESF_12115.mRNA	227.48	189.89	228.46	65.98	111.24	102.16	9.58	12.54	20.36	19.64	32.04	65.15	1.19	3.37	9.3	0.47	0.45	2.39	0.15	0.14	0.92	1.47611	1.38028	1.47839	0.821948	1.09717	1.05219	-0.161876	-0.0303663	0.212665	0.194385	0.445209	0.8153	-1.00157	-0.633257	-0.176175	-1.21409	-1.22139	-0.768633	-1.34497	-1.34962	-1.07171	1.44493	0.990435	0.00680757	0.484965	-0.603666	-1.06804	-1.25543
BAESF_12135.mRNA	55.83	56.85	50.03	22.44	28.89	27.45	12.12	10.31	9.69	8.65	10.33	9.75	0.93	1.63	1.08	0.18	0.16	0.21	0.06	0.03	0.09	1.46183	1.47385	1.3891	0.863481	1.02771	0.994352	0.471411	0.371114	0.333024	0.263873	0.372308	0.336805	-0.823503	-0.614422	-0.772934	-1.15591	-1.16746	-1.13895	-1.22837	-1.24777	-1.20952	1.44159	0.961848	0.39185	0.324329	-0.736953	-1.15411	-1.22855
BAESF_12160.mRNA	46.06	40.34	41.34	19.39	32.15	28.78	12.86	11.57	12.04	10.96	10.63	10.9	0.23	0.96	0.75	0	0	0.21	0.04	0.14	0	1.35147	1.26535	1.28124	0.795699	1.11864	1.0474	0.53918	0.474263	0.498656	0.441208	0.422616	0.437866	-1.07021	-0.760608	-0.835914	-1.20777	-1.20777	-1.08111	-1.18171	-1.12071	-1.20777	1.29935	0.987248	0.504033	0.433897	-0.888912	-1.16555	-1.17006
BAESF_12184.mRNA	19.36	21.43	22.56	3.72	5.26	5.76	5.99	5.18	7.55	8.79	11.06	17.41	0.31	0.88	1.18	0.02	0.11	0.06	0	0.02	0.09	1.34376	1.42621	1.46806	0.0990408	0.339485	0.404917	0.433407	0.328532	0.604945	0.720266	0.897835	1.25803	-0.992416	-0.684811	-0.558741	-1.20549	-1.13348	-1.17273	-1.22235	-1.20549	-1.14897	1.41267	0.281148	0.455628	0.958709	-0.745323	-1.17057	-1.19227
BAESF_12187.mRNA	102.34	96.24	96.07	47.28	71.21	69.59	22.92	28.03	29.72	22.44	27.92	29.59	2.44	3.65	4.14	0.26	0.44	0.94	0.15	0.12	0.29	1.26044	1.22474	1.22371	0.813914	1.05012	1.03681	0.401835	0.515439	0.54864	0.389941	0.513212	0.546152	-0.736025	-0.55918	-0.500395	-1.32534	-1.24699	-1.07211	-1.37894	-1.39445	-1.31153	1.2363	0.966946	0.488638	0.483102	-0.598533	-1.21481	-1.36164
BAESF_12198.mRNA	19.24	20.61	19.51	2.3	7.06	8.06	4.22	6.73	5.54	7.47	8.01	6.77	0.69	0.68	0.61	0.13	0.02	0.08	0.04	0	0	1.48718	1.5459	1.49906	-0.138862	0.661718	0.766571	0.272258	0.62424	0.474368	0.706201	0.761609	0.628867	-0.738804	-0.744125	-0.78228	-1.09966	-1.19148	-1.14023	-1.17407	-1.20923	-1.20923	1.51071	0.429809	0.456955	0.698892	-0.75507	-1.14379	-1.19751
BAESF_12209.mRNA	15.22	14.69	14.27	8.14	9.49	11.95	1.2	0.94	2.32	0	0.04	0.41	0.1	0.03	0.07	0	0	0.02	0	0	0	1.67021	1.64099	1.61712	1.16569	1.28686	1.47217	-0.0870374	-0.197664	0.274923	-0.780561	-0.746063	-0.478341	-0.696726	-0.754561	-0.721049	-0.780561	-0.780561	-0.763143	-0.780561	-0.780561	-0.780561	1.64277	1.30824	-0.00325942	-0.668321	-0.724112	-0.774755	-0.780561
BAESF_12211.mRNA	4.33	5.16	5.12	1.65	2.23	2.5	0.34	0.35	0.43	0.47	0.34	0.36	0.08	0.32	0.19	0	0.05	0	0	0	0	1.79698	2.02526	2.01499	0.694758	1.00695	1.13358	-0.380808	-0.36908	-0.278274	-0.234758	-0.380808	-0.35744	-0.721052	-0.404528	-0.568063	-0.842445	-0.765486	-0.842445	-0.842445	-0.842445	-0.842445	1.94575	0.945094	-0.342721	-0.324335	-0.564547	-0.816792	-0.842445
BAESF_12228.mRNA	13.83	13.4	13.12	7.05	8.64	9.19	6.61	8.28	5.59	4.67	5.66	4.9	0.58	0.74	0.53	0.13	0.09	0.1	0.02	0.01	0.05	1.29983	1.27172	1.25297	0.716232	0.888402	0.941401	0.662543	0.852049	0.525083	0.381459	0.535176	0.41944	-0.839034	-0.746897	-0.86975	-1.15922	-1.19364	-1.18492	-1.25704	-1.26645	-1.22935	1.27484	0.848679	0.679892	0.445358	-0.81856	-1.17926	-1.25095
BAESF_12252.mRNA	24.15	20.24	20.41	6.59	7.14	6.74	19.04	16.52	20.2	15.34	16.05	15.33	0.31	1.34	0.97	0.05	0	0.07	0	0	0	1.17488	1.04838	1.05435	0.277949	0.330326	0.292601	1.00484	0.904226	1.04697	0.852023	0.883867	0.851565	-1.03733	-0.603004	-0.731865	-1.20296	-1.23949	-1.18884	-1.23949	-1.23949	-1.23949	1.09254	0.300292	0.985344	0.862485	-0.790733	-1.21043	-1.23949
BAESF_12253.mRNA	6.22	6.63	6.18	2.13	2.36	2.99	3.84	2.83	2.05	2.62	3.48	2.34	0.2	0.21	0.14	0.03	0.03	0	0	0	0	1.4492	1.52163	1.44191	0.353113	0.4461	0.671462	0.924721	0.617792	0.319159	0.543842	0.823362	0.438271	-0.904127	-0.893244	-0.971392	-1.10446	-1.10446	-1.14322	-1.14322	-1.14322	-1.14322	1.47091	0.490225	0.620558	0.601825	-0.922921	-1.11738	-1.14322
BAESF_12262.mRNA	32.09	42.25	35.95	12.34	25.4	19.98	5.02	6.79	6.58	8.99	9.13	10.67	0.4	0.76	0.95	0	0.12	0.17	0.02	0.03	0.13	1.34114	1.5358	1.42136	0.680712	1.17694	1.00989	0.102271	0.289652	0.269785	0.470483	0.4806	0.583482	-0.958109	-0.791747	-0.71722	-1.20272	-1.12033	-1.08858	-1.18832	-1.18123	-1.11387	1.43277	0.955848	0.220569	0.511521	-0.822359	-1.13721	-1.16114
BAESF_12271.mRNA	101.89	78.42	87.13	23.88	43.36	39.68	23.05	27.17	26.94	26.7	30.33	42.05	1.12	1.58	1.66	0	0.41	0.84	0	0.06	0.38	1.34944	1.19885	1.25938	0.523717	0.860078	0.809705	0.503981	0.595956	0.591187	0.586169	0.657797	0.842642	-0.908716	-0.794493	-0.776731	-1.34579	-1.14593	-0.991109	-1.34579	-1.31189	-1.15844	1.26922	0.731167	0.563708	0.695536	-0.826647	-1.16094	-1.27204
BAESF_12290.mRNA	83.52	76.15	78.19	29.17	39.18	47.67	20.09	22.91	21.14	5.33	7.49	4.7	0.39	0.71	0.53	0	0.09	0	0	0	0	1.44366	1.39109	1.40613	0.850086	1.01518	1.12564	0.643775	0.716088	0.671772	-0.0496895	0.119479	-0.110096	-0.923218	-0.803834	-0.867923	-1.11297	-1.06331	-1.11297	-1.11297	-1.11297	-1.11297	1.41363	0.996968	0.677212	-0.0134356	-0.864991	-1.09641	-1.11297
BAESF_12293.mRNA	119.2	103.07	97.2	47.31	62.05	59.61	23.23	23.08	20.47	11.32	15.64	16.4	1.47	2.18	1.41	0.68	0.68	0.38	0.19	0.13	0.43	1.45764	1.37258	1.33831	0.919568	1.07676	1.05346	0.512234	0.508568	0.440846	0.112974	0.29041	0.316773	-0.835641	-0.686494	-0.850157	-1.06316	-1.06316	-1.17927	-1.26672	-1.29726	-1.15827	1.38951	1.0166	0.487216	0.240052	-0.790764	-1.10186	-1.24075
BAESF_12303.mRNA	6.56	7.62	7.69	2.08	3.11	3.04	1.38	1.22	0.85	1.24	1.94	1.29	0.08	0.2	0.01	0.01	0.02	0.01	0.01	0.01	0.01	1.70036	1.8747	1.88544	0.507286	0.890599	0.867775	0.164715	0.0722486	-0.169997	0.084165	0.445476	0.113497	-0.885122	-0.745132	-0.974157	-0.974157	-0.961066	-0.974157	-0.974157	-0.974157	-0.974157	1.82017	0.75522	0.0223223	0.214379	-0.868137	-0.969793	-0.974157
BAESF_12308.mRNA	4.43	4.95	3.95	5.61	4.19	4.8	6.99	8.52	7.19	6.38	6.24	4.69	0.22	0.28	0.25	0.01	0.01	0.02	0	0	0	0.632021	0.730682	0.532174	0.844166	0.583252	0.703136	1.04872	1.23773	1.07539	0.963042	0.94238	0.682479	-0.978762	-0.926968	-0.952554	-1.18255	-1.18255	-1.17192	-1.19329	-1.19329	-1.19329	0.631625	0.710185	1.12061	0.862634	-0.952761	-1.17901	-1.19329
BAESF_12320.mRNA	337.68	193.19	237.98	32.27	25.95	54.72	60.59	78.72	66.88	23.73	24.18	11.57	0.35	0.58	0.14	0	0	0.3	0	0.1	0.26	1.60416	1.34311	1.44052	0.515125	0.41625	0.757151	0.804159	0.925256	0.849798	0.375903	0.384366	0.0583051	-0.988869	-0.915034	-1.06822	-1.12972	-1.12972	-1.00658	-1.12972	-1.08499	-1.02125	1.46259	0.562842	0.859738	0.272858	-0.990708	-1.08867	-1.07865
BAESF_12338.mRNA	43.91	68.45	55.41	25.09	49.43	46.16	7.9	21.62	21.74	7.17	12.41	11.81	0.37	1.55	1.51	0.07	0.27	0.42	0.03	0.06	0.19	1.14474	1.42039	1.2889	0.801323	1.21804	1.17565	0.121268	0.71108	0.714426	0.0671531	0.380485	0.351541	-1.06194	-0.669099	-0.679096	-1.21822	-1.10987	-1.03928	-1.24231	-1.22416	-1.15101	1.28468	1.065	0.515592	0.266393	-0.80338	-1.12246	-1.20583
BAESF_12402.mRNA	4.11	4.33	3.97	2.11	1.74	1.5	2.45	2.52	1.72	2.65	2.63	2.61	0.3	0.44	0.3	0.03	0.04	0.01	0	0	0	1.36034	1.4274	1.31614	0.570271	0.368743	0.222898	0.735343	0.767301	0.357087	0.825002	0.81626	0.80747	-0.817519	-0.65479	-0.817519	-1.18792	-1.17255	-1.21912	-1.23495	-1.23495	-1.23495	1.36796	0.387304	0.61991	0.816244	-0.763276	-1.1932	-1.23495
BAESF_12417.mRNA	328.55	283.95	329.6	29.07	54.43	69.44	48.01	45.67	30.98	43.9	38.84	36.5	1.06	2.19	3.01	0.3	0.17	1.88	0.08	0.18	1.07	1.55028	1.47722	1.55188	0.347334	0.654624	0.77503	0.592775	0.568194	0.378276	0.548768	0.488693	0.45828	-0.999623	-0.779898	-0.664954	-1.23092	-1.28386	-0.831263	-1.32407	-1.27958	-0.99719	1.52646	0.592329	0.513082	0.49858	-0.814825	-1.11535	-1.20028
BAESF_12429.mRNA	10.71	10.4	11.1	3.39	5.83	5.52	1.97	1.85	2.02	1.76	2.17	1.96	0.18	0.31	0.27	0	0.05	0.03	0	0	0	1.69545	1.66537	1.73218	0.595516	1.09104	1.03896	0.157425	0.111187	0.176142	0.0752131	0.230487	0.153644	-0.877407	-0.760238	-0.795003	-1.06297	-1.00827	-1.02983	-1.06297	-1.06297	-1.06297	1.69766	0.908506	0.148251	0.153115	-0.810883	-1.03369	-1.06297
BAESF_12447.mRNA	12.95	13.77	13.57	6.07	6.78	8.43	5.72	5.85	4.69	5.35	5.01	5.2	0.9	0.93	0.48	0.17	0.08	0.05	0.05	0.01	0	1.32646	1.38324	1.36969	0.650809	0.745945	0.937161	0.600333	0.619381	0.434927	0.544031	0.489322	0.520265	-0.655518	-0.639944	-0.90387	-1.13753	-1.21711	-1.24512	-1.24512	-1.28373	-1.29362	1.35979	0.777971	0.551547	0.517873	-0.733111	-1.19992	-1.27415
BAESF_12455.mRNA	238.03	214.84	257.03	92.03	133.35	150.16	47.46	47.79	52.79	46.69	44.15	60.12	3.9	5.45	6.05	0.8	0.74	1.96	0.19	0.07	0.42	1.27181	1.21978	1.31081	0.790702	0.978079	1.03818	0.458199	0.461659	0.511399	0.450033	0.422129	0.576531	-0.710083	-0.569958	-0.52461	-1.22065	-1.23794	-0.967061	-1.43164	-1.48583	-1.34155	1.26747	0.935655	0.477085	0.482897	-0.60155	-1.14188	-1.41967
BAESF_12467.mRNA	12.99	11.9	11.05	3.17	6.34	5.97	3.71	4.26	4.48	4.75	5.07	5.28	0.2	0.45	0.46	0.07	0.14	0.11	0	0	0	1.51441	1.43071	1.36038	0.265451	0.848871	0.795501	0.391099	0.505058	0.547336	0.596961	0.652844	0.687938	-1.01979	-0.824525	-0.817434	-1.1381	-1.07272	-1.10023	-1.20792	-1.20792	-1.20792	1.43516	0.636608	0.481164	0.645915	-0.88725	-1.10368	-1.20792
BAESF_12483.mRNA	485.73	496.86	473.85	245.02	350.65	366.7	163.73	186.06	204.02	182.57	184.96	180.96	12.32	16.94	24.27	1.76	1.8	5.02	0.31	0.61	1.69	1.06512	1.07554	1.05373	0.750603	0.91527	0.935843	0.565707	0.624306	0.666566	0.615624	0.621587	0.611564	-0.593639	-0.456379	-0.298459	-1.31921	-1.31258	-0.959727	-1.66273	-1.56767	-1.33106	1.06479	0.867239	0.61886	0.616258	-0.449492	-1.19717	-1.52049
BAESF_12488.mRNA	7.59	7.01	7.55	3.02	3.75	3.22	4.89	4.51	3.51	4.5	5.46	5.67	0.76	1.15	0.83	0.03	0.08	0.03	0.01	0.01	0.03	1.25801	1.17338	1.25236	0.338736	0.54075	0.397518	0.801177	0.720436	0.47798	0.718237	0.913009	0.951739	-0.66123	-0.418912	-0.614012	-1.30985	-1.25246	-1.30985	-1.33359	-1.33359	-1.30985	1.22792	0.425668	0.666531	0.860995	-0.564718	-1.29072	-1.32567
BAESF_12505.mRNA	46.5	51.55	52.38	14.83	30.6	37.05	3.61	6.07	4.98	0.58	2.5	2.57	0.26	0.17	0.35	0.15	0.51	0.03	0.04	0.05	0.22	1.57095	1.63814	1.64856	0.840245	1.29992	1.42344	0.0198584	0.30423	0.192884	-0.692217	-0.163323	-0.150155	-0.842713	-0.891994	-0.796833	-0.90346	-0.722351	-0.976744	-0.970319	-0.963955	-0.864166	1.61922	1.18787	0.172324	-0.335232	-0.843847	-0.867518	-0.932813
BAESF_12515.mRNA	362.16	310.92	336.08	202.04	226.34	251.95	58.13	69.19	90.33	47.5	47.63	68.3	3.21	4.89	6.47	0.27	0.53	2.36	0.14	0.16	0.87	1.26065	1.19027	1.22617	0.991583	1.0439	1.09329	0.420688	0.500037	0.62187	0.32898	0.330219	0.494132	-0.80206	-0.646667	-0.536696	-1.35666	-1.27047	-0.906423	-1.40663	-1.39858	-1.1776	1.2257	1.04292	0.514199	0.384444	-0.661808	-1.17785	-1.3276
BAESF_12525.mRNA	18.65	10.32	14.7	5.17	2.48	4.29	12.71	13.8	9.61	7.12	7.14	4.35	0.39	0.62	0.52	0.05	0.04	0.02	0.01	0.01	0.08	1.48225	0.98711	1.28077	0.442266	-0.0718686	0.304113	1.15909	1.22777	0.928956	0.688827	0.691036	0.314239	-0.895796	-0.758324	-0.815528	-1.14764	-1.15623	-1.17366	-1.18251	-1.18251	-1.12235	1.25004	0.224837	1.10527	0.5647	-0.823216	-1.15918	-1.16245
BAESF_12556.mRNA	18.23	17.79	21.29	1.6	4.49	4.29	0.32	0.22	0.55	1.25	2.66	6.47	0.09	0.24	0.96	0	0	0.12	0	0.03	0	1.9035	1.88179	2.04201	0.0266388	0.727703	0.692894	-0.609201	-0.683096	-0.458539	-0.108976	0.347384	1.01657	-0.788781	-0.667844	-0.238404	-0.869614	-0.869614	-0.763314	-0.869614	-0.841889	-0.869614	1.94244	0.482412	-0.583612	0.418326	-0.56501	-0.834181	-0.860373
BAESF_12566.mRNA	10.79	11.54	13.27	4.05	6	6.41	1.94	2.13	1.96	1.03	0.74	1.4	0.12	0.12	0.2	0	0.03	0	0	0	0	1.64787	1.71312	1.84985	0.750861	1.09631	1.15653	0.178523	0.244777	0.185696	-0.21332	-0.376406	-0.0361814	-0.8425	-0.8425	-0.769508	-0.962398	-0.931126	-0.962398	-0.962398	-0.962398	-0.962398	1.73695	1.00123	0.202999	-0.208636	-0.818169	-0.951974	-0.962398
BAESF_12572.mRNA	36.01	29.9	24.09	9.39	15.66	12.88	1.84	1.71	2.46	2.76	2.72	4.19	0.12	0.44	0.32	0.07	0.08	0.13	0	0.04	0	1.85982	1.71647	1.55098	0.850522	1.22566	1.08062	-0.179991	-0.217218	-0.0231027	0.0429612	0.0344637	0.299044	-0.919264	-0.719591	-0.788723	-0.955549	-0.948158	-0.912201	-1.0093	-0.978143	-1.0093	1.70909	1.05227	-0.140104	0.12549	-0.809193	-0.938636	-0.998917
BAESF_12608.mRNA	15.74	15.77	14.45	3.66	5.27	5.86	2.59	3.08	3.77	5.51	5.09	5.14	0.52	0.65	0.61	0	0.17	0.05	0	0	0	1.63363	1.63543	1.55309	0.349198	0.647271	0.737599	0.0871823	0.215692	0.372632	0.685	0.618014	0.626226	-0.776057	-0.69363	-0.718279	-1.19662	-1.03892	-1.14761	-1.19662	-1.19662	-1.19662	1.60739	0.578023	0.225169	0.64308	-0.729322	-1.12772	-1.19662
BAESF_12683.mRNA	90.06	98.01	85.82	37.49	53.18	57.5	18.25	13.95	12.72	7.02	7.57	7.66	0.58	1.14	1.34	0.12	0	0.08	0	0	0.05	1.44005	1.48828	1.41257	0.943857	1.14087	1.18508	0.544605	0.398938	0.349466	0.0400863	0.0783063	0.084326	-0.895983	-0.72117	-0.669688	-1.09426	-1.15956	-1.11521	-1.15956	-1.15956	-1.13144	1.44697	1.08994	0.431003	0.0675729	-0.762281	-1.12301	-1.15019
BAESF_12691.mRNA	19.82	17.77	16.43	6.94	8.01	8.08	6.49	7.02	6.04	8.46	11.04	10.32	1.72	2.99	2.34	0.24	0.39	0.18	0	0	0.1	1.39113	1.29297	1.22282	0.478169	0.597898	0.605227	0.422913	0.487663	0.364233	0.644055	0.87245	0.814051	-0.536399	-0.173524	-0.34193	-1.28033	-1.17219	-1.3273	-1.48406	-1.48406	-1.39379	1.30231	0.560431	0.424936	0.776852	-0.350618	-1.25994	-1.45397
BAESF_12707.mRNA	89.8	95.14	80.03	69.98	85.26	87.41	27.48	31.85	29.81	21.17	27.96	25.77	1.33	1.73	1.57	0.1	0.08	0.97	0.08	0.04	0.34	1.1511	1.18254	1.08847	1.01561	1.12288	1.13642	0.513188	0.591726	0.556453	0.375389	0.522384	0.479121	-0.864096	-0.776929	-0.810158	-1.27704	-1.28713	-0.956435	-1.28713	-1.3079	-1.16845	1.1407	1.09164	0.553789	0.458965	-0.817061	-1.17354	-1.2545
BAESF_12716.mRNA	47.48	56.92	54.79	12.12	28.28	27.31	7.28	7.9	10.66	10.93	13.19	13.78	0.5	1.94	2.45	0.03	0.22	0.38	0.05	0.08	0.21	1.38825	1.51152	1.48556	0.482704	1.03889	1.01555	0.163794	0.213822	0.400967	0.416827	0.537022	0.565247	-1.01984	-0.553595	-0.442765	-1.28028	-1.16299	-1.07761	-1.26696	-1.24744	-1.16869	1.46178	0.845715	0.259528	0.506365	-0.672066	-1.17362	-1.22769
BAESF_12717.mRNA	108.75	128.71	124.42	56.08	84.33	85.71	38.38	40.62	41.66	49.31	52.81	43.79	3.51	6.04	4.77	0	0.48	1.47	0.22	0.09	0.42	1.08316	1.17517	1.15665	0.723192	0.944582	0.953415	0.518803	0.549265	0.562855	0.653675	0.690708	0.589683	-0.674375	-0.429177	-0.538716	-1.50378	-1.28791	-1.00589	-1.39429	-1.45633	-1.3107	1.13833	0.87373	0.543641	0.644689	-0.547423	-1.26586	-1.3871
BAESF_12733.mRNA	35.58	37.72	39.98	10.74	18.66	15.81	12.36	13.94	13.45	14.22	21.58	22.06	1.11	1.9	1.52	0.13	0.12	0.31	0.08	0.06	0.13	1.22682	1.2676	1.3083	0.411531	0.781393	0.669045	0.50426	0.584445	0.560522	0.597765	0.880732	0.895822	-0.819692	-0.591554	-0.692309	-1.26767	-1.27404	-1.16163	-1.30013	-1.31354	-1.26767	1.26757	0.620656	0.549742	0.79144	-0.701185	-1.23445	-1.29378
BAESF_12753.mRNA	36.22	145.44	559.76	37.22	42.23	237.49	4.71	9.29	69.35	1.75	1.38	2.89	0.44	0.15	0.59	0.09	0.08	0.24	0	0.04	0.08	0.803397	1.46161	2.10679	0.816137	0.875326	1.69596	-0.0974077	0.185599	1.10932	-0.448488	-0.517924	-0.281838	-0.759367	-0.867428	-0.711751	-0.893177	-0.897605	-0.831221	-0.934587	-0.915741	-0.897605	1.45727	1.12914	0.399169	-0.416083	-0.779515	-0.874001	-0.915978
BAESF_12761.mRNA	62.16	62.64	65.67	32.3	42.99	47.33	19.23	17.57	16.29	8.91	10.82	9.53	0.66	1.15	0.64	0	0.55	0.25	0	0.21	0.12	1.31542	1.3201	1.3488	0.92041	1.09221	1.15028	0.612854	0.560018	0.515946	0.172478	0.281241	0.209926	-0.93011	-0.770497	-0.93759	-1.24287	-0.97242	-1.10517	-1.24287	-1.12524	-1.17293	1.32811	1.0543	0.562939	0.221215	-0.879399	-1.10682	-1.18034
BAESF_12782.mRNA	18.17	17.48	17.53	4.7	9.06	8.27	6.22	6	5.41	6.4	7.62	8.19	0.92	1.28	0.57	0.23	0.13	0.08	0.02	0.06	0.03	1.42873	1.39474	1.39724	0.304156	0.830894	0.755065	0.523333	0.494642	0.413002	0.546165	0.687659	0.747028	-0.704759	-0.545421	-0.891355	-1.11765	-1.19627	-1.23823	-1.29123	-1.25556	-1.28218	1.4069	0.630038	0.476992	0.660284	-0.713845	-1.18405	-1.27632
BAESF_12804.mRNA	3555.34	3654.35	3065.07	1127.68	1411.01	1356.36	1015.23	938.59	920.71	673.39	730.13	591.06	24.98	49.12	39.67	2.31	2.41	11.39	0.56	1.61	5.33	1.16435	1.17443	1.10993	0.743298	0.825465	0.810984	0.704795	0.676028	0.668979	0.55436	0.583997	0.506593	-0.640355	-0.399285	-0.475936	-1.39625	-1.38533	-0.912001	-1.67224	-1.48342	-1.15839	1.14957	0.793249	0.683268	0.548317	-0.505192	-1.2312	-1.43802
BAESF_12847.mRNA	29.02	26	25.83	10.57	15.25	18.48	7.13	6.72	5.43	4.32	6.06	6.44	0.61	1.08	0.78	0.06	0.18	0.06	0.02	0	0.05	1.50992	1.42476	1.41969	0.744102	1.01693	1.16255	0.460686	0.419122	0.272263	0.120054	0.34734	0.389449	-0.839974	-0.634245	-0.759349	-1.17569	-1.08955	-1.17569	-1.20658	-1.22249	-1.1833	1.45146	0.97453	0.384024	0.285614	-0.744523	-1.14697	-1.20413
BAESF_12851.mRNA	7.96	7.07	7	5.63	6.73	6.99	3.2	3.84	3.53	1.45	2.24	1.81	0.1	0.12	0.16	0	0.02	0	0	0	0	1.37003	1.25277	1.243	1.03246	1.20452	1.2416	0.520773	0.679743	0.605551	-0.0833619	0.229899	0.0703028	-0.980915	-0.960719	-0.921386	-1.08774	-1.06555	-1.08774	-1.08774	-1.08774	-1.08774	1.2886	1.15953	0.602022	0.0722801	-0.95434	-1.08034	-1.08774
BAESF_12874.mRNA	52.96	27.48	39.42	6.37	10.7	11.75	8.16	6.39	6.93	12.2	15.08	12.93	0.95	1.69	1.54	0.18	0.12	0.15	0.02	0.05	0.06	1.75525	1.26758	1.53476	0.235989	0.588685	0.65427	0.401915	0.238057	0.291877	0.68074	0.831351	0.721818	-0.77866	-0.533152	-0.576938	-1.16199	-1.20182	-1.18164	-1.27319	-1.25107	-1.24383	1.5192	0.492981	0.310616	0.744636	-0.629583	-1.18182	-1.25603
BAESF_12875.mRNA	13.83	15.02	14.63	2.74	5.09	5.24	3.77	4.15	5.4	4.99	5.7	6.21	0.46	0.83	0.48	0.1	0.05	0.29	0	0	0	1.49182	1.56993	1.54499	0.0976195	0.591068	0.615694	0.343817	0.421393	0.641318	0.574312	0.68768	0.761927	-0.854386	-0.625779	-0.840616	-1.14093	-1.18801	-0.979675	-1.23739	-1.23739	-1.23739	1.53558	0.434794	0.468842	0.67464	-0.773594	-1.10287	-1.23739
BAESF_12882.mRNA	43.68	49.77	46.44	13.39	27.37	28.86	1.69	1.74	3.16	0.53	0.45	0.7	0.07	0.04	0	0	0.03	0	0	0	0.11	1.66985	1.75313	1.70891	0.93142	1.37383	1.40719	-0.161559	-0.149556	0.122587	-0.529324	-0.564325	-0.460655	-0.762395	-0.78093	-0.806492	-0.806492	-0.787227	-0.806492	-0.806492	-0.806492	-0.738475	1.71063	1.23748	-0.0628428	-0.518102	-0.783272	-0.80007	-0.78382
BAESF_12892.mRNA	71.42	18.87	47.34	5.31	3.72	11.02	8.56	5.96	5.61	6.26	7.72	6.61	0.37	0.64	0.52	0.04	0.06	0.05	0	0.02	0.03	2.12965	1.15288	1.82435	0.286525	0.0672495	0.77325	0.600304	0.360575	0.321606	0.392448	0.530843	0.428008	-0.86702	-0.731158	-0.788548	-1.07517	-1.06078	-1.06794	-1.10479	-1.08983	-1.08246	1.70229	0.375675	0.427495	0.450433	-0.795575	-1.06796	-1.09236
BAESF_12898.mRNA	1104.51	1395.29	1209.19	475.95	953.85	1029.39	269.83	358.34	484.4	154.92	231.46	285.49	14.64	27.26	27.69	2.76	3.9	7.26	0.71	1.42	5.23	1.10702	1.20698	1.14575	0.74715	1.0443	1.0769	0.504887	0.62594	0.754668	0.268519	0.439486	0.52895	-0.715871	-0.462609	-0.456144	-1.32607	-1.21271	-0.989165	-1.66337	-1.51471	-1.10991	1.15325	0.956117	0.628498	0.412319	-0.544875	-1.17598	-1.42933
BAESF_12906.mRNA	46.97	44.57	49.33	5.54	14.35	13.05	0.73	0.8	2.39	2.96	8.47	24.98	0.25	0.55	2.36	0	0.07	0.3	0	0.07	0.18	1.70866	1.67237	1.74262	0.299719	0.902979	0.840408	-0.640559	-0.612513	-0.164905	-0.0550154	0.561472	1.27505	-0.870343	-0.718243	-0.17119	-1.02812	-0.980282	-0.842611	-1.02812	-0.980282	-0.911091	1.70788	0.681035	-0.472659	0.593835	-0.586592	-0.950338	-0.973165
BAESF_12908.mRNA	15.9	18.8	17.2	6.57	12.02	10.63	1.73	2.46	2.04	0.99	2.44	1.85	0.03	0.18	0.09	0	0	0	0	0	0	1.57226	1.71356	1.63838	0.855687	1.33954	1.23881	-0.054297	0.157134	0.0416683	-0.336393	0.151961	-0.0159154	-0.923998	-0.802694	-0.873481	-0.950372	-0.950372	-0.950372	-0.950372	-0.950372	-0.950372	1.6414	1.14468	0.0481683	-0.0667823	-0.866724	-0.950372	-0.950372
BAESF_12909.mRNA	92.28	91.83	93.21	38.64	59.71	58.86	10.53	14.44	16.52	8.64	8.59	12.26	1.08	1.21	1.52	0.31	0.52	0.13	0.07	0.15	0.2	1.44477	1.44189	1.45068	0.935179	1.18901	1.18062	0.199831	0.373716	0.448973	0.0932213	0.0901246	0.283078	-0.819977	-0.783876	-0.70571	-1.09529	-1.00675	-1.18331	-1.2158	-1.17286	-1.14752	1.44578	1.1016	0.34084	0.155475	-0.769854	-1.09512	-1.17873
BAESF_12923.mRNA	23.8	20.94	20.86	8.07	11.42	11	3.59	3.39	2.79	2.73	3.52	3.52	0.41	0.95	0.37	0.13	0.14	0.06	0.02	0.09	0.02	1.71251	1.60344	1.60019	0.817164	1.09696	1.06634	0.210913	0.171257	0.0404431	0.0262388	0.197234	0.197234	-0.839683	-0.551072	-0.865299	-1.03673	-1.02889	-1.09365	-1.12789	-1.06881	-1.12789	1.63871	0.993487	0.140871	0.140235	-0.752018	-1.05309	-1.1082
BAESF_12929.mRNA	48.4	51.15	50.67	25.52	37.96	39.23	6.67	11.06	7.87	2.47	4.01	1.59	0.16	0.66	0.21	0.09	0.15	0.15	0	0.08	0.04	1.45177	1.48645	1.48053	1.05352	1.29977	1.32031	0.259281	0.549028	0.352341	-0.248514	-0.013375	-0.435776	-0.950021	-0.72057	-0.923004	-0.98987	-0.955564	-0.955564	-1.04504	-0.995771	-1.01993	1.47292	1.22453	0.386883	-0.232555	-0.864532	-0.967	-1.02025
BAESF_12942.mRNA	8.63	9.75	7.31	2.51	3.1	4.99	2.67	2.96	2.45	1.44	3.36	1.47	0.02	0.33	0.07	0.06	0	0.04	0	0	0	1.62944	1.76064	1.45364	0.425908	0.611186	1.06326	0.479064	0.569755	0.405348	-0.00770074	0.684506	0.00687156	-1.04778	-0.731323	-0.990713	-1.00191	-1.07139	-1.02462	-1.07139	-1.07139	-1.07139	1.61458	0.700118	0.484722	0.227892	-0.923272	-1.03264	-1.07139
BAESF_12954.mRNA	175.8	48.36	109.38	63.79	32.41	61.36	28.65	34.71	37.83	18.14	18.97	15.9	1.34	2.03	2.03	0.23	0.25	0.18	0.06	0.07	0.25	1.59781	0.880408	1.33292	1.03335	0.660959	1.01186	0.593827	0.698393	0.745491	0.347728	0.371597	0.277743	-0.833974	-0.688675	-0.688675	-1.1956	-1.18653	-1.21893	-1.27923	-1.27395	-1.18653	1.27038	0.902057	0.679237	0.332356	-0.737108	-1.20035	-1.24657
BAESF_12964.mRNA	73.71	71.24	72.07	32.62	43.04	51.69	27.42	31.57	24.63	16.83	20.68	14.52	1.22	2.38	2.51	0.25	0.26	0.43	0.1	0.11	0.22	1.25302	1.23253	1.23949	0.766438	0.930954	1.04023	0.664046	0.747102	0.60108	0.379951	0.499087	0.295399	-0.889599	-0.633438	-0.61044	-1.2396	-1.23474	-1.15762	-1.3175	-1.31198	-1.2544	1.24168	0.912541	0.670743	0.391479	-0.711159	-1.21065	-1.29463
BAESF_12972.mRNA	10.23	12.06	12.12	5.24	5.85	5.4	7.91	8.88	8.66	7.52	8.38	6.91	0.7	1.42	1.01	0.06	0.16	0.14	0	0	0	1.02903	1.17751	1.18202	0.451099	0.542832	0.476	0.801427	0.903063	0.880915	0.757406	0.851986	0.684341	-0.827835	-0.480512	-0.663088	-1.29241	-1.20375	-1.22085	-1.34972	-1.34972	-1.34972	1.12952	0.489977	0.861802	0.764578	-0.657145	-1.23901	-1.34972
BAESF_12974.mRNA	127.17	139.22	128.59	33.28	63.08	55.77	13.94	9.94	8.47	9.84	9.74	9.55	0.55	1.18	0.62	0.2	0.03	0.11	0	0	0.12	1.54688	1.5964	1.55295	0.82001	1.1648	1.09804	0.362262	0.190511	0.110981	0.18545	0.180342	0.170504	-0.886547	-0.698563	-0.862202	-1.02761	-1.1118	-1.07058	-1.1281	-1.1281	-1.06563	1.56541	1.02762	0.221251	0.178766	-0.815771	-1.07	-1.10727
BAESF_12982.mRNA	22.63	24.76	22.07	8.29	11.3	9.68	11.27	10.5	6.55	5.98	4.61	5.29	0.65	0.89	0.62	0.07	0.15	0.08	0.01	0.04	0.03	1.4064	1.47862	1.38634	0.625208	0.860058	0.741884	0.858015	0.803783	0.451668	0.385983	0.203149	0.298884	-0.820878	-0.707242	-0.836232	-1.1833	-1.12297	-1.17552	-1.23159	-1.2071	-1.21518	1.42379	0.742383	0.704489	0.296005	-0.788117	-1.16059	-1.21795
BAESF_12983.mRNA	10.82	11.87	10.26	3.84	5.67	5.46	1.74	2.53	2.17	2.93	3.25	2.1	0.1	0.16	0.17	0	0.02	0.04	0	0	0	1.61113	1.70327	1.55858	0.644424	0.991646	0.95701	0.028423	0.30271	0.18625	0.418927	0.503679	0.162074	-0.959686	-0.902185	-0.892892	-1.06288	-1.04144	-1.02041	-1.06288	-1.06288	-1.06288	1.62433	0.86436	0.172461	0.36156	-0.918254	-1.04158	-1.06288
BAESF_12985.mRNA	622.43	652.29	664.16	293.74	442.13	437.75	89.91	132.5	175.08	90.91	127.11	123.08	7.67	17.07	16.6	1.32	1.32	6.22	0.43	0.89	1.67	1.20248	1.22375	1.23194	0.861815	1.04724	1.04273	0.32694	0.501665	0.627554	0.331915	0.482924	0.46839	-0.741696	-0.407743	-0.419727	-1.34118	-1.34118	-0.82492	-1.56122	-1.4344	-1.27728	1.21939	0.983928	0.485386	0.427743	-0.523056	-1.16909	-1.4243
BAESF_12991.mRNA	74.34	45.35	59.68	22.12	9.46	19.08	36.32	34.08	29.74	21.06	26.97	16.33	1.09	2.94	2.52	0.38	0.16	0.33	0.05	0.11	0.06	1.39508	1.08432	1.25665	0.639378	0.131993	0.549195	0.945695	0.906098	0.821612	0.609355	0.761202	0.454974	-0.898205	-0.492613	-0.564722	-1.16374	-1.27483	-1.18735	-1.33857	-1.30302	-1.33251	1.24535	0.440189	0.891135	0.60851	-0.651846	-1.20864	-1.3247
BAESF_12994.mRNA	190.79	200.67	244.83	88.84	148.37	167.04	53.7	54.66	68.8	66.74	73.63	69.17	5.92	8.86	6.94	0.76	0.45	1.72	0.17	0.16	0.51	1.1022	1.12765	1.22795	0.718038	0.975575	1.03524	0.466696	0.475509	0.590182	0.575007	0.624076	0.59286	-0.580609	-0.401248	-0.510957	-1.27415	-1.3723	-1.05363	-1.48099	-1.48534	-1.35176	1.1526	0.909617	0.510795	0.597314	-0.497604	-1.23336	-1.43936
BAESF_13001.mRNA	188.43	365.79	486.1	87.48	131.31	253.6	80.87	67.79	75.9	96.78	102.01	78.68	5.07	9.6	6.3	0.65	1.01	0.92	0.31	0.25	1	0.959238	1.27529	1.41097	0.595134	0.787589	1.10066	0.557997	0.474736	0.528042	0.642937	0.66786	0.545028	-0.686439	-0.419787	-0.598184	-1.30947	-1.21507	-1.23698	-1.41984	-1.44226	-1.21746	1.21517	0.827794	0.520258	0.618608	-0.568137	-1.25384	-1.35985
BAESF_13002.mRNA	85.69	84.58	81.71	45.74	56.43	66.62	37.44	42.89	50.36	36.9	42.06	38.88	4.66	5.94	5.82	0.28	0.4	0.84	0.27	0.06	0.24	1.07433	1.06678	1.04681	0.71256	0.833181	0.928837	0.598067	0.675715	0.767761	0.589781	0.664534	0.619604	-0.523823	-0.404424	-0.414639	-1.39441	-1.34193	-1.18188	-1.399	-1.50485	-1.413	1.06264	0.824859	0.680514	0.62464	-0.447629	-1.30607	-1.43895
BAESF_13006.mRNA	364.04	442.72	403.49	127.25	205.44	215.75	35.12	50.36	39.02	16.04	18.55	11.2	1.37	2.59	1.39	0.36	0.6	0.28	0.03	0.48	0.28	1.417	1.50485	1.46319	0.946163	1.16043	1.18237	0.375805	0.534251	0.421956	0.0376397	0.099491	-0.112757	-0.850293	-0.663377	-0.846511	-1.10029	-1.02714	-1.12758	-1.22539	-1.06223	-1.12758	1.46168	1.09632	0.444004	0.0081247	-0.786727	-1.085	-1.1384
BAESF_13020.mRNA	13.63	12.17	11.33	6.81	5.71	5.68	11.92	9.86	6.31	5.18	5.93	4.47	0.19	0.23	0.21	0.06	0.06	0.06	0.03	0.02	0.03	1.29429	1.19742	1.13669	0.71595	0.576075	0.571946	1.17976	1.01972	0.654988	0.500262	0.6058	0.387814	-1.01762	-0.987162	-1.00227	-1.12422	-1.12422	-1.12422	-1.15067	-1.15966	-1.15067	1.20946	0.621324	0.951488	0.497959	-1.00235	-1.12422	-1.15367
BAESF_13033.mRNA	41.7	44.81	42.17	17.02	27.31	27.46	5.56	7.96	8.03	6.4	6.36	6.3	1.33	1.89	1	0.16	0.15	0.07	0.04	0.09	0.1	1.46356	1.51443	1.47148	0.839292	1.16617	1.16999	0.108099	0.333704	0.339335	0.195286	0.191364	0.185441	-0.640916	-0.485061	-0.751425	-1.14559	-1.15186	-1.20403	-1.22461	-1.19063	-1.18402	1.48315	1.05848	0.260379	0.190697	-0.625801	-1.16716	-1.19975
BAESF_13041.mRNA	27.73	30.86	29.24	5.96	12.95	11.89	4.25	3.08	3.53	3.25	3.84	4.36	0.32	0.23	0.05	0.12	0	0.05	0.06	0	0.04	1.65215	1.73542	1.69339	0.510473	1.07037	1.00673	0.283427	0.0803952	0.164646	0.113268	0.217949	0.300125	-0.828318	-0.885183	-1.0126	-0.960625	-1.05188	-1.0126	-1.00496	-1.05188	-1.0203	1.69365	0.862527	0.176156	0.210447	-0.908699	-1.00837	-1.02572
BAESF_13049.mRNA	43.52	46.16	40.77	16.06	15.24	16.31	38.98	40.14	37.16	41.69	46.16	39.35	1.47	2.78	2.43	0.16	0.12	0.26	0.06	0.07	0.12	0.982778	1.01847	0.943269	0.388413	0.357889	0.397427	0.916129	0.933852	0.887259	0.956769	1.01847	0.921837	-0.809064	-0.545401	-0.605608	-1.27739	-1.29913	-1.22615	-1.33325	-1.32743	-1.29913	0.981507	0.381243	0.912413	0.965693	-0.653358	-1.26756	-1.31994
BAESF_13058.mRNA	79.36	95.62	93.64	25.81	35.8	37.8	54.83	57.56	53.58	42.85	45.75	43.44	1.54	4.59	3.73	0.19	0.53	1.11	0.05	0.11	0.22	1.05239	1.15779	1.14594	0.424537	0.605688	0.635957	0.844085	0.87139	0.831134	0.705938	0.742565	0.713582	-0.923332	-0.472167	-0.567714	-1.35699	-1.21325	-1.02942	-1.42858	-1.3968	-1.34275	1.11871	0.555394	0.84887	0.720695	-0.654404	-1.19989	-1.38938
BAESF_13059.mRNA	21.54	24.39	23.22	8.6	9.38	8.54	10.06	6.68	4.02	5.96	6.16	4.46	0.47	0.82	0.32	0.06	0.06	0.01	0.01	0.01	0.02	1.43977	1.53994	1.50025	0.72168	0.787402	0.716405	0.840787	0.533944	0.176222	0.451124	0.474959	0.246909	-0.857064	-0.677379	-0.947616	-1.13217	-1.13217	-1.17282	-1.17282	-1.17282	-1.16453	1.49332	0.741829	0.516984	0.390997	-0.827353	-1.14572	-1.17006
BAESF_13061.mRNA	29.52	7.83	18.62	5.22	3.86	6.38	2.7	2.77	2.64	0.75	0.41	0.47	0.08	0.02	0.04	0.02	0.01	0.01	0	0	0.01	2.3287	1.17133	1.91638	0.844357	0.61411	1.00394	0.359625	0.377115	0.344368	-0.339068	-0.540661	-0.501773	-0.789476	-0.842815	-0.824694	-0.842815	-0.852009	-0.852009	-0.861295	-0.861295	-0.852009	1.80547	0.820801	0.360369	-0.460501	-0.818995	-0.848945	-0.8582
BAESF_13077.mRNA	308.37	312.88	277.83	154.68	184.31	170.18	143.89	156.67	161.13	157.06	182.15	173.98	5.2	9.92	10.34	0.55	1.1	1.06	0.18	0.29	0.97	1.02913	1.03568	0.982026	0.717926	0.796879	0.760937	0.685377	0.723682	0.736322	0.724801	0.791566	0.770886	-0.742716	-0.486208	-0.469105	-1.37093	-1.23331	-1.24203	-1.49452	-1.45413	-1.26227	1.01561	0.758581	0.715127	0.762418	-0.56601	-1.28209	-1.40364
BAESF_13085.mRNA	80.05	91.51	104.06	25.83	46.03	50.26	11.14	14.36	17.91	14.82	17.72	19.22	1.22	2.13	1.8	0.17	0.19	0.43	0.09	0.09	0.25	1.3471	1.42717	1.50419	0.677751	1.01757	1.06971	0.197625	0.340063	0.465949	0.357928	0.459835	0.506502	-0.831022	-0.623037	-0.690491	-1.21881	-1.20855	-1.09732	-1.26169	-1.26169	-1.17877	1.42615	0.921675	0.334546	0.441422	-0.71485	-1.17489	-1.23405
BAESF_13107.mRNA	122.24	73.14	101.91	23.24	23.73	35.07	75.04	82.74	60.34	27.62	26.21	17.7	1.83	2.3	1.87	0.13	0.44	0.59	0.1	0.2	0.31	1.34595	1.05933	1.24427	0.428774	0.440062	0.652951	1.0736	1.128	0.952432	0.52246	0.493965	0.282421	-0.782599	-0.695939	-0.774683	-1.30041	-1.16367	-1.10778	-1.31559	-1.26651	-1.21704	1.21652	0.507263	1.05135	0.432949	-0.751074	-1.19062	-1.26638
BAESF_13111.mRNA	210.98	129.86	169.4	34.28	38.84	48.54	45.29	48.97	60.65	38.65	45.67	46.69	0.8	2.18	2.6	0.45	0.29	0.9	0.14	0.03	0.27	1.44279	1.19088	1.32876	0.506336	0.569816	0.683614	0.648179	0.688128	0.797822	0.567319	0.652448	0.663739	-1.04757	-0.750375	-0.685591	-1.16049	-1.22155	-1.01934	-1.28611	-1.3391	-1.22971	1.32081	0.586589	0.711376	0.627836	-0.827846	-1.13379	-1.28497
BAESF_13112.mRNA	34.09	30.09	35.69	11.59	18.11	20.82	8.28	9.44	10.63	10	13.34	12.57	0.58	0.73	0.6	0.14	0.11	0.18	0.06	0.03	0.09	1.34786	1.25959	1.38039	0.60023	0.904611	1.00134	0.377736	0.463646	0.542379	0.501757	0.69516	0.654904	-0.913602	-0.847449	-0.904427	-1.15167	-1.17112	-1.12652	-1.20474	-1.22568	-1.18439	1.32928	0.835394	0.461254	0.617274	-0.888493	-1.14977	-1.20494
BAESF_13130.mRNA	84.77	82.36	93.26	27.36	50.77	44.93	24.52	31.04	42.71	31.39	38.35	36.85	0.95	2.43	2.82	0.13	0.19	0.49	0.1	0.09	0.14	1.17727	1.16104	1.231	0.547269	0.889869	0.821733	0.487202	0.616722	0.793531	0.622907	0.733712	0.711588	-0.976733	-0.655252	-0.593948	-1.28733	-1.25788	-1.12989	-1.30265	-1.30785	-1.28231	1.18977	0.752957	0.632485	0.689402	-0.741978	-1.22503	-1.2976
BAESF_13155.mRNA	597.83	649.99	580.29	332.62	501.68	494.88	104.5	133.24	164.95	70.97	91.29	104.15	6.52	8.32	12.03	1.09	1.47	2.36	0.64	0.97	1.77	1.20371	1.24086	1.19049	0.943518	1.12586	1.1198	0.431435	0.538593	0.632914	0.261319	0.371933	0.429957	-0.743321	-0.647871	-0.498825	-1.31283	-1.23853	-1.10166	-1.42068	-1.33913	-1.18754	1.21168	1.06306	0.534314	0.354403	-0.630006	-1.21767	-1.31578
BAESF_13159.mRNA	20.72	20.03	19.36	7.37	9.74	9.93	11.2	11.18	8.03	9.89	9.08	10.91	1.14	1.77	1.39	0.19	0.26	0.09	0.03	0.02	0.06	1.27555	1.24764	1.21965	0.451249	0.666769	0.681928	0.77695	0.775532	0.516858	0.678759	0.611946	0.756154	-0.727697	-0.504639	-0.632189	-1.23499	-1.18558	-1.31086	-1.35981	-1.36824	-1.33499	1.24762	0.599982	0.68978	0.682286	-0.621508	-1.24381	-1.35435
BAESF_13162.mRNA	66.62	59.76	51.86	27.85	35.04	29.58	19.66	23.36	24.95	5.19	7.11	7.81	0.35	0.5	1.1	0.04	0.09	0.2	0.04	0.07	0.25	1.42085	1.3546	1.26835	0.893354	1.03115	0.929419	0.686572	0.788593	0.827749	-0.0598164	0.107488	0.158758	-1.00287	-0.937618	-0.72925	-1.16442	-1.13534	-1.07581	-1.16442	-1.14681	-1.05053	1.34793	0.951309	0.767638	0.0688099	-0.889911	-1.12519	-1.12059
BAESF_13179.mRNA	41.04	40.89	36.01	20.22	26.79	27.51	5.55	8.51	7.84	4.62	6.03	6.17	0.4	0.3	0.54	0.15	0.05	0.13	0	0.11	0.1	1.47074	1.46824	1.38169	0.992985	1.18147	1.19935	0.171555	0.432124	0.381072	0.0645447	0.220976	0.234755	-0.906695	-0.958482	-0.840092	-1.04416	-1.10773	-1.05642	-1.14182	-1.0689	-1.07522	1.44023	1.1246	0.32825	0.173425	-0.901756	-1.06943	-1.09531
BAESF_13215.mRNA	159.8	172.66	153.76	87.9	119.44	123.9	40.31	49.61	46.07	40.8	58.43	49.43	2.67	7.1	7.15	0.71	0.66	0.76	0.25	0.07	0.35	1.15931	1.1997	1.13921	0.848174	1.00758	1.02667	0.445818	0.552414	0.514346	0.452009	0.636754	0.550544	-0.825134	-0.409515	-0.406284	-1.22607	-1.24165	-1.21094	-1.39057	-1.4722	-1.35017	1.16607	0.960808	0.504193	0.546435	-0.546978	-1.22622	-1.40431
BAESF_13230.mRNA	16.78	21.98	16.8	9.73	12.05	12.74	12.54	13.14	11.26	8.98	9.4	7.24	0.3	0.84	0.72	0.09	0.07	0.22	0.03	0.04	0	1.06819	1.27642	1.0691	0.658275	0.817152	0.858971	0.847069	0.882262	0.766467	0.599462	0.63292	0.443962	-1.05487	-0.7729	-0.827639	-1.19787	-1.2129	-1.10642	-1.24383	-1.23599	-1.26782	1.1379	0.778132	0.831933	0.558781	-0.885136	-1.1724	-1.24921
BAESF_13242.mRNA	106.64	98.58	101.14	37.45	68.05	68.51	15.99	23.9	35.11	34.27	49.42	50.78	0.93	3.36	4.21	0.33	0.14	0.38	0.04	0.05	0.57	1.21979	1.17654	1.19065	0.647788	0.973103	0.976793	0.193972	0.406364	0.612899	0.599821	0.798384	0.813173	-1.01462	-0.561793	-0.462828	-1.22151	-1.30716	-1.201	-1.35817	-1.35286	-1.12933	1.19566	0.865895	0.404412	0.737126	-0.679747	-1.24322	-1.28012
BAESF_13245.mRNA	19.72	21.45	19.7	8.68	12.75	11.76	6.66	6.74	5.81	6.72	7.44	7.33	0.75	1.43	0.83	0.05	0.11	0.12	0	0.02	0.04	1.33455	1.40399	1.33372	0.675621	0.979509	0.914811	0.472973	0.481969	0.371134	0.479729	0.556933	0.545574	-0.805341	-0.521109	-0.766638	-1.24763	-1.19952	-1.19175	-1.28988	-1.27273	-1.25592	1.35742	0.856647	0.442025	0.527412	-0.697696	-1.21297	-1.27284
BAESF_13247.mRNA	7.2	7.82	6.71	3.23	2.99	2.92	3.02	2.55	1.86	2.5	2.47	2.25	0.3	0.53	0.26	0.03	0.01	0.01	0.01	0	0.01	1.57732	1.67275	1.49664	0.710635	0.634156	0.610982	0.643964	0.48117	0.198192	0.462598	0.451327	0.365567	-0.834152	-0.620859	-0.875072	-1.13897	-1.16464	-1.16464	-1.16464	-1.17767	-1.16464	1.58224	0.651924	0.441109	0.426497	-0.776695	-1.15609	-1.16899
BAESF_13251.mRNA	57.41	54.92	50.4	23.9	32.09	33.65	12.06	14.6	13.1	6.85	7.58	6.82	1.62	1.03	1.05	0.17	0.4	0.23	0.1	0.09	0.17	1.46264	1.43321	1.37628	0.886678	1.07877	1.10989	0.450753	0.570805	0.502512	0.106883	0.166951	0.104297	-0.634396	-0.806748	-0.800125	-1.17898	-1.05775	-1.1452	-1.22066	-1.22683	-1.17898	1.42404	1.02511	0.508023	0.126044	-0.74709	-1.12731	-1.20882
BAESF_13253.mRNA	75.56	50.04	56.12	12.34	11.68	16.47	5.13	5.26	4.85	2.73	1.29	0.55	0.08	0.05	0	0	0	0.06	0	0	0	1.97146	1.70335	1.77777	0.816085	0.782533	0.994431	0.301929	0.315805	0.271014	-0.0265625	-0.349149	-0.607226	-0.846125	-0.864753	-0.897014	-0.897014	-0.897014	-0.858485	-0.897014	-0.897014	-0.897014	1.81753	0.86435	0.296249	-0.327646	-0.869297	-0.884171	-0.897014
BAESF_13258.mRNA	162.83	159.85	164.91	95.14	135.54	143.89	27.72	31.57	34.32	17.54	22.82	24.03	1	1.76	2.48	0.57	0.64	0.67	0.15	0.25	0.17	1.28907	1.27964	1.29555	1.01515	1.19543	1.22593	0.394246	0.458894	0.50055	0.169331	0.298112	0.323575	-0.975015	-0.809496	-0.690373	-1.09942	-1.077	-1.06768	-1.2594	-1.21655	-1.25054	1.28809	1.1455	0.45123	0.263673	-0.824962	-1.08137	-1.24216
BAESF_13272.mRNA	5090.73	5259.51	5664.05	2427.91	3354.79	3908.1	1209.26	1389.95	1519.88	743.33	860.44	903.81	70.14	107.78	115.09	15.27	18.1	38.59	6.09	7.47	16.74	1.16251	1.17639	1.20791	0.847563	0.985106	1.05005	0.551153	0.610363	0.648362	0.344312	0.406488	0.427388	-0.654704	-0.474001	-0.446327	-1.28246	-1.21423	-0.904081	-1.6359	-1.56023	-1.24566	1.18227	0.960905	0.603293	0.39273	-0.525011	-1.13359	-1.4806
BAESF_13276.mRNA	16.95	19.02	16.93	6.77	9.12	8.47	8.16	9.71	9.03	8.03	8.07	8.22	0.37	0.77	0.41	0.03	0.07	0.03	0	0.01	0.07	1.23108	1.32419	1.23012	0.516737	0.74217	0.685535	0.657141	0.790511	0.734549	0.644947	0.648717	0.662711	-0.963826	-0.745282	-0.939274	-1.20718	-1.17468	-1.20718	-1.2324	-1.22391	-1.17468	1.2618	0.648147	0.7274	0.652125	-0.882794	-1.19635	-1.21033
BAESF_13280.mRNA	35.86	34.93	32.29	19.04	23.58	27.93	8.65	9.19	12.71	6.27	9.38	12.61	0.85	1.44	1.29	0.29	0.31	0.4	0	0.11	0.04	1.33805	1.31916	1.26274	0.887546	1.0385	1.15896	0.347318	0.387569	0.606921	0.137959	0.401227	0.601509	-0.873766	-0.66913	-0.716033	-1.1403	-1.12893	-1.07981	-1.32855	-1.2514	-1.29955	1.30665	1.02834	0.447269	0.380231	-0.752976	-1.11634	-1.29316
BAESF_13284.mRNA	11.16	11.21	10.97	1.46	3.49	2.75	0.62	0.47	0.62	1.08	0.81	1.66	0.05	0.1	0.16	0.03	0.02	0.02	0	0.01	0.02	2.05318	2.05793	2.03493	0.201474	0.898696	0.690005	-0.282586	-0.395177	-0.282586	0.00703939	-0.154077	0.292049	-0.785071	-0.731165	-0.669623	-0.807356	-0.818661	-0.818661	-0.841608	-0.830077	-0.818661	2.04868	0.596725	-0.320116	0.0483369	-0.72862	-0.814893	-0.830115
BAESF_13285.mRNA	149.53	186.06	178.88	48.54	96.74	98.3	5.26	8.52	9.53	1.66	1.2	1.87	0.43	0.33	0.21	0	0	0.15	0.02	0.02	0.05	1.56345	1.6708	1.65146	1.01434	1.35008	1.35791	-0.00771389	0.199412	0.249232	-0.430575	-0.524385	-0.393032	-0.737227	-0.773045	-0.819765	-0.913947	-0.913947	-0.844893	-0.904162	-0.904162	-0.88984	1.62857	1.24078	0.146977	-0.44933	-0.776679	-0.890929	-0.899388
BAESF_13288.mRNA	27.59	29.96	29.86	7.33	13.39	13.18	9.81	10.33	10.36	12.04	13.07	10.5	0.78	1.09	1.22	0.08	0.18	0.22	0	0.05	0.17	1.30755	1.36983	1.3673	0.343101	0.770636	0.759139	0.546915	0.583659	0.585727	0.693593	0.753048	0.595306	-0.863833	-0.73827	-0.691078	-1.2546	-1.18534	-1.15927	-1.31479	-1.27663	-1.192	1.34823	0.624292	0.5721	0.680649	-0.764393	-1.19974	-1.26114
BAESF_13304.mRNA	138.16	168.55	190.7	70.77	119.92	129	37	45.22	54.15	60.87	68.01	55.49	8.42	14.63	9.37	1.31	1.09	1.56	0.15	0.34	0.61	1.053	1.16286	1.23115	0.684723	0.974861	1.01513	0.33106	0.439975	0.53822	0.602169	0.662913	0.551572	-0.444671	-0.163046	-0.391232	-1.22643	-1.28209	-1.16928	-1.61436	-1.52931	-1.42722	1.149	0.891572	0.436418	0.605551	-0.332983	-1.22593	-1.52363
BAESF_13331.mRNA	165.77	166.7	174.95	81.3	117.46	128.33	57.42	71.68	75.96	33.14	51.48	45.25	3.75	8.23	6.69	0.81	0.87	1.53	0.32	0.16	0.71	1.14874	1.15171	1.17744	0.770472	0.96554	1.01256	0.586915	0.703894	0.734541	0.299197	0.529485	0.461801	-0.75718	-0.401373	-0.499141	-1.27394	-1.25647	-1.09457	-1.44302	-1.51223	-1.30438	1.1593	0.916191	0.675117	0.430161	-0.552564	-1.20832	-1.41988
BAESF_13374.mRNA	49.89	43.41	49.2	16.48	7.76	10.86	30.23	30.76	26.06	22.66	23.8	21.9	1.14	2.17	1.3	0.32	0.17	0.14	0.03	0.13	0.08	1.25793	1.16828	1.24895	0.554567	0.0998371	0.299258	0.936539	0.947616	0.842203	0.753825	0.784799	0.732335	-0.827834	-0.569207	-0.780375	-1.14586	-1.22526	-1.24236	-1.30915	-1.24816	-1.27795	1.22506	0.317887	0.908786	0.756987	-0.725805	-1.20449	-1.27842
BAESF_13393.mRNA	8.7	7.43	7.58	3.29	3.67	4.11	2.83	1.94	3.16	3.03	3.63	2.92	0.25	0.3	0.17	0	0.06	0.08	0	0	0	1.59731	1.42686	1.44828	0.606347	0.709437	0.818805	0.468579	0.147358	0.56897	0.530406	0.698988	0.496791	-0.891493	-0.843853	-0.971829	-1.16253	-1.09176	-1.06905	-1.16253	-1.16253	-1.16253	1.49081	0.71153	0.394969	0.575395	-0.902392	-1.10778	-1.16253
BAESF_13394.mRNA	89.2	120.4	102.98	41.97	68.52	70.33	7.78	11.21	9.76	0.62	0.76	1.31	0.12	0.11	0.22	0	0	0.03	0	0	0	1.47109	1.62678	1.5456	1.08247	1.33461	1.34808	0.250204	0.423037	0.356782	-0.635529	-0.592089	-0.449572	-0.828968	-0.833668	-0.784147	-0.888362	-0.888362	-0.872871	-0.888362	-0.888362	-0.888362	1.54782	1.25505	0.343341	-0.559063	-0.815594	-0.883198	-0.888362
BAESF_13421.mRNA	157.97	256.98	164.86	22.93	50.03	40.87	18.16	8.17	7.92	27.09	18.42	21.08	0.79	0.91	1.6	0.12	0.32	0.44	0.04	0.06	0.17	1.5371	1.79792	1.55995	0.517016	0.924966	0.818386	0.397258	0.000293739	-0.0145967	0.60336	0.404519	0.473671	-0.879798	-0.844843	-0.678702	-1.13239	-1.04388	-0.997005	-1.17231	-1.16205	-1.10886	1.63165	0.753456	0.127652	0.49385	-0.801114	-1.05776	-1.14774
BAESF_13422.mRNA	19.98	28.03	20.03	4.56	3.32	3.03	5.53	3.14	1.83	7.91	5.29	5.88	1.25	1.4	0.78	0.12	0.07	0.06	0.03	0.06	0.08	1.65705	1.9631	1.65929	0.405581	0.167777	0.102291	0.557125	0.127669	-0.230833	0.849989	0.521837	0.606329	-0.446967	-0.386146	-0.667784	-1.10438	-1.14742	-1.15627	-1.18332	-1.15627	-1.13865	1.75981	0.225216	0.15132	0.659385	-0.500299	-1.13602	-1.15941
[truncated: 4,808 more rows]
[truncated: 10 more columns]
