# Supplementary material for: Complex transcriptional regulations of a hyperparasitic quadripartite system in giant viruses infecting protists
Source: Nat Commun. 2024 Oct 9;15:8608. doi: 10.1038/s41467-024-52906-1 (PMC11464507; doi:10.1038/s41467-024-52906-1)
Supplement: Supplementary file 16 — Source data [file 41467_2024_52906_MOESM16_ESM.zip › source_data_Figure_5B.xlsx]

## Sheet: Feuil1
Figure 5B
time	T1		T2		T3		T4		T5		T6
gene	log2(FC)	FDR Pvalue	log2(FC)	FDR Pvalue	log2(FC)	FDR Pvalue	log2(FC)	FDR Pvalue	log2(FC)	FDR Pvalue	log2(FC)	FDR Pvalue
mchi_0	-0.994072	0.895902	-0.976969	0.559714	-0.673105	0.284055	-0.578079	0.568884	2.23381	1.09332e-07	1.30048	0.999479
mchi_1	-1.46661	0.587104	-0.717984	0.00878569	-0.79075	0.111781	-0.642643	0.400696	1.64903	0.00159664	0.821514	0.999479
mchi_10	-1.42251	0.923839	-0.524068	0.879443	-1.17808	0.5339	-0.898223	0.0673353	0.257499	0.999336	-0.458443	0.999479
mchi_100	1.08739	0.945275	-1.53787	0.145085	-1.17984	0.860563	-0.210634	0.929888	1.08235	0.832547	-0.526992	0.999479
mchi_1000	-0.959054	0.958803	-0.582026	0.932869	-1.36431	0.417938	-0.464923	0.636382	0.542661	0.999336	-0.228198	0.999479
mchi_1000b	-0.334142	0.90713	-0.392569	0.6738	-0.146332	0.99939	-0.347085	0.870983	0.445621	0.999336	-0.613708	0.999479
mchi_1001	-0.929858	0.746843	-0.713347	0.000123138	-0.657409	0.0487931	-0.720081	0.435601	0.0211629	0.999336	-0.729002	0.999479
mchi_1002	-1.00577	0.742972	-0.768205	0.00115053	-0.618311	0.128444	-0.276401	0.905422	-1.0217	0.999336	-0.691982	0.999479
mchi_1003	-2.00038	0.465282	-0.775419	0.000214852	-0.237953	0.99939	-0.8632	0.143383	-0.0633032	0.999336	-0.0986584	0.999479
mchi_1004	-1.78313	0.797591	-1.8606	0.101701	-0.535295	0.989853	-0.051359	0.988106	1.2334	0.631827	0.0659953	0.999479
mchi_1005	-1.51788	0.886966	-0.600718	0.927539	-0.536973	0.868819	0.00326766	0.999112	-0.074542	0.999336	-0.00694269	0.999479
mchi_1006	-0.777269	0.789569	-0.88861	0.00105037	-0.710138	0.178196	-1.31615	0.00318334	-0.270896	0.999336	-0.384821	0.999479
mchi_1007	-1.55821	0.628736	-1.53593	0.037821	-0.930827	0.181674	-1.1156	0.0856593	-0.0496045	0.999336	-0.495728	0.999479
mchi_1008	-2.05691	0.389824	-0.773811	0.000102812	-0.173084	0.99939	-0.646781	0.649347	-0.315861	0.999336	-0.097081	0.999479
mchi_1009	-0.62458	0.776574	-0.342065	0.473434	-0.813056	0.159884	-0.508105	0.643771	0.0914594	0.999336	-0.949242	0.999479
mchi_101	-0.39769	0.891141	-0.252193	0.969619	-0.498379	0.99939	-0.806741	0.524051	-0.14424	0.999336	-0.659043	0.999479
mchi_1010	-0.795396	0.794613	-1.2253	8.37595e-10	-0.63328	0.107118	-1.21094	0.0119939	0.562755	0.999336	-0.37515	0.999479
mchi_1011	-1.4978	0.636003	-1.58172	8.32695e-09	-0.766345	0.500947	-1.04351	0.101725	-0.432315	0.999336	-0.38723	0.999479
mchi_1012	-0.836864	0.822826	-0.0327725	0.992364	-0.223659	0.99939	-0.0723648	0.98876	-0.151845	0.999336	-0.721937	0.999479
mchi_1013	-1.31749	0.639483	-0.583962	0.0101175	-0.476533	0.130657	-2.91634	6.16264e-12	-2.0811	4.66629e-09	-1.05835	0.999479
mchi_1014	-1.3468	0.642278	-0.514053	0.0219891	-0.507943	0.367537	-1.23252	0.0142857	-0.0629015	0.999336	-0.404455	0.999479
mchi_1015	-1.73539	0.465282	-0.879814	0.00394312	-0.921351	0.0950446	-0.704559	0.317488	-0.273202	0.999336	-0.231178	0.999479
mchi_1016	-0.552537	0.841219	-0.605033	0.0041399	-0.404171	0.366047	-0.724684	0.261253	-0.429033	0.999336	-0.289841	0.999479
mchi_1017	-2.78931	0.2703	-0.686047	0.0116092	-0.0879191	0.99939	-1.26458	0.0154569	0.13943	0.999336	-0.00696108	0.999479
mchi_1018	-0.818968	0.706055	-0.646266	0.000534431	-0.213365	0.956219	-1.27131	0.00541772	-0.6603	0.999336	0.0310751	0.999479
mchi_1019	1.33383	0.900878	-1.63355	0.136717	-1.18629	0.056706	-0.828656	0.164298	0.24947	0.999336	-0.386081	0.999479
mchi_102	-0.638996	0.849562	-1.21507	2.5039e-05	-0.822548	0.493941	-1.49366	0.087563	-1.25617	0.631827	-0.930105	0.999479
mchi_1020	-1.7102	0.754492	-2.19659	0.776018	-1.11182	0.0214824	-0.0378577	0.988106	0.289529	0.999336	-0.25641	0.999479
mchi_1021	-0.626504	0.778205	-0.778679	0.663347	-0.938421	0.039076	-0.143958	0.945738	0.303971	0.999336	-0.273108	0.999479
mchi_1022	-0.51964	0.827339	-0.348626	0.943899	-0.677742	0.279356	0.172329	0.929888	0.379101	0.999336	-0.13341	0.999479
mchi_1023	-0.482263	0.973239	2.18597	0.928117	-1.20978	0.0198643	-0.376157	0.685112	1.18694	0.362525	-0.892446	0.999479
mchi_1024	-2.01617	0.545874	-0.677949	0.00190302	-0.710762	0.0583249	-0.200402	0.935049	0.6836	0.999336	0.337916	0.999479
mchi_1025	-0.700127	0.763267	-0.561268	0.246167	-0.0585251	0.99939	-0.538802	0.527399	-0.149679	0.999336	-0.225944	0.999479
mchi_1026	-1.01393	0.649566	-0.754837	4.72389e-05	-0.470465	0.361642	-0.822319	0.127429	0.315153	0.999336	-0.779316	0.999479
mchi_1027	-1.21426	0.657026	-0.946361	0.00944387	-0.598895	0.378956	-1.07227	0.0273707	-0.379512	0.999336	-0.634656	0.999479
mchi_1028	NA	NA	-1.03213	0.97558	-0.100828	0.99939	-4.47909	0.329888	-1.66544	0.999336	-2.02946	0.999479
mchi_1029	-1.81443	0.632315	-1.5632	0.525094	-1.34681	0.678828	-0.715713	0.512689	-0.432461	0.999336	-1.18105	0.999479
mchi_103	-0.633052	0.791073	-0.287415	0.872669	-0.431168	0.99939	-0.905239	0.556456	-0.42624	0.999336	-0.956919	0.999479
mchi_1030	-1.06828	0.650024	-1.01398	2.51834e-07	-0.75991	0.0661494	-0.374034	0.800415	0.534426	0.999336	-0.426419	0.999479
mchi_1031	-0.558547	0.852791	-0.868863	2.04721e-05	-0.269266	0.99939	-1.60429	0.0024609	-0.343299	0.999336	-0.0109921	0.999479
mchi_1032	-0.967751	0.695458	-0.486024	0.289335	-0.0645103	0.99939	-0.40776	0.777494	-0.211726	0.999336	-0.501306	0.999479
mchi_1033	-2.10549	0.717646	-0.844598	0.00114614	-0.269233	0.99939	-1.36399	0.0139375	-0.419828	0.999336	-0.333242	0.999479
mchi_1034	-0.637085	0.794232	-0.605995	0.118513	-0.305174	0.99939	-0.919791	0.151327	-0.445384	0.999336	-0.9696	0.999479
mchi_1035	-1.88215	0.431236	-0.760874	0.00225132	-0.130745	0.99939	-1.04687	0.0455835	-0.122263	0.999336	-0.274321	0.999479
mchi_1036	-2.06275	0.473751	-0.564199	0.038559	-0.607007	0.278583	-0.578181	0.502103	0.0220882	0.999336	-0.345937	0.999479
mchi_1037	-3.36003	0.250516	-0.662844	0.00171705	-0.416269	0.4611	-0.138551	0.957982	0.344994	0.999336	-0.39042	0.999479
mchi_1038	-2.24451	0.463936	-0.695724	0.00204404	-0.640076	0.0198643	-0.323075	0.841662	0.516423	0.999336	-0.184764	0.999479
mchi_1039	-2.57218	0.291153	-0.771447	3.32668e-05	-0.583832	0.0227624	-0.592826	0.437873	0.316342	0.999336	0.0340511	0.999479
mchi_104	-0.579265	0.831251	-0.687674	0.224188	-0.885672	0.034546	-0.569097	0.615964	-0.107776	0.999336	-0.696444	0.999479
mchi_1040	-2.44722	0.313217	-0.696288	0.000875443	-0.830359	0.0109501	-0.609719	0.425243	-0.132163	0.999336	-0.229413	0.999479
mchi_1041	-2.54941	0.291153	-0.675117	0.00537504	-0.0750704	0.99939	-0.704242	0.260508	-0.207427	0.999336	-0.0153615	0.999479
mchi_1042	-2.36218	0.290081	-0.622728	0.0013039	-0.617214	0.0506459	0.0406794	0.988106	0.700901	0.999336	-0.498289	0.999479
mchi_1043	-1.6599	0.455146	-0.901211	0.000109109	-1.41619	0.00307937	-0.68497	0.363962	0.967199	0.990069	-0.624534	0.999479
mchi_1044	-2.25522	0.341764	-0.778647	0.000217154	-0.141215	0.99939	-0.0443237	0.989193	-0.226737	0.999336	-0.873763	0.999479
mchi_1045	-0.993467	0.68276	-0.762993	1.13022e-05	-0.358395	0.77526	-0.645274	0.462584	0.304641	0.999336	0.182928	0.999479
mchi_1046	-0.738345	0.839971	-1.25104	3.60327e-06	-0.800833	0.190189	-1.23977	0.180726	-0.326414	0.999336	-1.13273	0.999479
mchi_1046b	-1.02279	0.778163	-0.961271	0.0715222	-0.480098	0.99939	-1.3322	0.90026	-0.304472	0.999336	-0.362196	0.999479
mchi_1047	-1.50416	0.512314	-0.706173	8.10613e-05	-0.323813	0.667815	-0.946515	0.101725	0.28955	0.999336	-0.0976913	0.999479
mchi_1048	-1.17418	0.609796	-0.887491	8.32695e-09	-0.578163	0.0400666	-1.10481	0.0239789	0.26306	0.999336	-0.00172878	0.999479
mchi_1049	-1.08968	0.652385	-0.746691	0.000791015	-1.27981	0.0237824	-0.304617	0.84835	0.867146	0.812878	-0.114523	0.999479
mchi_105	-1.87276	0.476653	-0.888018	0.00031924	-0.545524	0.213408	-0.720969	0.210855	0.0133727	0.999336	-0.442851	0.999479
mchi_1050	-1.5336	0.507135	-0.790336	0.000109109	-0.48683	0.119794	-0.525278	0.603138	0.00616476	0.999336	-0.26166	0.999479
mchi_1050b	NA	NA	-1.13789	0.981932	-1.16048	0.0756821	-0.673729	0.659645	1.64036	0.999336	1.67226	0.999479
mchi_1051	-1.67304	0.455849	-0.829697	1.08012e-06	-0.530576	0.132088	-0.508146	0.598839	0.338127	0.999336	-0.242217	0.999479
mchi_1052	-2.68558	0.284254	-0.603138	0.0021522	-0.180605	0.99939	0.142886	0.962868	-0.0441902	0.999336	-0.308691	0.999479
mchi_1053	-1.57321	0.503337	-0.518439	0.000525032	-0.190617	0.99939	-0.0521078	0.984808	-0.202067	0.999336	-0.389212	0.999479
mchi_1054	-2.62097	0.2703	-0.88448	0.000135622	-0.311034	0.800174	-1.43524	0.0013082	-0.715542	0.813254	-0.489403	0.999479
mchi_1055	-1.60854	0.451736	-1.11859	2.53654e-05	-0.895914	0.123185	-0.240202	0.921748	0.744156	0.999336	-1.15127	0.999479
mchi_1056	-2.87942	0.250516	-0.705311	0.00256997	0.00660607	0.99939	1.33916	0.241438	0.411322	0.999336	0.967463	0.999479
mchi_1057	-1.54502	0.528177	-1.0627	0.00212322	-0.588366	0.496113	-0.933836	0.17721	-0.291831	0.999336	-0.419741	0.999479
mchi_1058	0.684742	0.974526	-2.92286	0.734274	-1.16104	0.611673	0.262607	0.845086	0.804457	0.982606	-0.683243	0.999479
mchi_1059	-1.05365	0.760723	-1.51418	0.00470349	-1.09443	0.0983705	-0.0334126	0.993253	-0.0897151	0.999336	-1.0831	0.999479
mchi_106	-0.261385	0.92728	-0.489073	0.458937	-0.670211	0.416118	-0.892428	0.236176	-0.356184	0.999336	-0.416339	0.999479
mchi_1060	-1.35117	0.528177	-0.695094	0.000382218	-0.154409	0.99939	-0.129705	0.970179	-0.120885	0.999336	-0.6071	0.999479
mchi_1061	-2.40237	0.287485	-1.1864	0.000528648	-0.49246	0.99939	-0.752622	0.603324	-0.13481	0.999336	-1.0252	0.999479
mchi_1062	-0.649334	0.793684	-0.480247	0.00654755	-0.145448	0.99939	-0.068447	0.982857	-0.115097	0.999336	-0.571182	0.999479
mchi_1063	-2.93704	0.288613	-0.737121	0.00904512	-0.408986	0.939471	-0.507296	0.721347	0.319581	0.999336	-0.432719	0.999479
mchi_1064	-1.55829	0.486982	-0.801054	1.39321e-06	-0.339077	0.289209	-1.11819	0.0193887	-0.647421	0.999336	-0.860532	0.999479
mchi_1065	-1.14672	0.657026	-0.917654	5.55766e-06	-0.496805	0.586785			-0.371091	0.999336	-0.700159	0.999479
mchi_1066	-0.653215	0.783833	-0.532399	0.015	-0.245535	0.99939	-0.0408874	0.988106	0.177226	0.999336	-0.333708	0.999479
mchi_1067	-0.78862	0.772796	-0.656195	0.00960276	-0.217818	0.99939	-0.176881	0.952665	-0.0178705	0.999336	-0.203261	0.999479
mchi_1068	-2.04071	0.938245	-1.13712	0.981932	-1.4809	0.243253	-0.344716	0.819692	1.54188	0.0666097	-0.290133	0.999479
mchi_1069	-1.24517	0.549873	-0.622181	0.00204404	-0.505183	0.148064	-0.0146586	0.995226	-0.0713631	0.999336	-0.545967	0.999479
mchi_107	-2.08814	0.431236	-0.916785	0.000270187	-0.4671	0.550949	-1.758	4.74912e-05	-0.30445	0.999336	-0.548875	0.999479
mchi_1070	-1.1892	0.699094	-0.688644	0.000183889	-0.0189493	0.99939	-0.129678	0.958988	0.275484	0.999336	-0.93632	0.999479
mchi_1071	-0.917755	0.770007	-0.890666	0.000493615	-0.546994	0.481428	-0.414787	0.787461	-0.285651	0.999336	-0.865743	0.999479
mchi_1072	-1.43387	0.587104	-0.990642	3.67203e-05	-0.317061	0.99939	-0.601656	0.483696	0.47154	0.999336	-0.567532	0.999479
mchi_1073	-2.22022	0.392109	-0.685574	0.000795351	-0.148737	0.99939	-0.350745	0.819692	0.413697	0.999336	-0.499861	0.999479
mchi_1074	-0.553757	0.823453	-0.685889	0.00318978	-0.220839	0.99939	-0.811761	0.215232	-0.434601	0.999336	-0.204339	0.999479
mchi_1075	-1.73245	0.446905	-0.602422	0.00100332	-0.366369	0.681561	-0.733171	0.234246	0.240478	0.999336	-0.165491	0.999479
mchi_1076	-3.78732	0.563185	-0.416651	0.912695	-0.78193	0.466673	-0.659127	0.527568	0.0744791	0.999336	-0.631775	0.999479
mchi_1077	-0.920902	0.827339	-1.10154	2.51834e-07	-1.13231	0.0796904	-0.880528	0.269222	0.587894	0.999336	-0.998316	0.999479
mchi_1078	-1.63211	0.465282	-0.553464	0.00198583	-0.123666	0.99939	0.792706	0.210749	0.42175	0.999336	-0.187503	0.999479
mchi_1079	-1.65728	0.503738	-0.759482	0.000493615	-0.476027	0.363845	-0.0395231	0.989193	0.056518	0.999336	-0.675201	0.999479
mchi_108	-0.784857	0.797591	-0.937839	0.00101988	-1.01785	0.204753	-0.474538	0.740391	-0.98277	0.89949	-0.418221	0.999479
mchi_1080	-1.40704	0.503337	-0.749291	0.000217154	-0.597935	0.0118438	-0.819639	0.241438	0.234748	0.999336	-0.163758	0.999479
mchi_1081	-3.34023	0.377487	-1.09903	0.328344	-0.597542	0.697062	-0.493731	0.615676	-0.102586	0.999336	-0.361501	0.999479
mchi_1082	-0.709592	0.755157	-0.493749	0.0670587	-0.313613	0.833942	-1.05052	0.0260868	-0.0920346	0.999336	-0.295834	0.999479
mchi_1084	-1.10986	0.964864	-0.229062	0.992284	-1.20299	0.0349871	-0.132533	0.961781	0.511682	0.999336	-0.231428	0.999479
mchi_1085	-0.836406	0.754492	-0.664884	0.00294073	-0.217521	0.99939	0.163778	0.958988	-0.0445306	0.999336	-0.486254	0.999479
mchi_1086	-1.14043	0.700259	-0.853618	6.76374e-06	-0.259858	0.99939	0.350388	0.849536	0.120874	0.999336	-1.17915	0.999479
mchi_1087	-1.84981	0.455146	-0.5628	0.061728	-0.152699	0.99939	-0.887896	0.249386	-0.0827487	0.999336	-0.315891	0.999479
mchi_1088	-3.29549	0.884333	-0.278467	0.982015	-1.4184	0.571383	-0.321617	0.848067	0.158059	0.999336	-0.234172	0.999479
mchi_1089	-1.24837	0.659277	-0.536362	0.0645065	-0.505267	0.953393	-1.49484	0.000662779	-1.10414	0.0166965	-0.938444	0.999479
mchi_109	-2.10414	0.392109	-0.737543	0.00568058	-0.269281	0.989853	-0.807779	0.208487	0.220636	0.999336	-0.10735	0.999479
mchi_1090	-1.58269	0.533457	-0.726896	0.000214626	-0.13284	0.99939	-0.0443689	0.989193	-0.109454	0.999336	-0.0902095	0.999479
mchi_1091	-2.08277	0.885525	-2.16059	0.77557	-1.13447	0.0161817	-1.09571	0.00588247	0.265702	0.999336	0.104781	0.999479
mchi_1092	-1.98107	0.335075	-0.730996	0.000128959	-0.0515067	0.99939	-0.903735	0.0756755	-0.181223	0.999336	0.0289939	0.999479
mchi_1093	-0.955477	0.841219	-0.409421	0.811205	-1.21706	0.011848	-0.744404	0.237046	-0.100543	0.999336	-0.366588	0.999479
mchi_1094	-0.574238	0.879769	-1.02542	0.00011779	-0.241238	0.99939	-1.80894	0.0155087	-0.39833	0.999336	-0.359324	0.999479
mchi_1095	-0.443835	0.849562	-0.477253	0.49098	-0.758663	0.150768	-0.892796	0.163356	-0.466679	0.999336	-0.128616	0.999479
mchi_1096	-2.89279	0.291153	-0.992409	0.0024362	-1.43795	0.00592827	-0.594756	0.446359	-0.0914213	0.999336	-0.656527	0.999479
mchi_1096b	-2.16025	0.718769	-0.437648	0.865574	-0.657252	0.841391	-1.1616	0.297587	-0.607001	0.999336	0.938465	0.999479
mchi_1097	-2.50827	0.279245	-0.646137	0.00390544	-0.15979	0.99939	1.13121	0.0243511	0.779058	0.999336	-0.194187	0.999479
mchi_1098	-1.61551	0.822103	-0.105014	0.993276	-0.425077	0.99939	-0.0121452	0.997797	-1.03224	0.999336	-1.74275	0.999479
mchi_1099	-1.75784	0.325996	-0.79202	0.000255351	-0.162219	0.99939	0.43159	0.74436	0.222985	0.999336	-0.526453	0.999479
mchi_11	-1.11913	0.964864	-1.14517	0.981932	-1.72695	0.00222614	-1.04038	0.062553	-0.195079	0.999336	-0.459251	0.999479
mchi_110	-1.02406	0.949591	-0.518264	0.932869	-1.31869	0.0460341	-0.399059	0.821296	-0.0937588	0.999336	-0.68867	0.999479
mchi_1100	-0.841965	0.71036	-0.635976	0.00440305	-0.158397	0.99939	0.273634	0.829469	-0.274642	0.999336	-0.525414	0.999479
mchi_1101	-1.63543	0.812563	-1.14933	0.00938122	-1.288	0.0411307	-1.81308	4.0685e-06	-0.780119	0.999336	-0.521139	0.999479
mchi_1102	-0.721166	0.820274	-1.02294	0.000126507	-0.691982	0.0994846	-0.853862	0.0780321	-0.593573	0.999336	-0.475641	0.999479
mchi_1103	-4.5863	0.421995	-1.20042	0.507038	-1.05323	0.0506459	-0.102904	0.973346	0.828462	0.999336	-1.30915	0.999479
mchi_1104	-1.83319	0.481025	-0.945222	0.0169548	-1.24445	0.437723	-0.209181	0.914932	0.412742	0.999336	-0.305063	0.999479
mchi_1105	-3.47462	0.498431	-0.607518	0.190799	-0.922178	0.0516363	-0.556389	0.455641	-0.338487	0.999336	-0.350135	0.999479
mchi_1106	-2.28281	0.250516	-0.853083	9.27185e-05	-0.277873	0.99939	-0.913764	0.13299	-0.581331	0.999336	-1.00508	0.999479
mchi_1107	-2.50039	0.919119	-0.0013253	0.999837	-0.999674	0.0779955	0.123041	0.958719	0.438692	0.999336	0.087626	0.999479
mchi_1108	-2.95347	0.68516	-0.931134	0.61449	-1.10114	0.0251801	-0.902413	0.106269	0.358525	0.999336	0.555019	0.999479
mchi_1109	-0.504307	0.864133	-0.615442	0.101096	-0.532521	0.672112	-0.830274	0.212444	-0.034553	0.999336	-0.181159	0.999479
mchi_111	-1.08845	0.965099	-0.0573924	0.998075	-1.91103	0.0127414	-1.8317	1.27022e-05	0.149874	0.999336	-0.211204	0.999479
mchi_1110	-0.990398	0.855463	-0.974497	0.0704632	-0.872521	0.0672555	-0.508919	0.603138	0.120303	0.999336	0.280669	0.999479
mchi_1111	-2.56689	0.291153	-1.44921	0.107539	-1.06513	0.0344799	-1.25854	0.00141584	-0.0509242	0.999336	-0.212456	0.999479
mchi_1113	-0.694487	0.82428	-0.863334	0.000109109	-0.544433	0.568882	-0.193417	0.936078	0.183543	0.999336	-0.241457	0.999479
mchi_1114	-1.40146	0.549873	-0.720914	0.00268688	-1.0429	0.00869641	-1.20139	0.00102503	-0.339885	0.999336	-0.203133	0.999479
mchi_1115	-0.701694	0.797533	-0.831227	1.24409e-05	-0.77465	0.263343	-0.98156	0.0906374	-0.570259	0.999336	-0.21407	0.999479
mchi_1116	-1.26528	0.83479	-0.748876	0.0122878	-0.806699	0.138645	-0.432391	0.659132	-0.00263626	0.999408	-0.554925	0.999479
mchi_1116b	0.812917	0.959266	-1.5901	0.871682	-1.03817	0.397127	-0.932144	0.615977	-1.03596	0.999336	-0.916639	0.999479
mchi_1117	NA	NA	-1.05561	0.974858	-1.01521	0.068215	-0.0673592	0.983828	0.58485	0.999336	-0.595303	0.999479
mchi_1118	-2.06808	0.841076	-1.03013	0.644554	-1.07668	0.0433378	-0.141324	0.962868	1.24789	0.233585	-0.726173	0.999479
mchi_1119	NA	NA	NA	NA	-3.11509	0.794557	-2.15223	0.720918	-2.54155	0.999336	-3.71024	0.999479
mchi_112	-2.60802	0.217772	-0.820315	0.00312244	-0.567784	0.117973	-0.633825	0.426727	0.0794136	0.999336	-0.343714	0.999479
mchi_1120	-1.12951	0.964864	-0.235029	0.981932	-0.99253	0.346626	-0.722448	0.472208	-0.310556	0.999336	-0.560235	0.999479
mchi_1121	-1.63568	0.52832	-1.00777	0.00473626	-0.778406	0.143306	-0.291934	0.8635	-0.263752	0.999336	-0.620281	0.999479
mchi_1122	-1.11913	0.964864	-1.14517	0.981932	-1.72695	0.00222614	-1.04038	0.062553	-0.195079	0.999336	-0.459251	0.999479
mchi_1123	-1.42251	0.923839	-0.524068	0.879443	-1.17808	0.5339	-0.898223	0.0673353	0.257499	0.999336	-0.458443	0.999479
mchi_1124	-1.40362	0.612493	-0.591498	0.526994	-0.391797	0.984272	0.498529	0.535565	-0.0599218	0.999336	-0.088185	0.999479
mchi_1125	NA	NA	0.776951	0.987579	-1.11664	0.0411307	0.14613	0.962836	1.04148	0.459355	0.836667	0.999479
mchi_1126	NA	NA	-1.60379	0.847981	-0.703781	0.99939	0.198677	0.935049	0.914979	0.810634	-0.307743	0.999479
mchi_1127	-2.58757	0.217772	-1.02465	4.75634e-06	-1.00636	0.018068	-0.268007	0.869463	0.433357	0.999336	-0.0119492	0.999479
mchi_1128	NA	NA	NA	NA	-1.32658	0.504919	-0.433687	0.766154	1.54173	0.0355165	-0.462056	0.999479
mchi_113	-1.86405	0.392109	-1.15559	0.000144572	-0.483562	0.604854	-1.222	0.0121149	-0.234155	0.999336	-0.679863	0.999479
mchi_1130	-1.31012	0.71689	-1.11999	0.00552353	-1.46576	0.26782	-0.756688	0.174944	-0.170748	0.999336	-0.456997	0.999479
mchi_1131	NA	NA	NA	NA	-1.35824	0.0400666	0.950085	0.146856	2.499	7.5246e-08	2.07654	0.13753
mchi_1132	-1.46661	0.587104	-0.717984	0.00878569	-0.79075	0.111781	-0.642643	0.400696	1.64903	0.00159664	0.821514	0.999479
mchi_1133	-0.994072	0.895902	-0.976969	0.559714	-0.673105	0.284055	-0.578079	0.568884	2.23381	1.09332e-07	1.30048	0.999479
mchi_114	-2.53446	0.296723	-0.762576	0.00105037	-1.17486	0.0095478	-0.0743686	0.981918	0.891059	0.521531	0.0391369	0.999479
mchi_115	-2.72411	0.250516	-0.78861	0.000597408	-0.354637	0.867607			-0.260613	0.999336	-0.589898	0.999479
mchi_116	-3.5399	0.219027	-0.73185	0.000503068	-0.540523	0.0198643	-1.0745	0.0121798	-0.422688	0.999336	-0.303492	0.999479
mchi_117	-3.40691	0.219027	-0.701894	0.0002604	-1.15517	0.000991174	-0.982761	0.0420032	-0.164854	0.999336	-0.156691	0.999479
mchi_118	-2.84844	0.392109	-0.867242	0.00284611	-0.660535	0.145345	-1.64929	0.000369962	-0.110471	0.999336	-0.146361	0.999479
mchi_119	-2.96898	0.36333	-0.541154	0.010669	-0.558501	0.0754048	0.0466451	0.988106	0.512616	0.999336	-0.274905	0.999479
mchi_12	-1.63568	0.52832	-1.00777	0.00473626	-0.778406	0.143306	-0.291934	0.8635	-0.263752	0.999336	-0.620281	0.999479
mchi_120	-1.85978	0.399346	-0.810582	0.000129365	-0.488666	0.0574654	-0.710788	0.296964	-0.117834	0.999336	-0.0390914	0.999479
mchi_120b	-0.952564	0.969349	-1.033	0.625912	-0.905786	0.99939	-1.87296	0.338159	-0.0836	0.999336	-0.315598	0.999479
mchi_121	-2.10389	0.462465	-0.699613	0.00249393	-0.16105	0.99939	-0.0579405	0.988106	0.938802	0.999336	-0.465966	0.999479
mchi_122	-1.73667	0.43123	-0.648544	0.000656587	-0.181993	0.99939	0.13356	0.953068	0.206158	0.999336	-0.360332	0.999479
mchi_123	-1.87535	0.883663	-1.12947	0.875447	-0.801573	0.148064	0.286724	0.829469	1.33884	0.810634	-1.2616	0.999479
mchi_124	-0.889326	0.799089	-0.894781	3.60327e-06	-0.613852	0.0525979	-0.120585	0.971139	-0.629175	0.999336	-0.862976	0.999479
mchi_125	-2.18848	0.313217	-0.767546	0.00032114	-0.740215	0.0195391	-0.000160096	0.999982	0.707385	0.999336	-0.298634	0.999479
mchi_126	-1.88932	0.43123	-0.609856	0.00276485	-0.121995	0.99939	1.1265	0.019661	0.693275	0.999336	-0.704497	0.999479
mchi_127	-0.980385	0.71036	-0.711025	9.08915e-05	-0.305385	0.92564	-0.330181	0.838593	0.305341	0.999336	-1.00624	0.999479
mchi_128	-1.28884	0.623144	-0.719759	0.000141194	-0.343512	0.307208	0.688765	0.402316	0.0208695	0.999336	-1.05059	0.999479
mchi_129	-1.77899	0.399346	-0.809329	0.00729273	-0.436305	0.543183	-0.756659	0.279951	-0.106369	0.999336	-0.215	0.999479
mchi_13	-1.12951	0.964864	-0.235029	0.981932	-0.99253	0.346626	-0.722448	0.472208	-0.310556	0.999336	-0.560235	0.999479
mchi_130	-2.90235	0.209146	-0.679927	0.00771488	-0.319406	0.92913	-0.459081	0.633466	0.173638	0.999336	-0.0510864	0.999479
mchi_131	-1.34213	0.87452	-0.850023	0.437242	-1.12365	0.0421759	-0.790159	0.16841	0.367612	0.999336	-0.107732	0.999479
mchi_132	NA	NA	1.71417	0.937693	-1.18805	0.0187687	-2.11283	8.12472e-09	-0.426693	0.999336	0.136511	0.999479
mchi_133	-3.18528	0.63787	-0.867183	0.123407	-0.930325	0.69629	-0.522913	0.869463	0.541152	0.999336	-0.44198	0.999479
mchi_134	-1.34068	0.562666	-0.774398	2.92018e-06	-0.218003	0.99939	-0.955663	0.229778	-0.390075	0.999336	-0.276054	0.999479
mchi_135	-0.570728	0.842735	-1.50647	0.00384776	-0.56455	0.99939	-2.85579	0.00597455	-0.379275	0.999336	-0.465054	0.999479
mchi_136	-3.36729	0.219027	-0.459718	0.107707	-0.923259	0.0474336	-0.0386704	0.989114	0.976583	0.471152	0.315249	0.999479
mchi_137	-3.74055	0.788385	-0.973852	0.898855	-1.1949	0.0153867	-1.78645	5.03404e-06	-0.130408	0.999336	-0.0664282	0.999479
mchi_138	-0.872107	0.664447	-0.74254	0.000450051	-0.277136	0.847271	-0.241092	0.90026	-0.404622	0.999336	-0.950027	0.999479
mchi_139	-1.37173	0.531497	-0.707329	4.17154e-06	-0.402064	0.225187	-0.789885	0.249386	-0.045992	0.999336	-0.182978	0.999479
mchi_140	-2.03048	0.330664	-0.900395	4.97704e-05	-0.431392	0.158086	-0.191417	0.918004	0.875633	0.999336	-0.338176	0.999479
mchi_141	NA	NA	-1.13302	0.981932	-1.30113	0.99939	-1.96863	0.000515272	-0.61462	0.999336	-0.888211	0.999479
mchi_142	-1.92919	0.632452	-0.634689	0.786416	0.4973	0.99939	-1.89087	2.98159e-05	-0.11866	0.999336	-0.111294	0.999479
mchi_143	-2.12832	0.409834	-1.82211	0.449012	-1.37319	0.932828	-1.69473	0.00715842	-0.632769	0.999336	-1.53105	0.999479
mchi_144	-2.08315	0.399346	-0.974072	9.37659e-05	-0.795987	0.0521582	-0.167376	0.952665	-0.195096	0.999336	-0.60411	0.999479
mchi_145	-3.26297	0.537907	-0.952731	0.0002604	-0.397519	0.518812	-1.03967	0.0437307	-0.0419067	0.999336	-0.227616	0.999479
mchi_146	-1.55797	0.679899	-1.36437	0.229602	-1.04467	0.867613	-0.877525	0.222846	0.281296	0.999336	-0.505569	0.999479
mchi_147	-1.24644	0.772294	-1.23612	0.015	-1.43896	0.0130314	-0.762501	0.401171	1.35458	0.427585	-0.915331	0.999479
mchi_148	0.0349738	0.995382	-0.16293	0.960428	-0.880819	0.99939	-1.00527	0.954015	0.942904	0.999336	-0.964081	0.999479
mchi_149	-2.04109	0.938245	-0.852911	0.752632	-1.37973	0.00179009	-0.825275	0.184463	0.717967	0.999336	-0.0350622	0.999479
mchi_15	NA	NA	NA	NA	-3.11509	0.794557	-2.15223	0.720918	-2.54155	0.999336	-3.71024	0.999479
mchi_150	-2.37961	0.247806	-0.796534	0.00021507	-0.382749	0.462089	-0.453138	0.649347	0.092693	0.999336	-0.284832	0.999479
mchi_151	-2.84067	0.209146	-1.04535	0.0115757	-0.825807	0.174497	-1.21879	0.0226122	-0.455135	0.999336	-0.186611	0.999479
mchi_152	-1.43217	0.628736	-0.997235	0.578527	-0.814564	0.333011	-0.276809	0.916562	-0.32829	0.999336	-1.43267	0.999479
mchi_153	-0.873966	0.725693	-0.350209	0.454281	-0.330567	0.971008	-0.402361	0.636382	2.28492	4.90432e-07	0.290864	0.999479
mchi_154	-0.890122	0.786077	-1.27046	0.00010951	-0.810251	0.99939	-1.05642	0.0987989	-0.430067	0.999336	-1.03545	0.999479
mchi_155	-1.51033	0.590816	-1.31592	0.114911	-1.03395	0.0760456	-1.23236	0.0164188	-0.447881	0.999336	-0.47966	0.999479
mchi_156	-1.60473	0.812659	-0.00957396	0.999247	-1.28753	0.00752779	-0.29251	0.8201	0.609322	0.999336	-0.410532	0.999479
mchi_157	-1.81874	0.56598	-1.35043	0.299847	-1.1484	0.663926	-0.808645	0.3243	-0.203846	0.999336	-1.04765	0.999479
mchi_158	-1.79591	0.377487	-0.772926	0.000904855	-0.800733	0.0615342	-0.167978	0.943161	0.195323	0.999336	-0.295769	0.999479
mchi_159	-0.646456	0.833172	-0.580673	0.143826	-0.777852	0.99939	-2.35648	0.391032	-0.899574	0.999336	-1.97236	0.999479
mchi_160	-0.147298	0.958803	-0.277414	0.958228	-0.785851	0.568886	-1.6822	0.00148029	-0.571405	0.999336	-0.449514	0.999479
mchi_161	-1.41465	0.650024	-1.09599	0.378082	-1.0813	0.0295319	-0.536445	0.628476	0.275915	0.999336	-0.566384	0.999479
mchi_162	-0.968029	0.694087	-0.762465	2.04721e-05	-0.196956	0.99939	-1.20697	0.00854587	-0.515709	0.999336	-0.652577	0.999479
mchi_163	-0.638412	0.812332	-0.328043	0.591601	-0.267739	0.99939	-0.911181	0.23398	-0.242802	0.999336	-0.73957	0.999479
mchi_164	-1.34065	0.725693	-1.43893	0.000139147	-0.827845	0.634155	-0.926089	0.525301	0.104121	0.999336	-2.29853	0.999479
mchi_165	-2.69711	0.335075	-0.857362	9.51559e-05	-0.386078	0.513665	-0.496585	0.642335	-0.11702	0.999336	-0.155621	0.999479
mchi_166	-0.63794	0.890462	-0.705623	0.879443	-0.611996	0.99939	-1.98453	0.0285523	-0.519715	0.999336	-1.69083	0.999479
mchi_167	-0.320904	0.888102	-0.267577	0.84652	-0.307716	0.747	-1.30722	0.000421613	-0.143163	0.999336	0.299913	0.999479
mchi_168	NA	NA	NA	NA	-1.49841	0.99939	-1.51812	0.425243	2.30033	0.999336	-0.886001	0.999479
mchi_169	-1.46956	0.487762	-0.694791	0.000324748	-0.500206	0.107118	-0.128533	0.958021	-0.274524	0.999336	-0.620003	0.999479
mchi_17	-2.06808	0.841076	-1.03013	0.644554	-1.07668	0.0433378	-0.141324	0.962868	1.24789	0.233585	-0.726173	0.999479
mchi_170	-1.22912	0.650024	-0.91077	0.000640856	-0.392981	0.99939	-0.972056	0.598839	0.264509	0.999336	-0.425986	0.999479
mchi_171	-0.621343	0.793684	-0.466497	0.286893	-0.738959	0.99939	-1.22113	0.0351729	-0.425237	0.999336	-0.84219	0.999479
mchi_172	-1.48909	0.549873	-0.830589	5.13744e-05	-0.275136	0.93775	-0.443263	0.711218	0.287915	0.999336	-0.0477643	0.999479
mchi_173	-0.545713	0.884333	-0.906338	0.0221442	-0.317635	0.99939	0.774195	0.923947	0.947843	0.999336	-0.997558	0.999479
mchi_174	-1.63662	0.462465	-0.416877	0.0715222	-0.482893	0.392931	-0.146947	0.945986	1.3979	0.0411452	0.119635	0.999479
mchi_175	-1.54647	0.605024	-0.604298	0.136715	-1.2395	0.00854779	-1.59486	1.69277e-05	-0.427586	0.999336	-0.0239208	0.999479
mchi_176	-2.07165	0.291153	-0.732292	0.277362	-1.58401	0.423201	-0.536652	0.615795	1.11862	0.631827	-0.749847	0.999479
mchi_177	-1.08994	0.965099	1.32222	0.960414	-1.6483	0.720131	-1.89057	2.81373e-05	-0.381328	0.999336	-0.974083	0.999479
mchi_178	-1.12704	0.664447	-0.830713	8.68566e-05	-0.210085	0.99939	0.91828	0.234615	-0.201112	0.999336	-0.831484	0.999479
mchi_179	-0.391638	0.846854	-0.325761	0.958228	-0.822179	0.0872982	0.103175	0.970179	0.636949	0.999336	-0.376198	0.999479
mchi_18	NA	NA	-1.05561	0.974858	-1.01521	0.068215	-0.0673592	0.983828	0.58485	0.999336	-0.595303	0.999479
mchi_180	-0.739361	0.794232	-0.656771	0.0278567	-1.25777	0.00307937	-0.345204	0.759873	0.506825	0.999336	-0.258258	0.999479
mchi_181	-2.14443	0.749477	-1.46066	0.0131526	-1.28959	0.00913971	-0.215694	0.899663	0.988127	0.615478	-0.183419	0.999479
mchi_182	1.47993	0.911123	-2.09658	0.879443	-1.26277	0.0243937	-0.203925	0.916562	1.40039	0.118234	-0.295904	0.999479
mchi_183	-0.431713	0.85196	-0.602393	0.489271	-0.63938	0.0911778	-0.81235	0.0685108	0.0642158	0.999336	0.781828	0.999479
mchi_184	NA	NA	-1.7106	0.819462	-1.2611	0.0489629	-0.696618	0.359499	0.57632	0.999336	0.391617	0.999479
mchi_185	-3.13056	0.401302	-0.651105	0.000493615	-0.275183	0.866032	0.33556	0.771987	0.131947	0.999336	-0.457209	0.999479
mchi_186	-2.28795	0.291153	-0.877503	0.000222263	-0.314687	0.585262	-1.01568	0.0842314	-0.227797	0.999336	-0.893025	0.999479
mchi_187	-0.788292	0.791701	-0.851997	8.31976e-06	-0.467246	0.241746	-0.662888	0.302405	-0.210584	0.999336	-0.462928	0.999479
mchi_188	-2.63361	0.247806	-0.779365	8.10613e-05	-0.374753	0.231802	-0.422533	0.715959	0.0422965	0.999336	-0.374952	0.999479
mchi_189	-1.80076	0.950157	-1.89178	0.0470601	-1.9203	0.199289	-1.32983	0.00132901	-0.423453	0.999336	-1.00448	0.999479
mchi_19	-3.12188	0.855463	-2.0422	0.378082	-1.32554	0.0216113	-1.40907	0.00300453	-0.724985	0.999336	-0.689017	0.999479
mchi_190	-1.5428	0.810229	-0.288251	0.890974	-0.774649	0.0716509	-1.4979	9.61986e-05	-0.254746	0.999336	-0.340093	0.999479
mchi_191	-2.95855	0.463999	-0.888797	0.774009	-0.675368	0.99939	-0.653044	0.646635	-0.274141	0.999336	-1.06157	0.999479
mchi_192	-1.02117	0.747215	-0.891128	0.000521714	-0.534833	0.164135	-0.790805	0.556456	0.154798	0.999336	-1.15554	0.999479
mchi_193	-0.742582	0.749978	-0.732759	4.81531e-05	-0.270899	0.662678	-0.143649	0.946618	-0.379386	0.999336	-0.416508	0.999479
mchi_194	-2.89627	0.901853	1.36737	0.877211	-0.6963	0.478527	-0.214698	0.945738	0.03238	0.999336	-0.313138	0.999479
mchi_195	-1.29091	0.549873	-0.684226	0.000778457	0.00226576	0.999771	-1.38456	0.000940616	-0.918055	0.708495	-1.27857	0.972354
mchi_196	-0.657684	0.769081	-1.30686	4.59958e-07	-1.02961	0.195599	-1.63214	0.000107766	-0.556966	0.999336	-0.760955	0.999479
mchi_197	1.89027	0.900827	-0.265024	0.989591	-1.24463	0.00956513	-1.71465	3.83357e-05	-0.189539	0.999336	-0.731771	0.999479
mchi_198	-1.12062	0.964864	-0.623282	0.976782	-1.74786	0.00376605	-2.28614	9.78971e-09	-0.90465	0.367243	-0.478514	0.999479
mchi_199	-1.32284	0.601065	-0.804894	0.000533747	-0.68237	0.030398	-1.06801	0.0516678	0.380187	0.999336	-0.471183	0.999479
mchi_2	NA	NA	NA	NA	-1.35824	0.0400666	0.950085	0.146856	2.499	7.5246e-08	2.07654	0.13753
mchi_20	-0.561889	0.794613	-0.536534	0.0287131	-0.13769	0.99939	-0.537706	0.556456	-0.350847	0.999336	-0.0975724	0.999479
mchi_200	-0.644841	0.841323	-1.20434	1.85711e-06	-0.944445	0.0138588	-1.33726	0.00911022	-0.142159	0.999336	-0.855933	0.999479
mchi_201	-0.7738	0.765061	-0.697286	1.13022e-05	-0.673348	0.00307937	0.274738	0.8201	0.254097	0.999336	-0.715233	0.999479
mchi_202	NA	NA	-0.0348539	0.998954	-0.985792	0.0121317	-0.23481	0.859542	1.40318	0.0465631	-0.0478985	0.999479
mchi_203	-0.836034	0.959029	-1.40971	0.394604	-1.60476	0.436914	-0.445893	0.72925	0.851791	0.999336	-0.369459	0.999479
mchi_204	-0.884116	0.778163	-1.0089	0.0765605	-0.816336	0.613535	-0.872339	0.373895	0.376725	0.999336	-0.31026	0.999479
mchi_205	-2.58336	0.83993	-0.854035	0.78836	-1.15586	0.056623	-1.59629	0.0001659	-0.637559	0.999336	-1.21169	0.999479
mchi_206	0.795566	0.972404	-1.2396	0.72459	-1.03407	0.0933069	-0.490144	0.615977	0.474364	0.999336	-0.635012	0.999479
mchi_207	-0.0899052	0.991648	-0.826382	0.619129	-1.45156	0.000935641	-0.0859084	0.973207	0.766912	0.999336	-0.547698	0.999479
mchi_208	-2.26153	0.288613	-0.832794	0.000748074	-0.719059	0.0369091	-0.608263	0.576374	-0.127171	0.999336	-1.00612	0.999479
mchi_209	-0.703612	0.773606	-0.680767	0.0642121	-0.465829	0.26782	-0.700968	0.271579	-0.310496	0.999336	-0.741313	0.999479
mchi_21	-2.51813	0.612493	-0.753039	0.793129	-1.25101	0.0103675	-1.63246	0.000354994	-0.413642	0.999336	-0.306441	0.999479
mchi_210	-3.14758	0.855463	0.217541	0.991343	-1.2077	0.0443972	-0.192043	0.956629	-0.144285	0.999336	-0.647181	0.999479
mchi_211	0.769943	0.948555	0.829463	0.879443	-1.77788	0.99939	-3.87473	0.343443	-0.844744	0.999336	0.347307	0.999479
mchi_212	-1.6427	0.590355	-1.27705	0.00382633	-1.0077	0.361642	-1.16599	0.370383	-0.875413	0.999336	-1.0085	0.999479
mchi_213	-1.12949	0.964864	2.02292	0.865574	-1.62386	0.193738	-0.45836	0.717032	0.618354	0.999336	-0.645842	0.999479
mchi_214	-4.61359	0.325996	-1.54258	0.0114034	-1.58086	0.703374	-0.618321	0.540139	0.637096	0.999336	-0.735033	0.999479
mchi_215	-1.81365	0.541006	-0.806374	0.000109109	-0.408048	0.317678	-0.921699	0.165555	-0.409717	0.999336	-0.454386	0.999479
mchi_216	-0.550861	0.926969	-0.614006	0.207186	-0.783331	0.304109	-1.68154	3.37384e-05	-0.221386	0.999336	-0.402363	0.999479
mchi_217	-0.50135	0.900878	-1.31754	0.000309423	-1.04798	0.262453	-2.13138	1.23952e-07	-0.72281	0.999336	-0.771993	0.999479
mchi_218	NA	NA	-0.244451	0.993276	-1.48795	0.99939	-1.22157	0.0297169	-1.51516	0.400735	-1.64093	0.972354
mchi_219	2.24794	0.700259	0.849443	0.935029	-1.40544	0.0513924	-1.11391	0.0316019	0.105237	0.999336	-0.128747	0.999479
mchi_22	-1.09762	0.955262	-1.20904	0.711516	-1.56765	0.0266031	-0.888819	0.138704	0.173748	0.999336	0.15319	0.999479
mchi_220	-3.33744	0.883663	-1.44571	0.177845	-1.27388	0.0617603	-1.57228	0.000138634	0.290235	0.999336	-0.345243	0.999479
mchi_221	-3.15685	0.262627	-0.575414	0.0408033	-0.519304	0.113411	-0.731805	0.300376	0.113475	0.999336	-0.2389	0.999479
mchi_222	-2.6541	0.439505	-0.595837	0.0212829	-0.422666	0.194575	-0.76586	0.218009	-0.112775	0.999336	-0.252864	0.999479
mchi_223	-1.83899	0.521958	-0.616697	0.00686271	-0.477382	0.274228	-0.929102	0.276136	-0.763714	0.813254	-0.350521	0.999479
mchi_224	-0.495413	0.855463	-0.740362	0.00255403	-1.14958	0.0283542	-0.81359	0.13221	0.05302	0.999336	-0.499766	0.999479
mchi_225	-0.196022	0.934427	-0.255407	0.950527	-0.391316	0.552866	-1.53005	0.00087491	-0.656027	0.999336	-0.0413246	0.999479
mchi_226	-1.14181	0.590355	-0.81449	1.08012e-06	-0.0835827	0.99939	-0.714333	0.490144	0.300632	0.999336	0.269793	0.999479
mchi_227	-1.15259	0.652385	-0.946942	0.000143462	-0.410155	0.88141	-1.88318	0.00452746	-0.351307	0.999336	-0.439179	0.999479
mchi_228	-1.49826	0.549873	-0.918092	0.00372733	-0.883263	0.0089542	-0.930322	0.058136	0.0508472	0.999336	-0.5376	0.999479
mchi_229	-0.56489	0.813164	-0.583855	0.20967	-0.44399	0.334509	-1.00179	0.271561	0.0405584	0.999336	-0.929365	0.999479
mchi_23	0.305715	0.982307	1.0557	0.927539	-1.55899	0.00869641	-1.01296	0.0320396	-0.0242454	0.999336	-0.288516	0.999479
mchi_230	-3.01558	0.287384	-0.790945	3.84815e-05	-0.619009	0.0190828	0.0208276	0.99438	0.210161	0.999336	-0.474087	0.999479
mchi_232	-2.62115	0.336392	-0.528798	0.0864464	0.202001	0.99939	-0.889048	0.19057	0.0985374	0.999336	0.324253	0.999479
mchi_233	-2.85254	0.274541	-0.611022	0.022722	-0.310944	0.99939	-0.531728	0.600234	0.254448	0.999336	0.0401652	0.999479
mchi_234	-0.655587	0.753659	-0.486542	0.333125	-0.0750717	0.99939	-0.830047	0.09954	-0.727812	0.999336	-0.229025	0.999479
mchi_235	-1.12711	0.964864	1.10407	0.903664	-0.98135	0.131508	-1.59556	5.32636e-05	-0.506333	0.999336	-0.219682	0.999479
mchi_236	1.90956	0.945696	-1.92872	0.958928	-1.36668	0.256236	-2.76961	2.1451e-12	-1.66538	6.63368e-05	-0.766581	0.999479
mchi_237	-0.819288	0.939223	-1.11688	0.31705	-0.939831	0.214538	-2.34019	1.03982e-08	-0.614352	0.999336	-0.762899	0.999479
mchi_238	-0.924487	0.913515	-0.579289	0.924146	-1.61117	0.195599	-1.43858	6.89264e-05	-0.527921	0.999336	0.0354968	0.999479
mchi_239	NA	NA	-1.42772	0.910155	-1.48153	0.0277835	-1.62756	0.000676697	-0.0304152	0.999336	-0.29612	0.999479
mchi_24	-0.969897	0.721079	-0.809713	0.000779707	-0.248782	0.99939	-0.430639	0.730149	-0.171754	0.999336	-0.343626	0.999479
mchi_240	-1.33601	0.956149	-0.960895	0.897031	-1.21328	0.0345149	-1.95697	1.79205e-07	-0.621554	0.999336	-0.31356	0.999479
mchi_241	-1.4517	0.543793	-0.651865	0.0272499	-0.411158	0.59719	-2.08479	3.18381e-08	-0.94743	0.347673	-0.936784	0.999479
mchi_242	NA	NA	0.790019	0.987499	-0.636351	0.81958	-1.79677	2.18454e-06	-0.665591	0.863342	-0.51089	0.999479
mchi_243	0.779385	0.971316	-1.04347	0.975587	-1.05312	0.0199741	0.036912	0.988106	-0.397547	0.999336	-0.683362	0.999479
mchi_244	-2.9137	0.564814	-1.23775	0.852699	-1.2963	0.0042621	-1.21583	0.00391031	-0.0111421	0.999336	-0.408788	0.999479
mchi_245	-1.40828	0.691691	-0.830805	0.6169	-0.607236	0.99939	-1.44427	0.000463229	-0.296776	0.999336	-0.276399	0.999479
mchi_246	-1.09419	0.965099	-2.14489	0.197037	-1.29153	0.0089542	-1.67584	5.3601e-05	-0.0747032	0.999336	0.00794248	0.999479
mchi_247	-1.9398	0.927447	-0.527622	0.895712	-1.23389	0.023713	-0.827268	0.181903	0.77152	0.890707	0.393857	0.999479
mchi_248	-3.72739	0.786077	-1.95399	0.858126	-1.39454	0.109104	-2.08278	8.20682e-07	-0.300488	0.999336	-0.420874	0.999479
mchi_249	-0.672144	0.93842	-0.617225	0.596878	-1.32314	0.0304389	-1.61544	0.000387188	-0.0397289	0.999336	-0.797574	0.999479
mchi_249b	-1.87232	0.932912	-0.424487	0.947016	-0.931977	0.10035	-1.06647	0.145103	-0.463464	0.999336	-0.764043	0.999479
mchi_25	-2.90821	0.219027	-0.856292	2.50302e-05	-0.418307	0.457621	-1.0301	0.0549516	-0.262744	0.999336	-0.209835	0.999479
mchi_250	-1.40858	0.719242	-0.874741	0.0253607	-0.862593	0.132088	-1.31528	0.00314621	-0.704978	0.841521	-0.753994	0.999479
mchi_251	1.88483	0.884092	-0.22054	0.992284	-1.88969	1.22157e-06	-2.6132	3.47481e-12	-1.00041	0.135563	0.368982	0.999479
mchi_252	NA	NA	-1.14947	0.981932	-1.37784	0.710313	-2.6162	7.36263e-10	-1.05291	0.120862	-0.733364	0.999479
mchi_253	NA	NA	-1.92678	0.959019	-1.14004	0.99939	-1.85683	8.10307e-06	0.13071	0.999336	-0.498221	0.999479
mchi_254	-1.44167	0.851244	-1.60344	0.121329	-1.16143	0.0449939	-2.05657	1.72811e-07	-0.546688	0.999336	-0.41295	0.999479
mchi_255	NA	NA	0.780418	0.987505	-1.2019	0.0234965	-0.414214	0.717032	0.088469	0.999336	-0.441896	0.999479
mchi_256	-2.28173	0.309058	-0.640183	0.0104258	-0.684047	0.117973	0.196452	0.914446	0.501092	0.999336	-0.470924	0.999479
mchi_257	NA	NA	0.78098	0.987505	-1.41832	0.0474989	-2.36618	2.54426e-09	-0.627938	0.999336	-0.570242	0.999479
mchi_258	-2.69225	0.274688	-1.28439	0.171008	-1.23286	0.0107454	-0.811249	0.204306	0.908802	0.999336	-0.529252	0.999479
mchi_259	-2.16502	0.320373	-0.934444	0.000109109	-0.527335	0.288583	-0.870967	0.101725	-0.243565	0.999336	-0.625124	0.999479
mchi_25b	NA	NA	NA	NA	-0.957399	0.99939	-2.08933	0.787461	-1.79641	0.427585	-1.49623	0.999479
mchi_26	-2.82896	0.209146	-0.878069	0.0170412	-0.493472	0.551426	-1.16539	0.0506076	-0.385025	0.999336	-0.201173	0.999479
mchi_260	-3.02925	0.669746	-1.05805	0.675595	-1.14149	0.0265163	-0.543138	0.619405	-0.180864	0.999336	-0.566466	0.999479
mchi_261	NA	NA	NA	NA	-1.59574	0.0412431	-1.57701	0.000160148	-0.477601	0.999336	-0.422807	0.999479
mchi_262	0.371257	0.983322	-0.604632	0.89181	-1.45224	0.199289	-0.258108	0.896325	0.452913	0.999336	-1.02389	0.999479
mchi_263	-1.11043	0.964864	-2.74254	0.530093	-1.25948	0.00699263	-1.02158	0.0379125	-0.945771	0.570738	-1.77116	0.13753
mchi_264	NA	NA	-2.43229	0.516144	-1.19458	0.0127003	-0.859315	0.149964	-0.613562	0.999336	-0.934825	0.999479
mchi_265	-2.52207	0.339924	-0.845488	0.000635543	-0.54024	0.0297452	0.0811003	0.981918	0.611253	0.999336	-0.510108	0.999479
mchi_266	-4.01135	0.755157	-0.462991	0.961572	-1.2205	0.0187687	-1.55131	0.000185939	-0.582257	0.999336	-0.353955	0.999479
mchi_267	NA	NA	0.671112	0.986076	-0.822629	0.773951	-1.27986	0.00942872	-0.101393	0.999336	-0.371618	0.999479
mchi_268	-1.88762	0.947584	-0.245493	0.992364	-0.933022	0.24233	-1.11117	0.037776	-0.00794941	0.999336	-0.642103	0.999479
mchi_269	-1.78692	0.684288	-0.681564	0.122674	-1.00195	0.0299325	-1.03083	0.0183192	-0.0214928	0.999336	-0.188426	0.999479
mchi_27	NA	NA	-1.60504	0.937693	-2.16833	0.404514	-1.91063	6.04523e-06	-0.352398	0.999336	0.00914872	0.999479
mchi_270	-2.18853	0.3483	-1.18746	0.180615	-0.95413	0.0387057	-0.36883	0.748987	-0.424949	0.999336	-0.3951	0.999479
mchi_271	-1.28119	0.691691	-0.883482	0.000919329	-0.466981	0.613535	-1.62799	0.000510941	-0.309101	0.999336	-0.601871	0.999479
mchi_272	NA	NA	2.27696	0.936174	-1.60068	0.0267186	-2.36159	7.64041e-10	-0.560973	0.999336	-0.292745	0.999479
mchi_273	-2.22023	0.770317	-1.26085	0.637396	-2.03784	0.000818432	-2.92684	1.53161e-13	-1.35199	0.076954	-1.23135	0.999479
mchi_274	-0.715176	0.911123	-0.333763	0.963362	-1.22659	0.0135981	-2.54327	9.19136e-11	-1.07295	0.147813	-0.320382	0.999479
mchi_274b	-0.977439	0.968626	-1.55763	0.810433	-1.45784	0.000301658	-1.00121	0.01458	-0.291358	0.999336	0.0886174	0.999479
mchi_275	-3.56621	0.810229	-1.13589	0.244964	-1.30385	0.0125203	-1.13148	0.0061837	-0.612587	0.999336	-0.226283	0.999479
mchi_276	-2.86695	0.903332	-0.606703	0.922427	-1.89419	0.0176452	-1.28165	0.00170733	-0.0146125	0.999336	-0.372422	0.999479
mchi_277	-2.23571	0.753659	-0.779482	0.380064	-1.08412	0.0251801	-0.196333	0.933097	1.91651	0.000101645	-0.320464	0.999479
mchi_278	NA	NA	0.780513	0.987505	-1.45898	0.00907559	-1.21716	0.00662452	-0.722658	0.999336	-0.446476	0.999479
mchi_279	NA	NA	-1.42983	0.886268	-1.73705	0.124558	-0.965879	0.0541759	-0.330486	0.999336	-0.614223	0.999479
mchi_28	-0.394508	0.889088	-0.805573	0.145085	-0.942491	0.0976542	-0.546079	0.598839	-0.479838	0.999336	-0.265146	0.999479
mchi_280	0.0394845	0.996434	-1.02893	0.811622	-1.14208	0.00907559	-1.42204	0.000108867	-0.220324	0.999336	0.198417	0.999479
mchi_282	-1.0969	0.88203	-1.09787	0.848197	-1.08738	0.0297029			-0.45063	0.999336	0.0551181	0.999479
mchi_283	0.428539	0.971316	-0.0591495	0.99801	-1.35878	0.00361643	-1.53894	2.09646e-05	-0.385603	0.999336	-0.0278078	0.999479
mchi_284	-2.30668	0.399346	-0.359472	0.886273	-1.22583	0.0251003	-1.05023	0.0111207	0.727846	0.853049	-0.0943635	0.999479
mchi_285	-2.53585	0.903135	1.15095	0.941721	-1.99999	0.00983207	-3.00781	3.39048e-12	-1.12722	0.892374	-1.09376	0.999479
mchi_286	0.794952	0.972404	-0.437024	0.975028	-1.4769	0.00568748	-1.81998	1.04956e-07	-0.252649	0.999336	-0.165585	0.999479
mchi_287	-2.76337	0.753659	-0.791184	0.947016	-1.36028	0.00021152	-1.6919	1.07262e-06	-0.503898	0.999336	-0.0842758	0.999479
mchi_287b	-0.624872	0.761342	-0.622233	0.000113775	-0.305998	0.638764	-0.991511	0.0213173	-0.376398	0.999336	-0.0984931	0.999479
mchi_288	-0.534511	0.830776	-0.671822	0.00236942	-0.298503	0.832013	-0.80356	0.169859	-0.606801	0.999336	-0.195109	0.999479
mchi_289	NA	NA	-1.99659	0.950244	-2.42674	0.000818432	-2.5359	6.7503e-11	-0.54063	0.999336	-0.568215	0.999479
mchi_29	-0.914935	0.827339	-1.43205	4.81531e-05	-1.28688	0.99939	-2.5693	0.0692301	0.329934	0.999336	-2.38317	0.999479
mchi_290	-1.93621	0.399346	-1.10908	0.00135844	-0.790197	0.0441928	-0.342341	0.838298	-0.137837	0.999336	-0.94529	0.999479
mchi_291	-1.65978	0.427322	-1.11204	2.8835e-07	-0.696675	0.0089542	-0.57615	0.582698	0.0152063	0.999336	-0.877043	0.999479
mchi_292	-1.98305	0.376921	-0.596952	0.0035941	-0.277851	0.828873	-0.0952836	0.973207	1.69006	0.00112149	-0.0382733	0.999479
mchi_293	-0.148165	0.994777	-0.183915	0.992364	-1.50376	0.00132208	-0.303142	0.841904	1.55163	0.0130009	-0.435997	0.999479
mchi_294	-1.48108	0.545874	-0.743821	0.000303339	-0.431244	0.909113	-0.627511	0.461288	0.448919	0.999336	-0.244387	0.999479
mchi_295	NA	NA	0.275814	0.987143	-1.57661	0.251208	-1.14921	0.00615123	0.470281	0.999336	-0.0391993	0.999479
mchi_296	-0.737847	0.828607	-1.05165	3.02703e-07	-0.672871	0.392931	-1.16746	0.179542	-0.860098	0.999336	-0.318843	0.999479
mchi_297	-2.94085	0.421995	-0.700711	0.000717022	-0.512063	0.0188394	-0.413912	0.682527	1.51099	0.0222377	-0.355377	0.999479
mchi_298	-3.12082	0.439422	-0.486242	0.0254779	-0.399981	0.221045	-0.0115112	0.996377	0.215639	0.999336	-0.578662	0.999479
mchi_299	-2.45536	0.272652	-0.716408	0.00422539	-0.643997	0.0242761	-0.912259	0.0818992	-0.145777	0.999336	-0.290705	0.999479
mchi_3	-1.31012	0.71689	-1.11999	0.00552353	-1.46576	0.26782	-0.756688	0.174944	-0.170748	0.999336	-0.456997	0.999479
mchi_30	-3.0783	0.205186	-1.07964	0.000198986	-0.91395	0.0190828	-0.0268019	0.99232	0.572909	0.999336	-0.381687	0.999479
mchi_300	-2.85837	0.209146	-0.691997	0.0017397	-0.83105	0.0187687	-0.639631	0.357863	-0.199731	0.999336	-0.309526	0.999479
mchi_301	-1.4926	0.565343	-0.731071	2.45463e-05	-0.268626	0.99939	-0.918132	0.041907	-0.205242	0.999336	-0.446394	0.999479
mchi_302	-0.703211	0.950412	0.446702	0.980492	-1.68377	0.00631124	-2.08605	1.17295e-06	-0.756619	0.999336	-1.08371	0.999479
mchi_303	-2.27928	0.538482	-0.993414	0.8723	-0.987172	0.99939	-1.41093	0.0119939	-0.778519	0.999336	-0.81757	0.999479
mchi_304	-2.27275	0.414561	-0.819209	0.00105037	-0.541545	0.326765	0.163311	0.954875	0.681617	0.999336	-0.337681	0.999479
mchi_305	-2.90213	0.209146	-0.986824	9.49523e-05	-0.531909	0.275121	-0.466826	0.663073	-0.856321	0.832547	-2.06949	0.0770446
mchi_306	-3.81983	0.790264	-0.310655	0.956113	-1.44219	0.00216534	-0.644441	0.389158	0.266284	0.999336	-0.376539	0.999479
mchi_307	0.323378	0.982422	-1.57452	0.103231	-1.30354	0.00592827	-1.65779	8.85045e-06	-0.568103	0.999336	-0.525316	0.999479
mchi_308	-1.89412	0.423973	-1.44935	0.136715	-0.90845	0.148782	-1.68075	0.000645737	-0.807264	0.999336	-1.22244	0.999479
mchi_309	-0.0767948	0.996371	-0.458004	0.980359	-1.06125	0.0297029	-1.30604	0.00123532	-0.0867642	0.999336	-0.318556	0.999479
mchi_31	-2.85757	0.485778	-0.654205	0.00101796	-0.189044	0.99939	0.741389	0.197618	0.651091	0.999336	-0.00715054	0.999479
mchi_310	-2.25731	0.475476	-0.514715	0.112275	-0.937657	0.00973027	-0.000859421	0.999629	0.199918	0.999336	-0.318452	0.999479
mchi_311	-2.6891	0.657026	-1.40148	0.00326939	-1.5731	0.14743	-0.788572	0.221219	0.523871	0.999336	-0.571229	0.999479
mchi_312	-1.36959	0.590355	-0.686553	0.00011779	0.0778742	0.99939	-0.733853	0.251665	0.494757	0.999336	0.117861	0.999479
mchi_313	-1.34294	0.742379	-0.779085	0.0294768	-0.776907	0.081926	-1.46197	0.000235188	-0.637238	0.999336	-0.422177	0.999479
mchi_314	-1.14682	0.650024	-0.762573	2.8835e-07	-0.144361	0.99939	-0.772429	0.35166	0.188891	0.999336	-0.47745	0.999479
mchi_315	-2.48163	0.325996	-0.601446	0.00346379	-0.334621	0.505862	-0.37388	0.735087	0.307182	0.999336	-0.358224	0.999479
mchi_316	-2.8901	0.794232	-0.184887	0.997079	-1.67686	0.000189994	-0.946298	0.0393145	0.387691	0.999336	0.173632	0.999479
mchi_317	-0.57068	0.8014	-0.557385	0.129048	-0.0881719	0.99939	-0.0440248	0.989193	0.235549	0.999336	-0.676048	0.999479
mchi_318	-0.891718	0.751739	-0.960439	8.64707e-07	-0.802337	0.068215	-0.361991	0.723108	1.00977	0.810634	-1.0056	0.999479
mchi_319	-2.19294	0.462465	-1.08407	0.015	-1.33199	0.00606925	-0.369518	0.734242	2.06007	4.90432e-07	-0.0875587	0.999479
mchi_32	-0.539929	0.939223	-1.40775	0.805187	-1.12119	0.053615	-0.545589	0.662259	-0.353755	0.999336	-0.649104	0.999479
mchi_320	NA	NA	NA	NA	-1.69521	0.00119841	-0.622278	0.598839	0.498676	0.999336	-0.419336	0.999479
mchi_321	-3.3442	0.882826	0.0153015	0.998995	-1.53626	0.021216	-1.3619	0.00818336	0.00517018	0.999336	-0.307419	0.999479
mchi_322	-1.13289	0.964864	-2.63386	0.879555	-1.4972	0.0339966	-1.0128	0.0491524	0.287323	0.999336	-0.0099727	0.999479
mchi_323	-3.03241	0.209146	-1.36595	0.414132	-1.19988	0.687239	-1.05249	0.0685108	-0.40745	0.999336	-0.928174	0.999479
mchi_324	-2.60362	0.341764	-0.923036	0.00737559	-1.03543	0.023713	-0.782689	0.221908	-0.136402	0.999336	-0.689142	0.999479
mchi_325	NA	NA	NA	NA	-1.27134	0.0898026	-1.14011	0.00968635	0.440862	0.999336	-0.0667345	0.999479
mchi_326	NA	NA	-2.08649	0.955624	-1.55338	0.0116985	-1.20097	0.00717024	0.0786893	0.999336	-0.257654	0.999479
mchi_327	-1.33647	0.910309	-0.126598	0.987604	-1.19734	0.00893122	-1.19075	0.00233948	-0.151273	0.999336	0.0599148	0.999479
mchi_328	-0.467575	0.956955	-0.337805	0.981932	-1.27933	0.000301658			-0.317544	0.999336	-0.0887965	0.999479
mchi_329	-1.55333	0.880883	-1.05615	0.965181	-1.51741	0.013931	-1.64793	5.38187e-06	-0.456173	0.999336	-0.0435448	0.999479
mchi_33	-2.01169	0.298811	-0.647616	0.00133104	-0.211826	0.99939	-1.17997	0.0149149	-0.0278606	0.999336	-0.0694003	0.999479
mchi_330	NA	NA	-1.13834	0.981932	-1.3652	0.0368592	-1.13996	0.0138232	-0.0832197	0.999336	-0.413142	0.999479
mchi_331	-3.53293	0.339924	-0.580843	0.00304005	-0.425971	0.244982	-0.326529	0.772429	0.474012	0.999336	-0.237486	0.999479
mchi_332	-2.99004	0.486135	-0.638842	0.00552353	-0.0493903	0.99939	-0.210897	0.905012	0.203146	0.999336	-0.275361	0.999479
mchi_333	-3.46616	0.227732	-0.793473	0.0017397	-0.422286	0.178809	-0.037911	0.988106	0.608178	0.999336	-0.570944	0.999479
mchi_334	NA	NA	-0.820967	0.969974	-1.42711	0.171049	-0.552236	0.503051	1.4666	0.130285	-0.548163	0.999479
mchi_335	-2.44173	0.311084	-0.608842	0.0053053	-0.833393	0.0423095	-0.45063	0.658531	0.386202	0.999336	0.0851799	0.999479
mchi_336	-2.64299	0.250516	-0.594114	0.00376999	-0.541935	0.629518	-0.136822	0.963947	2.95072	2.52483e-11	0.117629	0.999479
mchi_337	-3.24902	0.824786	-1.28857	0.449012	-2.4566	0.539525	-2.40885	4.07267e-10	-0.779526	0.999336	-0.307039	0.999479
mchi_338	-1.24114	0.771045	-0.901765	1.13022e-05	-0.773163	0.0308542	-1.67071	6.91908e-06	-0.0535084	0.999336	-0.314783	0.999479
mchi_339	-1.12084	0.964864	0.0046971	0.999693	-0.924257	0.074985	-0.640558	0.386576	2.08711	8.18396e-06	-0.294012	0.999479
mchi_34	-2.21554	0.325996	-1.31177	0.000418034	-0.826366	0.164135	-1.02068	0.170824	-0.331414	0.999336	-0.80539	0.999479
mchi_340	NA	NA	-1.78017	0.516144	-1.91235	3.79901e-07	-1.68729	2.67111e-05	-0.373404	0.999336	-0.151111	0.999479
mchi_341	NA	NA	NA	NA	-2.60957	0.833296	-2.65057	3.66825e-11	-1.25713	0.118234	-0.1544	0.999479
mchi_342	NA	NA	NA	NA	-2.35845	0.00756513	-2.14311	3.87027e-05	-1.056	0.615478	-0.718771	0.999479
mchi_343	0.893772	0.971316	-0.162457	0.9968	-2.19674	0.99939	-1.00156	0.92021	-0.273553	0.999336	-1.24505	0.999479
mchi_344	-1.51199	0.531497	-0.855483	0.190772	-1.19696	0.0165879	-0.689285	0.27244	0.891612	0.535623	0.270139	0.999479
mchi_345	-1.92733	0.392109	-0.610841	0.00416092	-0.971665	0.00973027	-0.129535	0.958719	1.34312	0.0538198	-0.196921	0.999479
mchi_346	-1.11158	0.964864	-0.160951	0.994806	-1.45313	0.24233	-0.819926	0.19057	0.589543	0.999336	0.0373307	0.999479
mchi_347	-0.464201	0.857719	-0.383224	0.780349	-0.133334	0.99939	-0.65163	0.487732	-0.308827	0.999336	-0.627927	0.999479
mchi_348	-2.96611	0.219027	-0.789223	2.70909e-05	-1.20836	0.00222614	-0.523942	0.57139			-0.522722	0.999479
mchi_349	-1.49486	0.531497	-0.800187	0.000139147	-0.254731	0.99939	0.373814	0.767763	-0.113291	0.999336	-0.777122	0.999479
mchi_35	-1.95832	0.341764	-1.01959	0.355603	-0.803221	0.117796	-0.179994	0.946223	-0.319872	0.999336	-0.282439	0.999479
mchi_350	-1.08192	0.649566	-0.545409	0.00346553	-0.423937	0.24233	-0.45284	0.61544	0.563652	0.999336	-0.200258	0.999479
mchi_351	-2.08239	0.389824	-0.540631	0.00501353	-0.430041	0.130657	-0.223448	0.890965	1.74022	0.000248237	-0.0033807	0.999479
mchi_352	-2.4551	0.291153	-0.756563	0.0259329	-1.427	0.204507	-0.560394	0.590494	0.839244	0.999336	-0.510017	0.999479
mchi_353	-2.91269	0.746843	-0.833116	0.157928	-0.901487	0.0648033	-0.662883	0.392787	0.000906465	0.999733	0.0464437	0.999479
mchi_354	-3.92739	0.287384	-0.946372	0.00053942	-0.935379	0.0105174	-1.07431	0.0288779	0.253079	0.999336	0.0556484	0.999479
mchi_355	-1.10668	0.855463	-0.941506	0.0356852	-0.967311	0.0546245	-1.72475	3.58143e-06	-0.440435	0.999336	-0.200868	0.999479
mchi_356	-0.168948	0.994324	-0.703406	0.87811	-1.71038	0.00709812	-0.999282	0.0389912	0.789147	0.924711	0.144878	0.999479
mchi_357	NA	NA	0.731846	0.982459	-1.30986	0.920339	-1.80606	0.306227	-0.613998	0.999336	-0.963995	0.999479
mchi_358	-3.03206	0.250516	-0.710036	0.000208269	-0.876455	0.0153235	-0.691984	0.289925	0.0863212	0.999336	-0.24993	0.999479
mchi_359	NA	NA	-1.05491	0.974858	-1.27412	0.0141457	-0.272325	0.889264	1.12922	0.653639	-0.586279	0.999479
mchi_36	-1.92109	0.339373	-0.911231	2.06633e-05	-0.941372	0.0281108	-0.325796	0.806482	0.355397	0.999336	-0.0160347	0.999479
mchi_360	-3.47532	0.754492	-0.882938	0.168746	-1.42389	0.00108893	-0.523763	0.552939	0.1269	0.999336	-0.681566	0.999479
mchi_361	-1.8196	0.926272	-0.652592	0.594148	-1.65389	0.00242142	-1.08102	0.0226879	0.661699	0.999336	0.350391	0.999479
mchi_362	-2.74961	0.497454	-0.526833	0.0234026	-0.32649	0.557446	-0.0545409	0.984808	1.45619	0.0157191	-0.156601	0.999479
mchi_363	-1.83702	0.418596	-0.788319	0.00143578	-0.439274	0.3996	-0.37999	0.735087	0.0599099	0.999336	-0.451402	0.999479
mchi_364	-2.16744	0.499007	-0.828263	0.883164	-0.925328	0.99939	-1.26828	0.0361757	-0.0231444	0.999336	-0.476025	0.999479
mchi_365	-3.07806	0.399346	-0.699114	0.000511949	-0.709347	0.0433378	-0.382288	0.717032	0.466264	0.999336	-0.416751	0.999479
mchi_366	-3.06975	0.222663	-0.961755	3.77862e-05	-0.769994	0.0297029	-0.880315	0.0914532	0.058784	0.999336	-0.421378	0.999479
mchi_368	NA	NA	NA	NA	-4.01516	0.0147492	-2.70829	3.47481e-12	-0.815654	0.967134	-0.702993	0.999479
mchi_369	NA	NA	NA	NA	-1.5789	0.32001	-0.851054	0.16841	0.628354	0.999336	-0.0781898	0.999479
mchi_37	-2.3652	0.221816	-0.951691	0.000250883	-1.0186	0.022317	-0.306616	0.828908	0.526577	0.999336	-0.00997408	0.999479
mchi_370	NA	NA	NA	NA	-2.04016	0.86486	-2.37089	4.0791e-09	-0.524361	0.999336	-0.824181	0.999479
mchi_371	-2.36758	0.287485	-1.20179	3.53798e-05	-1.27687	0.0124361	-1.33028	0.00190458	-0.6591	0.999336	-1.12772	0.999479
mchi_372	-2.29068	0.338095	-0.733623	0.000255778	-0.79418	0.0397369	-1.72988	8.42657e-06	-0.606455	0.999336	-0.293308	0.999479
mchi_373	-3.00433	0.460059	-0.55545	0.0225519	-0.438213	0.0506459	-0.331969	0.768228	0.569966	0.999336	-0.492614	0.999479
mchi_374	-2.37796	0.274688	-0.776006	2.70909e-05	-1.3191	0.00956513	-0.524458	0.588383	1.23604	0.381229	-0.280466	0.999479
mchi_375	-2.45363	0.623144	-0.987674	0.549208	-1.43035	0.00592827	-2.1621	8.86411e-08	-0.526997	0.999336	-0.431066	0.999479
mchi_376	-1.14579	0.953756	-0.813876	0.947016	-1.24127	0.700267	-1.23918	0.0238662	0.568094	0.999336	-0.272921	0.999479
mchi_378	-1.87185	0.503738	-0.538748	0.0110147	-0.106009	0.99939	-0.498322	0.57139	-0.476325	0.999336	-0.267133	0.999479
mchi_379	-2.93456	0.209146	-0.578535	0.00369167	-0.436578	0.404281	0.0540491	0.984644	1.19364	0.101954	-0.37185	0.999479
mchi_38	-2.04623	0.287485	-1.14075	7.81356e-09	-0.724612	0.103945	-0.286303	0.918004	0.364937	0.999336	-0.398763	0.999479
mchi_380	-3.17107	0.853188	-1.72085	0.680036	-1.47023	0.0231505	-1.6541	3.87514e-05	-0.00557421	0.999336	-0.331144	0.999479
mchi_381	-3.18608	0.851994	-0.792311	0.853274	-1.12855	0.0144052	-1.5212	7.70956e-05	-0.345217	0.999336	-0.139302	0.999479
mchi_382	-2.01629	0.355596	-0.984996	0.000635543	-0.744121	0.0865522	-0.66097	0.407235	0.260751	0.999336	-0.927759	0.999479
mchi_383	NA	NA	NA	NA	-3.02084	0.195172	-1.51307	0.402365	0.682799	0.999336	-3.88123	0.999479
mchi_384	-2.23398	0.878755	-0.782385	0.90585	-1.67182	0.0794892	-2.36501	1.69749e-09	-0.868205	0.899681	-0.539012	0.999479
mchi_385	-1.19965	0.797864	-0.64196	0.213532	-1.08119	0.0201909	-1.72693	4.04051e-06	-0.412271	0.999336	-0.210913	0.999479
mchi_386	NA	NA	0.555253	0.977578	-0.826877	0.989853	-1.7787	8.48123e-07	-0.0327678	0.999336	-0.00872369	0.999479
mchi_387	-1.41984	0.764207	-0.691889	0.531685	-1.14425	0.0242967	-1.19949	0.00599446	0.058617	0.999336	0.0747245	0.999479
mchi_388	-1.11548	0.964864	-2.10082	0.955592	-1.35422	0.0095478	-1.85839	4.65721e-07	-0.766493	0.830816	-0.178996	0.999479
mchi_389	NA	NA	NA	NA	-1.32495	0.0525979	-1.87499	8.12396e-07	-0.434046	0.999336	-0.13735	0.999479
mchi_39	-1.87082	0.399346	-0.800819	0.000250883	-0.418166	0.779893	0.00815257	0.997797	0.0989977	0.999336	-0.517854	0.999479
mchi_390	NA	NA	1.32123	0.956236	-1.65832	0.00907559	-1.88677	1.60365e-07	-0.71502	0.999336	-0.591664	0.999479
mchi_391	-0.941176	0.751739	-0.872262	0.00682222	-1.02445	0.033858	-1.26524	0.00180335	-0.0363071	0.999336	-0.0423572	0.999479
mchi_392	-0.920418	0.884333	-0.819759	0.00604989	-1.04364	0.0653503	-0.626345	0.446359	-0.376436	0.999336	-0.936931	0.999479
mchi_393	-3.21908	0.274688	-0.728585	0.207725	-0.839348	0.0177459	-0.511934	0.646019	0.281531	0.999336	-0.590384	0.999479
mchi_394	NA	NA	-1.64556	0.771597	-1.01443	0.0404576	0.0609242	0.983721	0.418111	0.999336	-0.585186	0.999479
mchi_395	NA	NA	-2.01286	0.818661	-1.28695	0.247067	-0.353674	0.859128	0.0787884	0.999336	0.454097	0.999479
mchi_396	-2.85855	0.463807	-0.561672	0.00421079	-0.291236	0.87888	-0.646791	0.407178	1.7262	0.00282836	-0.136532	0.999479
mchi_397	-3.36172	0.324361	-0.946875	0.00121317	-0.573534	0.199289	0.0380799	0.988106	0.00698327	0.999336	-0.437726	0.999479
mchi_398	-2.51822	0.298811	-0.794016	0.00103969	-0.869837	0.0324568	-0.425407	0.745915	0.998824	0.832547	-0.387474	0.999479
mchi_399	-1.89395	0.623144	-0.561164	0.0849995	-0.139735	0.99939	-1.4998	0.00072621	-1.06274	0.136737	-2.59672	0.00130155
mchi_40	-1.92134	0.481888	-0.708454	0.00190171	-0.418389	0.359356	-0.845985	0.116261	-0.41869	0.999336	-0.759527	0.999479
mchi_400	-2.02316	0.891141	0.439775	0.929677	-1.39342	0.00232715	-2.24386	1.73845e-11	-0.861861	0.564339	-0.119051	0.999479
mchi_401	-2.64656	0.488077	-0.599863	0.0053115	-0.461043	0.141693	-0.071488	0.981018	1.20646	0.120414	-0.469663	0.999479
mchi_402	-1.25875	0.613972	-0.75375	2.077e-05	-0.676257	0.0443018	-0.234215	0.890965	1.42807	0.0371473	-0.369029	0.999479
mchi_403	-4.23804	0.729659	-0.798925	0.787521	-1.41405	0.187341	-0.72556	0.321314	1.2437	0.159937	-0.0190488	0.999479
mchi_404	-1.8425	0.948555	0.164184	0.987925	-1.38198	0.213408	-1.10027	0.154421	-0.386788	0.999336	-0.171824	0.999479
mchi_405	-2.32962	0.419135	-0.730181	0.0630361	-1.1063	0.0191933	-0.945343	0.0574215	0.188172	0.999336	-0.184495	0.999479
mchi_406	NA	NA	-1.14906	0.981932	-2.19456	0.334509	-1.80186	0.000463229	-0.234849	0.999336	-0.72394	0.999479
mchi_407	-3.1224	0.209146	-0.887762	0.000375013	-0.986658	0.00485828	-0.75049	0.216287	-0.186924	0.999336	-0.758375	0.999479
mchi_408	-3.68647	0.325996	-0.799621	0.000138123	-0.308426	0.99939	0.41623	0.720918	-0.247	0.999336	-0.480672	0.999479
mchi_409	-1.83818	0.948555	1.14531	0.950538	-2.01954	0.0198643	-1.2305	0.0055948	0.129849	0.999336	-0.313317	0.999479
mchi_41	-3.08438	0.431236	-0.773282	0.00552353	-0.474277	0.481428	-0.524865	0.599131	0.135605	0.999336	0.0835563	0.999479
mchi_410	-0.726698	0.794232	-0.981955	3.3012e-06	-0.987612	0.0095478	-0.689846	0.19057	-0.174507	0.999336	-0.904963	0.999479
mchi_411	-0.880949	0.742196	-0.847602	2.5114e-05	-0.657812	0.0865522	-0.356161	0.779409	0.868208	0.89949	-0.358181	0.999479
mchi_412	NA	NA	-0.912348	0.854373	-0.936723	0.0546245	-0.599856	0.426727	0.897622	0.471152	0.424273	0.999479
mchi_413	-1.66855	0.899992	-0.559431	0.958228	-1.30284	0.0190967	-0.653399	0.33771	0.911386	0.651092	0.231167	0.999479
mchi_414	NA	NA	0.783746	0.987499	-1.86966	0.0377096	-1.55101	3.87514e-05	-0.231108	0.999336	-0.482747	0.999479
mchi_415	NA	NA	NA	NA	-1.46123	0.00355426	-1.14071	0.00436106	0.0823421	0.999336	-0.058332	0.999479
mchi_416	NA	NA	-1.45767	0.918276	-1.50386	0.0125093	-1.73046	1.02998e-05	-0.491708	0.999336	-0.188873	0.999479
mchi_417	NA	NA	-0.558285	0.962975	-1.68171	0.220617	-0.894854	0.148342	-0.332241	0.999336	-0.5004	0.999479
mchi_418	-3.22121	0.700259	-0.591851	0.00491808	0.0281947	0.99939	-0.533	0.526139	-0.432545	0.999336	-0.411527	0.999479
mchi_419	NA	NA	-0.487505	0.981932	-1.18428	0.0134196	-0.577871	0.486055	0.559133	0.999336	0.13246	0.999479
mchi_42	-2.08877	0.56598	-0.668432	0.00297511	-0.501939	0.136244	-0.605327	0.481076	0.138621	0.999336	0.263203	0.999479
mchi_420	-1.76978	0.415477	-0.88731	4.17154e-06	-0.634594	0.0288868	-1.70487	1.78753e-06	-0.918401	0.810745	-0.749822	0.999479
mchi_421	-0.669619	0.934509	-0.565996	0.764871	-1.5278	0.00313949	-1.80134	2.14652e-06	-0.671611	0.999336	-0.251679	0.999479
mchi_422	-3.28345	0.341764	-0.651091	0.00114614	-0.519149	0.16112	-0.309139	0.829469	0.593293	0.999336	-0.90669	0.999479
mchi_423	-2.28116	0.932817	1.14318	0.955456	-1.30701	0.403946	-1.35203	0.00123532	-0.395946	0.999336	-0.104093	0.999479
mchi_424	2.25711	0.919661	-0.602881	0.946704	-1.31855	0.00709812	-0.897983	0.105642	-0.436083	0.999336	-0.788262	0.999479
mchi_425	-2.69366	0.219027	-1.14872	0.00338526	-0.946718	0.0191247	-1.35375	0.00735932	-0.301363	0.999336	-0.927941	0.999479
mchi_426	-3.53695	0.812332	-0.630199	0.879443	-1.74872	0.256236	-0.97323	0.119267	-0.125973	0.999336	-1.32259	0.999479
mchi_427	-0.515471	0.939223	-0.53583	0.617868	-1.05081	0.0434907	-1.45912	6.03583e-05	-0.264142	0.999336	-0.175966	0.999479
mchi_428	-2.70286	0.237553	-0.827433	0.00021507	-0.73988	0.156204	-0.489725	0.615977	0.998747	0.763002	-0.459234	0.999479
mchi_429	-2.70521	0.668552	-1.11757	0.000326965	-1.34209	0.0161353	-2.15387	7.79561e-08	-0.682179	0.999336	-0.61415	0.999479
mchi_43	-3.72745	0.71036	-0.360632	0.981932	-0.994255	0.99939	-2.38143	0.486834	-1.77831	0.999336	-0.190456	0.999479
mchi_430	-1.13211	0.964864	-0.475711	0.805822	-1.59772	0.227913	-0.403321	0.745915	0.60566	0.999336	-0.745177	0.999479
mchi_431	-2.90866	0.209146	-0.659267	0.0009598	-0.474455	0.446964	0.0369124	0.989193	1.31046	0.0677169	-0.510657	0.999479
mchi_432	-1.86073	0.948555	-0.779542	0.960428	-1.13855	0.0314317	-0.968518	0.033899	0.244133	0.999336	-0.112653	0.999479
mchi_433	-1.75152	0.910309	-0.630094	0.932869	-1.55137	0.702215	-1.48226	0.0025405	-0.221788	0.999336	-0.24017	0.999479
mchi_434	NA	NA	NA	NA	-1.47624	0.135589	-1.31813	0.00237162	0.220478	0.999336	-0.103054	0.999479
mchi_435	NA	NA	-0.261987	0.99288	-2.29256	0.750118	-1.12034	0.0123813	0.738374	0.999336	0.27381	0.999479
mchi_436	-1.67138	0.399346	-0.84325	7.0553e-06	-0.349426	0.693225	-1.20459	0.00318334	0.193257	0.999336	0.309177	0.999479
mchi_437	-1.57912	0.82428	-1.01201	0.752632	-1.21029	0.0115487	-0.683884	0.267804	0.685911	0.999336	0.162903	0.999479
mchi_438	-2.65227	0.330664	-0.369176	0.875621	-1.0539	0.0332322	-0.96445	0.0350682	-0.115259	0.999336	-0.279155	0.999479
mchi_439	-2.84613	0.811101	-1.00633	0.445122	-1.12638	0.0224915	-1.79251	3.66227e-06	-0.627676	0.999336	-0.137179	0.999479
mchi_44	-0.343477	0.880883	-0.444507	0.908011	-0.895696	0.0353646	-0.0947403	0.97107	1.04443	0.539879	0.0335102	0.999479
mchi_440	-1.10975	0.68516	-0.632636	0.777425	-2.35313	0.0667894	-1.58879	6.86119e-06	-0.276922	0.999336	-0.119302	0.999479
mchi_441	NA	NA	-0.466939	0.981932	-1.61419	0.00144534	-0.920326	0.074848	0.0492826	0.999336	-0.039337	0.999479
mchi_442	-1.2099	0.71568	-0.90949	0.00944793	-0.977677	0.0595196	-0.924043	0.0785877	-0.0476105	0.999336	-0.321388	0.999479
mchi_443	-1.98097	0.879769	-1.18329	0.063133	-1.19755	0.02306	-1.09602	0.0121864	0.392335	0.999336	0.0310955	0.999479
mchi_444	-2.14862	0.706091	-1.79414	0.510416	-1.19321	0.99939	-0.727184	0.696021	-0.676106	0.999336	-0.614885	0.999479
mchi_445	-2.52623	0.418733	-0.95017	0.0151252	-0.594667	0.291188	-1.673	3.21514e-05	-0.399166	0.999336	-0.633593	0.999479
mchi_446	-0.862016	0.954583	-1.14644	0.981932	-1.21995	0.99939	-1.29892	0.00417696	0.166641	0.999336	-0.0959871	0.999479
mchi_447	-1.75808	0.341764	-1.08748	1.01092e-06	-0.564711	0.0931221	-1.15972	0.031139	0.724771	0.999336	0.503026	0.999479
mchi_448	-1.41582	0.590355	-0.838803	0.000760272	-0.972417	0.0369641	-0.476189	0.575342	1.12672	0.118234	0.460615	0.999479
mchi_449	-1.29845	0.956212	1.71555	0.958885	-2.45394	0.000668476	-2.03942	4.87148e-09	-0.63733	0.999336	0.154262	0.999479
mchi_45	-1.84228	0.948555	-2.51388	0.922427	-0.968657	0.0144052	0.0348368	0.989114	1.86248	1.46467e-05	0.335135	0.999479
mchi_450	-2.05225	0.857719	-0.586678	0.67587	-0.627154	0.457621	0.356221	0.695029	0.0890909	0.999336	-0.368389	0.999479
mchi_451	-2.1769	0.221816	-0.95195	2.16814e-05	-0.947724	0.0125203	-0.714777	0.226152	-1.11922	0.306226	-0.937744	0.999479
mchi_452	-1.90203	0.475476	-1.30065	0.233537	-1.04665	0.111781	-0.798077	0.479694	-0.0827791	0.999336	-0.387211	0.999479
mchi_453	-1.83891	0.415239	-0.982245	0.000571762	-0.866382	0.100323	-0.203072	0.910789	0.0641385	0.999336	-0.446531	0.999479
mchi_454	-1.55267	0.485778	-0.68043	0.00111084	-0.170249	0.99939	0.284465	0.858022	0.755215	0.976113	-0.533032	0.999479
mchi_455	-0.708841	0.917225	-0.784779	0.430649	-1.04564	0.0690788	-0.386944	0.74265	2.15405	4.12246e-06	0.115634	0.999479
mchi_456	-0.818035	0.927652	-0.755457	0.419955	-1.09929	0.0377419	-0.4965	0.563232	2.0723	0.000298172	-0.0068276	0.999479
mchi_457	-1.45841	0.767371	-0.79235	0.879443	-2.14617	0.0585154	-1.69194	4.31032e-06	-0.621429	0.999336	-0.00394383	0.999479
mchi_458	-0.654257	0.800333	-0.567459	0.00300969	-0.346072	0.69629	-1.4255	0.000225412	-0.250302	0.999336	-0.11836	0.999479
mchi_459	-2.17758	0.341764	-0.685746	0.00146821	-0.162128	0.99939	-0.360495	0.766153	1.04052	0.415515	-0.334816	0.999479
mchi_46	-1.56065	0.894153	-1.13293	0.981932	-1.65069	0.11909	-0.676854	0.310504	0.930732	0.929718	-0.0542234	0.999479
mchi_460	NA	NA	-1.14423	0.981932	-2.05384	0.334509	-1.20635	0.0129064	0.684622	0.999336	-0.0474715	0.999479
mchi_461	-2.39335	0.697882	-0.872855	0.0504642	-0.530833	0.988919	-0.992978	0.23398	-0.510332	0.999336	-0.807187	0.999479
mchi_462	-0.586325	0.88203	-0.531846	0.610225	-0.424335	0.99939	-0.941073	0.835044	0.273304	0.999336	-1.13098	0.999479
mchi_463	-0.880007	0.721079	-0.749214	0.00789032	-0.830974	0.111706	0.244047	0.879822	0.407579	0.999336	-0.25007	0.999479
mchi_464	-1.33632	0.936754	-0.776736	0.91996	-1.26945	0.0125417	-1.52313	5.65445e-05	-0.546887	0.999336	-0.61469	0.999479
mchi_465	0.943297	0.970007	1.47022	0.975991	-0.807981	0.99939	-2.35458	1.39531e-06	-0.700429	0.999336	-0.252639	0.999479
mchi_466	-1.9547	0.343416	-0.85765	0.00114614	-0.272994	0.99939	-0.198973	0.913486	-0.463607	0.999336	-0.288915	0.999479
mchi_467	-1.68851	0.914294	-1.07983	0.565197	-1.22192	0.0145455	-1.11262	0.0161069	0.0537307	0.999336	-0.287727	0.999479
mchi_468	-1.80121	0.950157	-1.03898	0.97558	-0.996505	0.919398	-0.518811	0.598839	1.04912	0.832547	-0.465535	0.999479
mchi_469	-2.31678	0.930993	0.380091	0.981932	-1.26564	0.0123302	-0.777477	0.202192	0.685387	0.999336	0.0776737	0.999479
mchi_47	-0.565852	0.810885	-0.411754	0.62765	-0.316091	0.986229	-0.408189	0.784739	0.0561889	0.999336	-1.18387	0.999479
mchi_470	NA	NA	NA	NA	-1.17999	0.132955	-1.31898	0.000515873	-0.376674	0.999336	-0.251033	0.999479
mchi_471	-2.54184	0.902301	-0.938003	0.958228	-1.58218	0.141762	-0.703653	0.25264	-0.321748	0.999336	-0.35133	0.999479
mchi_472	-0.291685	0.983322	-0.70831	0.803789	-1.07387	0.0154765	-1.89356	4.91288e-06	-0.31465	0.999336	-0.42656	0.999479
mchi_473	-2.22703	0.879769	-1.48168	0.448409	-0.951394	0.310144	-1.60011	1.90316e-05	-0.13724	0.999336	-0.433702	0.999479
mchi_474	-3.54496	0.810885	0.149057	0.986943	-1.38121	0.0089542	-0.885139	0.0740508	-0.145886	0.999336	-0.450288	0.999479
mchi_475	-3.68829	0.201586	-0.691104	0.00147112	-0.585212	0.103945	-0.0874728	0.973346	0.258976	0.999336	-0.802759	0.999479
mchi_476	-1.57411	0.528177	-0.587926	0.344098	-1.56947	0.00166638	-1.60981	1.64028e-05	-0.392459	0.999336	-0.0928038	0.999479
mchi_477	-3.8137	0.68276	-0.472973	0.981932	-2.15081	0.979842	-1.76644	5.53753e-06	-0.347493	0.999336	-0.365242	0.999479
mchi_478	-1.39686	0.564814	-0.986172	0.000424598	-0.543066	0.235342	-1.03097	0.0508013	-0.457254	0.999336	-0.411256	0.999479
mchi_479	-1.10301	0.693835	-1.09484	2.47974e-07	-0.534262	0.327315	-1.00847	0.0875225	0.0205591	0.999336	-0.307894	0.999479
mchi_48	-0.466759	0.790264	-0.527957	0.454281	-0.468045	0.122892	-0.525737	0.57139	-0.687386	0.999336	-0.273345	0.999479
mchi_480	-0.989879	0.746634	-1.01256	2.27098e-06	-0.622777	0.254864	-0.7189	0.248229	0.108292	0.999336	-0.480454	0.999479
mchi_481	-1.15093	0.610407	-0.91359	2.8835e-07	-0.72299	0.022945	-0.854057	0.123047	0.624962	0.999336	-0.103566	0.999479
mchi_482	-2.74258	0.546851	-0.748764	0.000604399	-1.21425	0.00912412	-0.35713	0.76729	1.11672	0.400735	-0.545698	0.999479
mchi_483	-0.295046	0.956212	-0.489033	0.786284	-1.07142	0.0332322			-0.338959	0.999336	-0.134683	0.999479
mchi_484	-0.846688	0.932912	-0.479836	0.8485	-0.953271	0.113332	-1.45692	0.00011134	0.0878455	0.999336	-0.212358	0.999479
mchi_485	-1.11577	0.964864	-1.66778	0.932869	-1.35711	0.0127414	-1.09551	0.0225373	0.0713172	0.999336	0.0529954	0.999479
mchi_486	NA	NA	-0.394898	0.981932	-1.25918	0.0125203	-1.04263	0.0159369	0.187361	0.999336	-0.158433	0.999479
mchi_487	-0.68976	0.938245	-0.167823	0.956113	-1.25279	0.00956513	-1.71026	4.92658e-06	-0.369976	0.999336	-0.188592	0.999479
mchi_488	-0.472297	0.913071	-0.686711	0.64152	-1.24279	0.00587629	-1.43637	0.000229143	-0.508489	0.999336	-0.407928	0.999479
mchi_489	-1.30089	0.596254	-0.730893	1.26935e-05	-0.512484	0.0971421	-1.23458	0.00210146	-0.298991	0.999336	-0.240992	0.999479
mchi_49	-1.01578	0.749984	-0.631563	0.0759658	-0.144818	0.99939	-0.789465	0.4242	0.081927	0.999336	-0.1501	0.999479
mchi_490	-2.19111	0.462465	-0.721792	0.000918896	-0.682979	0.119794	-0.0981982	0.973207	0.254241	0.999336	-0.624591	0.999479
mchi_491	-2.42346	0.320373	-0.696361	0.00101455	-0.803124	0.0177749	-0.027148	0.991396	0.372087	0.999336	-0.521998	0.999479
mchi_492	-2.52908	0.295714	-0.499019	0.0155125	-0.247745	0.875206	0.202484	0.905422	-0.0921565	0.999336	-0.739815	0.999479
mchi_493	-1.42724	0.894465	-1.01639	0.0654852	-0.955775	0.0460341	-0.148741	0.946223	1.96064	1.46467e-05	0.0132015	0.999479
mchi_494	-1.11913	0.964864	0.148289	0.989201	-0.81625	0.176619	0.0301967	0.98991	0.969106	0.427585	-0.455946	0.999479
mchi_496	-2.5508	0.272652	-0.83936	0.0021522	-0.595684	0.163661	-0.801925	0.25138	0.11024	0.999336	-0.424696	0.999479
mchi_497	-2.29598	0.463807	-0.711401	0.000745414	-0.59051	0.105176	-1.55538	7.31454e-05	-0.37834	0.999336	-0.120191	0.999479
mchi_498	-3.18402	0.291153	-0.614539	0.024551	-0.995323	0.0265163			-0.279712	0.999336	-0.242526	0.999479
mchi_499	-1.28241	0.950548	-0.881452	0.707061	-0.973476	0.171036	-1.71473	2.99147e-05	-0.245765	0.999336	-0.165849	0.999479
mchi_5	NA	NA	NA	NA	-1.32658	0.504919	-0.433687	0.766154	1.54173	0.0355165	-0.462056	0.999479
mchi_50	-0.520967	0.797533	-0.62918	0.775799	-0.321575	0.99939	-0.638472	0.641335	-0.251923	0.999336	-0.146377	0.999479
mchi_500	-0.716514	0.822395	-1.03769	0.000736344	-0.808723	0.99939	-2.23063	3.45472e-08	-0.17473	0.999336	-0.0902819	0.999479
mchi_501	-1.4549	0.512314	-0.59895	0.000795351	-0.298094	0.62818	-0.676334	0.258111	0.298272	0.999336	-0.111403	0.999479
mchi_502	-1.11945	0.964864	-0.980852	0.981099	-1.36339	0.00222614	-1.79061	5.37784e-06	-0.597077	0.999336	-0.11179	0.999479
mchi_503	-0.762736	0.765061	-0.565488	0.000831014	-0.807981	0.0305826	-0.481113	0.617237	0.443562	0.999336	0.0773668	0.999479
mchi_504	NA	NA	NA	NA	-1.59122	0.157857	-0.25565	0.877694	0.986172	0.586538	-0.478133	0.999479
mchi_505	-1.44144	0.910309	-1.01593	0.357442	-1.2511	0.00974788			-0.180125	0.999336	-0.149258	0.999479
mchi_506	-2.53099	0.339373	-0.61689	0.000458079	-0.83642	0.0344091	-1.00138	0.0330883	-0.0265036	0.999336	-0.19036	0.999479
mchi_507	-1.29189	0.9288	-1.00209	0.655572	-2.0149	0.00888204	-2.17615	3.39101e-07	-0.221636	0.999336	-0.284852	0.999479
mchi_508	NA	NA	-0.538873	0.960428	-1.13184	0.0641825	-0.753931	0.348731	-0.343729	0.999336	-0.0319394	0.999479
mchi_509	-2.336	0.250516	-0.946073	0.000493615	-0.908808	0.0237824	-0.567047	0.57139	-0.234498	0.999336	-0.456291	0.999479
mchi_51	-0.405425	0.846387	-0.349764	0.948234	-0.247322	0.99939	-0.384095	0.791522	-0.618376	0.999336	-0.624835	0.999479
mchi_510	NA	NA	-1.14076	0.981932	-1.18856	0.0318213	-1.70284	1.22755e-05	-0.554019	0.999336	-0.504865	0.999479
mchi_511	-2.66365	0.427204	-1.02673	0.0100901	-1.13716	0.0453811	-1.56339	6.91998e-06	0.10539	0.999336	-0.0196878	0.999479
mchi_512	-0.870667	0.900878	-0.814491	0.388268	-1.07933	0.0340614	-1.82649	5.86951e-07	-0.357645	0.999336	0.035473	0.999479
mchi_513	-2.46596	0.2703	-0.79978	6.36615e-05	-0.751114	0.0125417	-1.03329	0.0182658	-0.140385	0.999336	-0.619086	0.999479
mchi_514	-3.07892	0.237553	-0.737282	0.0105699	-1.43135	0.24233	-0.88567	0.116287	0.590062	0.999336	0.146522	0.999479
mchi_515	-2.63187	0.368488	-0.849718	0.0200978	-1.45333	0.20017	-1.14262	0.0174537	-0.114442	0.999336	-0.247339	0.999479
mchi_516	NA	NA	NA	NA	-1.11012	0.808503	-0.935666	0.146856	0.89583	0.875441	0.36849	0.999479
mchi_517	NA	NA	-0.979283	0.981908	-1.38347	0.0121737	-0.889887	0.109927	0.495427	0.999336	0.0116685	0.999479
mchi_518	-1.32189	0.956212	-2.85317	0.734163	-1.1642	0.136149	-1.09854	0.027723	0.127388	0.999336	-0.197253	0.999479
mchi_519	-5.19597	0.209146	-1.00425	0.0024362	-1.21797	0.864818	-1.34592	0.00432991	-0.295848	0.999336	-0.632668	0.999479
mchi_52	-2.59216	0.521958	-0.796173	0.000113229	-0.389589	0.195521	0.476433	0.568884	0.437859	0.999336	-0.313545	0.999479
mchi_520	-2.60048	0.258393	-0.631756	0.00473626	-0.413511	0.24092	-0.362162	0.758856	0.0190449	0.999336	-0.278421	0.999479
mchi_521	-2.52472	0.291153	-0.585013	0.00347476	-0.373937	0.681561	-0.115939	0.970885	0.462761	0.999336	-0.252802	0.999479
mchi_522	-3.30119	0.823032	-0.371281	0.980492	-1.0909	0.548312	-1.61296	0.000214545	0.188205	0.999336	0.140739	0.999479
mchi_523	-1.35381	0.56598	-0.949215	1.58775e-05	-0.197183	0.99939	-0.74972	0.556456	0.165778	0.999336	-0.798855	0.999479
mchi_524	-1.47366	0.549873	-0.764462	0.00551398	-0.773678	0.0597692	-1.2733	0.00180335	0.139028	0.999336	0.281903	0.999479
mchi_525	-2.45543	0.262627	-0.942533	0.000129365	-0.503958	0.429179	-0.787755	0.21232	-0.390976	0.999336	-0.829878	0.999479
mchi_526	-2.27838	0.660164	-0.792223	0.33501	-1.33119	0.559701	-0.754146	0.315632	-0.565398	0.999336	-0.887733	0.999479
mchi_527	-3.83773	0.291153	-0.666835	0.00103405	-0.320369	0.724598	-0.175745	0.936078	1.22435	0.0529521	-0.938236	0.999479
mchi_528	NA	NA	-0.612594	0.903375	-1.59184	0.105944	-1.18326	0.00362974	-0.213147	0.999336	-0.0503648	0.999479
mchi_529	-2.65046	0.612493	-0.978832	0.201391	-1.40176	0.330231	-1.19458	0.0099404	0.0730888	0.999336	-0.121411	0.999479
mchi_53	-1.88372	0.549873	-0.852005	0.00031924	-0.145846	0.99939	-0.298623	0.8635	0.103356	0.999336	0.138125	0.999479
mchi_530	-2.22801	0.878755	0.251848	0.982051	-1.66521	0.00592827	-1.58683	2.09646e-05	0.0440469	0.999336	0.0801649	0.999479
mchi_531	-3.65014	0.868947	-1.26264	0.865971	-1.19854	0.0319611	-1.47548	0.000206114	-0.239456	0.999336	-0.0652306	0.999479
mchi_532	-2.3586	0.819482	-0.568825	0.927539	-1.77869	0.177244	-1.50861	0.000113386	-0.564754	0.999336	-0.855034	0.999479
mchi_533	-4.09507	0.339373	-1.05542	0.0614225	-1.02255	0.0913523	-1.92305	1.25668e-06	-0.369786	0.999336	-0.22326	0.999479
mchi_534	-0.0442052	0.996813	-0.58526	0.648517	-1.01211	0.0419752	-1.75426	9.38352e-06	-0.402253	0.999336	-0.243704	0.999479
mchi_535	-2.61834	0.623144	-0.6283	0.779349	-0.820026	0.171036	-1.84061	2.5665e-06	-0.379207	0.999336	-0.74968	0.999479
mchi_536	-2.71953	0.891133	-0.64601	0.91274	-0.924268	0.63153	-2.06316	1.90518e-07	-0.659407	0.999336	-0.661931	0.999479
mchi_537	-2.03516	0.590355	-0.886525	0.000599822	-0.413533	0.901182	0.117623	0.958988	0.120301	0.999336	-0.371069	0.999479
mchi_538	-2.92698	0.31062	-1.4297	0.570993	-1.58976	0.834039	-2.60136	1.34951e-10	-0.573331	0.999336	-0.769153	0.999479
mchi_539	-1.1282	0.964864	2.23563	0.923329	-1.08049	0.121227	-1.80586	2.67281e-05	-0.350834	0.999336	-0.577631	0.999479
mchi_54	-0.491473	0.890672	-1.33838	2.70909e-05	-0.988662	0.188715	-1.63835	0.00228357	-0.251059	0.999336	-0.642838	0.999479
mchi_540	-1.68264	0.448381	-0.581882	0.00386186	-0.708158	0.0518283	-0.940679	0.0316191	0.0286328	0.999336	-0.0269768	0.999479
mchi_541	-3.96679	0.580141	-0.740415	0.683911	-1.41249	0.00822957	-0.60854	0.428015	0.877801	0.678508	-0.151928	0.999479
mchi_542	-2.98622	0.36333	-0.596465	0.00610739	-0.764859	0.00415791	-1.6138	9.49914e-06	-0.312	0.999336	-0.263974	0.999479
mchi_543	-2.8762	0.330664	-0.727946	8.99735e-06	-1.01646	0.0212509	0.15186	0.94213	0.455154	0.999336	-0.480176	0.999479
mchi_544	-2.44599	0.409834	-0.724043	0.00343578	-0.791094	0.0195657	-0.306344	0.828908	0.127745	0.999336	-0.592707	0.999479
mchi_545	-2.40175	0.68276	-1.13206	0.0243626	-1.58189	0.000293714	-0.987552	0.0515733	0.416886	0.999336	0.324159	0.999479
mchi_546	-3.07005	0.2703	-0.413833	0.583452	-1.04536	0.0268458	-1.59417	2.47939e-05	-0.0754666	0.999336	-0.189083	0.999479
mchi_547	-2.16067	0.335075	-0.606866	0.00206672	-0.212644	0.99939	-0.496948	0.664106	-0.0234824	0.999336	-0.194098	0.999479
mchi_548	-0.799045	0.934879	-1.10585	0.582811	-1.61763	0.217463	-1.19338	0.0291485	-0.0122304	0.999336	-0.467187	0.999479
mchi_549	-2.79111	0.884782	-1.48777	0.924146	-0.861925	0.388865	-1.90873	4.88472e-07	-0.444917	0.999336	-0.151077	0.999479
mchi_55	-0.506296	0.834755	-0.797649	0.015849	-0.76992	0.204753	-1.00207	0.0552896	-0.0256297	0.999336	-0.395145	0.999479
mchi_550	NA	NA	-1.41614	0.922427	-0.86205	0.99939	-3.44777	7.41006e-19	-1.36251	0.00296836	-0.335325	0.999479
mchi_551	-2.16377	0.794232	-0.391644	0.808254	-1.09605	0.0377419	-2.36338	2.26252e-10	-0.708325	0.769797	-0.207504	0.999479
mchi_552	-1.82614	0.510047	-0.581644	0.0432934	-0.588222	0.128658	-0.623698	0.47338	-0.100125	0.999336	-0.625959	0.999479
mchi_553	-2.15164	0.320406	-0.700823	0.000918896	-0.771356	0.0369091	-0.142579	0.952665	0.611966	0.999336	-0.144718	0.999479
mchi_554	-1.60798	0.606702	-1.24576	0.0012916	-0.686297	0.263473	-0.901675	0.193222	0.641206	0.999336	0.0905825	0.999479
mchi_555	-2.37464	0.219027	-0.662214	0.000142706	-0.896947	0.0295752	-1.01058	0.0270048	-0.0283882	0.999336	-0.0154249	0.999479
mchi_556	-3.65551	0.868947	-0.938521	0.875072	-1.37978	0.613535	-0.398475	0.768006	0.251887	0.999336	-0.493473	0.999479
mchi_557	-3.22286	0.335075	-1.20432	1.56953e-05	-1.58018	0.132325	-0.502691	0.629303	1.31575	0.447368	-0.52353	0.999479
mchi_558	-3.0388	0.421995	-0.726543	0.000918896	-0.22617	0.99939	-0.170922	0.935268	0.629228	0.999336	-0.385955	0.999479
mchi_559	-2.85436	0.209146	-0.679088	0.00583076	-0.380093	0.540522	-0.5011	0.539807	0.192753	0.999336	-0.556544	0.999479
mchi_56	-0.384243	0.911123	-0.275863	0.960428	-0.680804	0.99939	-0.884646	0.0992422	0.366256	0.999336	0.656705	0.999479
mchi_560	NA	NA	NA	NA	-2.22115	0.00978766	-1.03579	0.029189	0.629292	0.999336	0.293171	0.999479
mchi_561	-1.64425	0.590355	-1.22807	0.550145	-1.01	0.0716509	-0.965631	0.112744	-0.627536	0.999336	-0.610628	0.999479
mchi_562	-0.50495	0.821751	-0.542452	0.06704	-0.645546	0.99939	-1.59766	0.00586935	-0.246824	0.999336	-0.731886	0.999479
mchi_563	-1.91439	0.439505	-0.957783	0.725122	-0.864465	0.672954	-1.92955	2.33373e-05	-0.908181	0.999336	-0.990156	0.999479
mchi_564	-1.14537	0.884333	-0.640332	0.888786	-1.48131	0.163965	-0.533882	0.589219	0.598074	0.999336	-0.884642	0.999479
mchi_565	-0.430233	0.932394	-0.864681	0.77557	-1.105	0.0574654	-1.42987	0.000916906	-0.0955873	0.999336	-0.859263	0.999479
mchi_566	1.09487	0.949797	-1.53898	0.6169	-1.01269	0.0332322	-1.77715	3.33999e-06	-0.553192	0.999336	-0.0660639	0.999479
mchi_567	-1.07314	0.718769	-0.704687	0.00106129	-0.290058	0.99939	-0.97697	0.0630188	-0.357901	0.999336	-0.595156	0.999479
mchi_568	NA	NA	-1.91997	0.959019	-1.46244	0.504038	-1.38183	0.00347911	-0.00508282	0.999336	-0.678478	0.999479
mchi_569	NA	NA	-0.502285	0.965181	-1.21742	0.230382	-2.18419	4.02988e-10	-0.738743	0.890707	-0.184452	0.999479
mchi_57	-2.18746	0.509639	-1.41197	0.724434	-1.2627	0.99939	-2.49756	6.65607e-05	-0.615371	0.999336	-1.19142	0.999479
mchi_570	-1.8455	0.797591	-0.989129	0.0670587	-0.604649	0.694739	-2.13492	1.58268e-07	0.525605	0.999336	-0.404354	0.999479
mchi_571	-3.36911	0.291153	-0.837442	0.00293381	-1.02419	0.0284951	-1.36317	0.000544024	-0.108107	0.999336	-0.0886475	0.999479
mchi_572	NA	NA	-0.180642	0.997095	-1.36406	0.0028006	-1.5088	0.000225412	-0.819456	0.918745	-0.639357	0.999479
mchi_573	0.793769	0.972404	-0.205593	0.992364	-1.90065	0.00241587	-1.74392	1.39538e-06	-0.416287	0.999336	-0.207232	0.999479
mchi_574	NA	NA	-1.14833	0.981932	-1.00652	0.0918884	-2.03299	1.14051e-08	-0.350192	0.999336	-0.472531	0.999479
mchi_575	NA	NA	1.26856	0.958228	-1.05667	0.0517296	-2.06206	4.0791e-09	-0.534999	0.999336	-0.177802	0.999479
mchi_576	-3.11779	0.403188	-0.602815	0.00255617	-0.596212	0.0546245	-0.20031	0.913844	0.155248	0.999336	-0.487257	0.999479
mchi_577	NA	NA	-0.967383	0.82791	-2.00663	0.157032	-0.903399	0.0955379	1.06094	0.892374	-0.819451	0.999479
mchi_578	NA	NA	-1.14483	0.981932	-1.36618	0.278284	-0.431517	0.728831	-0.0441817	0.999336	-0.794154	0.999479
mchi_579	-2.23699	0.291153	-0.733072	0.000126507	-0.302127	0.481428	-0.394834	0.722303	0.669904	0.999336	-0.595184	0.999479
mchi_58	-1.30696	0.590355	-0.653263	0.000672629	-0.171118	0.99939	-0.994686	0.0501215	-0.850937	0.892374	-0.478438	0.999479
mchi_580	-1.87974	0.738937	-0.509346	0.710907	-1.31529	0.0089542	-0.574496	0.470335	0.443775	0.999336	-0.334476	0.999479
mchi_581	-3.60013	0.288613	-1.54173	0.460697	-1.98977	0.580187	-1.53203	0.000662779	0.0126693	0.999336	-0.550778	0.999479
mchi_582	-4.69285	0.250516	-1.46765	0.412428	-1.33937	0.0132581	-1.70391	2.71397e-05	-0.0724657	0.999336	-0.326502	0.999479
mchi_583	-4.03751	0.746843	-0.398156	0.963611	-1.1613	0.0130314	-1.25312	0.00942606	-0.276152	0.999336	-0.399071	0.999479
mchi_584	-2.88905	0.859942	-1.14855	0.256674	-1.04811	0.0267186	-1.44147	0.000533421	0.441365	0.999336	-0.0133126	0.999479
mchi_585	-2.90824	0.427322	-0.919387	0.0561645	-1.01313	0.0750752	-0.959992	0.0421904	-0.0195439	0.999336	-0.0820546	0.999479
mchi_586	-0.534093	0.794232	-0.50252	0.410108	-0.271368	0.866032	-0.332438	0.84787	-0.264412	0.999336	-1.1442	0.999479
mchi_587	-3.69946	0.339924	-0.594156	0.00294073	-0.586932	0.0404576	-0.339684	0.748013	1.01628	0.251799	-0.178266	0.999479
mchi_588	-3.35242	0.392109	-0.60989	0.00981701	-0.828538	0.0173694	-0.226857	0.892005	1.0793	0.458982	-0.545737	0.999479
mchi_589	-1.11187	0.706055	-0.715254	0.0434697	-1.00325	0.0230846	-0.620301	0.443843	-0.251268	0.999336	-0.492842	0.999479
mchi_59	-4.33625	0.590355	0.119265	0.988094	-0.690505	0.313458	-1.08586	0.04716	-0.215643	0.999336	-0.0382202	0.999479
mchi_590	1.90702	0.945696	0.635978	0.987143	-0.977135	0.32001	-1.3346	0.00586472	-0.0758646	0.999336	-0.247396	0.999479
mchi_591	NA	NA	-2.44448	0.841659	-0.874865	0.293592	-1.50341	0.00302026	-0.463751	0.999336	-0.431315	0.999479
mchi_592	NA	NA	NA	NA	-0.826861	0.704367	-2.16765	3.98425e-07	-0.327349	0.999336	-0.510234	0.999479
mchi_593	NA	NA	-2.04834	0.854373	-1.05677	0.854343	-1.95692	4.82471e-07	-0.637985	0.999336	-0.513818	0.999479
mchi_594	-2.46644	0.274688	-0.638017	0.00326693	-0.587667	0.112992	-0.384851	0.744875	-0.407265	0.999336	-0.698031	0.999479
mchi_595	-2.52021	0.209146	-0.852347	4.72389e-05	-0.526063	0.0198643	-1.25605	0.00167367	-0.403222	0.999336	-0.272111	0.999479
mchi_596	-2.28545	0.382547	-0.892012	0.00198129	-0.691809	0.0365588	-1.54674	0.000225412	-0.263169	0.999336	-0.20377	0.999479
mchi_597	-1.81101	0.608994	-0.465858	0.924146	-0.518573	0.99939	-0.0521719	0.988106	-0.359564	0.999336	-0.463554	0.999479
mchi_598	-3.25134	0.209146	-0.812643	3.16725e-05	-1.19354	0.00912412	-0.701553	0.312384	-0.0718155	0.999336	-0.416814	0.999479
mchi_599	NA	NA	NA	NA	-1.12695	0.99939	-1.49128	0.0517816	0.460028	0.999336	-0.274188	0.999479
mchi_6	-2.58757	0.217772	-1.02465	4.75634e-06	-1.00636	0.018068	-0.268007	0.869463	0.433357	0.999336	-0.0119492	0.999479
mchi_60	-1.79664	0.532919	-0.720824	0.00241045	-0.304777	0.909113	-1.27814	0.00362974	-0.0369299	0.999336	0.0271124	0.999479
mchi_600	-2.91337	0.901512	-0.68037	0.833586	-1.1416	0.104209	-2.18537	1.09679e-06	-0.555909	0.999336	-0.564743	0.999479
mchi_601	-1.32387	0.892494	-0.703534	0.595329	-1.65199	0.444936	-1.28322	0.0136661	-0.549632	0.999336	-0.87021	0.999479
mchi_602	-1.00435	0.967993	-0.340542	0.958928	-0.605837	0.99939	-2.64391	0.884482	-2.34129	0.999336	-3.49495	0.999479
mchi_603	-1.31235	0.617372	-0.833272	0.00284611	-1.13289	0.00346586	-1.116	0.0225373	-0.292997	0.999336	-0.383727	0.999479
mchi_604	-3.31493	0.665254	-0.84388	0.0402455	-0.935934	0.094465	-0.220113	0.901873	1.17782	0.168416	-0.153038	0.999479
mchi_605	-3.33249	0.883852	-0.226473	0.932869	-1.09924	0.0143289	-0.38467	0.698881	0.357453	0.999336	0.0244941	0.999479
mchi_606	-1.76443	0.797533	-0.778011	0.0428649	-0.914108	0.0343401	-1.21921	0.00193852	0.328683	0.999336	0.162896	0.999479
mchi_607	-1.13187	0.964864	-0.832327	0.934891	-0.858122	0.159495	-1.15237	0.0155087	-0.417928	0.999336	0.0186292	0.999479
mchi_608	-1.25758	0.849562	-1.713	0.0304087	-1.43339	0.0343401	-1.27014	0.011795	0.187825	0.999336	-0.163932	0.999479
mchi_609	-1.11244	0.964864	-2.91138	0.683911	-1.66581	0.0191933	-1.319	0.00167441	0.640024	0.999336	-0.174569	0.999479
mchi_61	-1.49071	0.528177	-0.77841	1.27464e-05	-0.266838	0.99939	-0.194298	0.946223	-0.142929	0.999336	-0.598523	0.999479
mchi_610	-2.23037	0.309058	-1.13076	0.0024452	-0.745021	0.182633	-0.975713	0.103528	-0.476593	0.999336	-0.76494	0.999479
mchi_611	-2.71908	0.250516	-1.02674	0.00686271	-0.801249	0.204753	0.799845	0.55356	0.337037	0.999336	-0.617849	0.999479
mchi_612	-2.34912	0.900394	-0.968118	0.947542	-2.13235	0.199289	-1.13674	0.0926115	-0.10907	0.999336	-0.986142	0.999479
mchi_613	-2.34631	0.29849	-0.61776	0.0153551	-0.520875	0.404073	-0.835504	0.159213	-0.243753	0.999336	-0.190809	0.999479
mchi_614	-2.24116	0.291153	-0.635696	0.00110259	-0.669383	0.054666	-0.40442	0.680122	0.600271	0.999336	-0.239053	0.999479
mchi_615	-2.38355	0.311084	-0.956991	0.656433	-1.09543	0.0203137	-0.326356	0.8201	0.431682	0.999336	-0.772239	0.999479
mchi_616	-2.44878	0.252151	-0.863624	2.73952e-06	-1.04094	0.0240568	-0.40004	0.723854	-0.0812803	0.999336	-0.477168	0.999479
mchi_617	-2.52086	0.364687	-0.686122	0.0028255	-0.99452	0.0340876	-0.059252	0.984808	0.515587	0.999336	-0.535532	0.999479
mchi_618	-3.23949	0.392109	-0.722899	0.00510626	-0.6607	0.215602	0.262968	0.846743	0.67958	0.999336	-0.367596	0.999479
mchi_619	-2.50175	0.9191	-0.634028	0.819322	-0.770866	0.622617	-1.93025	6.18509e-08	-0.223656	0.999336	0.149266	0.999479
mchi_62	-1.34168	0.612493	-0.951267	2.53902e-05	-0.42022	0.652664	-0.465598	0.749707	-0.265221	0.999336	-0.81616	0.999479
mchi_620	-0.0739091	0.997508	-1.05482	0.932869	-1.99191	0.000635905	-1.92014	4.10162e-08	-0.559217	0.999336	0.241366	0.999479
mchi_621	-3.08431	0.209146	-1.40769	0.267707	-1.14917	0.0349377	-1.62269	0.000125477	-0.355474	0.999336	-0.154817	0.999479
mchi_622	-3.05766	0.272652	-0.93938	0.00126609	-0.546755	0.180307	-0.725156	0.434785	-0.317819	0.999336	-0.645571	0.999479
mchi_623	-2.9409	0.311084	-0.709055	0.000821593	-0.495016	0.102566	-0.723648	0.19057	0.298278	0.999336	-0.75669	0.999479
mchi_624	-2.55209	0.250516	-0.549033	0.0163322	-0.123113	0.99939	-0.292506	0.874372	0.3126	0.999336	-0.847913	0.999479
mchi_625	-2.95024	0.221816	-0.584277	0.00138546	-0.498589	0.121227	-0.564076	0.45035	-0.711369	0.83179	-0.440177	0.999479
mchi_626	-2.59874	0.262627	-0.72193	8.29429e-05	-0.232714	0.99939	-1.27167	0.00702093	-0.293413	0.999336	-0.257229	0.999479
mchi_627	-1.25559	0.841855	-0.989895	0.0148252	-0.926738	0.0349871	-1.59002	9.7629e-05	-0.179885	0.999336	0.100579	0.999479
mchi_628	-3.14933	0.851314	-0.921062	0.606764	-1.37524	0.732676	-1.91468	9.30604e-06	-0.354688	0.999336	-0.546737	0.999479
mchi_629	1.69594	0.951823	-2.08758	0.955624	-2.11223	0.144457	-1.16727	0.0356637	1.1279	0.892374	-0.801181	0.999479
mchi_63	-1.53563	0.494085	-0.662849	0.00133845	-0.342559	0.720131	-0.156734	0.958988	-0.433291	0.999336	-0.658786	0.999479
mchi_630	-2.26823	0.623144	-0.739731	0.0740675	-1.07748	0.0304389	-0.494748	0.629133	0.294392	0.999336	-0.704636	0.999479
mchi_631	-0.0414832	0.997588	-0.193112	0.990886	-1.59177	0.00219551	-2.01733	4.8107e-08	-0.295287	0.999336	-0.16133	0.999479
mchi_632	-1.11713	0.964864	-0.182735	0.997095	-1.52816	0.0832893	-2.23023	3.39101e-07	-1.06694	0.184288	-0.771489	0.999479
mchi_633	-3.02383	0.489316	-0.745417	0.2648	-1.48917	0.00612553	-0.467205	0.665359	0.693525	0.999336	-0.295594	0.999479
mchi_634	-3.0144	0.455146	-0.625628	0.00123882	-0.160532	0.99939	-0.82579	0.0992422	0.0170998	0.999336	-0.169901	0.999479
mchi_635	-2.04229	0.368081	-0.883574	0.000572129	-0.515795	0.24233	-0.23771	0.890118	0.111843	0.999336	-0.353936	0.999479
mchi_636	-4.96653	0.507135	-1.10677	0.556233	-0.943284	0.382278	-1.99242	6.33094e-06	-0.449412	0.999336	-0.508197	0.999479
mchi_637	-1.52049	0.71689	-0.471372	0.476573	-1.38205	0.00346586	-0.402893	0.695828	0.385301	0.999336	-0.475958	0.999479
mchi_638	-3.2049	0.849562	-1.25985	0.503609	-1.19416	0.0332322	-1.76178	6.86119e-06	-0.601573	0.999336	-0.166088	0.999479
mchi_639	-2.78506	0.250516	-0.695931	0.000795351	-0.636963	0.0240568	-0.99323	0.0687387	-0.280447	0.999336	-0.308364	0.999479
mchi_64	-1.15498	0.649702	-0.625123	0.000599822	-0.0398223	0.99939	-0.804908	0.19154	-0.17868	0.999336	-0.428764	0.999479
mchi_640	-1.88655	0.371982	-0.766734	0.00107228	-0.72623	0.032354	-0.225548	0.891948	0.137614	0.999336	-0.498237	0.999479
mchi_641	-3.06033	0.706055	-0.776094	0.871682	-1.16395	0.0251801	-0.0218672	0.99438	1.02205	0.447368	-0.4537	0.999479
mchi_642	-2.81903	0.209146	-0.800111	4.81531e-05	-0.530565	0.05758	-0.451584	0.633959	0.140945	0.999336	-0.795331	0.999479
mchi_643	-0.475313	0.830461	-0.489996	0.279803	-0.593791	0.3915	-1.14423	0.0084901	-0.429782	0.999336	-0.317083	0.999479
mchi_644	-2.41561	0.80703	-0.815173	0.897994	-1.15369	0.552261	-1.26314	0.00608907	-0.0567901	0.999336	-0.236427	0.999479
mchi_645	NA	NA	-1.04321	0.922427	-1.55519	0.129008	-0.804	0.23398	0.456677	0.999336	-0.591189	0.999479
mchi_646	-2.25783	0.876043	-1.15582	0.192597	-1.41914	0.518812	-0.590687	0.612028	0.715756	0.999336	-0.677531	0.999479
mchi_647	NA	NA	NA	NA	-1.81911	0.433206	-0.509446	0.752846	2.02818	0.0624581	-0.391129	0.999479
mchi_648	-1.75925	0.754951	-1.06283	0.0707718	-1.75292	0.204753	-0.838511	0.23398	1.57425	0.086324	-0.552797	0.999479
mchi_649	-1.61393	0.605803	-0.559061	0.488999	-1.35333	0.00956513	-1.7515	2.11792e-05	-0.485804	0.999336	-0.741816	0.999479
mchi_65	-1.23952	0.633142	-0.559611	0.013282	-0.341102	0.944488	-0.859507	0.107787	-0.289351	0.999336	-0.634109	0.999479
mchi_650	-3.18951	0.287485	-0.832566	0.00204708	-0.732852	0.0220227	-1.40925	0.000477135	-0.294222	0.999336	-0.00631072	0.999479
mchi_651	-0.574095	0.963429	-1.32892	0.674128	-1.10233	0.036399	-1.74086	3.17668e-06	0.0858004	0.999336	0.126223	0.999479
mchi_652	-2.3459	0.50399	-1.3097	0.033298	-1.72673	0.598864	-1.15359	0.0243511	0.305506	0.999336	-0.578635	0.999479
mchi_653	-3.08946	0.399346	-1.24358	0.0307868	-0.919883	0.0159985	-1.23004	0.00734878	0.884579	0.999336	0.0329524	0.999479
mchi_654	NA	NA	2.00872	0.879555	-1.42565	0.00557789	-0.577689	0.520629	0.0266359	0.999336	-0.614457	0.999479
mchi_655	-3.28039	0.776574	-1.0672	0.865445	-1.47643	0.0542868	-1.19919	0.0127451	0.225824	0.999336	-0.0773184	0.999479
mchi_656	-2.03795	0.700259	-0.800146	0.197181	-1.19981	0.0167969	-1.35171	0.00087491	-0.123603	0.999336	-0.123692	0.999479
mchi_657	-1.69794	0.431236	-0.545846	0.00992205	-0.212702	0.99939	0.0386032	0.988106	1.89546	0.000243613	-0.00195975	0.999479
mchi_658	-1.98909	0.700259	-0.88088	0.653354	-1.26915	0.00793351	-1.57242	0.000144171	-0.315017	0.999336	-0.429865	0.999479
mchi_659	-1.11227	0.880883	-0.69833	0.179132	-1.32114	0.0038181	-1.52037	0.0001879	-0.201092	0.999336	-0.170748	0.999479
mchi_66	-2.02561	0.482873	-1.1909	0.00436005	-0.927677	0.190189	-1.73317	9.61986e-05	-0.884783	0.863342	-0.224579	0.999479
mchi_660	-0.831456	0.71466	-0.812558	0.00293381	-0.523673	0.0832893	-1.54281	2.81364e-05	-0.716703	0.992994	-0.101983	0.999479
mchi_661	-1.62922	0.613972	-0.567811	0.924146	-2.04822	0.000335727	-1.43066	0.00023157	0.256061	0.999336	0.0199676	0.999479
mchi_662	NA	NA	NA	NA	-1.5268	0.0108622	-0.768478	0.33771	-0.116584	0.999336	-1.42368	0.589227
mchi_663	0.476554	0.972404	-0.785981	0.974529	-2.10529	0.162637	-2.27719	5.70396e-09	-0.536786	0.999336	-0.282978	0.999479
mchi_664	0.1896	0.980122	-0.62986	0.962975	-1.29254	0.0751604	-4.0645	6.82449e-24	-1.46464	0.000155299	-0.0774439	0.999479
mchi_665	-1.81846	0.871095	-1.21766	0.511209	-1.82827	0.28726	-0.666189	0.468072	0.878844	0.914345	-0.325216	0.999479
mchi_666	NA	NA	-3.09768	0.81627	-1.02457	0.235342	-1.64493	0.000130716	-0.31366	0.999336	-0.601244	0.999479
mchi_667	-0.833815	0.958602	-1.09996	0.173272	-1.10488	0.0750752	-1.90666	7.50451e-07	-0.622823	0.999336	-0.226458	0.999479
mchi_668	-2.32354	0.287485	-0.672299	0.000658308	-0.262296	0.99939	-0.412827	0.697211	0.458913	0.999336	-0.0637376	0.999479
mchi_669	-2.75641	0.249073	-0.611024	0.0053115	-0.435618	0.256236	-0.279787	0.836133	0.89144	0.703046	-0.513485	0.999479
mchi_670	NA	NA	-1.14176	0.981932	-1.25516	0.0523663	-2.10536	8.2316e-08	-0.59679	0.999336	-0.342155	0.999479
mchi_671	-4.13898	0.476653	-0.445885	0.848866	-1.84609	0.00027369	-1.05509	0.0117471	0.397754	0.999336	0.222826	0.999479
mchi_672	NA	NA	-2.71516	0.900793	-0.469759	0.99939	-1.75177	0.00236922	-0.303645	0.999336	0.0399482	0.999479
mchi_673	-2.96677	0.746634	-0.935735	0.480063	-0.997897	0.0787995	-0.214947	0.915336	0.902627	0.631827	-0.187808	0.999479
mchi_674	NA	NA	-1.12018	0.976011	-1.04693	0.0119128	-0.600523	0.392787	-0.201246	0.999336	-0.595006	0.999479
mchi_675	-1.88605	0.380549	-0.592462	0.00251475	-0.427847	0.202472	-0.159879	0.946223			-0.212156	0.999479
mchi_676	-1.65762	0.472313	-0.673213	0.00139695	-0.594934	0.0362953	0.0188198	0.99438	1.69894	0.00112149	0.0124094	0.999479
mchi_677	-2.35798	0.646516	-1.09041	0.282848	-1.06452	0.0692659	-1.44252	0.000150075	-0.0272398	0.999336	-0.0400666	0.999479
mchi_678	-2.36478	0.778163	0.496597	0.98286	-1.24884	0.147258	-1.06405	0.0199675	0.288136	0.999336	-0.176588	0.999479
mchi_679	-3.44475	0.335075	-0.117855	0.982459	-1.202	0.0154765	-1.2519	0.00119445	-0.0581425	0.999336	-0.122284	0.999479
mchi_68	-1.7981	0.507135	-0.817019	0.000915119	-0.413526	0.704367	-1.17126	0.000978305	-0.417403	0.999336	-0.400806	0.999479
mchi_680	-1.65512	0.531174	-1.06978	5.8225e-05	-1.35269	0.00536586	-0.802384	0.231342	-0.53871	0.999336	-0.862673	0.999479
mchi_681	-1.90181	0.372692	-0.499191	0.0183033	0.087414	0.99939	-0.747064	0.381869	-0.996053	0.427585	-1.09057	0.999479
mchi_682	-1.80209	0.392109	-0.728794	0.00010188	-0.306523	0.669126	-0.997292	0.0241303	0.12174	0.999336	-0.241901	0.999479
mchi_683	-2.00002	0.906114	0.596821	0.924146	-1.22047	0.69629	-0.796793	0.212535	-0.029225	0.999336	-0.538737	0.999479
mchi_684	-2.03224	0.760723	-0.693461	0.804356	-0.975598	0.096444	-1.84129	3.42911e-06	-0.0290651	0.999336	0.0109718	0.999479
mchi_685	-3.29282	0.209146	-0.843453	3.06751e-05	-0.250749	0.989853	-0.826977	0.143383	0.196761	0.999336	-0.0252432	0.999479
mchi_686	-2.29001	0.64066	-0.820992	0.224188	-0.39314	0.99939	-0.872686	0.4	-0.00721923	0.999336	-0.212765	0.999479
mchi_687	-2.51905	0.917197	-1.12421	0.684635	-1.16536	0.569354	-0.877937	0.0969393	-0.475664	0.999336	-0.855781	0.999479
mchi_688	NA	NA	NA	NA	-0.224059	0.99939	-1.63513	0.00680592	-0.069642	0.999336	-0.201644	0.999479
mchi_689	-2.44013	0.549873	-0.9514	0.000113229	-0.548993	0.0917212	-1.31862	0.000768699	0.173658	0.999336	-0.168985	0.999479
mchi_69	-1.59639	0.503738	-0.788437	0.00013842	-0.327353	0.99939	-1.14011	0.0453161	0.117305	0.999336	-0.377086	0.999479
mchi_690	-1.81527	0.463579	-0.780197	0.00203364	-0.311949	0.862872	-1.1605	0.0119094	-0.317393	0.999336	-0.427389	0.999479
mchi_691	-2.35505	0.36333	-0.868014	0.000788824	-0.847317	0.00195905	-0.507736	0.615977	-0.181901	0.999336	-0.497169	0.999479
mchi_692	-0.627096	0.798246	-0.661404	0.0155205	-1.37587	0.319667	-0.711039	0.317488	0.0327847	0.999336	-1.3889	0.662526
mchi_693	-0.174546	0.979201	-2.29714	0.38215	-1.56344	0.000911392	-1.33411	0.000354994	-0.88109	0.714073	-2.27834	0.0158501
mchi_694	-2.76297	0.909214	-2.89832	0.725349	-1.1818	0.0264253	-0.2288	0.923567	0.178502	0.999336	-0.312039	0.999479
mchi_695	-1.13163	0.964864	-0.467683	0.982459	-1.01728	0.617457	-2.13692	6.11161e-09	-0.48387	0.999336	-0.193998	0.999479
mchi_696	-1.81555	0.949797	0.37213	0.982459	-1.77937	0.00794707	-2.6728	9.05633e-15	-0.940929	0.330094	-0.0900004	0.999479
mchi_697	NA	NA	-0.608971	0.960428	-1.59969	0.0412431	-2.12164	3.62327e-09	-0.30523	0.999336	-0.173185	0.999479
mchi_698	-1.29789	0.612493	-0.479561	0.014454	0.0192446	0.99939	0.321484	0.829469	-0.164685	0.999336	-0.0295127	0.999479
mchi_699	-0.425176	0.880402	-0.741369	0.0144154	-0.920081	0.0495892	-0.182875	0.923947	0.62868	0.999336	-0.677397	0.999479
mchi_7	NA	NA	-1.60379	0.847981	-0.703781	0.99939	0.198677	0.935049	0.914979	0.810634	-0.307743	0.999479
mchi_70	1.63257	0.883663	-2.035	0.403235	-0.794418	0.157857	0.411861	0.634206	0.309566	0.999336	-0.187221	0.999479
mchi_700	NA	NA	0.423267	0.976782	-1.26683	0.00973027	-1.04942	0.0180281	-0.548174	0.999336	-0.643884	0.999479
mchi_701	-1.10016	0.964864	-0.438286	0.969575	-1.72571	0.118468	-1.7295	6.03628e-06	-0.0766341	0.999336	-0.216163	0.999479
mchi_702	-3.37455	0.389824	-0.628418	0.00233561	-0.642437	0.113354	-0.200673	0.914159	1.48504	0.00209023	-0.465477	0.999479
mchi_703	-1.46083	0.894407	-0.631155	0.851806	-1.23589	0.20887	-2.0296	3.39101e-07	-0.687789	0.999336	-0.497542	0.999479
mchi_704	-2.38366	0.250516	-0.821804	0.0011978	-0.452157	0.539525	-1.27735	0.00721909	-0.443259	0.999336	-1.03101	0.999479
mchi_705	-3.92934	0.528177	-0.499405	0.922229	-1.24814	0.0237737	-0.932878	0.120467	0.337993	0.999336	-0.16975	0.999479
mchi_706	NA	NA	2.63473	0.875621	-2.05651	0.0482202	-1.2548	0.00383713	0.898469	0.841521	0.441025	0.999479
mchi_707	-2.05056	0.721079	-1.45632	0.411372	-0.988927	0.99939	-1.58661	3.83357e-05	-0.561123	0.999336	-0.892573	0.999479
mchi_708	0.801564	0.972404	2.72402	0.701458	-1.35474	0.0397369	-1.45636	0.000333805	0.0904348	0.999336	-0.426429	0.999479
mchi_709	-1.12395	0.964864	0.343872	0.987604	-1.52357	0.472831	-1.84111	1.78753e-06	-0.619888	0.999336	-0.38096	0.999479
mchi_71	-1.36972	0.593518	-0.660368	0.00639259	-0.0405212	0.99939	1.13057	0.128468	0.0472579	0.999336	-0.655699	0.999479
mchi_710	-0.983013	0.964864	-1.85591	0.644776	-1.71796	0.613604	-0.896865	0.228599	-0.194188	0.999336	-0.516836	0.999479
mchi_711	-3.03633	0.209146	-1.11914	0.72152	-0.951402	0.198275	-0.462088	0.730149	-0.313724	0.999336	-0.598275	0.999479
mchi_712	-3.29672	0.209146	-0.782335	0.000227717	-0.320726	0.99939	-0.050795	0.986055	-0.179523	0.999336	-0.669226	0.999479
mchi_713	-2.58538	0.320479	-1.24728	0.469884	-0.66705	0.280131	-1.12809	0.114646	-0.91064	0.999336	-1.51507	0.999479
mchi_714	-3.19821	0.201586	-1.16658	0.00149477	-0.92221	0.0433725	-1.67679	8.82794e-05	-0.342188	0.999336	-0.189661	0.999479
mchi_715	-1.25116	0.664447	-0.890775	1.28915e-05	-0.529139	0.24233	-1.05226	0.00854587	0.552701	0.999336	-0.0214126	0.999479
mchi_716	-1.02978	0.966866	-2.11652	0.955456	-0.78611	0.99939	-1.88597	6.50063e-07	-0.55671	0.999336	-0.644551	0.999479
mchi_717	-0.450459	0.971008	-0.549813	0.919114	-1.44744	0.00612553	-1.286	0.00249394	-0.213062	0.999336	-0.354647	0.999479
mchi_718	NA	NA	NA	NA	-3.08602	0.00524729	-2.81057	0.00355151	-1.84979	0.999336	-2.5614	0.999479
mchi_719	NA	NA	NA	NA	-1.5559	0.199289	-1.9612	0.00118746	-0.320488	0.999336	-0.526101	0.999479
mchi_72	-1.37088	0.584862	-0.663305	0.0101175	-0.320058	0.88141	-0.594363	0.499694	-0.224712	0.999336	-0.387036	0.999479
mchi_720	1.84329	0.900878	-2.11099	0.411074	-1.8399	0.0173092	-2.19863	8.12472e-09	-0.240931	0.999336	-0.646167	0.999479
mchi_721	-1.90159	0.449249	-1.12004	0.477754	-0.604062	0.728265	-1.95903	2.29791e-06	-0.769268	0.999336	-0.54923	0.999479
mchi_722	-4.08787	0.290081	-0.994525	0.403235	-1.01962	0.130657	-1.29238	0.000873634	-0.0132747	0.999336	-0.0211477	0.999479
mchi_723	-1.45264	0.70837	-0.797455	0.000210755	-0.89842	0.00754564	-1.58808	4.77101e-06	0.0130049	0.999336	-0.0512967	0.999479
mchi_724	-1.50724	0.652385	-0.856506	0.0516415	-0.961653	0.0197473	-1.42283	0.000603979	0.143257	0.999336	-0.436189	0.999479
mchi_725	-1.12398	0.964864	NA	NA	-1.10418	0.0506459	-2.26147	1.27491e-09	-0.823659	0.501636	-0.0859614	0.999479
mchi_726	-1.08402	0.965099	0.450931	0.981932	-1.26885	0.99939	-2.22586	1.26343e-07	-0.774305	0.999336	-0.432308	0.999479
mchi_727	-0.0857546	0.997311	-1.42796	0.716902	-1.94095	0.015246	-2.40617	3.62327e-09	-0.594522	0.999336	-0.618486	0.999479
mchi_728	NA	NA	NA	NA	-1.09587	0.0144052	-2.68435	3.66825e-11	-0.578792	0.999336	-0.0996829	0.999479
mchi_729	-2.25106	0.325996	-1.15494	4.60177e-05	-0.81985	0.0882765	-1.75003	2.39407e-05	-0.45715	0.999336	-0.767904	0.999479
mchi_73	-2.77497	0.725693	-1.0588	0.875621	-1.55838	0.0653503	-1.89744	1.78753e-06	-0.345526	0.999336	-0.517894	0.999479
mchi_730	-1.53881	0.652385	-1.52557	0.145085	-0.951858	0.103297	-1.5526	0.000178963	-0.67228	0.999336	-0.959443	0.999479
mchi_731	-2.29767	0.537907	-1.36293	0.629955	-1.66862	0.0095478	-1.37077	0.00176856	0.406639	0.999336	-0.227569	0.999479
mchi_732	-1.43799	0.528177	-0.738397	1.81992e-06	-0.329668	0.663841	-0.246604	0.900307	-0.354124	0.999336	-0.692439	0.999479
mchi_733	-3.45886	0.812332	-0.899666	0.848049	-1.25086	0.57261	-0.34787	0.779409	0.411126	0.999336	0.348713	0.999479
mchi_734	-1.69154	0.71568	-0.514911	0.59891	-1.10295	0.0314626	-0.452775	0.643003	-0.14442	0.999336	-0.57975	0.999479
mchi_735	-1.33105	0.56598	-0.563418	0.00100332	-0.462919	0.0571368	-0.403874	0.758927			0.219928	0.999479
mchi_736	-1.68312	0.616027	-0.841354	0.000672657	-1.12488	0.00637214	-0.299382	0.838052	0.291061	0.999336	-0.264454	0.999479
mchi_737	-2.95192	0.439527	-0.639507	0.00135478	-0.696841	0.0810857	-0.408338	0.687113	0.607874	0.999336	0.352911	0.999479
mchi_738	-1.96977	0.537425	-0.658354	0.195363	-1.55854	0.000865643	-0.935144	0.0930104	0.00825838	0.999336	-0.202624	0.999479
mchi_739	-3.28934	0.649566	-0.974361	0.731846	-0.97099	0.0918884	-2.41021	2.74541e-10	-0.7602	0.615478	-0.463465	0.999479
mchi_74	-0.425793	0.879769	-0.6785	0.0719952	-0.265782	0.99939	-0.716971	0.556456	-0.271728	0.999336	-0.663016	0.999479
mchi_740	-3.42728	0.746843	-1.13273	0.498719	-1.37131	0.263343	-0.807231	0.137502	-0.036117	0.999336	-1.8372	0.13753
mchi_741	-2.31171	0.931368	-1.27022	0.690503	-1.36202	0.0123302	-0.700195	0.392787	0.782945	0.999336	0.18368	0.999479
mchi_742	-2.11166	0.934427	-0.906817	0.958228	-1.11835	0.106927	-1.38305	0.000961117	-0.262473	0.999336	-0.216173	0.999479
mchi_743	1.03898	0.873443	-0.643841	0.86509	-1.27358	0.036399	-3.05557	1.27244e-13	-1.23676	0.0275913	-0.25115	0.999479
mchi_744	-0.322092	0.886966	-0.276141	0.865971	-0.664908	0.617457	-1.75909	3.27696e-05	-1.11048	0.120862	-0.335409	0.999479
mchi_745	-1.3353	0.606702	-0.99669	0.564234	-1.77994	0.0349377	-2.51907	1.49733e-11	-0.406171	0.999336	-0.188739	0.999479
mchi_746	0.0205839	0.996371	0.303504	0.970252	-1.60085	4.50807e-05	-2.15894	9.96727e-10	-0.799551	0.745651	-0.104079	0.999479
mchi_747	-1.49863	0.528177	-0.577516	0.00157967	-0.13248	0.99939	-0.683457	0.253965	-0.875262	0.508805	-0.279494	0.999479
mchi_748	-1.48103	0.476653	-0.784564	0.000268068	-0.131972	0.99939	-0.932801	0.0788841	0.240141	0.999336	-0.0342643	0.999479
mchi_749	-3.55886	0.311084	-0.620472	0.00552353	-0.237417	0.99939	-1.36763	0.000421613	-0.276321	0.999336	-0.769481	0.999479
mchi_75	-0.425663	0.854412	-0.654071	0.0190594	-0.433055	0.99939	-1.64866	1.51259e-05	-0.704408	0.999336	-0.414565	0.999479
mchi_750	-3.09685	0.415239	-0.656812	0.00296761	-0.337613	0.714936	-0.406031	0.681516	0.678366	0.999336	-0.343083	0.999479
mchi_751	NA	NA	-1.17793	0.922427	-1.33735	0.0001995	-1.00432	0.00721909	0.207032	0.999336	-0.462371	0.999479
mchi_752	-0.108551	0.99311	-0.587345	0.928117	-1.6084	0.0125417	-0.826063	0.18793	0.971287	0.370323	0.118835	0.999479
mchi_753	-2.47393	0.909214	1.61502	0.970088	-2.03339	0.0217863	-2.42693	2.26252e-10	-1.12559	0.120414	-1.00994	0.999479
mchi_754	NA	NA	NA	NA	-2.51233	0.0672555	-2.14379	1.838e-07	-0.368912	0.999336	-0.300708	0.999479
mchi_755	-3.05587	0.786077	-0.0157272	0.99801	-1.18034	0.0288868	-0.22914	0.913486	1.41358	0.101954	-0.117633	0.999479
mchi_756	NA	NA	0.782861	0.987505	-1.84165	0.0188394	-2.06165	1.78333e-08	-0.0774273	0.999336	-0.11478	0.999479
mchi_757	-0.834272	0.859942	-0.209302	0.958228	-1.37425	0.0165843	-3.27294	1.96624e-20	-2.17418	2.52483e-11	-0.358289	0.999479
mchi_758	-2.9724	0.267365	-0.590713	0.00872783	0.0275234	0.99939	-1.34213	0.00318334	-0.850955	0.539852	-0.617833	0.999479
mchi_759	-3.00066	0.201586	-0.529588	0.0553936	-0.20769	0.99939	-0.391881	0.748013	-0.76838	0.890707	-0.709926	0.999479
mchi_76	-2.01286	0.887347	0.585615	0.987604	-0.456361	0.99939	-0.907822	0.455641	-0.217552	0.999336	0.224072	0.999479
mchi_760	-2.35533	0.399346	-0.560481	0.408259	-0.608538	0.281427	-0.360938	0.973207	-0.881708	0.999336	-1.34584	0.999479
mchi_761	-2.58098	0.320373	-0.949906	4.62469e-06	-0.641242	0.00284408	-1.37899	0.000650719	0.777305	0.813254	0.79743	0.999479
mchi_762	-2.4854	0.353382	-0.705349	0.00951756	-0.490702	0.213825	-1.48	0.0235003	-0.338914	0.999336	-0.39669	0.999479
mchi_763	-2.09596	0.281758	-1.02918	9.76547e-05	-0.543076	0.462089	-0.536496	0.775857	-0.446563	0.999336	-0.148214	0.999479
mchi_764	-2.48645	0.287485	-0.741419	0.00660482	-0.269421	0.99939	-0.760121	0.354599	-0.102314	0.999336	-0.330991	0.999479
mchi_765	-2.94619	0.219027	-0.680784	0.0202578	-0.0505261	0.99939	-0.286294	0.883078	-0.23026	0.999336	-0.228935	0.999479
mchi_766	-2.70085	0.222663	-0.778505	6.95362e-05	-0.960831	0.0121317	-0.278515	0.838217	0.544332	0.999336	-0.593253	0.999479
mchi_767	NA	NA	1.69555	0.875621	-1.52653	0.00557789	-1.48854	4.78428e-05	0.105831	0.999336	0.28381	0.999479
mchi_768	-1.1087	0.964864	0.781642	0.987505	-1.53355	0.0205869	-2.54616	3.08136e-11	-1.06622	0.121773	0.204083	0.999479
mchi_769	-1.79291	0.910309	-0.214961	0.974784	-0.899976	0.0377096	-2.20104	6.46505e-08	-1.14226	0.12544	-0.466578	0.999479
mchi_77	-0.319934	0.934427	-0.541519	0.370227	-0.239871	0.99939	-0.604082	0.768687	0.0325923	0.999336	-0.63113	0.999479
mchi_770	NA	NA	-0.95538	0.959019	-1.3724	0.0190967	-2.25103	3.62327e-09	-1.04612	0.142401	-0.452133	0.999479
mchi_771	NA	NA	-0.678862	0.981932	-1.4218	0.00297928	-3.11489	1.18238e-13	-1.5482	4.2793e-05	-0.402666	0.999479
mchi_772	-3.09041	0.855463	-2.85781	0.732348	-1.52195	0.0125203	-2.11771	6.01642e-09	-0.279975	0.999336	-0.471304	0.999479
mchi_773	-0.163922	0.986493	0.788059	0.958549	-1.41433	0.0157968	-1.74521	1.87432e-06	-0.443175	0.999336	-0.116661	0.999479
mchi_774	NA	NA	-2.09754	0.955624	-1.68236	0.0095478	-1.7977	5.11104e-06	-0.507263	0.999336	-0.661076	0.999479
mchi_775	-2.65487	0.895902	0.0939195	0.997222	-2.78993	0.0254762	-0.989825	0.0784101	0.523762	0.999336	0.368669	0.999479
mchi_776	-0.858218	0.796993	-0.433474	0.681134	-0.473598	0.99939	-0.851569	0.51168	-0.103198	0.999336	-0.422777	0.999479
mchi_777	-0.43735	0.900878	-1.0768	0.070809	-0.627448	0.989853	-1.41828	0.182922	-0.433848	0.999336	-0.566204	0.999479
mchi_778	-3.72447	0.2703	-1.12851	3.32668e-05	-1.5783	0.000818432	-0.633975	0.480563	0.588861	0.999336	-1.13022	0.999479
mchi_779	NA	NA	-2.09493	0.955624	-1.07359	0.371443	-1.13697	0.0695649	-0.0866372	0.999336	-0.320973	0.999479
mchi_78	-2.30644	0.298811	-1.10969	0.00156303	-0.86316	0.14991	-1.06287	0.0480278	0.321033	0.999336	0.153826	0.999479
mchi_780	-1.26327	0.608994	-1.00915	9.62898e-06	-0.902785	0.0213938	-1.34145	0.00221578	-0.173794	0.999336	-0.725444	0.999479
mchi_781	-0.40491	0.88749	-0.45637	0.38543	-0.849163	0.354945	-1.65334	0.000354994	-0.223632	0.999336	-0.555424	0.999479
mchi_782	0.372527	0.983322	1.74127	0.922427	-0.622641	0.99939	-2.19009	4.92552e-09	-0.458761	0.999336	-0.180818	0.999479
mchi_783	NA	NA	-2.42312	0.804577	-1.21433	0.0246552	-1.27566	0.00347911	-0.63364	0.999336	-0.191222	0.999479
mchi_784	-2.6155	0.859942	-1.49082	0.773884	-1.44305	0.325378	-0.754094	0.228599	0.742546	0.967242	0.0307784	0.999479
mchi_785	-1.92945	0.415477	-0.712736	0.00114614	-0.191857	0.99939	0.329344	0.829469	0.0334143	0.999336	-0.238166	0.999479
mchi_786	-1.96403	0.3483	-0.710788	0.00099256	-0.859569	0.0404501	-0.204771	0.914159	0.820941	0.914345	-0.036007	0.999479
mchi_787	-1.68991	0.813498	-1.74465	0.59394	-1.44066	0.0157052	-0.323302	0.838861	0.889526	0.999336	0.213806	0.999479
mchi_788	-1.86646	0.335075	-1.07823	1.13022e-05	-0.884081	0.00446511	-0.682325	0.296891	-0.193001	0.999336	-0.663538	0.999479
mchi_789	-3.01925	0.258393	-0.81722	0.00523042	-1.09093	0.0109246	-0.35424	0.784739	1.05892	0.548135	-0.391617	0.999479
mchi_79	-0.447328	0.917197	-1.13031	4.83657e-05	-0.602787	0.923357	-1.0602	0.0692301	-0.364892	0.999336	-0.242673	0.999479
mchi_790	-0.623991	0.831159	-0.38093	0.268137	0.0902186	0.99939	-0.990263	0.181903	-0.349994	0.999336	-0.2722	0.999479
mchi_791	-1.33817	0.605803	-0.446064	0.00877849	-0.292609	0.436914	-0.0809196	0.973207	1.94205	8.33336e-06	0.443097	0.999479
mchi_792	-2.53461	0.415239	-0.920578	0.000247174	-0.666709	0.0985724	-0.966328	0.112258	0.114671	0.999336	-0.668057	0.999479
mchi_793	-0.719233	0.797591	-0.82561	0.000493615	-0.56431	0.307011	-0.589911	0.701971	-0.215355	0.999336	-0.239468	0.999479
mchi_794	-2.36433	0.899379	-0.0406211	0.997079	-0.623159	0.88141	-1.87253	6.46505e-08	-0.0844468	0.999336	0.0269249	0.999479
mchi_795	-1.49256	0.52216	-0.454121	0.0236752	-0.538948	0.0504432	0.0442917	0.986055	0.32539	0.999336	0.115401	0.999479
mchi_796	2.27981	0.887347	-2.98863	0.398775	-0.980121	0.497388	-1.8646	2.99147e-05	-0.282542	0.999336	-0.327047	0.999479
mchi_797	-0.528571	0.852713	-0.804962	0.000405072	-0.694999	0.194575	-1.47253	0.000868727	-0.181579	0.999336	-0.545275	0.999479
mchi_798	-1.27362	0.553564	-0.625261	0.00138629	-0.156184	0.99939	-0.38374	0.730149	0.295197	0.999336	-0.865531	0.999479
mchi_799	-0.581614	0.837813	-0.814064	0.0146212	-0.515704	0.99939	-1.79035	0.572298	-1.60393	0.999336	-1.76975	0.999479
mchi_8	NA	NA	0.776951	0.987579	-1.11664	0.0411307	0.14613	0.962836	1.04148	0.459355	0.836667	0.999479
mchi_80	-1.35368	0.755157	-0.815497	0.237921	-1.07083	0.0794892	-1.10186	0.105053	0.672972	0.999336	0.0750908	0.999479
mchi_800	-1.32344	0.605967	-0.690379	0.000412332	-0.173274	0.99939	-0.677286	0.370073	0.405445	0.999336	-0.279983	0.999479
mchi_801	-1.09725	0.643201	-0.825085	0.00025239	-0.282426	0.99939	-0.399618	0.815016	-0.140782	0.999336	0.188009	0.999479
mchi_802	-1.28501	0.587232	-0.866872	0.0236752	-1.21814	0.00307937	-1.4063	0.000225412	-0.275834	0.999336	-0.537865	0.999479
mchi_803	-1.79604	0.475476	-0.661273	0.00276485	-0.836634	0.0349871	0.117557	0.961781	1.87517	2.80067e-05	-0.351846	0.999479
mchi_804	-2.50042	0.533457	-0.621537	0.478185	-0.935341	0.0542868	-0.242973	0.89318	0.535598	0.999336	-0.210851	0.999479
mchi_805	-1.97223	0.457196	-1.32795	0.00078535	-0.881536	0.114289	-0.93546	0.407235	0.0539801	0.999336	-0.637566	0.999479
mchi_806	-1.73157	0.938318	-2.30451	0.218654	-1.86941	0.104947	-3.08318	2.96915e-12	-1.47265	0.251799	-1.07189	0.999479
mchi_807	-4.02387	0.115386	-0.709374	0.000836953	-0.196776	0.99939	-1.25864	0.00162977	-0.175114	0.999336	-0.643708	0.999479
mchi_808	-1.94112	0.667753	-0.750144	0.00414239	-1.08925	0.000604355	-0.593829	0.470335	0.383012	0.999336	0.0358446	0.999479
mchi_809	-3.41541	0.186892	-1.01283	0.000178669	-0.728	0.101836	-0.160929	0.971139	0.50016	0.999336	-1.16803	0.999479
mchi_81	-0.468183	0.835277	-0.545993	0.842589	-0.674568	0.578146	-1.20987	0.0131069	-0.752688	0.999336	-1.03797	0.999479
mchi_810	-1.80264	0.417645	-0.918982	0.000338008	-0.528591	0.128658	0.734542	0.309127	0.253865	0.999336	-0.578273	0.999479
mchi_811	-2.91283	0.247806	-1.08377	0.00133193	-0.766596	0.0615342	-1.18186	0.0254703	-0.26576	0.999336	-0.916575	0.999479
mchi_812	-4.27042	0.746634	-0.81579	0.625912	-1.50785	0.434033	-1.31692	0.0020709	-0.5365	0.999336	-0.547489	0.999479
mchi_813	-3.18362	0.201586	-0.741481	3.32668e-05	-0.536636	0.177244	-0.384655	0.73731	0.189688	0.999336	-0.255879	0.999479
mchi_814	-1.03009	0.549873	-0.645119	0.000250051	-0.416893	0.325315	-0.464999	0.662461	-0.337539	0.999336	-0.0932556	0.999479
mchi_815	-2.05462	0.355616	-0.62885	0.00166688	-0.94878	0.00238746	-0.637895	0.359499	0.0888993	0.999336	-0.145167	0.999479
mchi_816	-3.32749	0.221816	-0.599185	0.00465083	-0.138337	0.99939	-0.844412	0.137502	0.0356983	0.999336	-0.51365	0.999479
mchi_817	-3.59099	0.641558	-0.85888	0.121329	-0.879115	0.096455	-0.0323946	0.989193	1.43274	0.118552	-0.529522	0.999479
mchi_818	-1.32522	0.562666	-0.872919	1.02888e-06	-0.339686	0.99939	-0.367463	0.777084	-0.190976	0.999336	-0.314798	0.999479
mchi_819	-0.380857	0.861953	-0.395642	0.656109	-0.403579	0.99939	-0.84007	0.404026	-0.014318	0.999336	-0.700574	0.999479
mchi_82	-0.392764	0.861546	-0.425756	0.876137	-0.162768	0.99939	-0.773619	0.23447	-0.291708	0.999336	-0.575524	0.999479
mchi_820	0.802546	0.972404	-0.183996	0.997079	-1.02628	0.0389352	-0.577675	0.42778	0.785239	0.999336	-0.067534	0.999479
mchi_821	-1.6807	0.476653	-0.878037	5.47596e-06	-0.77856	0.0069039	-0.804822	0.141708	-0.0014323	0.999733	-0.378552	0.999479
mchi_822	0.0759848	0.98736	0.716068	0.854373	-0.777935	0.99939	0.440408	0.961781	-0.592011	0.999336	-1.39283	0.999479
mchi_823	-0.779777	0.755003	-0.76119	2.70998e-06	-0.117573	0.99939	-1.47489	0.00087491	-0.186608	0.999336	-0.449767	0.999479
mchi_824	-0.731402	0.794232	-0.653888	0.0037036	-0.150293	0.99939	0.335413	0.841369	-0.129493	0.999336	-1.10054	0.999479
mchi_825	-1.46825	0.545874	-0.969947	4.54305e-06	-0.515723	0.116477	0.401782	0.797606	-0.641978	0.999336	-0.696117	0.999479
mchi_826	-1.37725	0.553564	-0.569972	0.000128959	-0.606301	0.0133945	-0.498597	0.54817	0.976134	0.400735	-0.666654	0.999479
mchi_827	-0.543768	0.824786	-0.89403	0.0371197	-0.718873	0.376319	-1.16018	0.0622351	-1.17301	0.239412	-0.868838	0.999479
mchi_828	-1.94757	0.320406	-0.875204	9.51559e-05	-0.675109	0.0242761	-0.312175	0.817137	0.32454	0.999336	-0.895339	0.999479
mchi_829	-1.92252	0.335075	-1.0635	8.90355e-05	-0.782994	0.190189	0.191526	0.946223	0.22064	0.999336	-0.855671	0.999479
mchi_83	-2.59134	0.431236	-0.671289	0.00180567	-0.344874	0.249334	-0.825944	0.147487	0.459253	0.999336	0.154026	0.999479
mchi_830	NA	NA	-2.32552	0.854373	-1.18712	0.986229	-0.169319	0.952665	0.23688	0.999336	-0.940607	0.999479
mchi_831	-1.57781	0.507135	-0.667012	0.000209309	-0.997297	0.00260231	-0.605562	0.417464	1.04678	0.741447	-0.193263	0.999479
mchi_832	NA	NA	NA	NA	-2.69526	0.3996	-1.94277	0.116287	-0.174461	0.999336	-0.347907	0.999479
mchi_833	-2.19794	0.3483	-0.556733	0.022722	-0.639489	0.032828	-1.8972	6.22521e-08	-0.338834	0.999336	0.228966	0.999479
mchi_834	-2.20421	0.419056	-0.436467	0.367054	-0.49553	0.442029	-0.753421	0.209026	0.565887	0.999336	-0.00432881	0.999479
mchi_835	-2.84441	0.550884	-0.954208	0.000408112	-0.607136	0.0933069	-1.53882	8.08616e-05	-0.0638032	0.999336	-0.719363	0.999479
mchi_836	-2.80251	0.411976	-0.972088	0.00102104	-0.997181	0.0400666	-0.222185	0.913486	0.427516	0.999336	-0.901706	0.999479
mchi_837	-2.82291	0.906119	-0.704401	0.836215	-1.4497	0.0119844	-0.316983	0.829469	1.07787	0.861517	-0.985666	0.999479
mchi_838	-0.819445	0.754492	-0.562524	0.0400382	-0.532746	0.325378	-0.18516	0.925458	0.512058	0.999336	-0.442814	0.999479
mchi_839	-2.46961	0.284254	-0.656747	0.00297511	-0.503324	0.2022	0.177429	0.934939	0.774633	0.999336	-0.171454	0.999479
mchi_84	-0.404082	0.861546	-0.447263	0.879443	-0.696088	0.199289	-0.403141	0.746465	0.0573224	0.999336	-0.473611	0.999479
mchi_840	-2.23656	0.386539	-0.504552	0.0299629	-0.401311	0.437741	-0.313114	0.814589	0.14564	0.999336	-0.284793	0.999479
mchi_841	-1.59363	0.503738	-1.00016	1.02939e-05	-0.604305	0.0597298	-1.64662	2.03733e-05	-0.266524	0.999336	-0.380054	0.999479
mchi_842	-1.39177	0.664447	-0.493151	0.0881959	-0.523971	0.0758323	-1.05918	0.0450138	-0.228535	0.999336	-0.117709	0.999479
mchi_843	-2.93165	0.320373	-0.707635	0.00105037	-0.343395	0.896904	-0.0422203	0.989193	-0.595886	0.999336	-1.15485	0.999479
mchi_844	-1.81163	0.442296	-0.629696	0.000326897	-0.139438	0.99939	-0.419681	0.730552	0.316746	0.999336	-0.297574	0.999479
mchi_845	-3.06062	0.250516	-0.617102	0.0657817	-0.28504	0.736648	-0.911793	0.0966208	0.0970917	0.999336	-0.242489	0.999479
mchi_846	-1.82492	0.392109	-0.742099	0.000255351	-0.469308	0.130657	-0.293171	0.853331	0.991495	0.999336	-0.210922	0.999479
mchi_847	-0.773316	0.766608	-0.563698	0.0467318	-0.372684	0.757499	-0.893243	0.107667	0.112918	0.999336	0.08052	0.999479
mchi_848	-2.09402	0.296723	-0.882969	3.06751e-05	-0.0884925	0.99939	-0.353488	0.834958	-0.244432	0.999336	-0.892455	0.999479
mchi_849	-2.73508	0.237553	-0.833712	8.59107e-07	-0.389388	0.697819	-0.64338	0.451612	-0.0662892	0.999336	-1.08176	0.999479
mchi_85	-0.954267	0.763267	-0.998559	2.077e-05	-0.684744	0.128123	-0.772624	0.236381	-0.278358	0.999336	-0.363511	0.999479
mchi_850	-1.05953	0.695702	-0.785565	9.08915e-05	-0.301545	0.986229	-0.355975	0.815668	0.187946	0.999336	-0.577758	0.999479
mchi_851	-1.10983	0.652385	-0.732429	0.00293381	-0.542958	0.160809	-1.03008	0.0717507	-0.413467	0.999336	-1.03129	0.999479
mchi_852	-2.83508	0.905582	-1.71024	0.768869	-1.03258	0.0191933	-0.15206	0.946117	-0.28185	0.999336	-0.195148	0.999479
mchi_853	-4.16579	0.521958	-0.48486	0.871557	-1.28647	0.426971	-0.40854	0.696021	0.154698	0.999336	-0.267136	0.999479
mchi_854	NA	NA	-0.221406	0.995249	-3.00383	0.289209	-1.26651	0.490671	-0.940741	0.999336	-2.053	0.999479
mchi_855	-1.1825	0.649702	-0.633145	0.00010194	-0.0791892	0.99939	-0.685895	0.305752	0.0832913	0.999336	-0.353601	0.999479
mchi_856	-1.94427	0.927277	-1.26375	0.733796	-1.17882	0.13386	-1.78702	6.33094e-06	-0.258429	0.999336	-0.0144655	0.999479
mchi_857	-1.89794	0.439527	-0.55698	0.0398614	-0.141128	0.99939	-0.572734	0.814935	-0.76461	0.999336	-0.204543	0.999479
mchi_858	-0.569602	0.857719	-0.834753	0.00260775	-0.0183146	0.99939	-0.974854	0.249265	-0.209443	0.999336	-0.334287	0.999479
mchi_859	-1.04582	0.770284	-0.832668	0.122854	-0.636144	0.734724	-0.498174	0.809257	0.0747127	0.999336	-0.104844	0.999479
mchi_86	-2.52115	0.517271	-0.857034	0.00114614	-1.24614	0.439765	-0.5622	0.535071	0.829964	0.999336	-0.56109	0.999479
mchi_860	-1.20239	0.855463	-0.49547	0.839729	-1.08584	0.0268458	-1.38739	0.00024969	-0.198433	0.999336	-0.444128	0.999479
mchi_861	-0.845662	0.73218	-0.408192	0.120522	-0.514797	0.602195	-0.962013	0.0873167	-0.0457924	0.999336	-0.640911	0.999479
mchi_862	-1.26155	0.634009	-0.705803	0.00078535	-0.103019	0.99939	-0.0199413	0.996377	0.104516	0.999336	-0.544449	0.999479
mchi_863	-0.807453	0.776574	-1.20271	1.44223e-12	-0.718443	0.0411307	-1.31747	0.00300453	-0.566192	0.999336	-0.928566	0.999479
mchi_864	-1.0967	0.642278	-0.613468	0.00938122	0.0435815	0.99939	0.495164	0.662461	-0.10987	0.999336	-1.05907	0.999479
mchi_865	-1.22634	0.662356	-0.874121	0.00101617	-0.208656	0.99939	-0.42341	0.848814	0.192139	0.999336	-0.527746	0.999479
mchi_866	-2.87252	0.209146	-0.966728	2.50302e-05	-0.967274	4.84411e-06	-0.83845	0.137502	0.275167	0.999336	-0.546063	0.999479
mchi_867	-0.33653	0.963429	0.907321	0.910155	-0.464634	0.99939	-0.268291	0.95712	0.390216	0.999336	-0.134848	0.999479
mchi_868	-1.19038	0.761342	-1.06772	0.00705796	-1.11741	0.0313498	-1.3815	0.0339615	-0.279865	0.999336	-0.166434	0.999479
mchi_869	-0.672462	0.855514	-0.740248	0.875517	-1.59541	0.0362953	-2.2167	3.77948e-05	-0.766379	0.990069	-0.556624	0.999479
mchi_87	-2.5156	0.362197	-0.807937	0.000506985	-0.57577	0.0787995	-0.238683	0.913365	0.178939	0.999336	-0.390543	0.999479
mchi_870	NA	NA	NA	NA	-1.06539	0.131768	-1.47789	0.0061837	-0.228343	0.999336	-0.372405	0.999479
mchi_871	-0.723278	0.794613	-0.654862	0.0020242	-0.747663	0.191597	-0.615957	0.687113	0.275331	0.999336	-1.50356	0.999479
mchi_872	-1.27039	0.612493	-0.45266	0.022212	-0.213414	0.99939	-0.383459	0.665899	1.80333	1.88044e-05	0.0273023	0.999479
mchi_873	-0.971958	0.68276	-0.809212	0.00142551	-0.300316	0.99939	-0.779424	0.540139	-1.63373	0.0616436	-1.54261	0.397921
mchi_873b	-0.868884	0.884134	-0.480917	0.713146	-0.38467	0.99939	0.0685382	0.99438	-1.82315	0.832547	-0.749107	0.999479
mchi_874	-0.578215	0.834755	-0.450203	0.685814	-0.434097	0.99939	-1.37703	0.0293318	-1.12507	0.215318	-1.36658	0.589227
mchi_875	-1.26678	0.810885	0.0829736	0.989591	-1.28388	0.0211807	-1.30032	0.0012316	-0.54005	0.999336	-1.37043	0.64809
mchi_876	-0.978669	0.760723	-0.493497	0.0515101	-0.330804	0.99939	-1.48959	0.0905	-0.327084	0.999336	-0.209763	0.999479
mchi_877	-0.167306	0.972404	-0.413777	0.975587	-0.0817071	0.99939	-3.22178	0.776724	-3.35528	0.999336	-3.10169	0.999479
mchi_878	-2.0757	0.936657	-1.13343	0.975807	-1.12435	0.13386	-1.27193	0.0142714	-0.297745	0.999336	-0.510726	0.999479
mchi_879	-0.0598232	0.997667	-1.13382	0.981932	-1.86136	0.416734	-2.51958	1.95246e-13	-0.780435	0.60424	-0.203871	0.999479
mchi_88	-0.465465	0.887187	-0.979309	1.31786e-05	-0.701016	0.576572	-0.904711	0.251983	-0.147861	0.999336	-0.638969	0.999479
mchi_880	-2.15923	0.253232	-1.06739	0.000624281	-0.909688	0.0410097	-0.981703	0.0339615	-0.335273	0.999336	-0.626293	0.999479
mchi_881	-2.82289	0.249073	-0.694411	0.000138123	-0.171018	0.99939	0.989262	0.0687387	0.131825	0.999336	-0.303888	0.999479
mchi_882	NA	NA	1.69816	0.965181	-1.76962	0.259517	-1.0222	0.291002	-0.591709	0.999336	-1.18441	0.999479
mchi_883	-1.08402	0.965099	0.787587	0.987499	-1.4923	0.157372	-1.95759	1.34836e-05	0.0469487	0.999336	0.338941	0.999479
mchi_884	-1.64605	0.458302	-0.667132	0.00145613	-1.28469	0.0124777	-0.281095	0.858494	2.12891	1.46467e-05	-0.478663	0.999479
mchi_885	-1.66729	0.517271	-0.856292	0.00238127	-1.06973	0.0411307	0.0444758	0.988106	1.15502	0.861517	0.571773	0.999479
mchi_886	-1.89933	0.427347	-0.903386	8.31394e-05	-1.04613	0.0154765	-0.466798	0.649347	0.5889	0.999336	-0.407547	0.999479
mchi_887	-0.994717	0.73218	-1.0318	4.64813e-05	-0.76402	0.0701403	-0.506781	0.704798	-0.278013	0.999336	-0.669483	0.999479
mchi_888	-1.45098	0.537907	-0.461909	0.00695961	0.317733	0.957712	0.338153	0.905422	-0.103566	0.999336	-0.434956	0.999479
mchi_889	-1.13811	0.662356	-0.980221	9.57277e-07	-0.51742	0.254764	-1.05792	0.111459	-0.267009	0.999336	-0.532	0.999479
mchi_89	-0.71688	0.855514	-1.26336	0.00944793	-0.962364	0.99939	-1.87347	0.00735445	-0.944618	0.999336	-1.01808	0.999479
mchi_890	-2.78863	0.287485	-0.623782	0.000481409	-0.0346425	0.99939	0.691469	0.542352	0.719733	0.999336	0.0474418	0.999479
mchi_891	-2.12391	0.307809	-0.550518	0.00431969	-0.116873	0.99939	0.361714	0.815016	-0.281087	0.999336	-0.718262	0.999479
mchi_892	-0.901535	0.71568	-0.496681	0.00804843	-0.00994713	0.99939	-0.4268	0.826332	0.579454	0.999336	-0.42309	0.999479
mchi_893	-2.02028	0.279245	-0.792732	1.83239e-05	-0.337352	0.938319	-0.455073	0.720918	-0.00732309	0.999336	-0.0809083	0.999479
mchi_894	-3.085	0.209146	-0.985873	0.00100332	-0.489183	0.481428	0.703368	0.315632	0.328339	0.999336	-0.800127	0.999479
mchi_895	-3.46154	0.209146	-1.06711	0.323538	-0.578521	0.317678	-0.681772	0.302412	-0.352232	0.999336	-0.724906	0.999479
mchi_896	-1.10599	0.964864	0.412707	0.948234	-0.981902	0.494138	-0.44349	0.931472	-0.999243	0.999336	-0.666241	0.999479
mchi_897	NA	NA	1.65519	0.968109	-1.43779	0.00592827	-0.284334	0.880073	1.18123	0.999336	-1.28418	0.999479
mchi_898	-1.15535	0.952929	-0.976902	0.871557	-1.25349	0.0240568	-1.56139	7.31454e-05	-0.34418	0.999336	-0.371627	0.999479
mchi_899	-1.47722	0.545874	-0.748778	6.95362e-05	-0.37632	0.611648	0.311104	0.88033	-0.115556	0.999336	-0.954531	0.999479
mchi_9	-1.40362	0.612493	-0.591498	0.526994	-0.391797	0.984272	0.498529	0.535565	-0.0599218	0.999336	-0.088185	0.999479
mchi_90	-1.39465	0.590355	-1.67877	9.16229e-13	-1.03881	0.107695	-1.13685	0.0696967	-0.344722	0.999336	-0.668553	0.999479
mchi_900	-1.93892	0.415477	-0.786664	0.00160485	-0.215674	0.99939	-0.257133	0.911116	0.0846722	0.999336	-0.374402	0.999479
mchi_901	-3.15985	0.209146	-0.570025	0.0554302	-0.0928596	0.99939	-0.982361	0.0689079	-0.0936391	0.999336	-0.463935	0.999479
mchi_902	-3.10737	0.392109	-0.644988	0.00156312	-0.0554398	0.99939	-0.201214	0.918004	0.541298	0.999336	-0.390572	0.999479
mchi_903	-2.89685	0.901853	-1.25509	0.757376	-1.31123	0.00409289	0.0857183	0.973207	1.72297	0.000643843	-0.312446	0.999479
mchi_904	-2.84901	0.274688	-0.708907	0.0149726	-0.422644	0.42328	-0.686762	0.427837	-0.25341	0.999336	-0.444945	0.999479
mchi_905	-2.60798	0.287485	-0.760472	0.000176553	-0.538609	0.0523663	-0.302884	0.838861	1.26862	0.167966	-0.28819	0.999479
mchi_906	-0.607183	0.810229	-0.536981	0.336371	-0.330852	0.99939	-1.19011	0.059689	-0.332305	0.999336	-0.287453	0.999479
mchi_907	-1.39467	0.560388	-0.596988	0.000561835	-0.11733	0.99939	-0.770519	0.165106	0.528557	0.999336	-0.0738201	0.999479
mchi_908	-1.05856	0.721079	-0.629985	0.00115947	-0.265998	0.759626	-0.0810587	0.97543	0.0204016	0.999336	-0.49251	0.999479
mchi_909	-3.23903	0.845571	0.326454	0.986531	-1.08941	0.0239763	-2.01575	1.44686e-07	-0.22218	0.999336	-0.139823	0.999479
mchi_91	-1.15539	0.634525	-0.766507	0.000150126	-0.337799	0.692044	-1.58757	0.00149643	-0.316567	0.999336	-0.0918124	0.999479
mchi_910	-2.2129	0.290081	-0.669007	0.000250883	-0.220134	0.99939	-0.189707	0.933097	-0.02321	0.999336	-0.438224	0.999479
mchi_911	-2.13293	0.421995	-0.634172	0.00091187	-0.256192	0.99939	-0.873786	0.100226	-0.207855	0.999336	0.042624	0.999479
mchi_912	-1.26827	0.62803	-0.758462	0.000918896	-0.899953	0.0240568	-0.397523	0.749707	1.24571	0.181899	-0.475893	0.999479
mchi_913	-1.87263	0.390408	-0.797118	1.28915e-05	-0.319278	0.974891	0.646793	0.57139	0.238827	0.999336	-0.692944	0.999479
mchi_914	-1.42552	0.568264	-0.461932	0.0703718	-0.0301596	0.99939	1.14973	0.000603979	0.318407	0.999336	-0.603561	0.999479
mchi_915	-2.87075	0.219027	-0.828009	0.000974858	-0.628984	0.0889744	-0.286466	0.855764	0.264739	0.999336	-0.120208	0.999479
mchi_916	-2.35058	0.652385	-1.08598	0.0120837	-0.989441	0.0360884	-0.236363	0.958988	-0.158685	0.999336	-0.132613	0.999479
mchi_917	-3.04316	0.219027	-0.801534	0.00145613	-0.717507	0.0406484	-0.576533	0.555617	0.430156	0.999336	-0.351432	0.999479
mchi_918	-2.99995	0.247806	-0.760695	0.000250883	-0.655095	0.054037	-0.48085	0.665977	0.125415	0.999336	-0.321913	0.999479
mchi_919	-1.57599	0.497454	-0.80646	3.08361e-05	-0.380211	0.704503	-0.358175	0.834593	0.240168	0.999336	-0.664	0.999479
mchi_92	-0.616015	0.968626	-0.465056	0.910155	-1.56931	0.0510943	-1.55152	0.0164339	-0.601391	0.999336	-0.532819	0.999479
mchi_920	-1.2363	0.643201	-1.00708	1.31786e-05	-0.309098	0.99939	-0.630705	0.615964	0.0685685	0.999336	-0.741172	0.999479
mchi_921	-2.40278	0.646516	-1.24335	0.267643	-2.04147	0.143303	-0.664142	0.407235	1.44914	0.0908614	-0.645442	0.999479
mchi_922	-1.8717	0.605803	-0.846635	0.000584276	-0.499273	0.205342	-1.39971	0.00301358	-0.143971	0.999336	0.0873649	0.999479
mchi_923	-1.65039	0.527929	-0.633015	0.0516415	-0.171101	0.99939	0.234336	0.983721	0.484874	0.999336	-0.150061	0.999479
mchi_924	-1.80558	0.477865	-0.671799	0.00339422	-0.241748	0.99939	-0.967619	0.0937111	-0.241785	0.999336	-0.546024	0.999479
mchi_925	-2.0563	0.335075	-0.713786	0.000113775	-0.171783	0.99939	1.07237	0.0578357	0.358615	0.999336	-0.416844	0.999479
mchi_926	-1.14515	0.697882	-1.07924	1.24409e-05	-0.778922	0.220855	-0.433579	0.723854	0.305104	0.999336	-0.675856	0.999479
mchi_927	-1.33536	0.720175	-1.29827	0.437257	-0.974716	0.195599	-1.28491	0.0135492	-0.0137174	0.999336	-0.579642	0.999479
mchi_928	-2.04813	0.389824	-0.626093	0.00285211	-0.117448	0.99939	-0.66115	0.382492	-0.573511	0.999336	-0.974961	0.999479
mchi_929	-0.398702	0.901853	-0.615133	0.00501832	-0.477935	0.867607	-0.938492	0.1425	-0.175226	0.999336	-0.509075	0.999479
mchi_93	-0.59412	0.951227	-1.27463	0.565197	-1.21745	0.018068	-0.303454	0.830724	-0.284606	0.999336	-0.0968785	0.999479
mchi_930	-2.3212	0.335075	-1.10789	3.92162e-06	-0.992101	0.00592827	-0.467683	0.636382	-0.0127336	0.999336	-1.05509	0.999479
mchi_931	-1.92407	0.427322	-0.753653	0.00053942	-0.276875	0.935688	0.0970791	0.973207	0.154185	0.999336	-0.471913	0.999479
mchi_932	-1.31576	0.613972	-0.742918	0.000153712	-0.196923	0.99939	-0.522867	0.65702	-0.291915	0.999336	-1.11243	0.999479
mchi_933	-3.32384	0.290081	-1.7297	0.32859	-1.26209	0.99939	-1.96792	0.00108937	-0.236039	0.999336	-0.554922	0.999479
mchi_934	-2.79011	0.473959	-0.592236	0.00106211	-0.190149	0.99939	0.130636	0.958988	0.392997	0.999336	-0.477183	0.999479
mchi_935	-2.81754	0.544168	-0.708509	0.00157967	-0.251008	0.99939	0.108252	0.970885	0.0372832	0.999336	-0.615618	0.999479
mchi_936	-1.9138	0.465282	-0.655805	0.00078535	-0.524411	0.0949972	-0.56807	0.518127	0.783397	0.999336	-0.186607	0.999479
mchi_937	-1.00851	0.699094	-0.581606	0.0178505	-0.840522	0.0483129	0.102853	0.973207	0.659308	0.999336	-0.155158	0.999479
mchi_938	-1.08453	0.649566	-0.612388	0.00230366	-0.124189	0.99939	-0.0133866	0.996377	0.184475	0.999336	0.0936278	0.999479
mchi_939	-0.53759	0.848912	-0.758942	0.000696403	-0.472354	0.325208	-0.21579	0.918282	-0.0756873	0.999336	-0.904366	0.999479
mchi_94	-1.0633	0.923475	-0.629457	0.947542	-1.2285	0.465544	-0.180101	0.95683	1.40706	0.118234	-0.652388	0.999479
mchi_940	-1.15935	0.718769	-0.510707	0.449237	-0.285915	0.99939	-0.2128	0.931715	-0.557195	0.999336	-1.35845	0.999479
mchi_941	-0.429017	0.923865	-0.741478	0.01101	-0.671196	0.278284	-1.24262	0.215656	-1.61343	0.447368	-0.570739	0.999479
mchi_942	-1.1213	0.629216	-0.585819	0.0417372	0.342475	0.99939	0.282384	0.893436	-0.0299866	0.999336	-0.965319	0.999479
mchi_943	-2.07631	0.3483	-0.67528	0.00293381	-0.186838	0.99939	0.177473	0.958309	-0.556039	0.999336	-0.911963	0.999479
mchi_944	-1.34846	0.590355	-0.602545	0.0021522	-0.0626288	0.99939	-0.0269364	0.99438	-0.283053	0.999336	0.0395543	0.999479
mchi_945	-0.834408	0.722137	-0.711928	0.00989392	-0.319805	0.99939	-0.321638	0.960383	-0.22101	0.999336	-0.487699	0.999479
mchi_946	-0.807233	0.787345	-0.441525	0.269554	-0.574324	0.588403	-0.265479	0.92021	-0.0216753	0.999336	-0.701941	0.999479
mchi_947	-1.91034	0.766608	-0.303671	0.981932	-0.864018	0.24233	0.242414	0.873128	0.448727	0.999336	-0.405403	0.999479
mchi_948	-0.910048	0.790264	-1.10012	0.474005	-0.772001	0.464769	-0.690624	0.585369	-0.121358	0.999336	-1.13143	0.999479
mchi_949	-1.12497	0.677455	-1.06153	8.33665e-08	-0.622065	0.11909	-0.22366	0.945738	-0.194532	0.999336	-0.124954	0.999479
mchi_95	-0.878853	0.745745	-0.528816	0.00149477	-0.0136439	0.99939	-0.843574	0.193136	-0.176963	0.999336	-0.0429176	0.999479
mchi_950	-1.22292	0.649566	-1.08052	1.52513e-08	-0.815983	0.00506244	-0.70976	0.272468	-0.160082	0.999336	-0.445766	0.999479
mchi_951	-0.767958	0.800333	-1.00526	0.0026203	-0.935371	0.0156662	-0.765817	0.430775	-0.0739607	0.999336	-0.796536	0.999479
mchi_952	-0.707851	0.797533	-0.737747	0.0137307	-0.872005	0.159495	-0.829578	0.190117	-0.565772	0.999336	-0.592924	0.999479
mchi_953	-1.24462	0.630737	-0.622632	0.0012916	-0.192262	0.99939	0.70384	0.516273	0.160245	0.999336	-0.567011	0.999479
mchi_954	-0.990009	0.694087	-0.452667	0.213678	-0.382009	0.330231	-0.497598	0.664963	-0.396188	0.999336	-0.413216	0.999479
mchi_955	-1.49059	0.562879	-0.904877	9.37659e-05	-0.615006	0.0288868	-0.607764	0.556606	0.293464	0.999336	-0.530303	0.999479
mchi_956	-1.79175	0.546159	-0.798938	0.0488624	-1.69668	0.000566786	-0.986594	0.061058	-0.227494	0.999336	-0.330714	0.999479
mchi_957	-1.25239	0.750877	-1.50636	0.476892	-1.19245	0.99939	0.347036	0.964388	0.600792	0.999336	-0.105717	0.999479
mchi_958	-1.79355	0.427204	-0.772922	0.000235145	-0.390545	0.523486	-0.17673	0.943072	0.29754	0.999336	-0.660143	0.999479
mchi_959	-1.34995	0.537907	-0.987608	3.84815e-05	-0.563167	0.276198	-0.0421244	0.989193	0.47525	0.999336	-0.802629	0.999479
mchi_96	0.250529	0.985034	-0.795191	0.950244	-1.60647	0.178809	-2.83521	8.69569e-10	-2.3931	6.00127e-10	-1.60609	0.367336
mchi_960	-1.77741	0.399346	-1.00443	1.01793e-05	-0.703877	0.067135	-0.27497	0.880073	0.287283	0.999336	-0.48883	0.999479
mchi_961	-0.767915	0.742919	-0.836269	5.68072e-06	-0.492432	0.241942	-0.810308	0.197431	0.100974	0.999336	-0.321266	0.999479
mchi_962	-0.566779	0.825576	-1.5201	0.00463729	-1.28692	0.785577	-1.14985	0.437873	-1.04871	0.999336	-1.26299	0.999479
mchi_963	-2.31918	0.930463	-3.79701	0.537677	-1.29332	0.0109386	-0.259806	0.875287	0.78286	0.89949	-0.035455	0.999479
mchi_964	-1.51216	0.462465	-0.908142	4.80387e-05	-0.0980125	0.99939	-0.262738	0.890965	0.00573832	0.999336	-0.486461	0.999479
mchi_964b	-0.252035	0.963429	-1.91923	0.454281	-0.724991	0.99939	1.17559	0.979579	-0.731028	0.999336	-1.22305	0.999479
mchi_965	-1.32368	0.628736	-0.585827	0.00073724	-0.319253	0.366047	0.143357	0.942352	0.949854	0.795435	-0.454163	0.999479
mchi_966	-2.5362	0.231662	-0.855987	4.64813e-05	-0.740373	0.0836642	-0.14864	0.953232	-0.00595255	0.999336	-0.311974	0.999479
mchi_967	NA	NA	NA	NA	-0.257283	0.99939	-0.970744	0.714747	-0.218494	0.999336	0.0149352	0.999479
mchi_968	-2.88416	0.219027	-0.767266	0.000196576	-0.532398	0.0397369	-0.712092	0.272468	-0.130759	0.999336	-0.254737	0.999479
mchi_969	-3.39943	0.763624	-1.09823	0.851815	-1.32473	0.0127003	-0.5369	0.58319	-0.207045	0.999336	-0.325748	0.999479
mchi_97	-0.724447	0.794232	-0.836501	0.000121365	-0.76022	0.096444	-0.857051	0.219241	-0.212053	0.999336	-0.59863	0.999479
mchi_970	NA	NA	-0.0903992	0.9968	-1.51999	0.104795	-1.23228	0.0389244	-0.2407	0.999336	-0.228108	0.999479
mchi_971	NA	NA	1.24237	0.959019	-1.62513	0.0443972	-0.778096	0.423763	0.403511	0.999336	-0.0936315	0.999479
mchi_972	-2.08291	0.93644	-1.61967	0.937693	-1.37341	0.3996	-0.513107	0.586314	0.108704	0.999336	-0.510098	0.999479
mchi_973	NA	NA	-1.14298	0.981932	-1.06295	0.126357	-1.50538	0.000662398	0.0625915	0.999336	-0.0136681	0.999479
mchi_974	NA	NA	NA	NA	-1.68071	0.363899	-0.825788	0.423763	0.0504708	0.999336	-0.674151	0.999479
mchi_975	-2.5847	0.274688	-0.891196	2.84705e-05	-0.63174	0.0604585	-0.549956	0.614122	0.441077	0.999336	-0.271555	0.999479
mchi_976	-1.00029	0.738937	-0.937464	8.92389e-07	-0.821035	0.0195502	-0.919459	0.102254	-0.0717876	0.999336	-0.522621	0.999479
mchi_977	-1.45362	0.660164	-0.471648	0.700288	-0.16333	0.99939	-0.136048	0.983721	-0.0314232	0.999336	0.327567	0.999479
mchi_978	-3.42085	0.59597	-0.22428	0.959019	-0.728702	0.99939	-2.14216	0.338159	-0.476512	0.999336	-0.167786	0.999479
mchi_979	-1.59558	0.746843	-0.521734	0.66404	-0.101658	0.99939	-1.50741	0.542352	-0.0307513	0.999336	0.160177	0.999479
mchi_98	-1.18852	0.629216	-0.925952	4.011e-07	-0.498948	0.327315	-0.409429	0.811958	0.34481	0.999336	-0.166745	0.999479
mchi_980	-0.694784	0.76047	-0.61193	0.294885	0.0673634	0.99939	-1.47813	0.215232	-0.595141	0.999336	-1.43157	0.999479
mchi_981	-2.16366	0.288613	-0.573203	0.000918896	-0.471348	0.0360068	0.00140571	0.999629	0.514328	0.999336	-0.482194	0.999479
mchi_982	-1.73906	0.402667	-1.02796	7.81356e-09	-0.774229	0.00219551	-0.273391	0.879834	-0.414989	0.999336	-0.479423	0.999479
mchi_983	-0.683634	0.798082	-0.753477	3.32668e-05	-0.299672	0.99939	-1.11053	0.374576	-0.0969918	0.999336	-0.749088	0.999479
mchi_984	-0.362667	0.908614	-0.169942	0.981932	-0.561531	0.984966	-1.30359	0.0541759	-1.03925	0.689874	-0.679713	0.999479
mchi_985	-0.828104	0.753659	-0.58378	0.0142045	-0.0642125	0.99939	-0.933969	0.182117	-0.352753	0.999336	-0.301502	0.999479
mchi_986	-0.433445	0.87452	-0.642706	0.0192958	-0.260353	0.717366	-0.715276	0.336089	-0.215241	0.999336	-0.492983	0.999479
mchi_987	-1.79791	0.431236	-0.572223	0.011195	-0.461029	0.834039	0.393681	0.913486	-0.150558	0.999336	0.193055	0.999479
mchi_988	-1.65351	0.431236	-0.787741	1.42032e-06	-0.61061	0.0713417	-0.0858208	0.97543	0.303302	0.999336	-0.501016	0.999479
mchi_989	-3.0499	0.209146	-0.822829	0.000235145	-0.620267	0.0557965	-0.511498	0.585446	0.200884	0.999336	-0.312983	0.999479
mchi_99	-1.49364	0.629572	-0.844517	0.00501832	-0.528677	0.366047	-0.450146	0.616535	0.0118528	0.999336	-0.424181	0.999479
mchi_990	-2.6911	0.649702	-1.36988	0.0018749	-1.42753	0.405194	-0.394361	0.740308	0.232922	0.999336	-0.459748	0.999479
mchi_991	-3.11892	0.209146	-0.685509	0.000821593	-0.490947	0.143303	-1.27743	0.0031987	-0.499322	0.999336	-0.540389	0.999479
mchi_992	-1.49044	0.507135	-0.630142	0.00187785	-0.115005	0.99939	-0.858566	0.319176	-0.312921	0.999336	-0.44297	0.999479
mchi_993	1.05719	0.942515	1.18306	0.800864	-1.2289	0.00912412	-2.00055	2.60716e-08	-0.420919	0.999336	0.152077	0.999479
mchi_994	-1.12995	0.608994	-0.703919	0.00175623	-0.0021603	0.999485	-1.24291	0.00886518	-0.345257	0.999336	0.25993	0.999479
mchi_995	-1.75793	0.475064	-0.953514	0.000521714	-0.480105	0.638764	-0.546551	0.701774	-0.0158812	0.999336	-0.569076	0.999479
mchi_996	-2.88466	0.209146	-0.788808	0.00357148	-0.895717	0.00439453	-0.685049	0.281873	-0.177028	0.999336	-0.946631	0.999479
mchi_997	-0.572452	0.813498	-0.647485	0.20621	-0.359146	0.99939	-0.85264	0.575342	-0.671958	0.999336	-1.59406	0.999479
mchi_998	-0.354712	0.910309	-0.60853	0.00053942	-0.224871	0.99939	-0.805341	0.290066	0.0204973	0.999336	-0.76897	0.999479
mchi_999	-0.950731	0.741579	-0.687218	0.000975942	-0.406433	0.99939	-0.918813	0.101725	0.0378761	0.999336	-0.310914	0.999479
