# Supplementary material for: Complex transcriptional regulations of a hyperparasitic quadripartite system in giant viruses infecting protists
Source: Nat Commun. 2024 Oct 9;15:8608. doi: 10.1038/s41467-024-52906-1 (PMC11464507; doi:10.1038/s41467-024-52906-1)
Supplement: Supplementary file 16 — Source data [file 41467_2024_52906_MOESM16_ESM.zip › source_data_Figure_6.xlsx]

## Sheet: Figure_6
Figure 6
		TPM
		MOCK			T1			T2			T3			T4			T5			T6			MOCK	T1	T2	T3	T4	T5	T6
gene	condition	R1	R2	R3	R1	R2	R3	R1	R2	R3	R1	R2	R3	R1	R2	R3	R1	R2	R3	R1	R2	R3	Average	Average	Average	Average	Average	Average	Average
mvtv_1	C+GV+Tpv	0	0	0	0.29	0	0.47	6.27	0	1.79	0.65	1.08	1.71	0.2	0	0	0.24	0.33	0.4	0	0	0	0	0.253333	2.68667	1.14667	0.0666667	0.323333	0
mvtv_2	C+GV+Tpv	0	0	0	0	0.27	0	5.45	7.02	7.78	11.25	12.71	16.38	176.45	123.45	204.13	307.2	258.88	285.62	261.29	243	233.55	0	0.09	6.75	13.4467	168.01	283.9	245.947
mvtv_3	C+GV+Tpv	0	0	0	0	0	0	2.35	0.46	0	6.14	4.15	4.88	108.85	25.9	37.46	161.34	52.6	47.38	120.82	52.15	50.13	0	0	0.936667	5.05667	57.4033	87.1067	74.3667
mvtv_4	C+GV+Tpv	0	0	0	0.18	0	0.58	19.22	21.28	25.16	24.87	28.63	24.83	657.63	499.72	754.09	743.18	791.86	860.28	711.26	625.29	704.13	0	0.253333	21.8867	26.11	637.147	798.44	680.227
mvtv_5	C+GV+Tpv	0	0	0	0	0	0	0.39	0.56	0.62	3.93	2.16	5.49	201.98	163.59	241.06	264.92	224.76	253.97	155.99	117.51	115.58	0	0	0.523333	3.86	202.21	247.883	129.693
mvtv_6	C+GV+Tpv	0	0	0	0.64	0.18	0.69	13.37	10.23	12.6	53.94	31.12	58.78	232.06	197.81	207.34	163.77	159.97	160.26	99.1	96.02	113.96	0	0.503333	12.0667	47.9467	212.403	161.333	103.027
mvtv_7	C+GV+Tpv	0	0	0	0	0	0	0	0	0	2.95	0	1.48	15.45	6.33	7.15	19.49	9.73	7.21	2.12	2.33	2.51	0	0	0	1.47667	9.64333	12.1433	2.32
mvtv_1	C+GV+Vp+Tpv	0	0	0	0	0	0	0	NA	0	0	0	0	0	2.06	1.76	0	0.53	0	1.25	0	0	0	0	0	0	1.27333	0.176667	0.416667
mvtv_2	C+GV+Vp+Tpv	0	0	0	0	0	0	0	NA	0	1.2	3.6	3.17	448.83	581.29	341.98	1714.44	1765.48	788.66	1313.63	1721.2	822.34	0	0	0	2.65667	457.367	1422.86	1285.72
mvtv_3	C+GV+Vp+Tpv	0	0	0	0	0	0	0	NA	0	0	2.96	2.38	224.02	402.27	70.85	826.64	561.7	228.65	476.99	576.05	176.07	0	0	0	1.78	232.38	538.997	409.703
mvtv_4	C+GV+Vp+Tpv	0	0	0	0	0	0	0	NA	0	2.04	4.56	5.94	1859.55	2528.72	1424.67	6086.78	6159.61	4422.84	5008.19	4826.67	3571.85	0	0	0	4.18	1937.65	5556.41	4468.9
mvtv_5	C+GV+Vp+Tpv	0	0	0	0	0	0	0	NA	0	3.37	4.54	4.95	697.65	718.89	494.9	2068.59	2037.89	1152.81	862.62	857.28	536.64	0	0	0	4.28667	637.147	1753.1	752.18
mvtv_6	C+GV+Vp+Tpv	0	0	0	0	0	0	0	NA	0	13.14	18.23	30.7	726.61	765.69	736.99	1098.26	1016.39	782.52	703.68	626.34	483.5	0	0	0	20.69	743.097	965.723	604.507
mvtv_7	C+GV+Vp+Tpv	0	0	0	0	0	0	0	NA	0	0	2.57	2.02	33.12	31.73	16.29	87.37	100.29	39.87	19.65	24.97	14	0	0	0	1.53	27.0467	75.8433	19.54
