# Supplementary material for: Complex transcriptional regulations of a hyperparasitic quadripartite system in giant viruses infecting protists
Source: Nat Commun. 2024 Oct 9;15:8608. doi: 10.1038/s41467-024-52906-1 (PMC11464507; doi:10.1038/s41467-024-52906-1)
Supplement: Supplementary file 16 — Source data [file 41467_2024_52906_MOESM16_ESM.zip › source_data_Figure_7A.xlsx]

## Sheet: Sheet1
Figure 7A
Partner	Condition	Mock	T1	T2	T3	T4	T5	T6
Vp	C+GV+Vp	0	0	0	0.207	1	0.618	0.219
Tpv	C+GV+Tpv	0	0.001	0.027	0.062	0.8	1	0.802
Tpv	C+GV+Vp+Tpv	0	0	0	0.004	0.391	1	0.727
GV	C+GV	0	0.333	0.457	0.498	0.923	0.987	1
C	C+GV	1	0.672	0.55	0.509	0.09	0.027	0.014
GV	C+GV+Vp	0	0.235	0.371	0.4	0.706	0.905	1
