# Supplementary material for: Complex transcriptional regulations of a hyperparasitic quadripartite system in giant viruses infecting protists
Source: Nat Commun. 2024 Oct 9;15:8608. doi: 10.1038/s41467-024-52906-1 (PMC11464507; doi:10.1038/s41467-024-52906-1)
Supplement: Supplementary file 16 — Source data [file 41467_2024_52906_MOESM16_ESM.zip › source_data_Figure_S10.xlsx]

## Sheet: Sheet1
Figure S10
Gene	Species	Timepoint	TPM
BAESF_00019	C	T1	1.23
BAESF_00030	C	T1	7.49
BAESF_00030	C	T2	3.49
BAESF_00030	C	T3	2.26
BAESF_00046	C	T1	1.29
BAESF_00055	C	T1	18.74
BAESF_00055	C	T2	2.74
BAESF_00055	C	T3	2.4
BAESF_00055	C	T4	1.03
BAESF_00072	C	T1	6.18
BAESF_00072	C	T2	1.66
BAESF_00072	C	T3	8.42
BAESF_00072	C	T4	1.98
BAESF_00080	C	T1	2.08
BAESF_00092	C	T1	13.35
BAESF_00092	C	T2	5.27
BAESF_00092	C	T3	2.42
BAESF_00097	C	T1	10.49
BAESF_00097	C	T2	2.45
BAESF_00097	C	T3	1.4
BAESF_00106	C	T1	92.12
BAESF_00106	C	T2	11.78
BAESF_00106	C	T3	27.04
BAESF_00106	C	T4	8.94
BAESF_00106	C	T5	1.32
BAESF_00106	C	T6	1.05
BAESF_00111	C	T1	2.09
BAESF_00125	C	T1	444.31
BAESF_00125	C	T2	76.66
BAESF_00125	C	T3	12.48
BAESF_00125	C	T4	7.52
BAESF_00125	C	T5	2.66
BAESF_00125	C	T6	1.44
BAESF_00144	C	T1	1.59
BAESF_00144	C	T2	3.46
BAESF_00159	C	T1	11.77
BAESF_00159	C	T2	3.45
BAESF_00182	C	T1	38.79
BAESF_00182	C	T2	7.36
BAESF_00182	C	T3	5.94
BAESF_00182	C	T4	1.52
BAESF_00184	C	T1	3.33
BAESF_00184	C	T2	4.13
BAESF_00184	C	T3	2.23
BAESF_00211	C	T1	23.42
BAESF_00211	C	T2	7.13
BAESF_00211	C	T3	5.46
BAESF_00211	C	T4	1.18
BAESF_00222	C	T1	12.69
BAESF_00222	C	T2	4.9
BAESF_00222	C	T3	2.4
BAESF_00236	C	T1	64.95
BAESF_00236	C	T2	14.28
BAESF_00236	C	T3	5.87
BAESF_00236	C	T4	1.95
BAESF_00237	C	T1	7.46
BAESF_00237	C	T2	3.31
BAESF_00237	C	T3	2.72
BAESF_00239	C	T1	13.44
BAESF_00239	C	T2	11.39
BAESF_00239	C	T3	2.59
BAESF_00239	C	T4	1.67
BAESF_00242	C	T3	2.78
BAESF_00248	C	T1	3.46
BAESF_00248	C	T2	2.38
BAESF_00249	C	T1	3.76
BAESF_00249	C	T3	1.8
BAESF_00252	C	T1	2.65
BAESF_00259	C	T1	18.75
BAESF_00259	C	T2	2.76
BAESF_00259	C	T3	1.6
BAESF_00263	C	T1	5.56
BAESF_00263	C	T2	3.35
BAESF_00263	C	T3	1.23
BAESF_00283	C	T1	29.74
BAESF_00283	C	T2	12.35
BAESF_00283	C	T3	1.11
BAESF_00284	C	T1	161.86
BAESF_00284	C	T2	23.87
BAESF_00284	C	T3	19.47
BAESF_00284	C	T4	4.97
BAESF_00284	C	T5	1.13
BAESF_00294	C	T1	3.47
BAESF_00294	C	T2	2.83
BAESF_00341	C	T1	16.89
BAESF_00341	C	T2	4.54
BAESF_00341	C	T3	2.12
BAESF_00351	C	T1	134.7
BAESF_00351	C	T2	7.03
BAESF_00351	C	T3	3.65
BAESF_00362	C	T1	1.93
BAESF_00410	C	T1	11.68
BAESF_00410	C	T2	2.45
BAESF_00410	C	T3	1.04
BAESF_00411	C	T1	44.08
BAESF_00411	C	T2	17.95
BAESF_00411	C	T3	6.02
BAESF_00411	C	T4	1.92
BAESF_00414	C	T1	62.04
BAESF_00414	C	T2	12.57
BAESF_00414	C	T3	12.5
BAESF_00414	C	T4	2.45
BAESF_00424	C	T1	12.04
BAESF_00424	C	T2	2.33
BAESF_00432	C	T1	13.91
BAESF_00432	C	T2	5.2
BAESF_00432	C	T3	3.38
BAESF_00474	C	T1	39.43
BAESF_00474	C	T2	11.38
BAESF_00474	C	T3	9.05
BAESF_00474	C	T4	1.26
BAESF_00492	C	T1	3.2
BAESF_00492	C	T2	3.15
BAESF_00509	C	T1	5.28
BAESF_00516	C	T1	5.07
BAESF_00516	C	T3	3.25
BAESF_00516	C	T4	1.77
BAESF_00521	C	T2	1.64
BAESF_00528	C	T1	33.71
BAESF_00528	C	T2	9.16
BAESF_00528	C	T3	5.61
BAESF_00549	C	T1	27.76
BAESF_00549	C	T2	6.35
BAESF_00549	C	T3	3.27
BAESF_00551	C	T1	1.6
BAESF_00558	C	T1	19.42
BAESF_00558	C	T2	4.83
BAESF_00558	C	T3	5.18
BAESF_00561	C	T1	4
BAESF_00561	C	T2	1.8
BAESF_00574	C	T1	14.17
BAESF_00574	C	T2	4.85
BAESF_00574	C	T3	2.57
BAESF_00577	C	T1	1.9
BAESF_00577	C	T2	1.48
BAESF_00578	C	T1	17.21
BAESF_00578	C	T2	5.95
BAESF_00578	C	T3	2.4
BAESF_00581	C	T1	2.07
BAESF_00581	C	T2	1.06
BAESF_00581	C	T3	3.13
BAESF_00586	C	T1	2.26
BAESF_00586	C	T3	2.74
BAESF_00594	C	T2	1.02
BAESF_00595	C	T1	25.95
BAESF_00595	C	T2	8.69
BAESF_00595	C	T3	7.27
BAESF_00595	C	T4	1.04
BAESF_00598	C	T1	143.11
BAESF_00598	C	T2	27.95
BAESF_00598	C	T3	16.58
BAESF_00598	C	T4	4
BAESF_00598	C	T5	1.08
BAESF_00617	C	T1	4.88
BAESF_00617	C	T2	4.59
BAESF_00617	C	T3	2.86
BAESF_00617	C	T4	1.37
BAESF_00617	C	T6	1.29
BAESF_00636	C	T1	18.98
BAESF_00636	C	T2	6.45
BAESF_00636	C	T3	2.86
BAESF_00650	C	T1	13.19
BAESF_00650	C	T2	2.08
BAESF_00650	C	T3	9.44
BAESF_00650	C	T4	2.12
BAESF_00653	C	T1	1.2
BAESF_00656	C	T1	7.46
BAESF_00656	C	T2	6.38
BAESF_00656	C	T3	4.26
BAESF_00657	C	T1	2.8
BAESF_00657	C	T2	2.74
BAESF_00666	C	T1	3.38
BAESF_00670	C	T1	8.3
BAESF_00670	C	T2	3.36
BAESF_00670	C	T3	1.64
BAESF_00684	C	T1	3.28
BAESF_00684	C	T2	1.46
BAESF_00686	C	T1	3.78
BAESF_00686	C	T2	1.4
BAESF_00689	C	T1	13.48
BAESF_00689	C	T2	3.14
BAESF_00689	C	T3	2.91
BAESF_00690	C	T1	1.15
BAESF_00691	C	T1	19.56
BAESF_00691	C	T2	3.87
BAESF_00691	C	T3	2.57
BAESF_00693	C	T1	1.32
BAESF_00693	C	T2	1.05
BAESF_00694	C	T1	6.61
BAESF_00694	C	T2	3.01
BAESF_00694	C	T3	2.23
BAESF_00714	C	T1	18.75
BAESF_00714	C	T2	4.94
BAESF_00714	C	T3	2.35
BAESF_00720	C	T1	10.6
BAESF_00720	C	T2	3.29
BAESF_00720	C	T3	5.33
BAESF_00720	C	T4	3.53
BAESF_00721	C	T1	36.62
BAESF_00721	C	T2	8.87
BAESF_00721	C	T3	1.64
BAESF_00727	C	T1	4.52
BAESF_00727	C	T2	2.1
BAESF_00727	C	T3	1.87
BAESF_00729	C	T1	3.59
BAESF_00729	C	T3	1.37
BAESF_00730	C	T1	22.09
BAESF_00730	C	T2	5.13
BAESF_00730	C	T3	5.26
BAESF_00731	C	T3	1.26
BAESF_00732	C	T1	2.44
BAESF_00732	C	T2	1.33
BAESF_00732	C	T3	1.67
BAESF_00741	C	T1	7.96
BAESF_00741	C	T2	2.71
BAESF_00741	C	T3	2.3
BAESF_00742	C	T1	6.34
BAESF_00742	C	T2	3.08
BAESF_00742	C	T3	1.69
BAESF_00750	C	T1	19.33
BAESF_00750	C	T2	8.38
BAESF_00750	C	T3	3.77
BAESF_00750	C	T4	1.16
BAESF_00760	C	T1	3.25
BAESF_00760	C	T2	1.47
BAESF_00785	C	T1	13.89
BAESF_00785	C	T2	3.36
BAESF_00785	C	T3	3.37
BAESF_00803	C	T1	5.71
BAESF_00803	C	T2	11.11
BAESF_00803	C	T3	1.56
BAESF_00853	C	T1	3.53
BAESF_00858	C	T1	5.56
BAESF_00858	C	T2	2.68
BAESF_00858	C	T3	3.21
BAESF_00887	C	T1	21.1
BAESF_00887	C	T2	5.65
BAESF_00887	C	T3	3.23
BAESF_00901	C	T1	13.26
BAESF_00901	C	T2	4.3
BAESF_00901	C	T3	3.7
BAESF_00912	C	T1	5.49
BAESF_00912	C	T2	1.43
BAESF_00920	C	T1	7.65
BAESF_00920	C	T2	1.58
BAESF_00920	C	T3	2.34
BAESF_00932	C	T1	19.84
BAESF_00932	C	T2	4.41
BAESF_00932	C	T3	4.32
BAESF_00942	C	T1	78.46
BAESF_00942	C	T2	10.41
BAESF_00942	C	T3	9.83
BAESF_00942	C	T4	2.54
BAESF_00985	C	T1	2.98
BAESF_00993	C	T1	37.89
BAESF_00993	C	T2	8.25
BAESF_00993	C	T3	9.94
BAESF_00993	C	T4	3.37
BAESF_00994	C	T1	7.94
BAESF_00994	C	T2	3.67
BAESF_00994	C	T3	3.13
BAESF_00997	C	T1	26.14
BAESF_00997	C	T2	8.23
BAESF_00997	C	T3	5.86
BAESF_00999	C	T1	4.65
BAESF_00999	C	T2	3.03
BAESF_00999	C	T3	1.61
BAESF_01000	C	T1	2.29
BAESF_01000	C	T2	6.84
BAESF_01004	C	T1	2.38
BAESF_01007	C	T1	6.89
BAESF_01007	C	T2	2.73
BAESF_01007	C	T3	1.85
BAESF_01031	C	T1	11.78
BAESF_01031	C	T2	4.93
BAESF_01043	C	T1	19.74
BAESF_01043	C	T2	5.81
BAESF_01043	C	T3	2.62
BAESF_01046	C	T1	17.95
BAESF_01046	C	T2	5.49
BAESF_01046	C	T3	4.38
BAESF_01069	C	T1	25.26
BAESF_01069	C	T2	8.27
BAESF_01069	C	T3	2.83
BAESF_01073	C	T1	22.3
BAESF_01073	C	T2	4.11
BAESF_01073	C	T3	13.17
BAESF_01073	C	T4	3.32
BAESF_01087	C	T1	9.51
BAESF_01087	C	T2	2.68
BAESF_01087	C	T3	2.86
BAESF_01100	C	T1	28.9
BAESF_01100	C	T2	2.33
BAESF_01122	C	T1	1.42
BAESF_01125	C	T1	4.78
BAESF_01125	C	T2	1.77
BAESF_01128	C	T1	17.76
BAESF_01128	C	T2	7.22
BAESF_01128	C	T3	1.5
BAESF_01132	C	T1	1.53
BAESF_01132	C	T3	2.82
BAESF_01142	C	T1	13.8
BAESF_01142	C	T2	4.48
BAESF_01142	C	T3	3.68
BAESF_01143	C	T1	4.92
BAESF_01143	C	T2	2.07
BAESF_01143	C	T3	1.46
BAESF_01150	C	T1	56.14
BAESF_01150	C	T2	11.44
BAESF_01150	C	T3	7.21
BAESF_01150	C	T4	1.61
BAESF_01151	C	T1	11.18
BAESF_01151	C	T2	1.24
BAESF_01156	C	T1	3.01
BAESF_01165	C	T1	4.59
BAESF_01166	C	T1	3.16
BAESF_01166	C	T2	1.24
BAESF_01166	C	T3	1.67
BAESF_01188	C	T1	29.25
BAESF_01188	C	T2	11.14
BAESF_01188	C	T3	6.37
BAESF_01194	C	T1	2.79
BAESF_01194	C	T2	1.89
BAESF_01194	C	T3	1.6
BAESF_01199	C	T1	10.39
BAESF_01199	C	T2	2.23
BAESF_01212	C	T1	11.8
BAESF_01212	C	T2	2.55
BAESF_01212	C	T3	1.82
BAESF_01227	C	T1	3.31
BAESF_01227	C	T2	1.48
BAESF_01241	C	T1	3.49
BAESF_01241	C	T3	6.98
BAESF_01241	C	T4	1.15
BAESF_01247	C	T1	1.19
BAESF_01256	C	T1	25.91
BAESF_01256	C	T2	7.73
BAESF_01256	C	T3	6.18
BAESF_01257	C	T1	20.15
BAESF_01257	C	T2	3.56
BAESF_01257	C	T3	12.82
BAESF_01257	C	T4	3.51
BAESF_01261	C	T1	40.37
BAESF_01261	C	T2	6.6
BAESF_01261	C	T3	1.11
BAESF_01276	C	T1	45.92
BAESF_01276	C	T2	6.51
BAESF_01276	C	T3	10.65
BAESF_01276	C	T4	2.01
BAESF_01280	C	T1	5.46
BAESF_01280	C	T2	4.07
BAESF_01280	C	T3	1.23
BAESF_01293	C	T1	20.3
BAESF_01293	C	T2	4.37
BAESF_01293	C	T3	2.51
BAESF_01309	C	T1	36.43
BAESF_01309	C	T2	9.89
BAESF_01309	C	T3	2.61
BAESF_01309	C	T4	1.56
BAESF_01324	C	T1	487.25
BAESF_01324	C	T2	92.23
BAESF_01324	C	T3	48.14
BAESF_01324	C	T4	13.78
BAESF_01324	C	T5	5.06
BAESF_01324	C	T6	2.61
BAESF_01333	C	T1	9.56
BAESF_01333	C	T2	3.39
BAESF_01333	C	T3	3.01
BAESF_01344	C	T1	1.28
BAESF_01344	C	T3	1.77
BAESF_01362	C	T1	6.11
BAESF_01362	C	T2	1.86
BAESF_01362	C	T3	1.61
BAESF_01389	C	T1	18.24
BAESF_01389	C	T2	5.92
BAESF_01389	C	T3	3
BAESF_01405	C	T1	7.98
BAESF_01405	C	T2	1.32
BAESF_01405	C	T3	3.08
BAESF_01409	C	T1	4.4
BAESF_01409	C	T2	2.19
BAESF_01409	C	T3	2.35
BAESF_01426	C	T1	3.02
BAESF_01426	C	T2	1.19
BAESF_01427	C	T1	5.45
BAESF_01427	C	T2	1.71
BAESF_01441	C	T1	4.33
BAESF_01441	C	T2	1.61
BAESF_01449	C	T1	1.43
BAESF_01459	C	T1	5.53
BAESF_01459	C	T2	1.04
BAESF_01459	C	T3	5.17
BAESF_01459	C	T4	1.07
BAESF_01469	C	T1	2.58
BAESF_01473	C	T1	2.14
BAESF_01512	C	T1	21.06
BAESF_01512	C	T2	6.08
BAESF_01512	C	T3	2.54
BAESF_01518	C	T1	1.15
BAESF_01518	C	T2	1.44
BAESF_01537	C	T1	60.88
BAESF_01537	C	T2	8.58
BAESF_01537	C	T3	1.51
BAESF_01540	C	T1	10.74
BAESF_01540	C	T2	1.07
BAESF_01540	C	T3	7.35
BAESF_01540	C	T4	2.11
BAESF_01561	C	T1	2.24
BAESF_01561	C	T3	1.09
BAESF_01573	C	T1	32.35
BAESF_01573	C	T2	12.93
BAESF_01573	C	T3	5.39
BAESF_01573	C	T4	1.4
BAESF_01584	C	T1	9.33
BAESF_01584	C	T2	2.7
BAESF_01584	C	T3	1.97
BAESF_01596	C	T1	1.71
BAESF_01596	C	T2	1.05
BAESF_01605	C	T1	7.34
BAESF_01605	C	T2	1.45
BAESF_01606	C	T1	42.22
BAESF_01606	C	T2	11.03
BAESF_01606	C	T3	8.14
BAESF_01606	C	T4	1.87
BAESF_01612	C	T1	8.86
BAESF_01612	C	T2	1.1
BAESF_01617	C	T1	2
BAESF_01618	C	T1	11.72
BAESF_01618	C	T2	3.62
BAESF_01618	C	T3	3.35
BAESF_01619	C	T1	1.86
BAESF_01626	C	T1	179.23
BAESF_01626	C	T2	36.39
BAESF_01626	C	T3	7.06
BAESF_01626	C	T4	4.06
BAESF_01626	C	T5	1.61
BAESF_01626	C	T6	1.22
BAESF_01629	C	T1	4.29
BAESF_01629	C	T2	1.1
BAESF_01633	C	T1	13.76
BAESF_01633	C	T2	2.41
BAESF_01633	C	T3	4.2
BAESF_01633	C	T4	1.38
BAESF_01635	C	T1	2.26
BAESF_01635	C	T3	1.65
BAESF_01664	C	T1	5.73
BAESF_01664	C	T2	1.07
BAESF_01672	C	T1	5.28
BAESF_01674	C	T1	26.33
BAESF_01674	C	T2	5.53
BAESF_01685	C	T1	40.04
BAESF_01685	C	T2	5.57
BAESF_01697	C	T1	39.03
BAESF_01697	C	T2	12.65
BAESF_01697	C	T3	8.66
BAESF_01697	C	T4	2.24
BAESF_01700	C	T1	27.11
BAESF_01700	C	T2	8.88
BAESF_01700	C	T3	9.8
BAESF_01700	C	T4	1.92
BAESF_01706	C	T1	2.56
BAESF_01708	C	T1	39.58
BAESF_01708	C	T2	15.78
BAESF_01708	C	T3	4.67
BAESF_01708	C	T4	1.19
BAESF_01722	C	T1	4.46
BAESF_01722	C	T2	1.43
BAESF_01722	C	T3	1.34
BAESF_01734	C	T1	8.55
BAESF_01734	C	T2	3.85
BAESF_01734	C	T3	3.56
BAESF_01772	C	T1	17.02
BAESF_01772	C	T2	3.53
BAESF_01772	C	T3	12.13
BAESF_01772	C	T4	4.01
BAESF_01774	C	T1	5.82
BAESF_01774	C	T2	2.18
BAESF_01774	C	T3	1.94
BAESF_01789	C	T1	5.81
BAESF_01789	C	T2	5.62
BAESF_01797	C	T1	9.12
BAESF_01797	C	T2	3.25
BAESF_01797	C	T3	2.15
BAESF_01799	C	T1	8.66
BAESF_01799	C	T2	2.55
BAESF_01799	C	T3	2.52
BAESF_01806	C	T1	4.29
BAESF_01806	C	T2	2.42
BAESF_01814	C	T1	77.91
BAESF_01814	C	T2	20.58
BAESF_01814	C	T3	6.35
BAESF_01814	C	T4	1.12
BAESF_01815	C	T1	25.52
BAESF_01815	C	T2	6.08
BAESF_01815	C	T3	4.03
BAESF_01815	C	T4	1.74
BAESF_01816	C	T1	4.15
BAESF_01816	C	T2	2.67
BAESF_01816	C	T3	1.26
BAESF_01818	C	T1	6.56
BAESF_01818	C	T2	3.53
BAESF_01818	C	T3	1.48
BAESF_01819	C	T1	6.63
BAESF_01819	C	T2	3.79
BAESF_01819	C	T3	1.94
BAESF_01820	C	T1	4.39
BAESF_01820	C	T2	1.21
BAESF_01821	C	T1	12.46
BAESF_01821	C	T2	3.53
BAESF_01821	C	T3	2.52
BAESF_01823	C	T1	2.4
BAESF_01823	C	T2	2.16
BAESF_01823	C	T3	1.12
BAESF_01827	C	T1	3.09
BAESF_01827	C	T2	1.5
BAESF_01829	C	T1	10.51
BAESF_01829	C	T2	5.75
BAESF_01829	C	T3	3.01
BAESF_01840	C	T1	1.1
BAESF_01840	C	T3	1.47
BAESF_01843	C	T1	20.57
BAESF_01843	C	T2	2.27
BAESF_01843	C	T3	5.06
BAESF_01843	C	T4	1.65
BAESF_01846	C	T1	11.86
BAESF_01846	C	T2	4.24
BAESF_01846	C	T3	3.36
BAESF_01854	C	T1	26.44
BAESF_01854	C	T2	5.02
BAESF_01899	C	T1	18.47
BAESF_01899	C	T2	3.94
BAESF_01899	C	T3	2.24
BAESF_01915	C	T1	5.53
BAESF_01915	C	T2	1.06
BAESF_01915	C	T3	3.35
BAESF_01938	C	T1	10.33
BAESF_01938	C	T2	7.44
BAESF_01938	C	T3	3.43
BAESF_01938	C	T4	1.22
BAESF_01941	C	T1	12.33
BAESF_01941	C	T2	1.83
BAESF_01951	C	T1	11.18
BAESF_01951	C	T2	4.66
BAESF_01951	C	T3	2.28
BAESF_01966	C	T1	12.13
BAESF_01966	C	T2	4.42
BAESF_01966	C	T3	2.02
BAESF_02003	C	T1	1.03
BAESF_02004	C	T1	1.93
BAESF_02004	C	T3	3.9
BAESF_02008	C	T1	11.95
BAESF_02008	C	T2	2.74
BAESF_02020	C	T1	4.14
BAESF_02059	C	T1	7.18
BAESF_02059	C	T2	2.91
BAESF_02059	C	T3	1.28
BAESF_02088	C	T1	4.17
BAESF_02088	C	T2	1.63
BAESF_02088	C	T3	1.06
BAESF_02090	C	T1	6.05
BAESF_02090	C	T2	2.65
BAESF_02090	C	T3	1.11
BAESF_02131	C	T1	1.22
BAESF_02137	C	T1	6.02
BAESF_02137	C	T2	1.61
BAESF_02144	C	T1	5.31
BAESF_02144	C	T2	2.96
BAESF_02176	C	T1	13.97
BAESF_02176	C	T2	1.05
BAESF_02176	C	T3	7.79
BAESF_02176	C	T4	2.12
BAESF_02181	C	T1	14.12
BAESF_02181	C	T2	3.17
BAESF_02181	C	T3	2.49
BAESF_02185	C	T1	6.37
BAESF_02185	C	T2	3.8
BAESF_02188	C	T1	2.16
BAESF_02189	C	T1	1.99
BAESF_02189	C	T2	1.1
BAESF_02204	C	T1	17.02
BAESF_02204	C	T2	3.74
BAESF_02204	C	T3	3.01
BAESF_02207	C	T1	4.99
BAESF_02212	C	T2	1.73
BAESF_02228	C	T1	12.05
BAESF_02228	C	T2	3.62
BAESF_02228	C	T3	1.99
BAESF_02239	C	T1	7.78
BAESF_02239	C	T2	5.68
BAESF_02239	C	T3	1.59
BAESF_02253	C	T1	8.69
BAESF_02253	C	T2	3.36
BAESF_02253	C	T3	1.64
BAESF_02255	C	T1	21.51
BAESF_02255	C	T2	5.22
BAESF_02255	C	T3	3.11
BAESF_02256	C	T1	31.94
BAESF_02256	C	T2	8.42
BAESF_02256	C	T3	6.51
BAESF_02256	C	T4	2.73
BAESF_02261	C	T1	18.68
BAESF_02261	C	T2	4.03
BAESF_02262	C	T1	11.02
BAESF_02262	C	T2	4.08
BAESF_02262	C	T3	3.42
BAESF_02266	C	T1	15.33
BAESF_02266	C	T2	2.08
BAESF_02268	C	T1	15.55
BAESF_02268	C	T2	2.09
BAESF_02268	C	T3	1.64
BAESF_02285	C	T1	11.21
BAESF_02285	C	T2	4.64
BAESF_02294	C	T1	27.01
BAESF_02294	C	T2	6.45
BAESF_02294	C	T3	5.6
BAESF_02294	C	T4	1.85
BAESF_02310	C	T1	21.59
BAESF_02310	C	T2	8.74
BAESF_02310	C	T3	5.08
BAESF_02313	C	T1	9.62
BAESF_02313	C	T2	3.38
BAESF_02313	C	T3	5.74
BAESF_02371	C	T1	1.91
BAESF_02377	C	T1	2.41
BAESF_02377	C	T2	4.11
BAESF_02377	C	T3	1.52
BAESF_02379	C	T1	10.54
BAESF_02379	C	T2	2.49
BAESF_02379	C	T3	2.01
BAESF_02383	C	T1	26.55
BAESF_02383	C	T2	13.62
BAESF_02383	C	T3	5.88
BAESF_02383	C	T4	1.42
BAESF_02387	C	T1	2.15
BAESF_02387	C	T2	1.19
BAESF_02397	C	T1	2.46
BAESF_02397	C	T2	1.02
BAESF_02402	C	T1	10.56
BAESF_02402	C	T2	2.47
BAESF_02408	C	T1	6.62
BAESF_02408	C	T2	1.8
BAESF_02409	C	T1	24.97
BAESF_02409	C	T2	4.51
BAESF_02409	C	T3	5.32
BAESF_02409	C	T4	1.16
BAESF_02416	C	T1	5.3
BAESF_02416	C	T2	1.65
BAESF_02429	C	T1	14.22
BAESF_02429	C	T2	3.03
BAESF_02429	C	T3	1.07
BAESF_02433	C	T1	13.1
BAESF_02433	C	T2	3.78
BAESF_02433	C	T3	2.5
BAESF_02436	C	T1	12.32
BAESF_02436	C	T2	3.5
BAESF_02444	C	T1	3.93
BAESF_02444	C	T2	3.33
BAESF_02464	C	T1	23.08
BAESF_02464	C	T2	20.99
BAESF_02464	C	T3	3.67
BAESF_02464	C	T4	1.07
BAESF_02473	C	T1	10.02
BAESF_02473	C	T2	6.52
BAESF_02473	C	T3	1.07
BAESF_02476	C	T1	2.75
BAESF_02504	C	T1	4.17
BAESF_02504	C	T2	6.28
BAESF_02506	C	T1	6.3
BAESF_02506	C	T2	2.53
BAESF_02506	C	T3	1.41
BAESF_02520	C	T1	4.81
BAESF_02520	C	T2	2.37
BAESF_02530	C	T1	14.2
BAESF_02530	C	T2	3.56
BAESF_02530	C	T3	3.69
BAESF_02537	C	T1	4.79
BAESF_02546	C	T1	174.56
BAESF_02546	C	T2	30.52
BAESF_02546	C	T3	12.29
BAESF_02546	C	T4	5.59
BAESF_02546	C	T5	1.21
BAESF_02546	C	T6	1.08
BAESF_02553	C	T1	8.37
BAESF_02553	C	T2	4.71
BAESF_02553	C	T3	1.09
BAESF_02572	C	T1	10.08
BAESF_02572	C	T2	3.69
BAESF_02572	C	T3	2.11
BAESF_02580	C	T1	69.13
BAESF_02580	C	T2	19.6
BAESF_02580	C	T3	1.56
BAESF_02593	C	T1	1.88
BAESF_02593	C	T2	2.21
BAESF_02621	C	T1	5.57
BAESF_02621	C	T2	1.81
BAESF_02623	C	T1	3.89
BAESF_02623	C	T2	1
BAESF_02623	C	T3	1.29
BAESF_02626	C	T1	143.3
BAESF_02626	C	T2	19.58
BAESF_02626	C	T3	3.64
BAESF_02626	C	T4	1.28
BAESF_02627	C	T1	56.81
BAESF_02627	C	T2	7.04
BAESF_02628	C	T1	24.65
BAESF_02628	C	T2	4.74
BAESF_02630	C	T1	1.4
BAESF_02630	C	T2	1.43
BAESF_02630	C	T3	1.34
BAESF_02631	C	T1	4.88
BAESF_02631	C	T2	3.36
BAESF_02697	C	T1	1.49
BAESF_02699	C	T1	39.99
BAESF_02699	C	T2	7.53
BAESF_02699	C	T3	2.12
BAESF_02699	C	T4	1.49
BAESF_02712	C	T1	139.98
BAESF_02712	C	T2	25.88
BAESF_02712	C	T3	2.97
BAESF_02712	C	T4	2.3
BAESF_02716	C	T1	90.98
BAESF_02716	C	T2	14.85
BAESF_02716	C	T3	2.63
BAESF_02716	C	T4	1.54
BAESF_02716	C	T5	1.49
BAESF_02718	C	T1	1.87
BAESF_02718	C	T2	1.03
BAESF_02727	C	T1	10.65
BAESF_02727	C	T2	3.29
BAESF_02727	C	T3	1.81
BAESF_02728	C	T1	12.51
BAESF_02728	C	T2	1.56
BAESF_02728	C	T3	1.46
BAESF_02749	C	T1	31.79
BAESF_02749	C	T2	8.08
BAESF_02749	C	T3	5.14
BAESF_02757	C	T1	1.72
BAESF_02758	C	T1	1.28
BAESF_02760	C	T1	1.92
BAESF_02760	C	T3	1.02
BAESF_02761	C	T1	1.63
BAESF_02761	C	T2	1.67
BAESF_02761	C	T3	1.09
BAESF_02779	C	T1	3.27
BAESF_02779	C	T3	8.04
BAESF_02779	C	T4	1.63
BAESF_02783	C	T1	2.26
BAESF_02783	C	T2	2.05
BAESF_02786	C	T1	23.33
BAESF_02786	C	T2	5.36
BAESF_02786	C	T3	5.79
BAESF_02786	C	T4	1.1
BAESF_02787	C	T1	13.59
BAESF_02787	C	T2	3.68
BAESF_02787	C	T3	2.42
BAESF_02824	C	T1	67.92
BAESF_02824	C	T2	13.73
BAESF_02824	C	T3	7.56
BAESF_02824	C	T4	1.45
BAESF_02827	C	T1	5.68
BAESF_02827	C	T2	1.7
BAESF_02827	C	T3	3.18
BAESF_02831	C	T1	27.93
BAESF_02831	C	T2	1.79
BAESF_02831	C	T3	10.74
BAESF_02831	C	T4	2.78
BAESF_02836	C	T1	19.41
BAESF_02836	C	T2	6.83
BAESF_02836	C	T3	4.99
BAESF_02841	C	T1	5.3
BAESF_02846	C	T1	5.81
BAESF_02846	C	T2	3.53
BAESF_02846	C	T3	1.48
BAESF_02858	C	T1	4.2
BAESF_02858	C	T2	1.42
BAESF_02869	C	T1	566.32
BAESF_02869	C	T2	93.16
BAESF_02869	C	T3	26.53
BAESF_02869	C	T4	6.03
BAESF_02869	C	T5	1.12
BAESF_02875	C	T1	3.12
BAESF_02900	C	T1	9.75
BAESF_02900	C	T2	1.18
BAESF_02900	C	T3	8.03
BAESF_02900	C	T4	1.59
BAESF_02902	C	T1	36.06
BAESF_02902	C	T2	7.09
BAESF_02902	C	T3	4.7
BAESF_02903	C	T1	2.8
BAESF_02904	C	T1	21.06
BAESF_02904	C	T2	3.66
BAESF_02904	C	T3	1.33
BAESF_02911	C	T1	53.55
BAESF_02911	C	T2	12.37
BAESF_02911	C	T3	7.29
BAESF_02911	C	T4	2.23
BAESF_02919	C	T1	1.57
BAESF_02930	C	T1	2.8
BAESF_02930	C	T2	2.76
BAESF_02933	C	T1	2.32
BAESF_02933	C	T2	1.02
BAESF_02948	C	T1	3.92
BAESF_02948	C	T2	1.14
BAESF_02991	C	T1	2.28
BAESF_02991	C	T2	1.32
BAESF_03085	C	T1	7.3
BAESF_03085	C	T2	2.95
BAESF_03095	C	T1	93.45
BAESF_03095	C	T2	17.52
BAESF_03095	C	T3	4.67
BAESF_03095	C	T4	1.22
BAESF_03100	C	T1	1.51
BAESF_03108	C	T1	12.18
BAESF_03108	C	T2	1.76
BAESF_03108	C	T3	3.74
BAESF_03108	C	T4	1.04
BAESF_03118	C	T1	7.69
BAESF_03118	C	T2	3.66
BAESF_03129	C	T1	18.97
BAESF_03129	C	T2	3.86
BAESF_03129	C	T3	1.16
BAESF_03130	C	T1	2.95
BAESF_03130	C	T2	1.22
BAESF_03133	C	T1	7.78
BAESF_03133	C	T2	2.01
BAESF_03133	C	T3	1.41
BAESF_03137	C	T1	36.89
BAESF_03137	C	T2	5.6
BAESF_03137	C	T3	4.06
BAESF_03137	C	T4	1.06
BAESF_03138	C	T1	3.26
BAESF_03167	C	T1	3.3
BAESF_03167	C	T2	1.99
BAESF_03186	C	T1	3.29
BAESF_03186	C	T2	1.73
BAESF_03189	C	T1	6.22
BAESF_03189	C	T2	1.26
BAESF_03189	C	T3	4.65
BAESF_03190	C	T1	4.04
BAESF_03191	C	T1	13.87
BAESF_03191	C	T2	4.21
BAESF_03191	C	T3	3.72
BAESF_03193	C	T1	23.77
BAESF_03193	C	T2	8.23
BAESF_03193	C	T3	4.47
BAESF_03193	C	T4	1.19
BAESF_03201	C	T1	19.37
BAESF_03201	C	T2	3.88
BAESF_03201	C	T3	4.64
BAESF_03212	C	T1	26.46
BAESF_03212	C	T2	6.75
BAESF_03212	C	T3	1.27
BAESF_03213	C	T1	2.59
BAESF_03221	C	T1	2.27
BAESF_03221	C	T2	1.25
BAESF_03223	C	T1	183.86
BAESF_03223	C	T2	45.68
BAESF_03223	C	T3	16.98
BAESF_03223	C	T4	7.92
BAESF_03223	C	T5	2.14
BAESF_03223	C	T6	1.28
BAESF_03242	C	T1	19.53
BAESF_03242	C	T2	4.76
BAESF_03242	C	T3	2.12
BAESF_03248	C	T1	26.76
BAESF_03248	C	T2	5.39
BAESF_03248	C	T3	3.32
BAESF_03274	C	T1	3.12
BAESF_03274	C	T2	1.45
BAESF_03282	C	T1	3.88
BAESF_03282	C	T2	3.99
BAESF_03290	C	T1	3.22
BAESF_03298	C	T1	1.34
BAESF_03300	C	T1	3.02
BAESF_03300	C	T2	1.5
BAESF_03307	C	T1	12.88
BAESF_03307	C	T2	3.31
BAESF_03307	C	T3	4.38
BAESF_03307	C	T4	1.01
BAESF_03311	C	T1	3.25
BAESF_03312	C	T1	6.85
BAESF_03312	C	T2	1.68
BAESF_03312	C	T3	1.22
BAESF_03313	C	T1	1.23
BAESF_03314	C	T1	16.45
BAESF_03314	C	T2	3.97
BAESF_03316	C	T1	4.26
BAESF_03319	C	T1	26.04
BAESF_03319	C	T2	6.81
BAESF_03319	C	T3	4.49
BAESF_03323	C	T1	8.03
BAESF_03323	C	T3	2.44
BAESF_03337	C	T1	42.89
BAESF_03337	C	T2	12.66
BAESF_03337	C	T3	6.29
BAESF_03337	C	T4	2.14
BAESF_03341	C	T1	6.09
BAESF_03341	C	T2	1.02
BAESF_03341	C	T3	1.03
BAESF_03350	C	T1	2.7
BAESF_03350	C	T2	1.05
BAESF_03357	C	T1	6.13
BAESF_03375	C	T1	3.59
BAESF_03375	C	T2	2.52
BAESF_03375	C	T3	1.25
BAESF_03389	C	T1	2.51
BAESF_03396	C	T1	3.38
BAESF_03399	C	T1	6.48
BAESF_03399	C	T2	2.09
BAESF_03401	C	T1	1.41
BAESF_03407	C	T1	2.05
BAESF_03408	C	T1	22.65
BAESF_03408	C	T2	4.84
BAESF_03412	C	T1	2.22
BAESF_03418	C	T1	31.68
BAESF_03418	C	T2	9.54
BAESF_03418	C	T3	3.99
BAESF_03432	C	T1	3.99
BAESF_03445	C	T1	9.4
BAESF_03445	C	T2	2.52
BAESF_03445	C	T3	2.02
BAESF_03450	C	T1	21.75
BAESF_03450	C	T2	6.28
BAESF_03450	C	T3	3.81
BAESF_03463	C	T1	2.89
BAESF_03463	C	T2	1.46
BAESF_03468	C	T1	26.58
BAESF_03468	C	T2	8.7
BAESF_03468	C	T3	2.63
BAESF_03469	C	T1	1.08
BAESF_03475	C	T1	9.86
BAESF_03475	C	T2	3.55
BAESF_03475	C	T3	2.91
BAESF_03491	C	T1	15.54
BAESF_03491	C	T2	4.47
BAESF_03491	C	T3	4.3
BAESF_03496	C	T1	8.02
BAESF_03511	C	T1	3.96
BAESF_03524	C	T1	3.81
BAESF_03531	C	T1	4.38
BAESF_03531	C	T2	1.42
BAESF_03531	C	T3	1.32
BAESF_03540	C	T1	1.69
BAESF_03540	C	T2	1.21
BAESF_03541	C	T1	4.94
BAESF_03541	C	T2	1.96
BAESF_03553	C	T1	3.5
BAESF_03558	C	T1	11.1
BAESF_03558	C	T2	4.26
BAESF_03558	C	T3	3.62
BAESF_03558	C	T4	1.1
BAESF_03561	C	T1	2.57
BAESF_03567	C	T1	4.77
BAESF_03567	C	T2	2.32
BAESF_03594	C	T1	5.62
BAESF_03612	C	T1	8.15
BAESF_03612	C	T2	2.11
BAESF_03621	C	T1	1.68
BAESF_03622	C	T1	9.68
BAESF_03622	C	T2	2.58
BAESF_03622	C	T3	1.41
BAESF_03624	C	T1	7.6
BAESF_03624	C	T2	3.21
BAESF_03624	C	T3	3.72
BAESF_03650	C	T1	2.97
BAESF_03650	C	T2	1.3
BAESF_03658	C	T1	1.6
BAESF_03658	C	T2	1.73
BAESF_03664	C	T1	8.6
BAESF_03664	C	T2	1.97
BAESF_03664	C	T3	2.17
BAESF_03676	C	T1	1.28
BAESF_03679	C	T1	4.02
BAESF_03679	C	T2	1.27
BAESF_03681	C	T1	15.8
BAESF_03681	C	T2	3.98
BAESF_03681	C	T3	1.53
BAESF_03685	C	T1	5.27
BAESF_03685	C	T2	3.04
BAESF_03685	C	T3	2.33
BAESF_03686	C	T1	2.34
BAESF_03686	C	T3	2.07
BAESF_03688	C	T1	1.26
BAESF_03692	C	T1	6.15
BAESF_03692	C	T2	1.47
BAESF_03744	C	T1	23.65
BAESF_03744	C	T2	3.31
BAESF_03744	C	T3	2.17
BAESF_03753	C	T1	3.25
BAESF_03753	C	T2	1.25
BAESF_03753	C	T3	1.31
BAESF_03784	C	T1	5.64
BAESF_03784	C	T2	1.13
BAESF_03784	C	T3	7.68
BAESF_03784	C	T4	1.28
BAESF_03785	C	T1	6.43
BAESF_03786	C	T1	23.62
BAESF_03786	C	T2	6.78
BAESF_03786	C	T3	2.77
BAESF_03787	C	T1	4.77
BAESF_03787	C	T2	1.6
BAESF_03788	C	T1	24.87
BAESF_03788	C	T2	10.32
BAESF_03788	C	T3	3.81
BAESF_03791	C	T1	11.12
BAESF_03791	C	T2	3.88
BAESF_03794	C	T1	12.82
BAESF_03794	C	T2	4.37
BAESF_03794	C	T3	2.61
BAESF_03810	C	T1	4.22
BAESF_03810	C	T2	2.04
BAESF_03810	C	T3	1.35
BAESF_03828	C	T1	13.76
BAESF_03828	C	T2	3.78
BAESF_03828	C	T3	1.48
BAESF_03835	C	T1	3.56
BAESF_03835	C	T2	1.48
BAESF_03835	C	T3	1.23
BAESF_03847	C	T1	38.93
BAESF_03847	C	T2	5.1
BAESF_03847	C	T3	2.77
BAESF_03856	C	T1	7.4
BAESF_03856	C	T2	1.58
BAESF_03858	C	T1	86.93
BAESF_03858	C	T2	19.35
BAESF_03858	C	T3	7.72
BAESF_03858	C	T4	2.23
BAESF_03870	C	T1	2.3
BAESF_03872	C	T1	138.59
BAESF_03872	C	T2	25.05
BAESF_03872	C	T3	15.03
BAESF_03872	C	T4	4.32
BAESF_03873	C	T1	3.37
BAESF_03886	C	T1	42.27
BAESF_03886	C	T2	3.36
BAESF_03897	C	T1	25.89
BAESF_03897	C	T2	7.07
BAESF_03897	C	T3	8.83
BAESF_03897	C	T4	2.89
BAESF_03907	C	T1	10.55
BAESF_03907	C	T2	3.34
BAESF_03945	C	T1	2.59
BAESF_03945	C	T2	1.17
BAESF_03949	C	T1	15.35
BAESF_03949	C	T2	2.95
BAESF_03949	C	T3	3.4
BAESF_03949	C	T4	1.35
BAESF_03957	C	T1	34.17
BAESF_03957	C	T2	7.43
BAESF_03957	C	T3	6.43
BAESF_03957	C	T4	1.41
BAESF_03966	C	T1	2.07
BAESF_03967	C	T1	5.23
BAESF_03967	C	T2	1.01
BAESF_03984	C	T1	1.85
BAESF_03988	C	T1	9.9
BAESF_03988	C	T2	1.6
BAESF_03992	C	T1	44.83
BAESF_03992	C	T2	5.32
BAESF_03992	C	T3	2.02
BAESF_04019	C	T1	2.89
BAESF_04027	C	T1	1.38
BAESF_04027	C	T2	1.44
BAESF_04060	C	T1	2.39
BAESF_04073	C	T1	1.99
BAESF_04073	C	T2	1.47
BAESF_04076	C	T1	2.97
BAESF_04078	C	T1	26.49
BAESF_04078	C	T2	9.1
BAESF_04078	C	T3	5.25
BAESF_04078	C	T4	1.76
BAESF_04093	C	T1	18.16
BAESF_04093	C	T2	4.07
BAESF_04093	C	T3	8.08
BAESF_04093	C	T4	3.49
BAESF_04103	C	T1	3.01
BAESF_04111	C	T1	2.81
BAESF_04111	C	T2	2.08
BAESF_04111	C	T3	1.11
BAESF_04120	C	T1	2.9
BAESF_04120	C	T2	1.47
BAESF_04128	C	T1	6.41
BAESF_04128	C	T3	5.22
BAESF_04128	C	T4	1.68
BAESF_04139	C	T1	36.16
BAESF_04139	C	T2	12.86
BAESF_04139	C	T3	5.54
BAESF_04139	C	T4	1.23
BAESF_04142	C	T1	3.54
BAESF_04142	C	T2	1.31
BAESF_04155	C	T1	2.4
BAESF_04155	C	T2	3.26
BAESF_04155	C	T3	1.25
BAESF_04156	C	T2	1.18
BAESF_04160	C	T1	2.63
BAESF_04160	C	T3	1.75
BAESF_04179	C	T1	13.26
BAESF_04179	C	T2	5.62
BAESF_04179	C	T3	3.05
BAESF_04195	C	T1	5.3
BAESF_04195	C	T2	2.24
BAESF_04195	C	T3	2.78
BAESF_04197	C	T1	2.49
BAESF_04197	C	T2	1.76
BAESF_04214	C	T1	10.79
BAESF_04214	C	T2	3.79
BAESF_04214	C	T3	2.8
BAESF_04241	C	T1	2.17
BAESF_04241	C	T3	4.45
BAESF_04244	C	T1	7.33
BAESF_04244	C	T2	2.28
BAESF_04244	C	T3	1.3
BAESF_04246	C	T1	11.93
BAESF_04246	C	T2	1.33
BAESF_04247	C	T1	9.52
BAESF_04247	C	T2	2.99
BAESF_04247	C	T3	2.37
BAESF_04252	C	T1	14.47
BAESF_04252	C	T2	4.65
BAESF_04252	C	T3	4.02
BAESF_04257	C	T1	8.16
BAESF_04257	C	T2	2.72
BAESF_04257	C	T3	2.72
BAESF_04257	C	T4	1.02
BAESF_04263	C	T1	11.97
BAESF_04263	C	T2	5.93
BAESF_04263	C	T3	2.87
BAESF_04266	C	T1	3.09
BAESF_04280	C	T1	249.69
BAESF_04280	C	T2	21.87
BAESF_04280	C	T3	16.44
BAESF_04280	C	T4	9.8
BAESF_04280	C	T5	1.9
BAESF_04280	C	T6	1.39
BAESF_04317	C	T1	29.14
BAESF_04317	C	T2	6.9
BAESF_04317	C	T3	4.79
BAESF_04321	C	T1	4.61
BAESF_04321	C	T2	2.37
BAESF_04341	C	T1	32.39
BAESF_04341	C	T2	10.76
BAESF_04380	C	T1	18.49
BAESF_04380	C	T2	6.02
BAESF_04380	C	T3	4.89
BAESF_04384	C	T1	8.18
BAESF_04384	C	T2	3.89
BAESF_04384	C	T3	3.51
BAESF_04389	C	T1	13.24
BAESF_04389	C	T2	6.38
BAESF_04389	C	T3	2.74
BAESF_04391	C	T1	16.59
BAESF_04391	C	T2	4.03
BAESF_04391	C	T3	9.5
BAESF_04391	C	T4	2.22
BAESF_04415	C	T1	4.07
BAESF_04415	C	T2	1.42
BAESF_04415	C	T3	1.87
BAESF_04418	C	T1	3.89
BAESF_04418	C	T2	1.64
BAESF_04425	C	T1	6.58
BAESF_04427	C	T1	69.34
BAESF_04427	C	T2	7.92
BAESF_04427	C	T3	1.34
BAESF_04429	C	T1	8.16
BAESF_04429	C	T2	1.05
BAESF_04429	C	T3	13.23
BAESF_04429	C	T4	3.3
BAESF_04469	C	T1	12.54
BAESF_04469	C	T2	6.9
BAESF_04469	C	T3	3.75
BAESF_04473	C	T1	2.14
BAESF_04480	C	T1	7.08
BAESF_04480	C	T2	3.45
BAESF_04480	C	T3	2.73
BAESF_04483	C	T1	64.38
BAESF_04483	C	T2	13.28
BAESF_04483	C	T3	6.18
BAESF_04483	C	T4	1.07
BAESF_04489	C	T1	19.49
BAESF_04489	C	T2	1.34
BAESF_04490	C	T1	8.85
BAESF_04490	C	T2	3
BAESF_04490	C	T3	1.75
BAESF_04515	C	T1	21.7
BAESF_04515	C	T2	1.16
BAESF_04515	C	T3	1.69
BAESF_04515	C	T4	1.09
BAESF_04532	C	T1	3.3
BAESF_04532	C	T2	1.14
BAESF_04532	C	T3	1.2
BAESF_04554	C	T1	2.17
BAESF_04559	C	T1	12.1
BAESF_04559	C	T2	3.39
BAESF_04581	C	T1	4.03
BAESF_04581	C	T2	1.98
BAESF_04581	C	T3	1.54
BAESF_04589	C	T1	16.71
BAESF_04589	C	T2	5.83
BAESF_04607	C	T1	9.69
BAESF_04607	C	T2	1.23
BAESF_04607	C	T3	7.56
BAESF_04607	C	T4	1.19
BAESF_04608	C	T1	1.89
BAESF_04608	C	T3	4.1
BAESF_04614	C	T1	4.35
BAESF_04617	C	T1	1.25
BAESF_04628	C	T1	2.5
BAESF_04628	C	T2	1.04
BAESF_04628	C	T3	1.68
BAESF_04642	C	T1	5.53
BAESF_04642	C	T3	1.03
BAESF_04650	C	T1	4.55
BAESF_04650	C	T2	2.49
BAESF_04650	C	T3	1.01
BAESF_04672	C	T1	3.01
BAESF_04672	C	T2	1.7
BAESF_04706	C	T1	8.27
BAESF_04706	C	T2	2.83
BAESF_04706	C	T3	1.29
BAESF_04707	C	T1	10.64
BAESF_04707	C	T2	3.01
BAESF_04707	C	T3	3.15
BAESF_04709	C	T1	1.37
BAESF_04750	C	T1	17.89
BAESF_04750	C	T2	7.42
BAESF_04750	C	T3	2.1
BAESF_04755	C	T1	60.39
BAESF_04755	C	T2	2.79
BAESF_04755	C	T4	2.48
BAESF_04765	C	T1	5.22
BAESF_04790	C	T1	4.22
BAESF_04790	C	T2	3.44
BAESF_04790	C	T3	1.55
BAESF_04813	C	T1	25.18
BAESF_04813	C	T2	6.74
BAESF_04813	C	T3	6.62
BAESF_04815	C	T1	13.84
BAESF_04815	C	T2	4.57
BAESF_04815	C	T3	1.9
BAESF_04849	C	T1	26.39
BAESF_04849	C	T2	6
BAESF_04849	C	T3	6.22
BAESF_04849	C	T4	2.42
BAESF_04850	C	T1	3.43
BAESF_04850	C	T2	1.17
BAESF_04863	C	T1	7.7
BAESF_04863	C	T2	1.41
BAESF_04863	C	T3	1.03
BAESF_04868	C	T1	1.86
BAESF_04883	C	T1	3.01
BAESF_04883	C	T2	1.43
BAESF_04885	C	T1	50.6
BAESF_04885	C	T2	11.75
BAESF_04885	C	T3	3.89
BAESF_04899	C	T1	5.64
BAESF_04899	C	T2	2.89
BAESF_04899	C	T3	2.55
BAESF_04911	C	T1	10.27
BAESF_04911	C	T2	1.6
BAESF_04916	C	T1	2.15
BAESF_04934	C	T1	13.06
BAESF_04934	C	T2	6.43
BAESF_04934	C	T3	2.23
BAESF_04940	C	T1	1.9
BAESF_04948	C	T1	4.1
BAESF_04954	C	T1	4.86
BAESF_04954	C	T2	2.23
BAESF_04954	C	T3	1.5
BAESF_04973	C	T1	13.32
BAESF_04973	C	T2	6.92
BAESF_04973	C	T3	3.42
BAESF_04977	C	T1	2.48
BAESF_04977	C	T2	6.05
BAESF_04981	C	T1	8.87
BAESF_04981	C	T2	2.8
BAESF_04981	C	T3	1.68
BAESF_04989	C	T1	14.08
BAESF_04989	C	T2	5.4
BAESF_04989	C	T3	2.57
BAESF_05008	C	T1	2.1
BAESF_05008	C	T2	1.51
BAESF_05023	C	T1	8.43
BAESF_05023	C	T2	4.62
BAESF_05023	C	T3	2.44
BAESF_05038	C	T1	4.39
BAESF_05038	C	T2	1.49
BAESF_05038	C	T3	1.91
BAESF_05062	C	T1	4.21
BAESF_05062	C	T2	2.33
BAESF_05062	C	T3	1.01
BAESF_05082	C	T1	1.69
BAESF_05083	C	T1	1.1
BAESF_05084	C	T1	1.69
BAESF_05134	C	T1	50.31
BAESF_05134	C	T2	10.41
BAESF_05134	C	T3	4.77
BAESF_05134	C	T4	1.34
BAESF_05153	C	T1	3.7
BAESF_05153	C	T2	2.44
BAESF_05153	C	T3	1.6
BAESF_05165	C	T1	13.84
BAESF_05165	C	T2	7.49
BAESF_05165	C	T3	3.31
BAESF_05192	C	T1	1.17
BAESF_05193	C	T1	19.69
BAESF_05193	C	T2	6.32
BAESF_05193	C	T3	3.75
BAESF_05206	C	T1	3.02
BAESF_05206	C	T2	2.44
BAESF_05211	C	T1	6.08
BAESF_05211	C	T2	1.33
BAESF_05219	C	T1	2.69
BAESF_05219	C	T2	1.37
BAESF_05220	C	T1	4.04
BAESF_05220	C	T2	4.23
BAESF_05234	C	T1	5.27
BAESF_05234	C	T2	1.35
BAESF_05235	C	T1	3.52
BAESF_05235	C	T2	1.89
BAESF_05235	C	T3	1.79
BAESF_05242	C	T1	2.34
BAESF_05243	C	T1	12.37
BAESF_05243	C	T2	5.25
BAESF_05243	C	T3	3.14
BAESF_05258	C	T1	15.28
BAESF_05258	C	T2	3.75
BAESF_05258	C	T3	2.28
BAESF_05259	C	T1	1.41
BAESF_05260	C	T1	7.59
BAESF_05260	C	T2	2.32
BAESF_05285	C	T1	4.12
BAESF_05285	C	T2	1.08
BAESF_05285	C	T3	1.39
BAESF_05298	C	T1	5.9
BAESF_05298	C	T2	1.05
BAESF_05301	C	T1	3.64
BAESF_05312	C	T1	2.6
BAESF_05320	C	T1	2.02
BAESF_05326	C	T1	10.85
BAESF_05326	C	T2	3.8
BAESF_05326	C	T3	1.37
BAESF_05341	C	T1	4.9
BAESF_05341	C	T2	3.48
BAESF_05341	C	T3	1.79
BAESF_05361	C	T1	13.04
BAESF_05361	C	T2	2.25
BAESF_05362	C	T1	4.1
BAESF_05362	C	T3	5.86
BAESF_05362	C	T4	1.92
BAESF_05375	C	T1	56.66
BAESF_05375	C	T2	7
BAESF_05375	C	T3	3.06
BAESF_05378	C	T1	16.14
BAESF_05378	C	T2	3.83
BAESF_05378	C	T3	1.56
BAESF_05384	C	T1	7.25
BAESF_05384	C	T2	2.32
BAESF_05390	C	T1	18.31
BAESF_05390	C	T2	3.62
BAESF_05390	C	T3	13.21
BAESF_05390	C	T4	3.04
BAESF_05398	C	T1	1.7
BAESF_05403	C	T1	18.92
BAESF_05403	C	T2	17.11
BAESF_05403	C	T3	4.76
BAESF_05406	C	T1	3.61
BAESF_05406	C	T2	2.1
BAESF_05415	C	T1	3.26
BAESF_05415	C	T2	2.42
BAESF_05421	C	T1	192.94
BAESF_05421	C	T2	35.02
BAESF_05421	C	T3	23.68
BAESF_05421	C	T4	6.63
BAESF_05428	C	T1	5.29
BAESF_05428	C	T2	1.93
BAESF_05428	C	T3	1.3
BAESF_05429	C	T1	10.03
BAESF_05429	C	T2	4.74
BAESF_05431	C	T1	2.58
BAESF_05438	C	T1	43.91
BAESF_05438	C	T2	5.6
BAESF_05438	C	T3	1.88
BAESF_05438	C	T4	1.67
BAESF_05439	C	T1	4.43
BAESF_05447	C	T1	5.82
BAESF_05447	C	T2	2.96
BAESF_05447	C	T3	1.45
BAESF_05470	C	T1	9.11
BAESF_05470	C	T2	3.63
BAESF_05470	C	T3	1.04
BAESF_05471	C	T1	10.25
BAESF_05471	C	T3	9.53
BAESF_05471	C	T4	1.79
BAESF_05487	C	T1	4.3
BAESF_05487	C	T2	1.11
BAESF_05513	C	T1	21.63
BAESF_05513	C	T2	5.6
BAESF_05513	C	T3	6.38
BAESF_05513	C	T4	1.27
BAESF_05524	C	T1	2.64
BAESF_05524	C	T2	1.58
BAESF_05524	C	T4	1.18
BAESF_05539	C	T1	8.5
BAESF_05539	C	T2	7.11
BAESF_05539	C	T3	2.98
BAESF_05552	C	T1	16.52
BAESF_05552	C	T2	6.85
BAESF_05552	C	T3	2.51
BAESF_05575	C	T1	3.45
BAESF_05575	C	T2	2.41
BAESF_05577	C	T1	6.36
BAESF_05577	C	T2	2.26
BAESF_05580	C	T1	4.6
BAESF_05580	C	T2	3.51
BAESF_05580	C	T3	1.6
BAESF_05585	C	T1	13.32
BAESF_05585	C	T2	2.62
BAESF_05585	C	T3	1.42
BAESF_05594	C	T1	7.57
BAESF_05594	C	T2	1.52
BAESF_05612	C	T1	22.38
BAESF_05612	C	T2	3.52
BAESF_05612	C	T3	4.07
BAESF_05612	C	T4	1.01
BAESF_05631	C	T1	14.83
BAESF_05631	C	T2	5.33
BAESF_05631	C	T3	4.41
BAESF_05637	C	T1	35.75
BAESF_05637	C	T2	3.76
BAESF_05637	C	T3	10.11
BAESF_05637	C	T4	2.98
BAESF_05671	C	T1	9.8
BAESF_05671	C	T2	2.79
BAESF_05671	C	T3	1.41
BAESF_05677	C	T1	27.38
BAESF_05677	C	T2	16.43
BAESF_05677	C	T3	5.89
BAESF_05691	C	T1	23.7
BAESF_05691	C	T2	8
BAESF_05691	C	T3	5.9
BAESF_05691	C	T4	1.65
BAESF_05695	C	T1	1.34
BAESF_05707	C	T1	17.5
BAESF_05707	C	T2	5.32
BAESF_05707	C	T3	3.92
BAESF_05712	C	T1	4.93
BAESF_05712	C	T2	1.35
BAESF_05725	C	T1	61.16
BAESF_05725	C	T2	13.28
BAESF_05725	C	T3	1.77
BAESF_05739	C	T1	3.4
BAESF_05739	C	T2	2.43
BAESF_05764	C	T1	25.05
BAESF_05764	C	T2	3.63
BAESF_05764	C	T3	1.74
BAESF_05783	C	T1	52.07
BAESF_05783	C	T2	9.01
BAESF_05783	C	T3	3.25
BAESF_05789	C	T1	63.73
BAESF_05789	C	T2	16.61
BAESF_05789	C	T3	10.71
BAESF_05790	C	T1	10.46
BAESF_05790	C	T2	2.91
BAESF_05790	C	T3	2.19
BAESF_05820	C	T1	1.57
BAESF_05830	C	T1	36.96
BAESF_05830	C	T2	6.96
BAESF_05830	C	T3	4.52
BAESF_05833	C	T1	15.82
BAESF_05833	C	T2	4.35
BAESF_05833	C	T3	1.54
BAESF_05842	C	T1	36.41
BAESF_05842	C	T2	7.68
BAESF_05842	C	T3	5.58
BAESF_05847	C	T1	3.32
BAESF_05865	C	T1	6.15
BAESF_05865	C	T2	2.88
BAESF_05865	C	T3	2.17
BAESF_05896	C	T1	5.73
BAESF_05896	C	T2	2.57
BAESF_05896	C	T3	1.61
BAESF_05897	C	T1	5.54
BAESF_05933	C	T1	22.25
BAESF_05933	C	T2	6.97
BAESF_05933	C	T3	3.34
BAESF_05935	C	T1	12.48
BAESF_05935	C	T2	3.08
BAESF_05935	C	T3	5.96
BAESF_05935	C	T4	1.33
BAESF_05952	C	T1	3.2
BAESF_05952	C	T2	1.39
BAESF_05954	C	T1	9.49
BAESF_05954	C	T2	2.87
BAESF_05954	C	T3	3.28
BAESF_05964	C	T1	1.65
BAESF_05964	C	T2	1.21
BAESF_05968	C	T1	17.71
BAESF_05968	C	T2	6.67
BAESF_05981	C	T1	17.98
BAESF_05981	C	T2	4.87
BAESF_05981	C	T3	2.44
BAESF_06000	C	T1	2.93
BAESF_06000	C	T2	3.88
BAESF_06006	C	T1	8.67
BAESF_06006	C	T2	2.58
BAESF_06012	C	T1	18.93
BAESF_06012	C	T2	4.68
BAESF_06012	C	T3	2.76
BAESF_06018	C	T1	27.04
BAESF_06018	C	T2	9.44
BAESF_06018	C	T3	5.61
BAESF_06018	C	T4	1.19
BAESF_06041	C	T1	779.12
BAESF_06041	C	T2	119.05
BAESF_06041	C	T3	24.25
BAESF_06041	C	T4	9.02
BAESF_06041	C	T5	2
BAESF_06041	C	T6	1.44
BAESF_06085	C	T1	3.43
BAESF_06085	C	T3	1.01
BAESF_06091	C	T1	5.82
BAESF_06091	C	T2	2.37
BAESF_06091	C	T3	1.07
BAESF_06100	C	T1	13.65
BAESF_06100	C	T2	3
BAESF_06105	C	T1	1.71
BAESF_06107	C	T1	34.17
BAESF_06107	C	T2	6.9
BAESF_06107	C	T3	1.87
BAESF_06120	C	T1	5.06
BAESF_06121	C	T1	21.26
BAESF_06121	C	T2	5.75
BAESF_06121	C	T3	1.86
BAESF_06132	C	T1	4.75
BAESF_06132	C	T2	1.46
BAESF_06132	C	T3	1.7
BAESF_06140	C	T1	11.75
BAESF_06140	C	T2	2.67
BAESF_06140	C	T3	2.08
BAESF_06155	C	T1	43.67
BAESF_06155	C	T2	10.49
BAESF_06155	C	T3	5.87
BAESF_06155	C	T4	1.15
BAESF_06156	C	T1	5.22
BAESF_06156	C	T2	2.34
BAESF_06156	C	T3	1.83
BAESF_06160	C	T1	34.73
BAESF_06160	C	T2	9.1
BAESF_06160	C	T3	3.5
BAESF_06164	C	T1	3.59
BAESF_06164	C	T2	1.12
BAESF_06169	C	T1	3.3
BAESF_06179	C	T1	1.49
BAESF_06197	C	T1	3.68
BAESF_06197	C	T3	2.35
BAESF_06200	C	T1	1.17
BAESF_06200	C	T3	1.39
BAESF_06204	C	T1	8.63
BAESF_06204	C	T2	3.1
BAESF_06210	C	T1	4.54
BAESF_06220	C	T1	36.31
BAESF_06220	C	T2	5.92
BAESF_06220	C	T3	11.75
BAESF_06220	C	T4	3.5
BAESF_06221	C	T1	14.56
BAESF_06221	C	T2	4.05
BAESF_06221	C	T3	3.64
BAESF_06222	C	T1	3.08
BAESF_06222	C	T2	1.58
BAESF_06233	C	T1	14.6
BAESF_06233	C	T2	2.75
BAESF_06233	C	T3	3.5
BAESF_06233	C	T4	1.88
BAESF_06260	C	T1	3.29
BAESF_06260	C	T2	2.44
BAESF_06266	C	T1	3.82
BAESF_06266	C	T2	2.38
BAESF_06272	C	T1	2.51
BAESF_06288	C	T1	5.88
BAESF_06288	C	T2	3.47
BAESF_06288	C	T3	2.33
BAESF_06292	C	T1	1.81
BAESF_06292	C	T2	1.28
BAESF_06294	C	T1	1.46
BAESF_06304	C	T1	2.72
BAESF_06304	C	T2	1.91
BAESF_06304	C	T3	1.06
BAESF_06305	C	T1	1.98
BAESF_06305	C	T2	1.18
BAESF_06311	C	T1	1.75
BAESF_06320	C	T1	2.07
BAESF_06323	C	T1	11.74
BAESF_06323	C	T2	3.81
BAESF_06323	C	T3	1.61
BAESF_06364	C	T1	27.81
BAESF_06364	C	T2	6.26
BAESF_06364	C	T3	2.79
BAESF_06382	C	T1	11.32
BAESF_06382	C	T2	2.89
BAESF_06382	C	T3	1.73
BAESF_06383	C	T1	74.85
BAESF_06383	C	T2	13.41
BAESF_06383	C	T3	6.38
BAESF_06383	C	T4	1.79
BAESF_06386	C	T1	13.98
BAESF_06386	C	T2	3.26
BAESF_06386	C	T3	5.32
BAESF_06386	C	T4	1.08
BAESF_06390	C	T1	15.24
BAESF_06390	C	T2	3.84
BAESF_06390	C	T3	2.27
BAESF_06395	C	T1	12.2
BAESF_06395	C	T2	1.53
BAESF_06414	C	T1	19.51
BAESF_06414	C	T2	3.72
BAESF_06414	C	T3	2.43
BAESF_06415	C	T1	119.41
BAESF_06415	C	T2	29.54
BAESF_06415	C	T3	12.43
BAESF_06415	C	T4	3.16
BAESF_06421	C	T1	7
BAESF_06421	C	T2	2.47
BAESF_06421	C	T3	1.34
BAESF_06425	C	T1	7.5
BAESF_06425	C	T2	3.33
BAESF_06425	C	T3	1.12
BAESF_06433	C	T1	69.98
BAESF_06433	C	T2	7.31
BAESF_06433	C	T3	22.56
BAESF_06433	C	T4	5.25
BAESF_06453	C	T1	1.42
BAESF_06464	C	T1	2.44
BAESF_06464	C	T3	1.05
BAESF_06469	C	T1	22.72
BAESF_06469	C	T2	7.39
BAESF_06469	C	T3	4.37
BAESF_06469	C	T4	1.28
BAESF_06511	C	T1	2.71
BAESF_06525	C	T1	1.17
BAESF_06525	C	T2	1.09
BAESF_06541	C	T1	8.04
BAESF_06541	C	T2	8.09
BAESF_06541	C	T3	3.48
BAESF_06541	C	T4	1.98
BAESF_06542	C	T1	10.69
BAESF_06542	C	T2	2.07
BAESF_06559	C	T1	49.23
BAESF_06559	C	T2	8.71
BAESF_06559	C	T3	1.01
BAESF_06562	C	T1	16.36
BAESF_06562	C	T2	7.63
BAESF_06562	C	T3	2.77
BAESF_06569	C	T1	1.3
BAESF_06578	C	T1	4.13
BAESF_06578	C	T2	1.89
BAESF_06585	C	T1	6.11
BAESF_06585	C	T2	2.36
BAESF_06586	C	T1	1.25
BAESF_06593	C	T1	2.53
BAESF_06593	C	T2	2.72
BAESF_06593	C	T3	1.16
BAESF_06614	C	T1	16.53
BAESF_06614	C	T2	2.97
BAESF_06614	C	T3	1.05
BAESF_06623	C	T1	6.96
BAESF_06623	C	T2	2.16
BAESF_06623	C	T3	2.1
BAESF_06624	C	T1	4.98
BAESF_06624	C	T2	1.05
BAESF_06631	C	T1	9.87
BAESF_06631	C	T2	2
BAESF_06633	C	T1	4.35
BAESF_06636	C	T1	12.3
BAESF_06636	C	T2	3.89
BAESF_06636	C	T3	3.22
BAESF_06638	C	T1	12.53
BAESF_06638	C	T2	4.96
BAESF_06638	C	T3	4.29
BAESF_06639	C	T1	10.33
BAESF_06639	C	T2	8.7
BAESF_06639	C	T3	1.12
BAESF_06661	C	T1	4.76
BAESF_06661	C	T2	2.35
BAESF_06661	C	T3	3.4
BAESF_06669	C	T1	6.33
BAESF_06670	C	T1	2.35
BAESF_06681	C	T1	4.64
BAESF_06681	C	T2	1.96
BAESF_06681	C	T3	1.64
BAESF_06713	C	T1	9.24
BAESF_06713	C	T2	2.45
BAESF_06713	C	T3	1.84
BAESF_06747	C	T1	18.58
BAESF_06747	C	T2	5.58
BAESF_06747	C	T3	2.43
BAESF_06765	C	T1	1.09
BAESF_06765	C	T2	1.44
BAESF_06779	C	T1	2.63
BAESF_06779	C	T2	16.88
BAESF_06787	C	T1	22.52
BAESF_06787	C	T2	3.52
BAESF_06787	C	T3	4.51
BAESF_06791	C	T1	2
BAESF_06792	C	T1	2.02
BAESF_06803	C	T1	13.88
BAESF_06803	C	T2	1.65
BAESF_06803	C	T3	7.76
BAESF_06803	C	T4	1.84
BAESF_06806	C	T1	16.77
BAESF_06806	C	T2	5.03
BAESF_06806	C	T3	4.36
BAESF_06814	C	T1	1.73
BAESF_06818	C	T1	42.99
BAESF_06818	C	T2	6.84
BAESF_06820	C	T1	41.93
BAESF_06820	C	T2	4.98
BAESF_06854	C	T1	5.6
BAESF_06854	C	T2	1.15
BAESF_06885	C	T1	48.79
BAESF_06885	C	T2	10.63
BAESF_06885	C	T3	3.47
BAESF_06885	C	T4	1.23
BAESF_06891	C	T1	939.96
BAESF_06891	C	T2	234.43
BAESF_06891	C	T3	41.21
BAESF_06891	C	T4	22.49
BAESF_06891	C	T5	7.23
BAESF_06891	C	T6	4.62
BAESF_06895	C	T1	6.06
BAESF_06895	C	T3	1.01
BAESF_06896	C	T1	7.65
BAESF_06896	C	T2	1.62
BAESF_06908	C	T1	1.16
BAESF_06917	C	T1	3.98
BAESF_06917	C	T2	1.11
BAESF_06959	C	T1	1.72
BAESF_06973	C	T1	2.28
BAESF_06975	C	T1	7.04
BAESF_06975	C	T2	3.28
BAESF_06975	C	T3	1.31
BAESF_06984	C	T1	11.68
BAESF_06984	C	T2	6.36
BAESF_06984	C	T3	1.8
BAESF_06986	C	T1	10.06
BAESF_06986	C	T2	3.2
BAESF_06986	C	T3	1.38
BAESF_06999	C	T1	3.33
BAESF_07000	C	T1	1.88
BAESF_07000	C	T2	1.15
BAESF_07027	C	T1	6.12
BAESF_07027	C	T2	2.74
BAESF_07027	C	T3	1.71
BAESF_07031	C	T1	39.57
BAESF_07031	C	T2	6.47
BAESF_07031	C	T3	7.77
BAESF_07031	C	T4	1.66
BAESF_07042	C	T1	4.01
BAESF_07054	C	T1	2.46
BAESF_07054	C	T2	1.15
BAESF_07142	C	T1	3.63
BAESF_07142	C	T2	1.51
BAESF_07142	C	T3	1.92
BAESF_07172	C	T1	108.12
BAESF_07172	C	T2	22.98
BAESF_07172	C	T3	6.84
BAESF_07174	C	T1	51.41
BAESF_07174	C	T2	12.73
BAESF_07174	C	T3	8.05
BAESF_07174	C	T4	2.05
BAESF_07177	C	T1	3.58
BAESF_07185	C	T1	6.34
BAESF_07185	C	T2	1.86
BAESF_07186	C	T1	27.28
BAESF_07186	C	T2	5.53
BAESF_07186	C	T3	1.96
BAESF_07190	C	T1	4.12
BAESF_07190	C	T2	2.09
BAESF_07190	C	T3	1.13
BAESF_07194	C	T1	4.16
BAESF_07194	C	T3	2.74
BAESF_07216	C	T1	6.41
BAESF_07216	C	T2	1.78
BAESF_07217	C	T1	57.55
BAESF_07217	C	T2	8.25
BAESF_07217	C	T3	1.31
BAESF_07228	C	T1	17.16
BAESF_07228	C	T2	6.57
BAESF_07228	C	T3	4.4
BAESF_07230	C	T1	3.62
BAESF_07250	C	T1	56.94
BAESF_07250	C	T2	16.29
BAESF_07250	C	T3	4.87
BAESF_07250	C	T4	1.05
BAESF_07256	C	T1	1.58
BAESF_07256	C	T2	1.44
BAESF_07257	C	T1	5.02
BAESF_07262	C	T1	4.1
BAESF_07262	C	T2	3.08
BAESF_07262	C	T3	1.08
BAESF_07267	C	T1	4.61
BAESF_07285	C	T1	7.66
BAESF_07285	C	T2	4.76
BAESF_07285	C	T3	2.24
BAESF_07287	C	T1	21.43
BAESF_07287	C	T2	5.91
BAESF_07287	C	T3	3.03
BAESF_07327	C	T1	3.43
BAESF_07337	C	T1	6.48
BAESF_07337	C	T2	2.84
BAESF_07337	C	T3	2.15
BAESF_07346	C	T1	104.61
BAESF_07346	C	T2	24.82
BAESF_07346	C	T3	9.75
BAESF_07352	C	T1	74.02
BAESF_07352	C	T2	12.77
BAESF_07352	C	T3	4.89
BAESF_07354	C	T1	4.93
BAESF_07354	C	T2	1.95
BAESF_07354	C	T3	1.29
BAESF_07370	C	T1	16.87
BAESF_07370	C	T2	5.19
BAESF_07370	C	T3	3.17
BAESF_07374	C	T1	67.54
BAESF_07374	C	T2	12.5
BAESF_07374	C	T3	3.55
BAESF_07376	C	T1	251.23
BAESF_07376	C	T2	36.23
BAESF_07376	C	T3	14.9
BAESF_07376	C	T4	4.15
BAESF_07384	C	T1	26.97
BAESF_07384	C	T2	3.19
BAESF_07398	C	T1	6.87
BAESF_07403	C	T1	29.63
BAESF_07403	C	T2	3.85
BAESF_07403	C	T3	1.2
BAESF_07404	C	T1	18.83
BAESF_07404	C	T2	4.1
BAESF_07404	C	T3	1.2
BAESF_07421	C	T1	7.54
BAESF_07421	C	T2	1.48
BAESF_07421	C	T3	1.28
BAESF_07446	C	T1	2.41
BAESF_07453	C	T1	1.62
BAESF_07453	C	T2	2.17
BAESF_07464	C	T1	2.73
BAESF_07471	C	T1	20.15
BAESF_07471	C	T2	2.57
BAESF_07471	C	T3	17.74
BAESF_07471	C	T4	3.39
BAESF_07484	C	T1	11.12
BAESF_07484	C	T2	1.9
BAESF_07520	C	T1	16.42
BAESF_07520	C	T2	3.46
BAESF_07520	C	T3	2.72
BAESF_07524	C	T1	6.93
BAESF_07524	C	T2	2.24
BAESF_07524	C	T3	1.24
BAESF_07537	C	T1	3.79
BAESF_07537	C	T2	1.53
BAESF_07537	C	T3	1.04
BAESF_07547	C	T1	22.59
BAESF_07547	C	T2	2.49
BAESF_07547	C	T3	18.96
BAESF_07547	C	T4	4.89
BAESF_07559	C	T1	2.98
BAESF_07559	C	T2	1.6
BAESF_07559	C	T3	1.57
BAESF_07565	C	T1	7.13
BAESF_07565	C	T2	2.19
BAESF_07565	C	T3	4.89
BAESF_07622	C	T1	14.48
BAESF_07622	C	T2	5.64
BAESF_07622	C	T3	5.57
BAESF_07623	C	T1	35.85
BAESF_07623	C	T2	14.14
BAESF_07623	C	T3	5.79
BAESF_07623	C	T4	1.19
BAESF_07648	C	T1	2.66
BAESF_07667	C	T1	3.87
BAESF_07667	C	T2	1.75
BAESF_07672	C	T1	7.79
BAESF_07672	C	T2	1.7
BAESF_07675	C	T1	3.59
BAESF_07675	C	T2	1.57
BAESF_07675	C	T3	1
BAESF_07729	C	T1	1.82
BAESF_07749	C	T1	12.95
BAESF_07749	C	T2	4.35
BAESF_07749	C	T3	1.77
BAESF_07753	C	T1	132.34
BAESF_07753	C	T2	14.35
BAESF_07753	C	T3	8.38
BAESF_07753	C	T4	1.73
BAESF_07758	C	T1	257.33
BAESF_07758	C	T2	53.61
BAESF_07758	C	T3	16.53
BAESF_07758	C	T4	5.13
BAESF_07761	C	T1	21.89
BAESF_07761	C	T2	7.1
BAESF_07761	C	T3	3.51
BAESF_07768	C	T1	26.54
BAESF_07768	C	T2	6.83
BAESF_07768	C	T3	4.84
BAESF_07773	C	T1	36.57
BAESF_07773	C	T2	9.26
BAESF_07773	C	T3	5.43
BAESF_07773	C	T4	1.27
BAESF_07774	C	T1	18.74
BAESF_07774	C	T2	9.07
BAESF_07774	C	T3	1.37
BAESF_07775	C	T1	31.49
BAESF_07775	C	T2	12.7
BAESF_07775	C	T3	1.29
BAESF_07776	C	T1	16.43
BAESF_07776	C	T2	3.7
BAESF_07776	C	T4	1.13
BAESF_07795	C	T1	3.6
BAESF_07795	C	T2	2.76
BAESF_07799	C	T1	1.55
BAESF_07804	C	T1	2.5
BAESF_07804	C	T2	2.12
BAESF_07804	C	T3	1.31
BAESF_07806	C	T1	28.86
BAESF_07806	C	T2	6.21
BAESF_07807	C	T1	4.45
BAESF_07807	C	T2	1.55
BAESF_07809	C	T1	16.11
BAESF_07809	C	T2	3.18
BAESF_07809	C	T3	1.82
BAESF_07810	C	T1	2.82
BAESF_07817	C	T1	58.23
BAESF_07817	C	T2	15.91
BAESF_07817	C	T3	5.04
BAESF_07818	C	T1	151.62
BAESF_07818	C	T2	36.38
BAESF_07818	C	T3	1.48
BAESF_07819	C	T1	41.04
BAESF_07819	C	T2	9.36
BAESF_07819	C	T3	4.2
BAESF_07819	C	T4	2.65
BAESF_07820	C	T1	69.4
BAESF_07820	C	T2	16.36
BAESF_07820	C	T3	12.15
BAESF_07820	C	T4	2.48
BAESF_07823	C	T1	1.32
BAESF_07828	C	T1	3.68
BAESF_07828	C	T2	1.83
BAESF_07828	C	T3	1.12
BAESF_07830	C	T1	4.95
BAESF_07830	C	T2	2.35
BAESF_07830	C	T3	1.34
BAESF_07838	C	T1	97.85
BAESF_07838	C	T2	19.14
BAESF_07838	C	T3	4.35
BAESF_07846	C	T1	44.34
BAESF_07846	C	T2	11.12
BAESF_07846	C	T3	3.28
BAESF_07846	C	T4	1.06
BAESF_07850	C	T1	14.98
BAESF_07850	C	T2	2.1
BAESF_07851	C	T1	25.76
BAESF_07851	C	T2	3.62
BAESF_07852	C	T1	2.91
BAESF_07852	C	T2	5.83
BAESF_07852	C	T3	1.1
BAESF_07853	C	T1	5.41
BAESF_07853	C	T2	1.2
BAESF_07859	C	T1	10.97
BAESF_07859	C	T2	7.33
BAESF_07859	C	T3	2.73
BAESF_07865	C	T1	177.98
BAESF_07865	C	T2	17.46
BAESF_07865	C	T3	4.03
BAESF_07865	C	T4	2.3
BAESF_07870	C	T1	3.1
BAESF_07899	C	T1	5.01
BAESF_07903	C	T1	6.7
BAESF_07903	C	T2	1.8
BAESF_07920	C	T1	2.39
BAESF_07920	C	T2	1.04
BAESF_07924	C	T1	35.67
BAESF_07924	C	T2	3.84
BAESF_07924	C	T3	1.45
BAESF_07934	C	T1	8.84
BAESF_07934	C	T2	3
BAESF_07934	C	T3	2.15
BAESF_07953	C	T1	21.71
BAESF_07953	C	T2	3.03
BAESF_07953	C	T3	2.11
BAESF_07984	C	T1	11.2
BAESF_07984	C	T2	5.87
BAESF_07984	C	T3	2.97
BAESF_07998	C	T1	10.77
BAESF_07998	C	T2	5.32
BAESF_07998	C	T3	3.9
BAESF_07999	C	T1	16.63
BAESF_07999	C	T2	9.25
BAESF_07999	C	T3	2.06
[truncated: 53,618 more rows]
