# Supplementary material for: Complex transcriptional regulations of a hyperparasitic quadripartite system in giant viruses infecting protists
Source: Nat Commun. 2024 Oct 9;15:8608. doi: 10.1038/s41467-024-52906-1 (PMC11464507; doi:10.1038/s41467-024-52906-1)
Supplement: Supplementary file 16 — Source data [file 41467_2024_52906_MOESM16_ESM.zip › source_data_Figure_S2.xlsx]

## Sheet: Feuil2
Figure S2
Timepoint	Replicate	Condition	All partners combined		Cell		Giant Virus		Virophage		Transpoviron
			Number	Percentage	Number	Percentage	Number	Percentage	Number	Percentage	Number	Percentage
Mock	R1	C+GV	19152676	0.839904	19152609	0.999997	67	3.49821e-06	0	0	0	0
Mock	R2	C+GV	23233144	0.841613	23233135	1	9	3.87378e-07	0	0	0	0
Mock	R3	C+GV	17887720	0.832571	17887715	1	5	2.79521e-07	0	0	0	0
T1	R1	C+GV	16348697	0.859901	10648983	0.651366	5699714	0.348634	0	0	0	0
T1	R2	C+GV	19438670	0.847084	15359751	0.790165	4078919	0.209835	0	0	0	0
T1	R3	C+GV	17449206	0.837799	14241182	0.816151	3208024	0.183849	0	0	0	0
T2	R1	C+GV	18439350	0.854372	11017871	0.597519	7421479	0.402481	0	0	0	0
T2	R2	C+GV	15746256	0.848099	10231410	0.649768	5514846	0.350232	0	0	0	0
T2	R3	C+GV	16494099	0.85713	10282508	0.623405	6211591	0.376595	0	0	0	0
T3	R1	C+GV	14117625	0.846432	7694500	0.545028	6423125	0.454972	0	0	0	0
T3	R2	C+GV	18562290	0.84494	11651896	0.627719	6910394	0.372281	0	0	0	0
T3	R3	C+GV	16019794	0.839196	9429199	0.588597	6590595	0.411403	0	0	0	0
T4	R1	C+GV	18696965	0.827834	2410250	0.128911	16286715	0.871089	0	0	0	0
T4	R2	C+GV	15068787	0.850555	2602680	0.17272	12466107	0.82728	0	0	0	0
T4	R3	C+GV	15230041	0.835829	1943638	0.127619	13286403	0.872381	0	0	0	0
T5	R1	C+GV	14264477	0.844455	600130	0.0420716	13664347	0.957928	0	0	0	0
T5	R2	C+GV	16337961	0.856283	850416	0.0520515	15487545	0.947948	0	0	0	0
T5	R3	C+GV	21373700	0.871056	887046	0.0415018	20486654	0.958498	0	0	0	0
T6	R1	C+GV	16456901	0.862393	368254	0.0223769	16088647	0.977623	0	0	0	0
T6	R2	C+GV	13539277	0.87176	343368	0.0253609	13195909	0.974639	0	0	0	0
T6	R3	C+GV	14900554	0.873066	405006	0.0271806	14495548	0.972819	0	0	0	0
Mock	R1	C+GV+Tpv	19567175	0.832387	19566922	0.999987	253	1.29298e-05	0	0	0	0
Mock	R2	C+GV+Tpv	19410224	0.82822	19410210	0.999999	14	7.21269e-07	0	0	0	0
Mock	R3	C+GV+Tpv	9694237	0.853729	9694232	0.999999	5	5.1577e-07	0	0	0	0
T1	R1	C+GV+Tpv	14602864	0.844177	11373387	0.778846	3229440	0.221151	0	0	37	2.53375e-06
T1	R2	C+GV+Tpv	7958295	0.858552	6398461	0.803999	1559828	0.196	0	0	6	7.5393e-07
T1	R3	C+GV+Tpv	8451717	0.862452	6395888	0.756756	2055805	0.243241	0	0	24	2.83966e-06
T2	R1	C+GV+Tpv	14225994	0.86906	8195901	0.576121	6029367	0.423827	0	0	726	5.10333e-05
T2	R2	C+GV+Tpv	8691446	0.88194	4680057	0.538467	4011011	0.461489	0	0	378	4.3491e-05
T2	R3	C+GV+Tpv	8008640	0.883373	4295159	0.536316	3713053	0.463631	0	0	428	5.34423e-05
T3	R1	C+GV+Tpv	17254135	0.850098	9509759	0.551158	7741233	0.44866	0	0	3143	0.000182159
T3	R2	C+GV+Tpv	9279095	0.881051	3779054	0.407265	5498910	0.592613	0	0	1131	0.000121887
T3	R3	C+GV+Tpv	8837267	0.87321	3802643	0.430296	5032756	0.569492	0	0	1868	0.000211378
T4	R1	C+GV+Tpv	20032332	0.847018	2153165	0.107484	17848205	0.89097	0	0	30962	0.0015456
T4	R2	C+GV+Tpv	9018951	0.863361	1206379	0.13376	7802354	0.865107	0	0	10218	0.00113295
T4	R3	C+GV+Tpv	9124703	0.869667	697375	0.0764271	8413791	0.922089	0	0	13537	0.00148356
T5	R1	C+GV+Tpv	12498855	0.847769	457812	0.0366283	12019103	0.961616	0	0	21940	0.00175536
T5	R2	C+GV+Tpv	10507199	0.879442	290481	0.0276459	10201128	0.97087	0	0	15590	0.00148374
T5	R3	C+GV+Tpv	8647696	0.87664	215840	0.0249592	8418373	0.973482	0	0	13483	0.00155914
T6	R1	C+GV+Tpv	12908975	0.869846	243935	0.0188965	12646792	0.97969	0	0	18248	0.00141359
T6	R2	C+GV+Tpv	8803747	0.895631	169571	0.0192612	8623146	0.979486	0	0	11030	0.00125288
T6	R3	C+GV+Tpv	10409263	0.901762	167515	0.0160929	10228217	0.982607	0	0	13531	0.0012999
Mock	R1	C+GV+Vp	19165876	0.836504	19165867	1	9	4.69585e-07	0	0	0	0
Mock	R2	C+GV+Vp	18844109	0.836572	18844102	1	7	3.71469e-07	0	0	0	0
Mock	R3	C+GV+Vp	19867617	0.836162	19865016	0.999869	2601	0.000130917	0	0	0	0
T1	R1	C+GV+Vp	18281892	0.838575	15621595	0.854485	2660293	0.145515	4	2.18796e-07	0	0
T1	R2	C+GV+Vp	17259054	0.837839	16030152	0.928797	1228902	0.0712033	0	0	0	0
T1	R3	C+GV+Vp	15729597	0.850123	12092405	0.768768	3637184	0.231232	8	5.08595e-07	0	0
T2	R1	C+GV+Vp	16241255	0.845316	11526485	0.709704	4714678	0.29029	92	5.66459e-06	0	0
T2	R2	C+GV+Vp	16781891	0.86062	12443634	0.741492	4338223	0.258506	34	2.02599e-06	0	0
T2	R3	C+GV+Vp	17268314	0.842128	12236803	0.708628	5031429	0.291368	82	4.74858e-06	0	0
T3	R1	C+GV+Vp	21720634	0.824523	14336430	0.660037	7006857	0.32259	377347	0.0173727	0	0
T3	R2	C+GV+Vp	14917599	0.839879	10490527	0.703232	4275686	0.28662	151386	0.0101481	0	0
T3	R3	C+GV+Vp	15277459	0.833938	9874911	0.646371	5148696	0.337013	253852	0.0166161	0	0
T4	R1	C+GV+Vp	13230737	0.82868	2185373	0.165174	8637849	0.652862	2407515	0.181964	0	0
T4	R2	C+GV+Vp	19692260	0.830746	4490242	0.228021	11606552	0.589397	3595466	0.182583	0	0
T5	R1	C+GV+Vp	16956603	0.84269	839159	0.0494886	13842666	0.816358	2274778	0.134153	0	0
T5	R2	C+GV+Vp	12859968	0.836744	791138	0.0615194	10156805	0.7898	1912025	0.14868	0	0
T5	R3	C+GV+Vp	17804905	0.841269	757959	0.0425702	14889417	0.836254	2157529	0.121176	0	0
T6	R1	C+GV+Vp	16621603	0.860434	309994	0.0186501	15304341	0.92075	1007268	0.0605999	0	0
T6	R2	C+GV+Vp	15450507	0.874352	723515	0.0468279	13833931	0.895371	893061	0.0578014	0	0
T6	R3	C+GV+Vp	11952042	0.862834	299326	0.0250439	11136915	0.9318	515801	0.0431559	0	0
Mock	R1	C+GV+Vp+Tpv	7552624	0.845754	7552624	1	0	0	0	0	0	0
Mock	R2	C+GV+Vp+Tpv	10681742	0.851492	10681742	1	0	0	0	0	0	0
Mock	R3	C+GV+Vp+Tpv	7777102	0.855058	7775090	0.999741	2012	0.000258708	0	0	0	0
T1	R1	C+GV+Vp+Tpv	8416938	0.852925	7772124	0.923391	644812	0.0766089	2	2.37616e-07	0	0
T1	R2	C+GV+Vp+Tpv	10460172	0.856466	9505685	0.90875	954486	0.0912496	1	9.56007e-08	0	0
T1	R3	C+GV+Vp+Tpv	7151625	0.874894	4873432	0.681444	2278184	0.318555	9	1.25846e-06	0	0
T2	R1	C+GV+Vp+Tpv	9047685	0.865851	6542299	0.723091	2505384	0.276909	2	2.21051e-07	0	0
T2	R3	C+GV+Vp+Tpv	7086701	0.877242	4059617	0.57285	3027047	0.427145	37	5.22105e-06	0	0
T3	R1	C+GV+Vp+Tpv	8603705	0.834079	6327085	0.735391	2229814	0.259169	46447	0.00539849	359	4.17262e-05
T3	R2	C+GV+Vp+Tpv	8620427	0.845545	5919980	0.686739	2620888	0.304032	79012	0.00916567	547	6.34539e-05
T3	R3	C+GV+Vp+Tpv	11843005	0.86789	6104222	0.515428	5499557	0.464372	237964	0.0200932	1262	0.000106561
T4	R1	C+GV+Vp+Tpv	9244148	0.839087	1864396	0.201684	6017424	0.650944	1325989	0.143441	36339	0.00393103
T4	R2	C+GV+Vp+Tpv	7040432	0.840621	1222279	0.173609	4779493	0.678864	1005625	0.142836	33035	0.00469218
T4	R3	C+GV+Vp+Tpv	8867078	0.858353	1488713	0.167892	6147018	0.693241	1196751	0.134966	34596	0.00390162
T5	R1	C+GV+Vp+Tpv	7551125	0.843777	488342	0.0646714	5970494	0.790676	1014648	0.13437	77641	0.010282
T5	R2	C+GV+Vp+Tpv	8105988	0.848031	412737	0.0509175	6391626	0.788507	1217747	0.150228	83878	0.0103477
T5	R3	C+GV+Vp+Tpv	1902179	0.882779	89060	0.04682	1546059	0.812783	250936	0.13192	16124	0.00847659
T6	R1	C+GV+Vp+Tpv	6755464	0.86506	149605	0.0221458	6101251	0.903158	456286	0.0675433	48322	0.00715302
T6	R2	C+GV+Vp+Tpv	7344073	0.870308	167304	0.0227808	6611910	0.900306	507280	0.0690734	57579	0.0078402
T6	R3	C+GV+Vp+Tpv	8805140	0.883068	121268	0.0137724	8074560	0.917028	555251	0.0630599	54061	0.00613971
