# Supplementary material for: Complex transcriptional regulations of a hyperparasitic quadripartite system in giant viruses infecting protists
Source: Nat Commun. 2024 Oct 9;15:8608. doi: 10.1038/s41467-024-52906-1 (PMC11464507; doi:10.1038/s41467-024-52906-1)
Supplement: Supplementary file 16 — Source data [file 41467_2024_52906_MOESM16_ESM.zip › source_data_Figure_S3.xlsx]

## Sheet: Sheet1
Figure S3
condition	timepoint	fraction	C	GV	Vp	Tpv
C+GV	T4	0	0	0	0	0
C+GV	T4	0.0001	43	247	0	0
C+GV	T4	0.005	2512	939	0	0
C+GV	T4	0.01	4068	1028	0	0
C+GV	T4	0.015	5141	1059	0	0
C+GV	T4	0.02	5936	1073	0	0
C+GV	T4	0.025	6594	1088	0	0
C+GV	T4	0.03	7064	1098	0	0
C+GV	T4	0.035	7485	1100	0	0
C+GV	T4	0.04	7843	1103	0	0
C+GV	T4	0.045	8147	1106	0	0
C+GV	T4	0.05	8420	1108	0	0
C+GV	T4	0.055	8691	1114	0	0
C+GV	T4	0.06	8881	1115	0	0
C+GV	T4	0.065	9080	1118	0	0
C+GV	T4	0.07	9258	1120	0	0
C+GV	T4	0.075	9415	1121	0	0
C+GV	T4	0.08	9549	1121	0	0
C+GV	T4	0.085	9683	1121	0	0
C+GV	T4	0.09	9806	1124	0	0
C+GV	T4	0.095	9938	1124	0	0
C+GV	T4	0.1	10042	1124	0	0
C+GV	T4	0.105	10137	1124	0	0
C+GV	T4	0.11	10230	1127	0	0
C+GV	T4	0.115	10331	1128	0	0
C+GV	T4	0.12	10413	1130	0	0
C+GV	T4	0.125	10494	1130	0	0
C+GV	T4	0.13	10554	1130	0	0
C+GV	T4	0.135	10621	1130	0	0
C+GV	T4	0.14	10685	1130	0	0
C+GV	T4	0.145	10754	1130	0	0
C+GV	T4	0.15	10810	1130	0	0
C+GV	T4	0.155	10872	1130	0	0
C+GV	T4	0.16	10916	1130	0	0
C+GV	T4	0.165	10973	1130	0	0
C+GV	T4	0.17	11011	1132	0	0
C+GV	T4	0.175	11065	1132	0	0
C+GV	T4	0.18	11108	1132	0	0
C+GV	T4	0.185	11158	1132	0	0
C+GV	T4	0.19	11199	1132	0	0
C+GV	T4	0.195	11246	1132	0	0
C+GV	T4	0.2	11272	1133	0	0
C+GV	T4	0.25	11592	1133	0	0
C+GV	T4	0.3	11807	1133	0	0
C+GV	T4	0.35	11958	1134	0	0
C+GV	T4	0.4	12102	1134	0	0
C+GV	T4	0.45	12231	1135	0	0
C+GV	T4	0.5	12340	1135	0	0
C+GV	T4	0.55	12413	1136	0	0
C+GV	T4	0.6	12491	1136	0	0
C+GV	T4	0.65	12551	1136	0	0
C+GV	T4	0.7	12612	1136	0	0
C+GV	T4	0.75	12673	1139	0	0
C+GV	T4	0.8	12725	1139	0	0
C+GV	T4	0.85	12775	1139	0	0
C+GV	T4	0.9	12823	1139	0	0
C+GV	T4	0.95	12865	1139	0	0
C+GV	T4	1	12909	1139	0	0
C+GV+Tpv	T4	0	0	0	0	0
C+GV+Tpv	T4	0.0001	23	216	0	1
C+GV+Tpv	T4	0.005	1638	941	0	5
C+GV+Tpv	T4	0.01	2857	1023	0	5
C+GV+Tpv	T4	0.015	3787	1051	0	5
C+GV+Tpv	T4	0.02	4514	1066	0	5
C+GV+Tpv	T4	0.025	5099	1080	0	5
C+GV+Tpv	T4	0.03	5601	1089	0	5
C+GV+Tpv	T4	0.035	6006	1094	0	5
C+GV+Tpv	T4	0.04	6368	1097	0	5
C+GV+Tpv	T4	0.045	6730	1101	0	5
C+GV+Tpv	T4	0.05	6997	1103	0	5
C+GV+Tpv	T4	0.055	7261	1106	0	6
C+GV+Tpv	T4	0.06	7496	1108	0	6
C+GV+Tpv	T4	0.065	7753	1110	0	6
C+GV+Tpv	T4	0.07	7916	1112	0	6
C+GV+Tpv	T4	0.075	8073	1113	0	6
C+GV+Tpv	T4	0.08	8234	1113	0	6
C+GV+Tpv	T4	0.085	8378	1115	0	6
C+GV+Tpv	T4	0.09	8538	1116	0	6
C+GV+Tpv	T4	0.095	8673	1118	0	6
C+GV+Tpv	T4	0.1	8795	1118	0	6
C+GV+Tpv	T4	0.105	8923	1118	0	6
C+GV+Tpv	T4	0.11	9031	1120	0	6
C+GV+Tpv	T4	0.115	9133	1120	0	6
C+GV+Tpv	T4	0.12	9224	1121	0	6
C+GV+Tpv	T4	0.125	9314	1121	0	6
C+GV+Tpv	T4	0.13	9404	1121	0	6
C+GV+Tpv	T4	0.135	9487	1121	0	6
C+GV+Tpv	T4	0.14	9559	1122	0	6
C+GV+Tpv	T4	0.145	9629	1122	0	6
C+GV+Tpv	T4	0.15	9699	1124	0	6
C+GV+Tpv	T4	0.155	9759	1124	0	6
C+GV+Tpv	T4	0.16	9822	1124	0	6
C+GV+Tpv	T4	0.165	9879	1125	0	6
C+GV+Tpv	T4	0.17	9947	1126	0	6
C+GV+Tpv	T4	0.175	10003	1128	0	6
C+GV+Tpv	T4	0.18	10051	1128	0	6
C+GV+Tpv	T4	0.185	10100	1130	0	6
C+GV+Tpv	T4	0.19	10143	1131	0	6
C+GV+Tpv	T4	0.195	10185	1131	0	6
C+GV+Tpv	T4	0.2	10229	1132	0	6
C+GV+Tpv	T4	0.25	10631	1132	0	6
C+GV+Tpv	T4	0.3	10917	1134	0	6
C+GV+Tpv	T4	0.35	11143	1134	0	6
C+GV+Tpv	T4	0.4	11365	1134	0	6
C+GV+Tpv	T4	0.45	11527	1135	0	6
C+GV+Tpv	T4	0.5	11665	1135	0	6
C+GV+Tpv	T4	0.55	11799	1135	0	6
C+GV+Tpv	T4	0.6	11906	1136	0	6
C+GV+Tpv	T4	0.65	11991	1136	0	6
C+GV+Tpv	T4	0.7	12061	1136	0	6
C+GV+Tpv	T4	0.75	12136	1136	0	6
C+GV+Tpv	T4	0.8	12195	1137	0	6
C+GV+Tpv	T4	0.85	12256	1137	0	6
C+GV+Tpv	T4	0.9	12300	1137	0	6
C+GV+Tpv	T4	0.95	12346	1138	0	6
C+GV+Tpv	T4	1	12390	1138	0	6
C+GV+Vp	T4	0	0	0	0	0
C+GV+Vp	T4	0.0001	34	144	15	0
C+GV+Vp	T4	0.005	2595	846	20	0
C+GV+Vp	T4	0.01	4283	954	20	0
C+GV+Vp	T4	0.015	5377	995	20	0
C+GV+Vp	T4	0.02	6191	1025	20	0
C+GV+Vp	T4	0.025	6797	1049	20	0
C+GV+Vp	T4	0.03	7268	1061	20	0
C+GV+Vp	T4	0.035	7636	1069	20	0
C+GV+Vp	T4	0.04	8011	1077	20	0
C+GV+Vp	T4	0.045	8301	1084	20	0
C+GV+Vp	T4	0.05	8562	1086	20	0
C+GV+Vp	T4	0.055	8804	1091	20	0
C+GV+Vp	T4	0.06	9009	1093	20	0
C+GV+Vp	T4	0.065	9180	1096	20	0
C+GV+Vp	T4	0.07	9335	1096	20	0
C+GV+Vp	T4	0.075	9460	1100	20	0
C+GV+Vp	T4	0.08	9621	1102	20	0
C+GV+Vp	T4	0.085	9760	1102	20	0
C+GV+Vp	T4	0.09	9876	1105	20	0
C+GV+Vp	T4	0.095	9981	1108	20	0
C+GV+Vp	T4	0.1	10083	1108	20	0
C+GV+Vp	T4	0.105	10160	1108	20	0
C+GV+Vp	T4	0.11	10250	1110	20	0
C+GV+Vp	T4	0.115	10325	1112	20	0
C+GV+Vp	T4	0.12	10398	1112	20	0
C+GV+Vp	T4	0.125	10460	1114	20	0
C+GV+Vp	T4	0.13	10530	1114	20	0
C+GV+Vp	T4	0.135	10574	1115	20	0
C+GV+Vp	T4	0.14	10632	1116	20	0
C+GV+Vp	T4	0.145	10686	1116	20	0
C+GV+Vp	T4	0.15	10749	1119	20	0
C+GV+Vp	T4	0.155	10811	1119	20	0
C+GV+Vp	T4	0.16	10866	1119	20	0
C+GV+Vp	T4	0.165	10902	1119	20	0
C+GV+Vp	T4	0.17	10951	1120	20	0
C+GV+Vp	T4	0.175	10994	1120	20	0
C+GV+Vp	T4	0.18	11031	1120	20	0
C+GV+Vp	T4	0.185	11074	1120	20	0
C+GV+Vp	T4	0.19	11119	1122	20	0
C+GV+Vp	T4	0.195	11156	1122	20	0
C+GV+Vp	T4	0.2	11196	1122	20	0
C+GV+Vp	T4	0.25	11509	1126	20	0
C+GV+Vp	T4	0.3	11729	1128	20	0
C+GV+Vp	T4	0.35	11902	1128	20	0
C+GV+Vp	T4	0.4	12062	1128	20	0
C+GV+Vp	T4	0.45	12171	1128	20	0
C+GV+Vp	T4	0.5	12259	1128	20	0
C+GV+Vp	T4	0.55	12346	1128	20	0
C+GV+Vp	T4	0.6	12416	1129	20	0
C+GV+Vp	T4	0.65	12492	1130	20	0
C+GV+Vp	T4	0.7	12548	1132	20	0
C+GV+Vp	T4	0.75	12592	1132	20	0
C+GV+Vp	T4	0.8	12640	1132	20	0
C+GV+Vp	T4	0.85	12681	1133	20	0
C+GV+Vp	T4	0.9	12739	1133	20	0
C+GV+Vp	T4	0.95	12782	1133	20	0
C+GV+Vp	T4	1	12826	1133	20	0
C+GV+Vp+Tpv	T4	0	0	0	0	0
C+GV+Vp+Tpv	T4	0.0001	45	121	14	1
C+GV+Vp+Tpv	T4	0.005	1726	821	20	4
C+GV+Vp+Tpv	T4	0.01	3045	942	20	5
C+GV+Vp+Tpv	T4	0.015	3991	1005	20	5
C+GV+Vp+Tpv	T4	0.02	4712	1033	20	6
C+GV+Vp+Tpv	T4	0.025	5338	1053	20	6
C+GV+Vp+Tpv	T4	0.03	5851	1060	20	6
C+GV+Vp+Tpv	T4	0.035	6260	1069	20	6
C+GV+Vp+Tpv	T4	0.04	6584	1076	20	6
C+GV+Vp+Tpv	T4	0.045	6911	1082	20	6
C+GV+Vp+Tpv	T4	0.05	7163	1087	20	6
C+GV+Vp+Tpv	T4	0.055	7397	1089	20	6
C+GV+Vp+Tpv	T4	0.06	7579	1091	20	6
C+GV+Vp+Tpv	T4	0.065	7764	1091	20	6
C+GV+Vp+Tpv	T4	0.07	7944	1094	20	6
C+GV+Vp+Tpv	T4	0.075	8115	1095	20	6
C+GV+Vp+Tpv	T4	0.08	8271	1099	20	6
C+GV+Vp+Tpv	T4	0.085	8423	1099	20	6
C+GV+Vp+Tpv	T4	0.09	8550	1101	20	6
C+GV+Vp+Tpv	T4	0.095	8674	1103	20	6
C+GV+Vp+Tpv	T4	0.1	8787	1104	20	6
C+GV+Vp+Tpv	T4	0.105	8886	1107	20	6
C+GV+Vp+Tpv	T4	0.11	8985	1108	20	6
C+GV+Vp+Tpv	T4	0.115	9097	1108	20	6
C+GV+Vp+Tpv	T4	0.12	9174	1108	20	6
C+GV+Vp+Tpv	T4	0.125	9253	1109	20	6
C+GV+Vp+Tpv	T4	0.13	9328	1110	20	6
C+GV+Vp+Tpv	T4	0.135	9396	1111	20	6
C+GV+Vp+Tpv	T4	0.14	9466	1111	20	6
C+GV+Vp+Tpv	T4	0.145	9527	1111	20	6
C+GV+Vp+Tpv	T4	0.15	9582	1112	20	6
C+GV+Vp+Tpv	T4	0.155	9652	1114	20	6
C+GV+Vp+Tpv	T4	0.16	9707	1114	20	7
C+GV+Vp+Tpv	T4	0.165	9755	1114	20	7
C+GV+Vp+Tpv	T4	0.17	9805	1115	20	7
C+GV+Vp+Tpv	T4	0.175	9853	1116	20	7
C+GV+Vp+Tpv	T4	0.18	9908	1116	20	7
C+GV+Vp+Tpv	T4	0.185	9962	1117	20	7
C+GV+Vp+Tpv	T4	0.19	10015	1117	20	7
C+GV+Vp+Tpv	T4	0.195	10063	1118	20	7
C+GV+Vp+Tpv	T4	0.2	10099	1118	20	7
C+GV+Vp+Tpv	T4	0.25	10509	1125	20	7
C+GV+Vp+Tpv	T4	0.3	10803	1127	20	7
C+GV+Vp+Tpv	T4	0.35	11020	1131	20	7
C+GV+Vp+Tpv	T4	0.4	11196	1131	20	7
C+GV+Vp+Tpv	T4	0.45	11361	1131	20	7
C+GV+Vp+Tpv	T4	0.5	11494	1132	20	7
C+GV+Vp+Tpv	T4	0.55	11600	1132	20	7
C+GV+Vp+Tpv	T4	0.6	11705	1133	20	7
C+GV+Vp+Tpv	T4	0.65	11784	1133	20	7
C+GV+Vp+Tpv	T4	0.7	11875	1133	20	7
C+GV+Vp+Tpv	T4	0.75	11953	1133	20	7
C+GV+Vp+Tpv	T4	0.8	12026	1133	20	7
C+GV+Vp+Tpv	T4	0.85	12076	1134	20	7
C+GV+Vp+Tpv	T4	0.9	12141	1135	20	7
C+GV+Vp+Tpv	T4	0.95	12196	1135	20	7
C+GV+Vp+Tpv	T4	1	12252	1136	20	7
