# Supplementary material for: Complex transcriptional regulations of a hyperparasitic quadripartite system in giant viruses infecting protists
Source: Nat Commun. 2024 Oct 9;15:8608. doi: 10.1038/s41467-024-52906-1 (PMC11464507; doi:10.1038/s41467-024-52906-1)
Supplement: Supplementary file 16 — Source data [file 41467_2024_52906_MOESM16_ESM.zip › source_data_Figure_S6.xlsx]

## Sheet: Feuil1
Figure S6
Deeploc-2.0 Endoplasmic reticulum	Category
0.0105	Other GV clusters
0.0113	Other GV clusters
0.0123	Other GV clusters
0.0146	Other GV clusters
0.0209	Other GV clusters
0.0227	Other GV clusters
0.0265	Other GV clusters
0.0269	Other GV clusters
0.0283	Other GV clusters
0.0289	Other GV clusters
0.0305	Other GV clusters
0.0309	Other GV clusters
0.0331	Other GV clusters
0.0357	Other GV clusters
0.0359	Other GV clusters
0.036	Other GV clusters
0.0364	Other GV clusters
0.0376	Other GV clusters
0.0397	Other GV clusters
0.0401	Other GV clusters
0.0406	Other GV clusters
0.0406	Other GV clusters
0.0407	Other GV clusters
0.0407	Other GV clusters
0.0409	Other GV clusters
0.0431	Other GV clusters
0.0448	Other GV clusters
0.0458	Other GV clusters
0.0469	Other GV clusters
0.0474	Other GV clusters
0.0482	Other GV clusters
0.0486	Other GV clusters
0.0494	Other GV clusters
0.0502	Other GV clusters
0.0511	Other GV clusters
0.052	Other GV clusters
0.0522	Other GV clusters
0.0529	Other GV clusters
0.0531	Other GV clusters
0.0534	Other GV clusters
0.0536	Other GV clusters
0.0539	Other GV clusters
0.054	Other GV clusters
0.0545	Other GV clusters
0.0549	Other GV clusters
0.055	Other GV clusters
0.0554	Other GV clusters
0.0558	Other GV clusters
0.0566	Other GV clusters
0.0578	Other GV clusters
0.0578	Other GV clusters
0.0582	Other GV clusters
0.0588	Other GV clusters
0.0602	Other GV clusters
0.0608	Other GV clusters
0.0609	Other GV clusters
0.0631	Other GV clusters
0.0637	Other GV clusters
0.0642	Other GV clusters
0.0652	Other GV clusters
0.0656	Other GV clusters
0.0658	Other GV clusters
0.0659	Other GV clusters
0.0663	Other GV clusters
0.0667	Other GV clusters
0.0672	Other GV clusters
0.0679	Other GV clusters
0.0683	Other GV clusters
0.0684	Other GV clusters
0.0692	Other GV clusters
0.0695	Other GV clusters
0.0698	Other GV clusters
0.07	Other GV clusters
0.07	Other GV clusters
0.0704	Other GV clusters
0.0705	Other GV clusters
0.0705	Other GV clusters
0.0707	Other GV clusters
0.0723	Other GV clusters
0.0726	Other GV clusters
0.0727	Other GV clusters
0.0732	Other GV clusters
0.0739	Other GV clusters
0.0742	Other GV clusters
0.0744	Other GV clusters
0.0744	Other GV clusters
0.0745	Other GV clusters
0.075	Other GV clusters
0.075	Other GV clusters
0.0751	Other GV clusters
0.0752	Other GV clusters
0.0752	Other GV clusters
0.0762	Other GV clusters
0.0763	Other GV clusters
0.0785	Other GV clusters
0.0794	Other GV clusters
0.0808	Other GV clusters
0.0827	Other GV clusters
0.0831	Other GV clusters
0.0831	Other GV clusters
0.0832	Other GV clusters
0.0835	Other GV clusters
0.0835	Other GV clusters
0.0839	Other GV clusters
0.084	Other GV clusters
0.0844	Other GV clusters
0.0846	Other GV clusters
0.0851	Other GV clusters
0.0851	Other GV clusters
0.087	Other GV clusters
0.0874	Other GV clusters
0.0875	Other GV clusters
0.0877	Other GV clusters
0.0877	Other GV clusters
0.0878	Other GV clusters
0.0879	Other GV clusters
0.088	Other GV clusters
0.0884	Other GV clusters
0.0889	Other GV clusters
0.0889	Other GV clusters
0.0891	Other GV clusters
0.0892	Other GV clusters
0.0892	Other GV clusters
0.0894	Other GV clusters
0.0896	Other GV clusters
0.0898	Other GV clusters
0.0898	Other GV clusters
0.0902	Other GV clusters
0.0905	Other GV clusters
0.0906	Other GV clusters
0.0907	Other GV clusters
0.0908	Other GV clusters
0.0915	Other GV clusters
0.0923	Other GV clusters
0.0925	Other GV clusters
0.0929	Other GV clusters
0.0932	Other GV clusters
0.0934	Other GV clusters
0.0936	Other GV clusters
0.0937	Other GV clusters
0.0944	Other GV clusters
0.0946	Other GV clusters
0.0949	Other GV clusters
0.095	Other GV clusters
0.0952	Other GV clusters
0.0953	Other GV clusters
0.0957	Other GV clusters
0.0959	Other GV clusters
0.0962	Other GV clusters
0.0968	Other GV clusters
0.0969	Other GV clusters
0.097	Other GV clusters
0.097	Other GV clusters
0.0974	Other GV clusters
0.0974	Other GV clusters
0.098	Other GV clusters
0.098	Other GV clusters
0.0983	Other GV clusters
0.0986	Other GV clusters
0.099	Other GV clusters
0.099	Other GV clusters
0.1001	Other GV clusters
0.1004	Other GV clusters
0.101	Other GV clusters
0.1015	Other GV clusters
0.1017	Other GV clusters
0.1028	Other GV clusters
0.1033	Other GV clusters
0.1037	Other GV clusters
0.1038	Other GV clusters
0.1039	Other GV clusters
0.1043	Other GV clusters
0.1048	Other GV clusters
0.105	Other GV clusters
0.1054	Other GV clusters
0.1062	Other GV clusters
0.1063	Other GV clusters
0.1069	Other GV clusters
0.107	Other GV clusters
0.107	Other GV clusters
0.1077	Other GV clusters
0.108	Other GV clusters
0.1086	Other GV clusters
0.1088	Other GV clusters
0.1088	Other GV clusters
0.1094	Other GV clusters
0.1101	Other GV clusters
0.1101	Other GV clusters
0.1102	Other GV clusters
0.1106	Other GV clusters
0.1112	Other GV clusters
0.1115	Other GV clusters
0.1116	Other GV clusters
0.1118	Other GV clusters
0.1119	Other GV clusters
0.1133	Other GV clusters
0.1136	Other GV clusters
0.114	Other GV clusters
0.114	Other GV clusters
0.1144	Other GV clusters
0.1144	Other GV clusters
0.1146	Other GV clusters
0.1146	Other GV clusters
0.1148	Other GV clusters
0.1149	Other GV clusters
0.1156	Other GV clusters
0.1162	Other GV clusters
0.1162	Other GV clusters
0.1168	Other GV clusters
0.1173	Other GV clusters
0.1173	Other GV clusters
0.1175	Other GV clusters
0.1176	Other GV clusters
0.1178	Other GV clusters
0.1178	Other GV clusters
0.1179	Other GV clusters
0.1185	Other GV clusters
0.1191	Other GV clusters
0.1199	Other GV clusters
0.12	Other GV clusters
0.1201	Other GV clusters
0.1201	Other GV clusters
0.1205	Other GV clusters
0.1206	Other GV clusters
0.1206	Other GV clusters
0.1208	Other GV clusters
0.1213	Other GV clusters
0.1213	Other GV clusters
0.1216	Other GV clusters
0.1221	Other GV clusters
0.1221	Other GV clusters
0.1225	Other GV clusters
0.1225	Other GV clusters
0.1225	Other GV clusters
0.1229	Other GV clusters
0.123	Other GV clusters
0.1234	Other GV clusters
0.1237	Other GV clusters
0.1242	Other GV clusters
0.1242	Other GV clusters
0.1243	Other GV clusters
0.125	Other GV clusters
0.1252	Other GV clusters
0.1254	Other GV clusters
0.1254	Other GV clusters
0.1263	Other GV clusters
0.1264	Other GV clusters
0.1266	Other GV clusters
0.1266	Other GV clusters
0.1273	Other GV clusters
0.1281	Other GV clusters
0.1284	Other GV clusters
0.1285	Other GV clusters
0.1285	Other GV clusters
0.1285	Other GV clusters
0.1288	Other GV clusters
0.129	Other GV clusters
0.1291	Other GV clusters
0.1295	Other GV clusters
0.1296	Other GV clusters
0.1297	Other GV clusters
0.1298	Other GV clusters
0.1301	Other GV clusters
0.1301	Other GV clusters
0.1303	Other GV clusters
0.1307	Other GV clusters
0.1313	Other GV clusters
0.1313	Other GV clusters
0.1315	Other GV clusters
0.132	Other GV clusters
0.132	Other GV clusters
0.1332	Other GV clusters
0.1332	Other GV clusters
0.1333	Other GV clusters
0.1335	Other GV clusters
0.1339	Other GV clusters
0.1341	Other GV clusters
0.1352	Other GV clusters
0.1356	Other GV clusters
0.1357	Other GV clusters
0.1357	Other GV clusters
0.1358	Other GV clusters
0.136	Other GV clusters
0.136	Other GV clusters
0.1363	Other GV clusters
0.1363	Other GV clusters
0.1364	Other GV clusters
0.1364	Other GV clusters
0.1365	Other GV clusters
0.1367	Other GV clusters
0.1367	Other GV clusters
0.1367	Other GV clusters
0.137	Other GV clusters
0.1372	Other GV clusters
0.1377	Other GV clusters
0.1377	Other GV clusters
0.1384	Other GV clusters
0.1389	Other GV clusters
0.1394	Other GV clusters
0.1395	Other GV clusters
0.1395	Other GV clusters
0.1398	Other GV clusters
0.1399	Other GV clusters
0.1401	Other GV clusters
0.1403	Other GV clusters
0.1403	Other GV clusters
0.1406	Other GV clusters
0.1406	Other GV clusters
0.1412	Other GV clusters
0.1414	Other GV clusters
0.1417	Other GV clusters
0.142	Other GV clusters
0.1432	Other GV clusters
0.1432	Other GV clusters
0.144	Other GV clusters
0.1441	Other GV clusters
0.1448	Other GV clusters
0.1455	Other GV clusters
0.1458	Other GV clusters
0.1458	Other GV clusters
0.1459	Other GV clusters
0.1463	Other GV clusters
0.147	Other GV clusters
0.1472	Other GV clusters
0.1477	Other GV clusters
0.148	Other GV clusters
0.1484	Other GV clusters
0.1492	Other GV clusters
0.1494	Other GV clusters
0.1499	Other GV clusters
0.15	Other GV clusters
0.1504	Other GV clusters
0.1507	Other GV clusters
0.1508	Other GV clusters
0.1511	Other GV clusters
0.1513	Other GV clusters
0.1513	Other GV clusters
0.1516	Other GV clusters
0.1518	Other GV clusters
0.152	Other GV clusters
0.1527	Other GV clusters
0.1529	Other GV clusters
0.1531	Other GV clusters
0.1534	Other GV clusters
0.1536	Other GV clusters
0.1539	Other GV clusters
0.1541	Other GV clusters
0.1542	Other GV clusters
0.1542	Other GV clusters
0.1549	Other GV clusters
0.1553	Other GV clusters
0.1553	Other GV clusters
0.1555	Other GV clusters
0.1562	Other GV clusters
0.1564	Other GV clusters
0.1571	Other GV clusters
0.1578	Other GV clusters
0.1581	Other GV clusters
0.1583	Other GV clusters
0.1587	Other GV clusters
0.1588	Other GV clusters
0.1594	Other GV clusters
0.1598	Other GV clusters
0.1602	Other GV clusters
0.1602	Other GV clusters
0.1604	Other GV clusters
0.1607	Other GV clusters
0.1607	Other GV clusters
0.1612	Other GV clusters
0.1612	Other GV clusters
0.1613	Other GV clusters
0.1613	Other GV clusters
0.1619	Other GV clusters
0.1624	Other GV clusters
0.1625	Other GV clusters
0.1629	Other GV clusters
0.1629	Other GV clusters
0.1637	Other GV clusters
0.1639	Other GV clusters
0.1641	Other GV clusters
0.1645	Other GV clusters
0.1647	Other GV clusters
0.1647	Other GV clusters
0.165	Other GV clusters
0.1651	Other GV clusters
0.1656	Other GV clusters
0.1657	Other GV clusters
0.1659	Other GV clusters
0.1664	Other GV clusters
0.1665	Other GV clusters
0.1671	Other GV clusters
0.1674	Other GV clusters
0.1674	Other GV clusters
0.1677	Other GV clusters
0.168	Other GV clusters
0.1689	Other GV clusters
0.1692	Other GV clusters
0.1694	Other GV clusters
0.1695	Other GV clusters
0.1699	Other GV clusters
0.17	Other GV clusters
0.1702	Other GV clusters
0.1702	Other GV clusters
0.1714	Other GV clusters
0.1717	Other GV clusters
0.1723	Other GV clusters
0.1724	Other GV clusters
0.1724	Other GV clusters
0.1729	Other GV clusters
0.1735	Other GV clusters
0.1736	Other GV clusters
0.1736	Other GV clusters
0.1741	Other GV clusters
0.1747	Other GV clusters
0.1748	Other GV clusters
0.1752	Other GV clusters
0.1756	Other GV clusters
0.1762	Other GV clusters
0.1765	Other GV clusters
0.1765	Other GV clusters
0.1768	Other GV clusters
0.1768	Other GV clusters
0.1768	Other GV clusters
0.177	Other GV clusters
0.1771	Other GV clusters
0.1771	Other GV clusters
0.1773	Other GV clusters
0.1774	Other GV clusters
0.1774	Other GV clusters
0.1776	Other GV clusters
0.1781	Other GV clusters
0.1781	Other GV clusters
0.1783	Other GV clusters
0.1787	Other GV clusters
0.1787	Other GV clusters
0.1788	Other GV clusters
0.1788	Other GV clusters
0.1788	Other GV clusters
0.1789	Other GV clusters
0.179	Other GV clusters
0.1796	Other GV clusters
0.1797	Other GV clusters
0.1798	Other GV clusters
0.18	Other GV clusters
0.1802	Other GV clusters
0.1803	Other GV clusters
0.1805	Other GV clusters
0.1809	Other GV clusters
0.1813	Other GV clusters
0.1817	Other GV clusters
0.1819	Other GV clusters
0.183	Other GV clusters
0.1832	Other GV clusters
0.1833	Other GV clusters
0.1838	Other GV clusters
0.1845	Other GV clusters
0.1845	Other GV clusters
0.1851	Other GV clusters
0.1853	Other GV clusters
0.1855	Other GV clusters
0.1855	Other GV clusters
0.1855	Other GV clusters
0.1856	Other GV clusters
0.186	Other GV clusters
0.1863	Other GV clusters
0.1864	Other GV clusters
0.1865	Other GV clusters
0.1866	Other GV clusters
0.1867	Other GV clusters
0.1867	Other GV clusters
0.187	Other GV clusters
0.1875	Other GV clusters
0.188	Other GV clusters
0.1884	Other GV clusters
0.1885	Other GV clusters
0.1885	Other GV clusters
0.1887	Other GV clusters
0.1888	Other GV clusters
0.1889	Other GV clusters
0.189	Other GV clusters
0.1892	Other GV clusters
0.19	Other GV clusters
0.19	Other GV clusters
0.1901	Other GV clusters
0.1901	Other GV clusters
0.1903	Other GV clusters
0.1907	Other GV clusters
0.1912	Other GV clusters
0.1912	Other GV clusters
0.1915	Other GV clusters
0.1916	Other GV clusters
0.1918	Other GV clusters
0.1925	Other GV clusters
0.1926	Other GV clusters
0.1939	Other GV clusters
0.194	Other GV clusters
0.194	Other GV clusters
0.1949	Other GV clusters
0.1949	Other GV clusters
0.195	Other GV clusters
0.195	Other GV clusters
0.1951	Other GV clusters
0.1964	Other GV clusters
0.1965	Other GV clusters
0.1968	Other GV clusters
0.1972	Other GV clusters
0.1978	Other GV clusters
0.1979	Other GV clusters
0.198	Other GV clusters
0.1981	Other GV clusters
0.1983	Other GV clusters
0.1985	Other GV clusters
0.1986	Other GV clusters
0.1986	Other GV clusters
0.199	Other GV clusters
0.1991	Other GV clusters
0.1992	Other GV clusters
0.1995	Other GV clusters
0.2002	Other GV clusters
0.2006	Other GV clusters
0.2008	Other GV clusters
0.2008	Other GV clusters
0.2019	Other GV clusters
0.202	Other GV clusters
0.2022	Other GV clusters
0.2025	Other GV clusters
0.2027	Other GV clusters
0.2048	Other GV clusters
0.2049	Other GV clusters
0.2053	Other GV clusters
0.2053	Other GV clusters
0.207	Other GV clusters
0.207	Other GV clusters
0.2072	Other GV clusters
0.2073	Other GV clusters
0.2074	Other GV clusters
0.2075	Other GV clusters
0.2078	Other GV clusters
0.2079	Other GV clusters
0.208	Other GV clusters
0.2084	Other GV clusters
0.2084	Other GV clusters
0.2093	Other GV clusters
0.2097	Other GV clusters
0.21	Other GV clusters
0.21	Other GV clusters
0.2104	Other GV clusters
0.2109	Other GV clusters
0.2111	Other GV clusters
0.2112	Other GV clusters
0.2115	Other GV clusters
0.2116	Other GV clusters
0.2121	Other GV clusters
0.2126	Other GV clusters
0.2127	Other GV clusters
0.2127	Other GV clusters
0.2128	Other GV clusters
0.2132	Other GV clusters
0.2134	Other GV clusters
0.2137	Other GV clusters
0.2138	Other GV clusters
0.2148	Other GV clusters
0.2152	Other GV clusters
0.2152	Other GV clusters
0.2154	Other GV clusters
0.2156	Other GV clusters
0.2166	Other GV clusters
0.2176	Other GV clusters
0.2186	Other GV clusters
0.219	Other GV clusters
0.2192	Other GV clusters
0.2195	Other GV clusters
0.22	Other GV clusters
0.2212	Other GV clusters
0.2216	Other GV clusters
0.2219	Other GV clusters
0.2219	Other GV clusters
0.222	Other GV clusters
0.2222	Other GV clusters
0.2239	Other GV clusters
0.2242	Other GV clusters
0.2242	Other GV clusters
0.2248	Other GV clusters
0.2249	Other GV clusters
0.2249	Other GV clusters
0.2251	Other GV clusters
0.2252	Other GV clusters
0.2257	Other GV clusters
0.226	Other GV clusters
0.2268	Other GV clusters
0.2272	Other GV clusters
0.2273	Other GV clusters
0.2277	Other GV clusters
0.2278	Other GV clusters
0.2278	Other GV clusters
0.2283	Other GV clusters
0.2289	Other GV clusters
0.2289	Other GV clusters
0.229	Other GV clusters
0.2292	Other GV clusters
0.2299	Other GV clusters
0.2301	Other GV clusters
0.2302	Other GV clusters
0.2307	Other GV clusters
0.2308	Other GV clusters
0.2309	Other GV clusters
0.231	Other GV clusters
0.2313	Other GV clusters
0.2313	Other GV clusters
0.2324	Other GV clusters
0.2328	Other GV clusters
0.2328	Other GV clusters
0.2337	Other GV clusters
0.2341	Other GV clusters
0.2343	Other GV clusters
0.2351	Other GV clusters
0.2359	Other GV clusters
0.2366	Other GV clusters
0.2378	Other GV clusters
0.2381	Other GV clusters
0.2384	Other GV clusters
0.2394	Other GV clusters
0.2402	Other GV clusters
0.2404	Other GV clusters
0.2408	Other GV clusters
0.2414	Other GV clusters
0.2415	Other GV clusters
0.2415	Other GV clusters
0.2418	Other GV clusters
0.2425	Other GV clusters
0.2441	Other GV clusters
0.2448	Other GV clusters
0.2449	Other GV clusters
0.2452	Other GV clusters
0.2454	Other GV clusters
0.2458	Other GV clusters
0.2459	Other GV clusters
0.2459	Other GV clusters
0.2466	Other GV clusters
0.2469	Other GV clusters
0.2483	Other GV clusters
0.2489	Other GV clusters
0.249	Other GV clusters
0.25	Other GV clusters
0.2523	Other GV clusters
0.2524	Other GV clusters
0.2524	Other GV clusters
0.2538	Other GV clusters
0.2539	Other GV clusters
0.254	Other GV clusters
0.2544	Other GV clusters
0.2549	Other GV clusters
0.2552	Other GV clusters
0.2553	Other GV clusters
0.256	Other GV clusters
0.2565	Other GV clusters
0.2566	Other GV clusters
0.2612	Other GV clusters
0.2613	Other GV clusters
0.2617	Other GV clusters
0.2618	Other GV clusters
0.2626	Other GV clusters
0.263	Other GV clusters
0.2636	Other GV clusters
0.264	Other GV clusters
0.2665	Other GV clusters
0.2673	Other GV clusters
0.2673	Other GV clusters
0.2675	Other GV clusters
0.2675	Other GV clusters
0.268	Other GV clusters
0.2692	Other GV clusters
0.2694	Other GV clusters
0.2701	Other GV clusters
0.271	Other GV clusters
0.2722	Other GV clusters
0.2723	Other GV clusters
0.2725	Other GV clusters
0.2727	Other GV clusters
0.2729	Other GV clusters
0.273	Other GV clusters
0.2736	Other GV clusters
0.2736	Other GV clusters
0.2739	Other GV clusters
0.2749	Other GV clusters
0.2757	Other GV clusters
0.2776	Other GV clusters
0.2776	Other GV clusters
0.2807	Other GV clusters
0.2809	Other GV clusters
0.2814	Other GV clusters
0.2823	Other GV clusters
0.2826	Other GV clusters
0.2853	Other GV clusters
0.2856	Other GV clusters
0.2858	Other GV clusters
0.2862	Other GV clusters
0.2863	Other GV clusters
0.288	Other GV clusters
0.2896	Other GV clusters
0.2912	Other GV clusters
0.2914	Other GV clusters
0.2916	Other GV clusters
0.2924	Other GV clusters
0.2926	Other GV clusters
0.2926	Other GV clusters
0.2934	Other GV clusters
0.2941	Other GV clusters
0.2964	Other GV clusters
0.2968	Other GV clusters
0.2969	Other GV clusters
0.2975	Other GV clusters
0.2994	Other GV clusters
0.3012	Other GV clusters
0.3019	Other GV clusters
0.3025	Other GV clusters
0.3051	Other GV clusters
0.3053	Other GV clusters
0.3068	Other GV clusters
0.3122	Other GV clusters
0.3125	Other GV clusters
0.3126	Other GV clusters
0.3128	Other GV clusters
0.313	Other GV clusters
0.3136	Other GV clusters
0.3151	Other GV clusters
0.3153	Other GV clusters
0.3159	Other GV clusters
0.3166	Other GV clusters
0.3176	Other GV clusters
0.3207	Other GV clusters
0.3213	Other GV clusters
0.3232	Other GV clusters
0.324	Other GV clusters
0.3281	Other GV clusters
0.3347	Other GV clusters
0.3363	Other GV clusters
0.3397	Other GV clusters
0.3428	Other GV clusters
0.3468	Other GV clusters
0.3501	Other GV clusters
0.3504	Other GV clusters
0.3509	Other GV clusters
0.3555	Other GV clusters
0.3561	Other GV clusters
0.3562	Other GV clusters
0.3575	Other GV clusters
0.365	Other GV clusters
0.3666	Other GV clusters
0.3687	Other GV clusters
0.3694	Other GV clusters
0.37	Other GV clusters
0.3711	Other GV clusters
0.3765	Other GV clusters
0.3873	Other GV clusters
0.391	Other GV clusters
0.3945	Other GV clusters
0.3957	Other GV clusters
0.4059	Other GV clusters
0.4098	Other GV clusters
0.4161	Other GV clusters
0.4202	Other GV clusters
0.4226	Other GV clusters
0.4283	Other GV clusters
0.4293	Other GV clusters
0.4296	Other GV clusters
0.4375	Other GV clusters
0.4411	Other GV clusters
0.4463	Other GV clusters
0.4492	Other GV clusters
0.4526	Other GV clusters
0.4556	Other GV clusters
0.4593	Other GV clusters
0.4698	Other GV clusters
0.4826	Other GV clusters
0.4972	Other GV clusters
0.5027	Other GV clusters
0.5284	Other GV clusters
0.5341	Other GV clusters
0.5357	Other GV clusters
0.5389	Other GV clusters
0.5672	Other GV clusters
0.5704	Other GV clusters
0.5933	Other GV clusters
0.6	Other GV clusters
0.603	Other GV clusters
0.6232	Other GV clusters
0.6257	Other GV clusters
0.63	Other GV clusters
0.6342	Other GV clusters
0.6361	Other GV clusters
0.6418	Other GV clusters
0.6427	Other GV clusters
0.6486	Other GV clusters
0.6526	Other GV clusters
0.6533	Other GV clusters
0.6665	Other GV clusters
0.6721	Other GV clusters
0.6747	Other GV clusters
0.6845	Other GV clusters
0.6885	Other GV clusters
0.6902	Other GV clusters
0.7015	Other GV clusters
0.7017	Other GV clusters
0.7021	Other GV clusters
0.7063	Other GV clusters
0.7131	Other GV clusters
0.7267	Other GV clusters
0.7272	Other GV clusters
0.7307	Other GV clusters
0.7457	Other GV clusters
0.777	Other GV clusters
0.7864	Other GV clusters
0.788	Other GV clusters
0.8046	Other GV clusters
0.8137	Other GV clusters
0.8222	Other GV clusters
0.8223	Other GV clusters
0.8331	Other GV clusters
0.846	Other GV clusters
0.8517	Other GV clusters
0.8602	Other GV clusters
0.8847	Other GV clusters
0.8949	Other GV clusters
0.9149	Other GV clusters
0.9205	Other GV clusters
0.0152	Cluster GV-5 others proteins
0.0168	Cluster GV-5 others proteins
0.0189	Cluster GV-5 others proteins
0.0191	Cluster GV-5 others proteins
0.02	Cluster GV-5 others proteins
0.0206	Cluster GV-5 others proteins
0.0214	Cluster GV-5 others proteins
0.0242	Cluster GV-5 others proteins
0.0269	Cluster GV-5 others proteins
0.0307	Cluster GV-5 others proteins
0.0351	Cluster GV-5 others proteins
0.039	Cluster GV-5 others proteins
0.0392	Cluster GV-5 others proteins
0.0393	Cluster GV-5 others proteins
0.0411	Cluster GV-5 others proteins
0.0411	Cluster GV-5 others proteins
0.043	Cluster GV-5 others proteins
0.0443	Cluster GV-5 others proteins
0.0443	Cluster GV-5 others proteins
0.0444	Cluster GV-5 others proteins
0.0444	Cluster GV-5 others proteins
0.0458	Cluster GV-5 others proteins
0.0476	Cluster GV-5 others proteins
0.0485	Cluster GV-5 others proteins
0.0492	Cluster GV-5 others proteins
0.0501	Cluster GV-5 others proteins
0.051	Cluster GV-5 others proteins
0.0514	Cluster GV-5 others proteins
0.0543	Cluster GV-5 others proteins
0.055	Cluster GV-5 others proteins
0.0566	Cluster GV-5 others proteins
0.0576	Cluster GV-5 others proteins
0.0594	Cluster GV-5 others proteins
0.0609	Cluster GV-5 others proteins
0.0635	Cluster GV-5 others proteins
0.0637	Cluster GV-5 others proteins
0.0642	Cluster GV-5 others proteins
0.0659	Cluster GV-5 others proteins
0.0665	Cluster GV-5 others proteins
0.0667	Cluster GV-5 others proteins
0.0672	Cluster GV-5 others proteins
0.0683	Cluster GV-5 others proteins
0.0684	Cluster GV-5 others proteins
0.0695	Cluster GV-5 others proteins
0.0701	Cluster GV-5 others proteins
0.0709	Cluster GV-5 others proteins
0.071	Cluster GV-5 others proteins
0.0718	Cluster GV-5 others proteins
0.0793	Cluster GV-5 others proteins
0.081	Cluster GV-5 others proteins
0.0815	Cluster GV-5 others proteins
0.0819	Cluster GV-5 others proteins
0.0819	Cluster GV-5 others proteins
0.0851	Cluster GV-5 others proteins
0.0865	Cluster GV-5 others proteins
0.0873	Cluster GV-5 others proteins
0.0876	Cluster GV-5 others proteins
0.0889	Cluster GV-5 others proteins
0.089	Cluster GV-5 others proteins
0.0897	Cluster GV-5 others proteins
0.0921	Cluster GV-5 others proteins
0.0923	Cluster GV-5 others proteins
0.0939	Cluster GV-5 others proteins
0.0945	Cluster GV-5 others proteins
0.095	Cluster GV-5 others proteins
0.0964	Cluster GV-5 others proteins
0.0969	Cluster GV-5 others proteins
0.0976	Cluster GV-5 others proteins
0.0977	Cluster GV-5 others proteins
0.0984	Cluster GV-5 others proteins
0.0986	Cluster GV-5 others proteins
0.0989	Cluster GV-5 others proteins
0.1005	Cluster GV-5 others proteins
0.1016	Cluster GV-5 others proteins
0.1022	Cluster GV-5 others proteins
0.1025	Cluster GV-5 others proteins
0.1037	Cluster GV-5 others proteins
0.1039	Cluster GV-5 others proteins
0.105	Cluster GV-5 others proteins
0.1051	Cluster GV-5 others proteins
0.1059	Cluster GV-5 others proteins
0.1062	Cluster GV-5 others proteins
0.1074	Cluster GV-5 others proteins
0.1083	Cluster GV-5 others proteins
0.1083	Cluster GV-5 others proteins
0.1088	Cluster GV-5 others proteins
0.1089	Cluster GV-5 others proteins
0.1125	Cluster GV-5 others proteins
0.114	Cluster GV-5 others proteins
0.1142	Cluster GV-5 others proteins
0.1155	Cluster GV-5 others proteins
0.1185	Cluster GV-5 others proteins
0.1191	Cluster GV-5 others proteins
0.1199	Cluster GV-5 others proteins
0.12	Cluster GV-5 others proteins
0.1201	Cluster GV-5 others proteins
0.1218	Cluster GV-5 others proteins
0.1218	Cluster GV-5 others proteins
0.1222	Cluster GV-5 others proteins
0.1227	Cluster GV-5 others proteins
0.1241	Cluster GV-5 others proteins
0.1259	Cluster GV-5 others proteins
0.1259	Cluster GV-5 others proteins
0.1275	Cluster GV-5 others proteins
0.1293	Cluster GV-5 others proteins
0.1323	Cluster GV-5 others proteins
0.1324	Cluster GV-5 others proteins
0.1325	Cluster GV-5 others proteins
0.1337	Cluster GV-5 others proteins
0.1343	Cluster GV-5 others proteins
0.1347	Cluster GV-5 others proteins
0.1347	Cluster GV-5 others proteins
0.1361	Cluster GV-5 others proteins
0.1366	Cluster GV-5 others proteins
0.1389	Cluster GV-5 others proteins
0.1395	Cluster GV-5 others proteins
0.1405	Cluster GV-5 others proteins
0.1406	Cluster GV-5 others proteins
0.1408	Cluster GV-5 others proteins
0.1412	Cluster GV-5 others proteins
0.1443	Cluster GV-5 others proteins
0.1479	Cluster GV-5 others proteins
0.1486	Cluster GV-5 others proteins
0.1501	Cluster GV-5 others proteins
0.1503	Cluster GV-5 others proteins
0.1505	Cluster GV-5 others proteins
0.1542	Cluster GV-5 others proteins
0.1542	Cluster GV-5 others proteins
0.1546	Cluster GV-5 others proteins
0.1566	Cluster GV-5 others proteins
0.1571	Cluster GV-5 others proteins
0.1589	Cluster GV-5 others proteins
0.1593	Cluster GV-5 others proteins
0.1593	Cluster GV-5 others proteins
0.1623	Cluster GV-5 others proteins
0.1626	Cluster GV-5 others proteins
0.1629	Cluster GV-5 others proteins
0.1632	Cluster GV-5 others proteins
0.1643	Cluster GV-5 others proteins
0.1646	Cluster GV-5 others proteins
0.1647	Cluster GV-5 others proteins
0.1651	Cluster GV-5 others proteins
0.1658	Cluster GV-5 others proteins
0.1658	Cluster GV-5 others proteins
0.1671	Cluster GV-5 others proteins
0.168	Cluster GV-5 others proteins
0.1693	Cluster GV-5 others proteins
0.1703	Cluster GV-5 others proteins
0.1703	Cluster GV-5 others proteins
0.1707	Cluster GV-5 others proteins
0.1722	Cluster GV-5 others proteins
0.1726	Cluster GV-5 others proteins
0.1738	Cluster GV-5 others proteins
0.1741	Cluster GV-5 others proteins
0.1776	Cluster GV-5 others proteins
0.1788	Cluster GV-5 others proteins
0.1871	Cluster GV-5 others proteins
0.1872	Cluster GV-5 others proteins
0.1877	Cluster GV-5 others proteins
0.1938	Cluster GV-5 others proteins
0.194	Cluster GV-5 others proteins
0.1961	Cluster GV-5 others proteins
0.1968	Cluster GV-5 others proteins
0.1981	Cluster GV-5 others proteins
0.1982	Cluster GV-5 others proteins
0.199	Cluster GV-5 others proteins
0.1998	Cluster GV-5 others proteins
0.2	Cluster GV-5 others proteins
0.2003	Cluster GV-5 others proteins
0.2007	Cluster GV-5 others proteins
0.2014	Cluster GV-5 others proteins
0.2031	Cluster GV-5 others proteins
0.2031	Cluster GV-5 others proteins
0.2078	Cluster GV-5 others proteins
0.2079	Cluster GV-5 others proteins
0.2103	Cluster GV-5 others proteins
0.2105	Cluster GV-5 others proteins
0.2105	Cluster GV-5 others proteins
0.2111	Cluster GV-5 others proteins
0.2113	Cluster GV-5 others proteins
0.2134	Cluster GV-5 others proteins
0.2139	Cluster GV-5 others proteins
0.2167	Cluster GV-5 others proteins
0.2173	Cluster GV-5 others proteins
0.2193	Cluster GV-5 others proteins
0.2218	Cluster GV-5 others proteins
0.2229	Cluster GV-5 others proteins
0.2231	Cluster GV-5 others proteins
0.2235	Cluster GV-5 others proteins
0.2294	Cluster GV-5 others proteins
0.2308	Cluster GV-5 others proteins
0.2365	Cluster GV-5 others proteins
0.2366	Cluster GV-5 others proteins
0.2396	Cluster GV-5 others proteins
0.2444	Cluster GV-5 others proteins
0.2464	Cluster GV-5 others proteins
0.2477	Cluster GV-5 others proteins
0.2482	Cluster GV-5 others proteins
0.2485	Cluster GV-5 others proteins
0.2493	Cluster GV-5 others proteins
0.2499	Cluster GV-5 others proteins
0.2502	Cluster GV-5 others proteins
0.2529	Cluster GV-5 others proteins
0.2542	Cluster GV-5 others proteins
0.2556	Cluster GV-5 others proteins
0.2579	Cluster GV-5 others proteins
0.2579	Cluster GV-5 others proteins
0.2581	Cluster GV-5 others proteins
0.26	Cluster GV-5 others proteins
0.2613	Cluster GV-5 others proteins
0.2615	Cluster GV-5 others proteins
0.2674	Cluster GV-5 others proteins
0.2697	Cluster GV-5 others proteins
0.2715	Cluster GV-5 others proteins
0.2718	Cluster GV-5 others proteins
0.2784	Cluster GV-5 others proteins
0.2785	Cluster GV-5 others proteins
0.2809	Cluster GV-5 others proteins
0.2826	Cluster GV-5 others proteins
0.2864	Cluster GV-5 others proteins
0.2868	Cluster GV-5 others proteins
0.2905	Cluster GV-5 others proteins
0.2907	Cluster GV-5 others proteins
0.297	Cluster GV-5 others proteins
0.2986	Cluster GV-5 others proteins
0.3067	Cluster GV-5 others proteins
0.3112	Cluster GV-5 others proteins
0.3128	Cluster GV-5 others proteins
0.3142	Cluster GV-5 others proteins
0.3173	Cluster GV-5 others proteins
0.3173	Cluster GV-5 others proteins
0.3174	Cluster GV-5 others proteins
0.3198	Cluster GV-5 others proteins
0.3311	Cluster GV-5 others proteins
0.3365	Cluster GV-5 others proteins
0.3473	Cluster GV-5 others proteins
0.3588	Cluster GV-5 others proteins
0.3614	Cluster GV-5 others proteins
0.3713	Cluster GV-5 others proteins
0.3722	Cluster GV-5 others proteins
0.3728	Cluster GV-5 others proteins
0.379	Cluster GV-5 others proteins
0.3831	Cluster GV-5 others proteins
0.3892	Cluster GV-5 others proteins
0.3893	Cluster GV-5 others proteins
0.3936	Cluster GV-5 others proteins
0.4386	Cluster GV-5 others proteins
0.4511	Cluster GV-5 others proteins
0.4676	Cluster GV-5 others proteins
0.4791	Cluster GV-5 others proteins
0.5201	Cluster GV-5 others proteins
0.5773	Cluster GV-5 others proteins
0.5775	Cluster GV-5 others proteins
0.6259	Cluster GV-5 others proteins
0.6511	Cluster GV-5 others proteins
0.6641	Cluster GV-5 others proteins
0.6745	Cluster GV-5 others proteins
0.6852	Cluster GV-5 others proteins
0.7102	Cluster GV-5 others proteins
0.7126	Cluster GV-5 others proteins
0.713	Cluster GV-5 others proteins
0.7185	Cluster GV-5 others proteins
0.7241	Cluster GV-5 others proteins
0.7588	Cluster GV-5 others proteins
0.7632	Cluster GV-5 others proteins
0.7709	Cluster GV-5 others proteins
0.7786	Cluster GV-5 others proteins
0.7895	Cluster GV-5 others proteins
0.7983	Cluster GV-5 others proteins
0.8056	Cluster GV-5 others proteins
0.8464	Cluster GV-5 others proteins
0.8508	Cluster GV-5 others proteins
0.8748	Cluster GV-5 others proteins
0.8814	Cluster GV-5 others proteins
0.1219	Cluster GV-5 TM-domain proteins
0.2016	Cluster GV-5 TM-domain proteins
0.2261	Cluster GV-5 TM-domain proteins
0.2973	Cluster GV-5 TM-domain proteins
0.3062	Cluster GV-5 TM-domain proteins
0.3714	Cluster GV-5 TM-domain proteins
0.4012	Cluster GV-5 TM-domain proteins
0.4216	Cluster GV-5 TM-domain proteins
0.4666	Cluster GV-5 TM-domain proteins
0.4855	Cluster GV-5 TM-domain proteins
0.5124	Cluster GV-5 TM-domain proteins
0.5126	Cluster GV-5 TM-domain proteins
0.5166	Cluster GV-5 TM-domain proteins
0.5494	Cluster GV-5 TM-domain proteins
0.5677	Cluster GV-5 TM-domain proteins
0.575	Cluster GV-5 TM-domain proteins
0.5791	Cluster GV-5 TM-domain proteins
0.5904	Cluster GV-5 TM-domain proteins
0.6086	Cluster GV-5 TM-domain proteins
0.6242	Cluster GV-5 TM-domain proteins
0.6831	Cluster GV-5 TM-domain proteins
0.7342	Cluster GV-5 TM-domain proteins
0.7386	Cluster GV-5 TM-domain proteins
0.7594	Cluster GV-5 TM-domain proteins
0.7814	Cluster GV-5 TM-domain proteins
0.8063	Cluster GV-5 TM-domain proteins
0.8205	Cluster GV-5 TM-domain proteins
0.8359	Cluster GV-5 TM-domain proteins
0.8707	Cluster GV-5 TM-domain proteins
