# Supplementary material for: Complex transcriptional regulations of a hyperparasitic quadripartite system in giant viruses infecting protists
Source: Nat Commun. 2024 Oct 9;15:8608. doi: 10.1038/s41467-024-52906-1 (PMC11464507; doi:10.1038/s41467-024-52906-1)
Supplement: Supplementary file 16 — Source data [file 41467_2024_52906_MOESM16_ESM.zip › source_data_Figure_S8.xlsx]

## Sheet: Feuil1
Figure S8
	TPM																					z-scores of log2-transformed TPM values
	MOCK			T1			T2			T3			T4			T5			T6			MOCK			T1			T2			T3			T4			T5			T6			MOCK	T1	T2	T3	T4	T5	T6
Gene	R1	R2	R3	R1	R2	R3	R1	R2	R3	R1	R2	R3	R1	R2	R3	R1	R2	R3	R1	R2	R3	R1	R2	R3	R1	R2	R3	R1	R2	R3	R1	R2	R3	R1	R2	R3	R1	R2	R3	R1	R2	R3	Average	Average	Average	Average	Average	Average	Average
BAESF_07668.mRNA	118.03	118.3	120.52	54.57	68.86	67.52	64.15	69.68	66.51	93.36	103.59	105.69	29.16	41.07	27.68	3.57	5.09	1.9	1.04	1.03	1.42	0.931176	0.932663	0.94476	0.431373	0.581531	0.568823	0.535732	0.589188	0.559079	0.778782	0.846319	0.859363	0.0303883	0.248764	-0.00262637	-1.20775	-1.01935	-1.50616	-1.73697	-1.74019	-1.62489	0.9362	0.527242	0.561333	0.828155	0.0921753	-1.24442	-1.70068
mchi_365	0	0	0	49.27	4	8.25	387.78	301.62	305.55	755.72	500.79	579.4	711.25	771.13	763.46	191.7	188.16	102.18	162.08	155.83	173.34	-1.95441	-1.95441	-1.95441	-0.256093	-1.25667	-0.989967	0.630739	0.522124	0.527718	0.919462	0.741363	0.804457	0.893205	0.928202	0.923874	0.326453	0.318415	0.0556442	0.2541	0.237158	0.283045	-1.95441	-0.834243	0.560194	0.82176	0.915094	0.233504	0.258101
BAESF_11129.mRNA	46.63	46.95	43.01	18.13	26.16	21.36	24.06	25.66	24.83	29.97	34.02	32.21	5.93	9.11	6.26	1.1	1.13	0.69	0.43	0.32	0.4	1.09348	1.09847	1.0345	0.412945	0.674418	0.529337	0.614383	0.660556	0.636961	0.772352	0.864039	0.824449	-0.344571	-0.0628221	-0.309866	-1.23527	-1.22469	-1.39731	-1.52194	-1.58166	-1.53776	1.07548	0.5389	0.6373	0.82028	-0.239086	-1.28576	-1.54712
mchi_331	0	0	0	54.31	2.97	7.4	1012.5	820.28	807.43	1441.55	1168.36	1240.9	1030.46	1169.15	1164.75	279.47	253.02	168.97	160.76	137.27	150.08	-1.8765	-1.8765	-1.8765	-0.321833	-1.34235	-1.052	0.804846	0.723373	0.717263	0.941604	0.860264	0.883581	0.811651	0.860526	0.859066	0.307137	0.268762	0.113103	0.0939231	0.0331358	0.0674611	-1.8765	-0.905395	0.748494	0.89515	0.843748	0.229668	0.06484
BAESF_02471.mRNA	147.35	131.92	144.45	80.58	107.22	109.06	98.8	117.5	122.83	125.65	153.75	162.3	38.41	61.1	51.08	23.46	26.75	38.89	12.88	15.5	15.26	0.971936	0.83988	0.948199	0.252909	0.592688	0.61296	0.495295	0.701802	0.754704	0.78178	1.02272	1.08739	-0.621919	-0.0751531	-0.286735	-1.19544	-1.0437	-0.607363	-1.87671	-1.66881	-1.68642	0.920005	0.486186	0.6506	0.963962	-0.327936	-0.948837	-1.74398
mchi_324	0	0	0	32.84	3.7	7.97	348.32	361.72	329.04	681.2	522.9	684.34	642.11	581.82	625.74	226.57	248.67	267.07	150.28	173.86	183.89	-1.95432	-1.95432	-1.95432	-0.438447	-1.28818	-1.00997	0.56636	0.582563	0.541922	0.854472	0.740825	0.856449	0.829073	0.786701	0.817974	0.381901	0.421796	0.452404	0.20614	0.268491	0.292499	-1.95432	-0.912201	0.563615	0.817249	0.811249	0.4187	0.25571
BAESF_01724.mRNA	109.4	118	106.29	65.63	104.14	95.21	33.82	45.11	51.08	41.33	61.11	68.2	9.35	15.57	12.89	3.36	7.06	6.95	2.92	4.85	3.3	1.15241	1.21341	1.12918	0.741808	1.11272	1.04054	0.214106	0.442468	0.54147	0.372917	0.684686	0.772582	-0.772408	-0.389735	-0.533194	-1.47538	-0.975754	-0.986928	-1.56189	-1.23634	-1.48665	1.165	0.965021	0.399348	0.610062	-0.565112	-1.14602	-1.42829
mchi_300	0	0	0	121.75	16.92	31.66	819.67	721.13	829.43	1161.17	797.31	1062.99	938.73	927.57	1002.95	458.73	447.49	477.05	319.39	289.61	295.57	-2.1315	-2.1315	-2.1315	-0.138591	-0.935825	-0.68714	0.648592	0.595595	0.65349	0.792741	0.637147	0.756173	0.70472	0.69977	0.732108	0.408505	0.39825	0.424695	0.258897	0.218478	0.226889	-2.1315	-0.587185	0.632559	0.728687	0.712199	0.410483	0.234754
BAESF_13148.mRNA	113.73	122.7	110.11	82.2	104.08	102.53	68.28	82.34	79.78	69.96	98.79	79.7	12.58	27.96	17.32	4.83	5.67	5.4	1.64	2.99	2.95	0.941128	0.995884	0.917808	0.707395	0.87722	0.866411	0.574218	0.708618	0.685924	0.591646	0.839648	0.685203	-0.611095	-0.0602353	-0.39332	-1.22616	-1.12825	-1.15831	-1.80242	-1.502	-1.50933	0.951606	0.817009	0.656253	0.705499	-0.354883	-1.1709	-1.60458
mchi_513	0	0	0	57.74	11.6	14.36	362.87	313.99	336.7	581.72	505.71	547.91	658.43	670.6	763.66	418.3	449.7	389.27	256.66	285.98	292.95	-2.0874	-2.0874	-2.0874	-0.308421	-0.980782	-0.894273	0.488089	0.425084	0.45549	0.693764	0.632719	0.667658	0.747778	0.755765	0.812443	0.550017	0.581558	0.518681	0.337338	0.384409	0.39489	-2.0874	-0.727825	0.456221	0.664714	0.771995	0.550085	0.372212
BAESF_04471.mRNA	125.05	152.83	130.71	94.85	102.52	110.9	88	104.71	86	98.77	141.38	99.29	32.14	64.87	42.06	12.01	20.91	14.48	8.11	11.01	9.18	0.881369	1.08332	0.925907	0.603645	0.681702	0.760631	0.52846	0.702929	0.505414	0.644289	1.00489	0.64956	-0.473248	0.223299	-0.207733	-1.42134	-0.892832	-1.24508	-1.78267	-1.50244	-1.67007	0.963533	0.681993	0.578935	0.766247	-0.152561	-1.18642	-1.65173
mchi_299	0	0	0	69.31	11.97	14.6	471.95	360.51	422.07	501.02	391.07	484.59	690.87	648.25	737.25	398.7	384.57	428.26	223.56	190.29	194.26	-2.09301	-2.09301	-2.09301	-0.216293	-0.962175	-0.880701	0.624817	0.506246	0.575636	0.65114	0.542056	0.636456	0.792683	0.764627	0.821315	0.550561	0.534679	0.582046	0.296133	0.225373	0.234437	-2.09301	-0.686389	0.5689	0.609884	0.792875	0.555762	0.251981
BAESF_01659.mRNA	205.19	216.53	204.14	121.97	184.24	165.82	107.09	132.63	141.99	121.33	185.15	168.48	33.23	54.94	45.5	11.55	17.08	22.83	8.27	8.53	7.36	0.984225	1.02955	0.979903	0.546686	0.893522	0.804858	0.437503	0.617062	0.674373	0.542268	0.897671	0.81825	-0.535899	-0.120099	-0.276562	-1.3853	-1.07624	-0.842478	-1.64175	-1.61833	-1.72922	0.997892	0.748355	0.576312	0.75273	-0.310853	-1.10134	-1.6631
mchi_538	0	0	0	115.08	21.6	23.02	1213.27	1200.4	820.21	1801.87	2008.63	1258.93	2037.04	2127.24	1340.77	725.84	855.02	940.79	478.09	538.08	489.29	-2.09251	-2.09251	-2.09251	-0.284133	-0.906539	-0.883361	0.608826	0.604773	0.460056	0.759161	0.800458	0.622866	0.805797	0.82227	0.646804	0.413624	0.475847	0.512168	0.25508	0.299954	0.26387	-2.09251	-0.691344	0.557885	0.727495	0.75829	0.467213	0.272968
BAESF_07945.mRNA	94.02	96.61	94.78	43.73	68	70.18	39.44	50.9	58.52	46.04	51.15	49.71	5.53	9.76	5.78	1.2	2.08	3.25	0.47	0.77	1.74	1.08497	1.10264	1.0902	0.589985	0.874754	0.895189	0.523747	0.687659	0.777658	0.623066	0.690816	0.67242	-0.674168	-0.346062	-0.649486	-1.38891	-1.16786	-0.956326	-1.6538	-1.53179	-1.24471	1.0926	0.786643	0.663021	0.6621	-0.556572	-1.17103	-1.47676
BAESF_12606.mRNA	69.08	56.6	59.2	24.73	38.33	38.43	18.2	23.84	37.64	31.9	41.24	46.53	2.48	3.02	4.55	0.73	0.92	1.49	0.57	0.22	1.19	1.21062	1.07741	1.1074	0.530038	0.818257	0.819982	0.331194	0.506127	0.806235	0.697004	0.866741	0.946886	-0.828854	-0.730875	-0.511811	-1.30358	-1.2328	-1.05623	-1.36949	-1.54081	-1.14343	1.13181	0.722759	0.547852	0.836877	-0.690514	-1.19753	-1.35125
mchi_407	0	0	0	62.37	5.16	12.09	693.09	595.21	663.75	1083.98	823.63	1029.8	817.94	903.78	811.67	231.81	247.74	233.95	173.35	179.88	168.79	-1.97564	-1.97564	-1.97564	-0.267091	-1.22696	-0.916554	0.718592	0.655996	0.700807	0.902549	0.789559	0.881454	0.786707	0.827756	0.783543	0.268753	0.296008	0.272521	0.149679	0.16482	0.138765	-1.97564	-0.803534	0.691798	0.857854	0.799335	0.279094	0.151088
BAESF_10663.mRNA	24.13	22.23	21.29	8.59	9.87	11.73	15.73	16.28	19.99	19.87	22.29	26.93	3.12	5.59	3.9	0.82	0.97	1.03	0.35	0.17	0.43	1.04815	0.97927	0.943081	0.204159	0.313923	0.452307	0.691696	0.720035	0.890434	0.885411	0.98153	1.1407	-0.536034	-0.124527	-0.384133	-1.25183	-1.18244	-1.15616	-1.51355	-1.63892	-1.46311	0.990166	0.323463	0.767388	1.00255	-0.348231	-1.19681	-1.53852
mchi_506	0	0	0	14.06	1.73	2.83	85.48	74.23	70.28	184.31	115.98	139.85	349.27	355.37	458.05	382.18	381.12	215.07	274.99	277.98	296.42	-1.82983	-1.82983	-1.82983	-0.605486	-1.37644	-1.2236	0.183585	0.12067	0.0963214	0.52764	0.319963	0.403793	0.815065	0.82286	0.937161	0.855605	0.854355	0.59697	0.707467	0.712332	0.741227	-1.82983	-1.06851	0.133525	0.417132	0.858362	0.768977	0.720342
BAESF_03007.mRNA	20.66	22.3	21.25	6.65	8.71	8.26	13.15	13.81	12.47	16.99	17.37	14.92	2.23	2.81	2.05	0.34	0.32	0.33	0.13	0.11	0.07	1.10905	1.17101	1.13186	0.225575	0.427989	0.387708	0.747639	0.786338	0.705833	0.951455	0.969199	0.847689	-0.506343	-0.366154	-0.555018	-1.25319	-1.26596	-1.25955	-1.39788	-1.41304	-1.4442	1.13731	0.347091	0.746603	0.922781	-0.475839	-1.25957	-1.41838
mchi_578	0	0	0	0	0	0	0	0.11	0	196.11	101.82	117.52	123.56	105.05	105.32	26.13	26.08	34.41	27.92	35.82	43.43	-1.09724	-1.09724	-1.09724	-1.09724	-1.09724	-1.09724	-1.09724	-1.04903	-1.09724	1.34348	1.04286	1.1085	1.13146	1.05715	1.05833	0.427419	0.426567	0.550455	0.456933	0.568492	0.655276	-1.09724	-1.09724	-1.08117	1.16495	1.08231	0.468147	0.560234
BAESF_03405.mRNA	55.24	51.54	46.14	20.4	31.62	29.98	17.27	19.82	24.31	18.14	26.33	24.62	0.98	2.28	2.01	0	0.3	0.34	0.06	0.1	0.29	1.2396	1.19552	1.12526	0.613673	0.886744	0.853328	0.511235	0.595873	0.72238	0.541371	0.772122	0.730266	-0.92829	-0.601313	-0.656962	-1.3708	-1.20084	-1.18121	-1.33306	-1.30906	-1.20584	1.1868	0.784582	0.609829	0.681253	-0.728855	-1.25095	-1.28265
mchi_21	0	0	0	0.44	0.13	0.15	0.84	0.34	0.82	8.3	5.19	8.13	99.41	84.82	134.08	113.95	137.6	114.09	83.52	92.2	104.25	-1.13421	-1.13421	-1.13421	-0.961916	-1.07646	-1.06817	-0.846097	-0.995924	-0.851261	-0.0805351	-0.272879	-0.0892521	1.04365	0.969464	1.1838	1.10755	1.19595	1.10812	0.962252	1.00844	1.06589	-1.13421	-1.03552	-0.897761	-0.147555	1.06564	1.13721	1.0122
BAESF_03405.mRNA	55.24	51.54	46.14	20.4	31.62	29.98	17.27	19.82	24.31	18.14	26.33	24.62	0.98	2.28	2.01	0	0.3	0.34	0.06	0.1	0.29	1.2396	1.19552	1.12526	0.613673	0.886744	0.853328	0.511235	0.595873	0.72238	0.541371	0.772122	0.730266	-0.92829	-0.601313	-0.656962	-1.3708	-1.20084	-1.18121	-1.33306	-1.30906	-1.20584	1.1868	0.784582	0.609829	0.681253	-0.728855	-1.25095	-1.28265
mchi_505	0	0	0	0.35	0	0.22	1.78	1.73	1.6	14.33	9.48	10.35	213.63	178.61	292.23	278.18	267.24	226.66	177.55	172.19	184.51	-1.18086	-1.18086	-1.18086	-1.05567	-1.18086	-1.09791	-0.754333	-0.761904	-0.782258	-0.04208	-0.200746	-0.167478	1.05886	0.984556	1.18904	1.16855	1.15188	1.08345	0.982086	0.969371	0.998039	-1.18086	-1.11148	-0.766165	-0.136768	1.07749	1.13463	0.983166
mchi_617	0	0	0	13.04	1.15	2.35	74.69	62.92	60.28	428.98	221.16	309.37	225.07	224.19	218.25	20.32	19.12	23.63	16.77	15.99	18.8	-1.65083	-1.65083	-1.65083	-0.315921	-1.26405	-1.03996	0.535344	0.449944	0.428632	1.41306	1.07941	1.24835	1.08822	1.08625	1.07274	-0.104847	-0.134119	-0.0319253	-0.196876	-0.219556	-0.14222	-1.65083	-0.873311	0.471307	1.24694	1.0824	-0.0902971	-0.186217
BAESF_10417.mRNA	22.49	21.97	24.5	9.84	11.08	13.53	10.13	10.13	10.26	7.35	9.89	10.47	0.31	0.44	0.64	0.04	0.06	0.23	0	0	0.08	1.2557	1.23809	1.32032	0.647086	0.732325	0.877657	0.667863	0.667863	0.677003	0.441691	0.650707	0.691545	-1.01603	-0.941566	-0.839213	-1.19768	-1.18268	-1.06562	-1.22854	-1.22854	-1.16797	1.27137	0.752356	0.67091	0.594648	-0.932269	-1.14866	-1.20835
mchi_555	0	0	0	40.56	8.32	11.42	152.72	147.53	149.15	345.4	212.95	232.47	528.29	504.92	582.03	392.47	354.14	229.58	187.4	163.53	160.25	-2.05854	-2.05854	-2.05854	-0.302855	-1.00707	-0.871808	0.313281	0.297102	0.302212	0.695994	0.469016	0.510144	0.895694	0.874422	0.941246	0.756012	0.707732	0.504277	0.40911	0.345294	0.335808	-2.05854	-0.727244	0.304199	0.558385	0.903787	0.656007	0.363404
BAESF_00556.mRNA	3.43	3.87	3.62	1.44	2.22	2.02	1.58	1.09	1.52	0.67	1.55	1.01	0.34	0.34	0.19	0.05	0.06	0.07	0	0.01	0.01	1.55444	1.72832	1.63156	0.459334	0.968664	0.850919	0.561778	0.175029	0.518571	-0.236905	0.540302	0.103363	-0.641151	-0.641151	-0.859137	-1.08896	-1.07156	-1.05432	-1.17855	-1.16028	-1.16028	1.63811	0.759639	0.418459	0.135587	-0.713813	-1.07161	-1.16637
mchi_553	0	0	0	53.93	10.18	13.64	203.63	164.77	166.85	278.83	192.33	249.73	124.12	157.69	155.69	22.03	21.93	20.31	10.25	10.91	12.16	-1.8632	-1.8632	-1.8632	0.288851	-0.566336	-0.42149	0.995346	0.882211	0.888909	1.16348	0.964831	1.10449	0.731081	0.858763	0.851949	-0.178117	-0.180455	-0.219815	-0.562983	-0.532357	-0.478743	-1.8632	-0.232992	0.922155	1.0776	0.813931	-0.192795	-0.524694
BAESF_05543.mRNA	51.01	54.3	48.87	21.74	27.1	26.37	47.1	46	60.47	43.55	66.01	59.5	4.9	8.27	6.24	0.54	1.3	1.52	0.21	0.9	0.42	0.888685	0.929512	0.860718	0.338012	0.478886	0.461366	0.836664	0.821266	0.999919	0.785631	1.05736	0.989331	-0.560022	-0.259275	-0.423791	-1.45406	-1.18706	-1.12626	-1.61458	-1.31423	-1.50806	0.892972	0.426088	0.88595	0.944107	-0.414363	-1.25579	-1.47896
mchi_428	0	0	0	81.83	10.82	17.87	461.76	413.17	405.58	675.1	497.13	498.36	409.21	407.76	344.12	32.66	35.05	41.27	22.37	24.97	27.48	-1.8755	-1.8755	-1.8755	0.161174	-0.736626	-0.520923	0.954493	0.90334	0.894811	1.12932	0.988456	0.989593	0.89891	0.897277	0.819239	-0.254056	-0.222424	-0.149027	-0.422298	-0.373655	-0.331112	-1.8755	-0.365458	0.917548	1.03579	0.871809	-0.208502	-0.375689
BAESF_00436.mRNA	41.98	37.55	38.11	20.07	21.97	21.8	28.56	28.36	29.47	25.62	30.97	31.61	3.58	5.93	5.02	1.27	1.51	2.15	0.37	0.73	1.05	1.09219	1.0045	1.01613	0.517528	0.587126	0.581138	0.790452	0.78498	0.814894	0.706005	0.853632	0.869609	-0.71271	-0.378853	-0.49233	-1.27853	-1.19751	-1.01443	-1.68559	-1.49752	-1.3607	1.0376	0.561931	0.796775	0.809749	-0.527964	-1.16349	-1.5146
mchi_557	0	0	0	35.53	2.02	5.08	177.86	154.6	150.15	720.54	324.18	493.62	680.8	680.28	601.12	40.32	43.58	17.83	18.46	24.68	18.74	-1.68283	-1.68283	-1.68283	-0.0819754	-1.19108	-0.879759	0.624752	0.56277	0.54986	1.24531	0.890709	1.07731	1.2201	1.21976	1.16481	-0.0271567	0.00662928	-0.37681	-0.362168	-0.238772	-0.355812	-1.68283	-0.717606	0.579127	1.07111	1.20156	-0.132446	-0.318917
BAESF_10137.mRNA	101.31	100.32	104.52	48.42	54.45	56.41	77.42	74.12	62.91	83.49	90.5	84.62	6.66	10.1	6.71	0.97	1.16	0.96	0.54	0.22	0.85	0.964995	0.9594	0.982768	0.546354	0.612589	0.632575	0.811998	0.787263	0.694283	0.854891	0.900748	0.862535	-0.526261	-0.312852	-0.522518	-1.30755	-1.25457	-1.31048	-1.44922	-1.58324	-1.34371	0.969054	0.597173	0.764515	0.872725	-0.453877	-1.29087	-1.45872
mchi_336	0	0	0	29.38	3.43	6.07	200.35	171.26	177.34	1221.95	685.65	813.06	873.88	643.42	584.69	34.8	31.54	30.02	12.19	12.21	16.14	-1.63079	-1.63079	-1.63079	-0.186574	-1.00112	-0.803356	0.613533	0.54752	0.562195	1.37671	1.13253	1.20454	1.23502	1.10568	1.06525	-0.117124	-0.157516	-0.177754	-0.539539	-0.538898	-0.428717	-1.63079	-0.663682	0.574416	1.23793	1.13531	-0.150798	-0.502385
[truncated: 2 more columns]
